# Supplementary material for: Brain functional-structural gradient coupling reflects development, behavior and genetic influences
Source: Nat Commun. 2026 Apr 9;17:4850. doi: 10.1038/s41467-026-71719-y (PMC13222887; doi:10.1038/s41467-026-71719-y)
Supplement: Supplementary file 6 — Source Data [file 41467_2026_71719_MOESM6_ESM.zip]

Archive with 126 entries (125 files):
- Source Data/
- __MACOSX/._Source Data
- Source Data/Fig2l.pkl
- __MACOSX/Source Data/._Fig2l.pkl
- Source Data/Fig3defg_both_ABCD_cog_subnetYao.pkl
- __MACOSX/Source Data/._Fig3defg_both_ABCD_cog_subnetYao.pkl
- Source Data/Supp_Fig3a_MLP_age_HCP.pkl
- __MACOSX/Source Data/._Supp_Fig3a_MLP_age_HCP.pkl
- Source Data/Supp_Fig3b_Ridge_sex_ABCD.pkl
- __MACOSX/Source Data/._Supp_Fig3b_Ridge_sex_ABCD.pkl
- Source Data/Supp_Fig3b_Ridge_sex_HCP.pkl
- __MACOSX/Source Data/._Supp_Fig3b_Ridge_sex_HCP.pkl
- Source Data/Fig3defg_both_HCP_mental_subnetYao.pkl
- __MACOSX/Source Data/._Fig3defg_both_HCP_mental_subnetYao.pkl
- Source Data/Supp_Fig3a_Ridge_mental_ABCD.pkl
- __MACOSX/Source Data/._Supp_Fig3a_Ridge_mental_ABCD.pkl
- Source Data/Fig3defg_both_ABCD_age_subnetYao.pkl
- __MACOSX/Source Data/._Fig3defg_both_ABCD_age_subnetYao.pkl
- Source Data/Supp_Fig3b_MLP_sex_ABCD.pkl
- __MACOSX/Source Data/._Supp_Fig3b_MLP_sex_ABCD.pkl
- Source Data/Fig2j.pkl
- __MACOSX/Source Data/._Fig2j.pkl
- Source Data/.DS_Store
- __MACOSX/Source Data/._.DS_Store
- Source Data/Supp_Fig3a_Ridge_sex_ABCD.pkl
- __MACOSX/Source Data/._Supp_Fig3a_Ridge_sex_ABCD.pkl
- Source Data/Fig2k.pkl
- __MACOSX/Source Data/._Fig2k.pkl
- Source Data/Fig2i.pkl
- __MACOSX/Source Data/._Fig2i.pkl
- Source Data/Supp_Fig3a_MLP_mental_HCP.pkl
- __MACOSX/Source Data/._Supp_Fig3a_MLP_mental_HCP.pkl
- Source Data/Supp_Fig3a_Ridge_mental_HCP.pkl
- __MACOSX/Source Data/._Supp_Fig3a_Ridge_mental_HCP.pkl
- Source Data/Fig3a_mental_Ridge.pkl
- __MACOSX/Source Data/._Fig3a_mental_Ridge.pkl
- Source Data/Supp_Fig3a_MLP_cog_HCP.pkl
- __MACOSX/Source Data/._Supp_Fig3a_MLP_cog_HCP.pkl
- Source Data/Fig3hijk_both_cog_ABCD.pkl
- __MACOSX/Source Data/._Fig3hijk_both_cog_ABCD.pkl
- Source Data/Fig3hijk_both_sex_HCP.pkl
- __MACOSX/Source Data/._Fig3hijk_both_sex_HCP.pkl
- Source Data/Supp_Fig3a_MLP_cog_ABCD.pkl
- __MACOSX/Source Data/._Supp_Fig3a_MLP_cog_ABCD.pkl
- Source Data/Fig3b_all_Ridge.pkl
- __MACOSX/Source Data/._Fig3b_all_Ridge.pkl
- Source Data/Supp_Fig3a_MLP_age_ABCD.pkl
- __MACOSX/Source Data/._Supp_Fig3a_MLP_age_ABCD.pkl
- Source Data/Fig3hijk_both_age_ABCD.pkl
- __MACOSX/Source Data/._Fig3hijk_both_age_ABCD.pkl
- Source Data/Supp_Fig3a_MLP_mental_ABCD.pkl
- __MACOSX/Source Data/._Supp_Fig3a_MLP_mental_ABCD.pkl
- Source Data/Supp_Fig3b_MLP_sex_HCP.pkl
- __MACOSX/Source Data/._Supp_Fig3b_MLP_sex_HCP.pkl
- Source Data/Fig3c_HCP_Ridge.pkl
- __MACOSX/Source Data/._Fig3c_HCP_Ridge.pkl
- Source Data/Supp_Fig1b1c.pkl
- __MACOSX/Source Data/._Supp_Fig1b1c.pkl
- Source Data/Fig3defg_both_HCP_sex_subnetYao.pkl
- __MACOSX/Source Data/._Fig3defg_both_HCP_sex_subnetYao.pkl
- Source Data/Fig2g2h.pkl
- __MACOSX/Source Data/._Fig2g2h.pkl
- Source Data/Supp_Figure4.xlsx
- __MACOSX/Source Data/._Supp_Figure4.xlsx
- Source Data/Supp_Fig5a_before.csv
- __MACOSX/Source Data/._Supp_Fig5a_before.csv
- Source Data/Fig3a_cog_Ridge.pkl
- __MACOSX/Source Data/._Fig3a_cog_Ridge.pkl
- Source Data/Fig3hijk_both_mental_ABCD.pkl
- __MACOSX/Source Data/._Fig3hijk_both_mental_ABCD.pkl
- Source Data/Supp_Fig3a_Ridge_sex_HCP.pkl
- __MACOSX/Source Data/._Supp_Fig3a_Ridge_sex_HCP.pkl
- Source Data/Supp_Fig5a_after.csv
- __MACOSX/Source Data/._Supp_Fig5a_after.csv
- Source Data/Figure4.xlsx
- __MACOSX/Source Data/._Figure4.xlsx
- Source Data/Supp_Fig3a_Ridge_age_HCP.pkl
- __MACOSX/Source Data/._Supp_Fig3a_Ridge_age_HCP.pkl
- Source Data/Fig3hijk_both_mental_HCP.pkl
- __MACOSX/Source Data/._Fig3hijk_both_mental_HCP.pkl
- Source Data/Supp_Fig5b_before.csv
- __MACOSX/Source Data/._Supp_Fig5b_before.csv
- Source Data/Supp_Fig3a_Ridge_age_ABCD.pkl
- __MACOSX/Source Data/._Supp_Fig3a_Ridge_age_ABCD.pkl
- Source Data/Supp_Fig3a_Ridge_cog_ABCD.pkl
- __MACOSX/Source Data/._Supp_Fig3a_Ridge_cog_ABCD.pkl
- Source Data/Supp_Fig1d.pkl
- __MACOSX/Source Data/._Supp_Fig1d.pkl
- Source Data/Fig3defg_both_HCP_age_subnetYao.pkl
- __MACOSX/Source Data/._Fig3defg_both_HCP_age_subnetYao.pkl
- Source Data/Fig3c_ABCD_Ridge.pkl
- __MACOSX/Source Data/._Fig3c_ABCD_Ridge.pkl
- Source Data/Fig2a2b.pkl
- __MACOSX/Source Data/._Fig2a2b.pkl
- Source Data/Supp_Fig5b_after.csv
- __MACOSX/Source Data/._Supp_Fig5b_after.csv
- Source Data/Fig3hijk_both_age_HCP.pkl
- __MACOSX/Source Data/._Fig3hijk_both_age_HCP.pkl
- Source Data/Fig3defg_both_HCP_cog_subnetYao.pkl
- __MACOSX/Source Data/._Fig3defg_both_HCP_cog_subnetYao.pkl
- Source Data/Figure5.xlsx
- __MACOSX/Source Data/._Figure5.xlsx
- Source Data/Fig2e.pkl
- __MACOSX/Source Data/._Fig2e.pkl
- Source Data/Fig3defg_both_ABCD_mental_subnetYao.pkl
- __MACOSX/Source Data/._Fig3defg_both_ABCD_mental_subnetYao.pkl
- Source Data/Supp_Fig3a_Ridge_cog_HCP.pkl
- __MACOSX/Source Data/._Supp_Fig3a_Ridge_cog_HCP.pkl
- Source Data/Supp_Figure6.csv
- __MACOSX/Source Data/._Supp_Figure6.csv
- Source Data/Fig2f.pkl
- __MACOSX/Source Data/._Fig2f.pkl
- Source Data/Fig2c.pkl
- __MACOSX/Source Data/._Fig2c.pkl
- Source Data/Fig3defg_both_ABCD_sex_subnetYao.pkl
- __MACOSX/Source Data/._Fig3defg_both_ABCD_sex_subnetYao.pkl
- Source Data/Fig3a_agegender_Ridge.pkl
- __MACOSX/Source Data/._Fig3a_agegender_Ridge.pkl
- Source Data/fig3hijk_both_sex_ABCD.pkl
- __MACOSX/Source Data/._fig3hijk_both_sex_ABCD.pkl
- Source Data/Supp_Fig3a_MLP_sex_ABCD.pkl
- __MACOSX/Source Data/._Supp_Fig3a_MLP_sex_ABCD.pkl
- Source Data/Fig3hijk_both_cog_HCP.pkl
- __MACOSX/Source Data/._Fig3hijk_both_cog_HCP.pkl
- Source Data/Supp_Fig3a_MLP_sex_HCP.pkl
- __MACOSX/Source Data/._Supp_Fig3a_MLP_sex_HCP.pkl
