# Supplementary material for: Brain functional-structural gradient coupling reflects development, behavior and genetic influences
Source: Nat Commun. 2026 Apr 9;17:4850. doi: 10.1038/s41467-026-71719-y (PMC13222887; doi:10.1038/s41467-026-71719-y)
Supplement: Supplementary file 6 — Source Data [file 41467_2026_71719_MOESM6_ESM.zip › Source Data/Supp_Figure4.xlsx]

## Sheet: a
Parcel_ID	Heritability_Value
0	0.158933
1	0.134435
2	0.238875
3	0.338235
4	0.264533
5	0.177731
6	0.354402
7	0.37065
8
9	0.195609
10	0.224247
11
12	0.349098
13	0.172761
14	0.267857
15	0.151973
16	0.379282
17	0.257502
18	0.316167
19	0.26939
20	0.208972
21	0.181618
22	0.250371
23
24	0.179328
25	0.150953
26	0.252306
27	0.299663
28	0.365214
29	0.275395
30	0.110364
31	0.342937
32	0.419018
33	0.0864843
34	0.376816
35	0.201404
36
37	0.0844574
38
39	0.213035
40	0.374899
41	0.442385
42	0.153443
43	0.209757
44	0.17026
45	0.0942667
46	0.323
47	0.278716
48	0.156872
49	0.295161
50	0.237573
51	0.166914
52	0.365048
53	0.188037
54	0.319899
55	0.276615
56	0.227414
57	0.361376
58	0.221748
59	0.302913
60	0.339327
61	0.192135
62	0.304785
63	0.387099
64	0.132961
65	0.109147
66	0.209873
67	0.170354
68	0.182873
69	0.0461243
70	0.388099
71	0.222492
72	0.378813
73	0.188003
74	0.260994
75
76	0.101328
77	0.0491966
78
79
80	0.376476
81	0.243555
82	0.0056588
83	0.201093
84	0.098979
85	0.199541
86	0.218737
87	0.411781
88	0.26896
89	0.255249
90	0.241278
91	0.432188
92	0.275385
93	0.253976
94	0.115194
95	0.284747
96	0.260821
97	0.136183
98	0.400413
99	0.204375
100	0.332596
101	0.169622
102	0.177853
103	0.0949165
104	0.123271
105	0.236301
106	0.201578
107	0.0871679
108	0.167451
109	0.155993
110	0.27255
111	0.0869931
112	0.36599
113
114	0.285604
115	0.188499
116	0.388444
117	0.201766
118	0.255354
119	0.270542
120	0.102964
121	0.011047
122	0.351092
123	0.280654
124	0.274652
125	0.344452
126	0.347255
127	0.42868
128	0.163012
129	0.220638
130	0.250485
131	0.392359
132	0.218714
133	0.237499
134	0.117825
135	0.127983
136	0.358578
137	0.249939
138	0.415579
139	0.45428
140	0.336431
141	0.361837
142	0.20472
143	0.199451
144
145
146
147
148
149	0.0585163
150	0.180506
151	0.267429
152	0.279127
153	0.130795
154	0.0568619
155	0.100336
156	0.199527
157	0.402916
158	0.382431
159	0.394451
160
161	0.221469
162	0.0218537
163	0.222326
164	0.151136
165	0.0650876
166	0.0513206
167	0.147887
168	0.142907
169	0.224776
170	0.176895
171	0.292041
172	0.244261
173	0.135109
174	0.134212
175	0.282504
176	0.153076
177	0.265017
178	0.390614
179	0.372282
180	0.331815
181	0.365807
182	0.316127
183	0.357873
184	0.158016
185	0.181431
186	0.142714
187	0.139203
188	0.165956
189	0.176033
190	0.194579
191	0.163122
192	0.0635195
193	0.325602
194	0.25785
195	0.124617
196	0.122245
197
198
199
200	0.119022
201	0.218364
202	0.231303
203	0.0376783
204	0.149301
205	0.173902
206	0.186936
207	0.194922
208	0.296553
209	0.344849
210	0.480146
211	0.401466
212	0.360196
213	0.193247
214	0.157634
215	0.152811
216	0.143118
217	0.202207
218	0.223648
219	0.23778
220	0.153355
221	0.224582
222	0.179665
223	0.314304
224	0.315483
225	0.329584
226	0.319045
227	0.294356
228	0.208263
229	0.244356
230	0.166158
231	0.0632094
232	0.0945979
233	0.132394
234	0.219571
235	0.185806
236	0.158126
237	0.257229
238	0.0745915
239	0.229294
240	0.281692
241	0.145311
242	0.250621
243	0.155062
244	0.321595
245	0.264529
246	0.261979
247	0.268045
248	0.345218
249	0.319202
250	0.233777
251	0.200359
252	0.244961
253	0.170234
254	0.292662
255	0.239349
256	0.219526
257	0.142574
258	0.266702
259	0.210601
260	0.273339
261	0.294713
262	0.191116
263	0.195106
264	0.138874
265	0.156001
266	0.036159
267	0.12263
268	0.172711
269	0.346963
270	0.244226
271	0.288441
272	0.392718
273	0.359701
274	0.352325
275	0.347102
276	0.371926
277	0.347172
278	0.343036
279	0.352917
280	0.256588
281	0.274121
282	0.304813
283	0.279858
284	0.0691462
285	0.154363
286	0.31751
287	0.297142
288	0.248787
289	0.225494
290	0.179461
291	0.231387
292	0.182353
293	0.298654
294	0.10754
295	0.19231
296	0.263231
297	0.199448
298	0.314857
299	0.23554
300	0.460605
301	0.445951
302	0.351919
303	0.365094
304	0.357597
305	0.365594
306	0.379225
307	0.213782
308	0.37243
309	0.362381
310	0.22889
311	0.15972
312	0.209914
313	0.221538
314
315
316
317	0.217771
318
319
320
321	0.268554
322	0.0147088
323	0.227948
324	0.141417
325
326
327
328	0.264852
329
330	0.2419
331	0.223574
332	0.186489
333	0.180683
334	0.318793
335	0.288732
336	0.0336868
337	0.0721548
338	0.13776
339	0.184171
340	0.212976
341	0.0766692
342	0.154462
343	0.071251
344	0.0725344
345	0.146774
346	0.388628
347	0.39294
348	0.379012
349	0.329696
350	0.349251
351	0.348442
352	0.364536
353	0.243814
354
355
356
357	0.411452
358	0.25517
359	0.435865
360	0.370762
361	0.375591
362	0.197836
363	0.108084
364	0.0692842
365	0.169966
366	0.160323
367	0.198673
368	0.198016
369	0.132616
370	0.136759
371	0.27508
372	0.245375
373	0.240414
374	0.199498
375	0.30259
376	0.288413
377	0.311406
378	0.284053
379	0.219122
380	0.169082
381	0.265604
382	0.245597
383	0.243196
384	0.238013
385	0.202083
386	0.27095
387	0.223044
388	0.27357
389	0.322067
390	0.24573
391	0.242768
392	0.324297
393	0.254415
394	0.239005
395	0.347872
396	0.306375
397	0.369776
398	0.300656
399	0.289595
400	0.356706
401	0.375418
402	0.347356
403	0.369264
404	0.15898
405	0.117431
406	0.142919
407	0.127879
408	0.233235
409	0.247907
410	0.234221
411	0.217622
412	0.149527
413	0.04215
414	0.37664
415	0.339042
416	0.352022
417	0.351942
418	0.153705
419	0.266003
420	0.247979
421	0.152247
422	0.193895
423
424	0.00247652
425	0.100324
426	0.144622
427	0.11493
428	0.245959
429
430
431
432	0.409821
433	0.149152
434	0.291618
435	0.085353
436	0.134925
437	0.347975
438	0.1944
439	0.179088
440	0.0898777
441	0.100236
442	0.351678
443	0.34856
444	0.216316
445	0.344369
446	0.319626
447
448
449	0.198195
450	0.420443
451	0.420226
452	0.338064
453	0.175264
454	0.35484
455	0.310669
456	0.0568895
457	0.112854
458	0.230765
459	0.136097
460	0.373274
461	0.405818
462	0.306669
463	0.140119
464	0.297503
465	0.291319
466	0.219719
467	0.258909
468	0.276867
469	0.280489
470	0.243872
471	0.200331
472	0.340492
473	0.228235
474	0.220439
475	0.161886
476	0.319187
477	0.229662
478	0.082535
479	0.114582
480	0.294919
481	0.15886
482	0.0145536
483	0.232026
484	0.0745679
485	0.241809
486	0.196427
487	0.239839
488	0.152178
489	0.0970804
490	0.268818
491	0.176818
492	0.214013
493	0.257345
494	0.195095
495	0.174568
496	0.331396
497	0.175397
498	0.193285
499	0.080187
500	0.291644
501	0.279728
502
503
504
505
506	0.0343989
507	0.223559
508	0.200101
509	0.153041
510	0.25278
511	0.279974
512	0.267947
513	0.309311
514	0.239094
515	0.356066
516	0.202354
517	0.165208
518	0.148739
519	0.133242
520	0.170394
521	0.361593
522	0.106868
523	0.216302
524	0.290247
525	0.0441891
526	0.236539
527	0.349771
528	0.300174
529	0.125942
530	0.154865
531	0.193134
532	0.241149
533	0.324711
534	0.279959
535	0.337264
536	0.339309
537	0.353528
538	0.223125
539	0.358458
540	0.179489
541	0.227984
542	0.364739
543	0.45476
544	0.207507
545	0.361651
546	0.166719
547	0.334092
548	0.263093
549	0.239985
550	0.320279
551	0.384033
552	0.23845
553	0.187196
554	0.215314
555	0.358577
556	0.297484
557	0.400908
558	0.304819
559	0.231517
560	0.24804
561	0.208222
562	0.359927
563	0.314355
564	0.218505
565	0.395197
566	0.316439
567	0.305991
568	0.337965
569	0.463893
570	0.387548
571	0.424844
572	0.402785
573	0.364286
574	0.405443
575	0.400932
576	0.365919
577	0.306256
578	0.366289
579	0.172536
580	0.168293
581	0.236635
582	0.116846
583	0.0743063
584	0.191076
585	0.179426
586	0.22143
587	0.185922
588
589
590
591
592
593
594
595
596	0.125542
597	0.273588
598
599
600
601
602
603	0.212725
604	0.0343179
605	0.286821
606	0.181897
607	0.374394
608	0.280824
609	0.291612
610	0.220346
611	0.295656
612	0.173864
613	0.131433
614	0.0245482
615	0.224239
616	0.318284
617	0.333893
618	0.3276
619	0.166564
620	0.114342
621	0.193119
622	0.00190278
623	0.160627
624	0.177567
625	0.408039
626	0.438887
627	0.4395
628	0.354498
629	0.387654
630	0.408423
631	0.37769
632	0.375215
633	0.313602
634
635
636
637
638
639
640	0.0655431
641	0.206834
642	0.154136
643	0.198485
644	0.156669
645	0.102688
646	0.179981
647	0.193696
648	0.0957916
649	0.177458
650	0.184547
651	0.275055
652	0.266467
653	0.123815
654	0.230632
655	0.316986
656	0.319275
657	0.236832
658	0.30206
659	0.313636
660	0.336552
661	0.348373
662	0.315507
663	0.334064
664	0.114327
665	0.137378
666	0.144665
667	0.0669911
668	0.217062
669	0.155806
670	0.220611
671	0.228679
672	0.210894
673	0.186019
674	0.165855
675	0.128506
676	0.148185
677
678
679
680	0.223404
681	0.204214
682	0.236202
683	0.136292
684	0.0503708
685	0.148791
686	0.33485
687	0.310703
688	0.319983
689	0.396565
690	0.469286
691	0.42826
692	0.332204
693	0.214186
694	0.278424
695	0.204863
696	0.0896048
697	0.160015
698	0.224656
699	0.212474
700	0.198744
701	0.157698
702	0.202404
703	0.333436
704	0.297354
705	0.310629
706	0.329998
707	0.32173
708	0.248691
709	0.255992
710	0.168378
711	0.130015
712	0.205815
713	0.109639
714	0.258992
715	0.162124
716	0.247917
717	0.275499
718	0.263104
719	0.294316
720	0.268037
721	0.181603
722	0.272598
723	0.254956
724	0.290449
725	0.243662
726	0.216732
727	0.247821
728	0.325285
729	0.326892
730	0.2024
731	0.249256
732	0.254794
733	0.348343
734	0.224209
735	0.22423
736	0.176133
737	0.192228
738	0.162969
739	0.195625
740	0.204407
741	0.255213
742	0.103665
743	0.150444
744	0.195384
745	0.187203
746	0.0509555
747	0.15813
748	0.180333
749	0.302433
750	0.317423
751	0.278333
752	0.346578
753	0.377096
754	0.355314
755	0.380058
756	0.404077
757	0.381418
758	0.380093
759	0.407138
760	0.210754
761	0.318122
762	0.314338
763	0.262532
764	0.202281
765	0.113378
766	0.337773
767	0.219094
768	0.188705
769	0.232503
770	0.294194
771	0.322017
772	0.195964
773	0.137048
774	0.110226
775	0.144946
776	0.265952
777	0.202119
778	0.0747992
779	0.206693
780	0.461136
781	0.405284
782	0.352796
783	0.345973
784	0.377732
785	0.380359
786	0.401218
787	0.285144
788	0.418192
789	0.273061
790	0.0348944
791	0.18281
792	0.0272756
793	0.0783968
794
795
796
797	0.246398
798
799	0.144723
800	0.144852
801	0.191126
802	0.148083
803	0.188131
804	0.147025
805
806
807
808
809
810	0.321162
811	0.146217
812	0.191682
813	0.122337
814	0.167456
815	0.130552
816	0.152367
817	0.0655416
818	0.269693
819	0.284892
820	0.31796
821	0.106016
822	0.115339
823	0.160109
824	0.121262
825	0.0972824
826	0.367359
827	0.36218
828	0.361469
829	0.331263
830	0.308038
831	0.281513
832	0.307
833	0.309328
834
835
836
837	0.441385
838	0.401512
839	0.401855
840	0.379344
841	0.395307
842	0.284594
843	0.157272
844	0.0786192
845	0.174171
846	0.255855
847	0.234214
848	0.162744
849	0.0658907
850	0.140209
851	0.108842
852	0.109736
853	0.0474668
854	0.0934435
855	0.156165
856	0.2124
857	0.26612
858	0.288933
859	0.238314
860	0.0885113
861	0.161417
862	0.12898
863	0.148015
864	0.302843
865	0.323245
866	0.333706
867	0.247232
868	0.22647
869	0.275659
870	0.277423
871	0.0987876
872	0.125511
873	0.109329
874	0.266439
875	0.160609
876	0.193977
877	0.246786
878	0.266441
879	0.276954
880	0.321346
881	0.224479
882	0.278023
883	0.263038
884	0.278568
885	0.267126
886	0.252565
887	0.236094
888	0.281177
889	0.330636
890	0.296614
891	0.249883
892	0.306558
893	0.367676
894	0.349372
895	0.367623
896	0.277893
897	0.197592
898	0.188275
899	0.351319
900	0.347915
901	0.434503
902	0.288995
903	0.27909
904	0.21008
905	0.209087
906	0.235742
907	0.312318
908	0.40119
909	0.369654
910	0.328703
911	0.368945
912	0.407323
913	0.276142
914	0.1679
915	0.139831
916	0.192353
917	0.181196
918	0.150754
919	0.241176
920	0.243774
921	0.257239
922	0.217511
923	0.193503
924	0.119562
925	0.211659
926	0.235418
927	0.163516
928	0.150923
929	0.138897
930	0.358105
931	0.348996
932	0.161702
933	0.343741
934	0.195765
935	0.370177
936	0.31318
937	0.174494
938	0.225915
939	0.447045
940	0.0254551
941	0.11337
942	0.00871147
943	0.0515076
944	0.244479
945	0.139306
946	0.160033
947	0.212217
948	0.149829
949	0.12443
950	0.153747
951	0.17381
952	0.00847485
953	0.20689
954	0.165609
955
956
957
958
959
960	0.408685
961	0.331263
962	0.400703
963	0.00841339
964	0.00610638
965	0.00544278
966	0.21981
967	0.0191631
968	0.153824
969	0.197984
970	0.23828
971	0.211024
972	0.247975
973	0.230542
974	0.115418
975	0.164133
976	0.19134
977	0.192096
978	0.271557
979	0.18362
980	0.269455
981	0.32559
982	0.379854
983	0.300334
984
985
986	0.211885
987	0.418865
988	0.399182
989	0.444122
990	0.398086
991	0.431932
992	0.296307
993	0.338276
994	0.365489
995	0.174001
996	0.224434
997	0.0859951
998	0.163342
999	0.0962585
1000	0.196798
1001	0.064292
1002	0.294433
1003	0.281536
1004	0.173076
1005	0.229078
1006	0.200608
1007	0.214908
1008	0.315995
1009	0.351541
1010	0.258848
1011	0.266436
1012	0.320225
1013	0.392346
1014	0.29104
1015	0.14048
1016	0.201051
1017	0.17823
1018	0.190414
1019	0.206368
1020	0.234584
1021	0.259486
1022	0.263321
1023	0.268082
1024	0.133761
1025	0.376355
1026	0.31841
1027	0.309795
1028	0.294024
1029	0.276964
1030	0.218739
1031	0.110934
1032	0.266181
1033	0.315352
1034	0.328776
1035	0.311188
1036	0.301845
1037	0.141381
1038	0.181256
1039	0.102545
1040	0.0529068
1041	0.0572076
1042	0.0905115
1043	0.373311
1044	0.0980692
1045	0.192431
1046	0.145552
1047	0.145175
1048	0.161483
1049	0.108664
1050	0.103728
1051	0.230392
1052	0.234949
1053	0.295107
1054	0.148042
1055	0.125348
1056	0.0849811
1057	0.0999532
1058	0.100414
1059	0.213582
1060	0.274178
1061	0.339231
1062	0.143296
1063	0.189209
1064	0.166407
1065	0.242836
1066	0.121047
1067	0.272842
1068	0.203607
1069	0.235603
1070	0.0978045
1071	0.0085377
1072	0.062538
1073	0.205787
1074	0.257488
1075	0.287047
1076	0.289039
1077	0.284278
1078	0.190255
1079	0.13968
1080	0.234703
1081	0.254234
1082	0.258922
1083	0.137924
1084	0.201121
1085	0.149588
1086	0.18671
1087	0.164098
1088	0.238956
1089	0.26307
1090	0.254415
1091	0.343957
1092	0.334898
1093	0.172987
1094	0.248164
1095	0.200692
1096	0.0897567
1097	0.106268
1098	0.228393
1099	0.215859
1100	0.165082
1101	0.141495
1102	0.350489
1103
1104
1105	0.32187
1106
1107	0.137275
1108
1109	0.0973842
1110	0.189529
1111	0.182304
1112	0.163067
1113	0.211734
1114	0.135456
1115	0.0664513
1116	0.181634
1117	0.011255
1118	0.186424
1119	0.164371
1120	0.18403
1121	0.281942
1122	0.0534163
1123	0.275151
1124	0.136352
1125	0.320203
1126	0.208279
1127	0.366475
1128	0.346385
1129	0.319989
1130	0.305639
1131	0.0442422
1132	0.146156
1133	0.243706
1134	0.209445
1135	0.10509
1136	0.284513
1137	0.161427
1138	0.201652
1139	0.0786666
1140	0.132715
1141	0.0786952
1142	0.194111
1143	0.357651
1144	0.374423
1145	0.329674
1146	0.340832
1147	0.170676
1148	0.147954
1149	0.157534
1150	0.263394
1151	0.22027
1152	0.325984
1153	0.263456
1154	0.334965
1155	0.0178469
1156	0.142975
1157	0.0427742
1158	0.088095
1159	0.1765
1160	0.139672
1161	0.277387
1162	0.273854
1163	0.388476
1164	0.208883
1165	0.284236
1166	0.157833
1167	0.282331
1168	0.119901
1169	0.266799
1170	0.301268
1171	0.305568
1172	0.296387
1173	0.327722
1174	0.386121
1175	0.301348
1176	0.368168
1177	0.35385
1178	0.245402
1179	0.323782
1180	0.360838
1181	0.366169
1182	0.382493
1183	0.26073
1184	0.407609
1185	0.406768
1186	0.346699
1187	0.344537
1188	0.333693
1189	0.33879
1190	0.180706
1191	0.204171
1192	0.318735
1193	0.259607
1194	0.170879
1195	0.387521
1196	0.242757
1197	0.431451
1198	0.411964
1199	0.439171
1200	0.384701
1201	0.337838
1202	0.304066
1203	0.247323
1204	0.313697
1205	0.264783
1206	0.333566
1207	0.305365
1208	0.216915
1209	0.196042
1210	0.322444
1211	0.308822
1212	0.249378
1213	0.209025
1214	0.250834
1215	0.275226
1216	0.236903
1217	0.0582905
1218	0.11633
1219	0.266609
1220	0.0720202
1221	0.298678
1222	0.189576
1223	0.420779
1224	0.370963
1225	0.338915
1226	0.282708
1227	0.291799
1228	0.371689
1229	0.356754
1230	0.30855
1231	0.306347
1232	0.158383
1233	0.174741
1234	0.212322
1235	0.173188
1236	0.27346
1237	0.220315
1238	0.270921
1239	0.281236
1240	0.160659
1241	0.243977
1242	0.165886
1243	0.210056
1244	0.197678
1245	0.272728
1246	0.279695
1247	0.223861
1248	0.140283
1249	0.117567
1250	0.251874
1251	0.378393
1252	0.310476
1253	0.296037
1254	0.326006
1255	0.398048
1256	0.425589
1257	0.299771
1258	0.308531
1259	0.367453
1260	0.495557
1261	0.509629
1262	0.441795
1263	0.433878
1264	0.438724
1265	0.414066
1266	0.432967
1267	0.399099
1268	0.378131
1269	0.373487
1270	0.359679
1271	0.368624
1272	0.384626
1273	0.396457
1274	0.360056
1275	0.261428
1276	0.327406
1277	0.384776
1278	0.375311
1279	0.356909
1280	0.319468
1281	0.343001
1282	0.18825
1283	0.259418
1284	0.159325
1285	0.346508
1286	0.253843
1287	0.121337
1288	0.0955842
1289	0.221682
1290	0.12123
1291	0.224239
1292	0.138593
1293	0.246788
1294	0.166767
1295	0.188072
1296	0.172662
1297	0.195446
1298	0.202101
1299	0.199908
1300	0.197023
1301	0.213537
1302	0.0786105
1303	0.00677244
1304
1305
1306
1307
1308
1309
1310
1311
1312
1313
1314
1315
1316
1317
1318
1319
1320
1321
1322	0.1962
1323
1324	0.205419
1325	0.026454
1326	0.21062
1327	0.302896
1328	0.347574
1329	0.327395
1330	0.157563
1331	0.218649
1332
1333
1334
1335
1336
1337
1338
1339
1340
1341
1342
1343	0.239317
1344	0.32366
1345	0.222844
1346	0.209048
1347	0.211809
1348	0.0602434
1349	0.175181
1350	0.250493
1351	0.290791
1352	0.384823
1353	0.311508
1354	0.213262
1355	0.285739
1356	0.245223
1357	0.284403
1358	0.195031
1359	0.121299
1360	0.0979077
1361	0.226781
1362	0.32209
1363	0.304316
1364	0.294404
1365	0.221446
1366	0.208175
1367	0.206263
1368	0.0905813
1369	0.033943
1370	0.0705716
1371	0.182802
1372	0.155488
1373	0.392545
1374	0.308112
1375	0.339325
1376	0.135175
1377	0.196873
1378	0.155635
1379	0.31496
1380	0.21775
1381	0.124482
1382	0.17882
1383	0.148454
1384	0.0732359
1385	0.114889
1386	0.0883488
1387	0.169964
1388	0.106671
1389	0.132234
1390	0.0293507
1391	0.0108769
1392	0.0480178
1393	0.11724
1394	0.187805
1395	0.106045
1396	0.414146
1397	0.406821
1398	0.419186
1399	0.404315
1400	0.412189
1401	0.426345
1402	0.433773
1403	0.427242
1404	0.35117
1405	0.362702
1406	0.400155
1407	0.387974
1408	0.372377
1409	0.393134
1410	0.402526
1411	0.388898
1412	0.39871
1413	0.37443
1414	0.387087
1415	0.374424
1416	0.376774
1417	0.246855
1418	0.186546
1419
1420
1421
1422
1423
1424
1425
1426
1427
1428
1429
1430	0.222521
1431
1432
1433
1434
1435
1436	0.0985248
1437	0.399784
1438	0.233076
1439	0.332307
1440	0.220927
1441	0.370656
1442	0.0875849
1443	0.0779953
1444	0.233924
1445	0.154878
1446	0.293003
1447	0.0637082
1448	0.0875609
1449	0.0746555
1450	0.0444717
1451	0.250026
1452	0.199509
1453	0.133415
1454	0.0869563
1455	0.275623
1456	0.2
1457	0.166013
1458	0.154549
1459	0.291996
1460	0.21569
1461	0.146666
1462	0.326795
1463	0.269639
1464	0.164776
1465	0.165853
1466	0.291083
1467	0.326545
1468	0.269728
1469	0.199027
1470	0.247253
1471	0.334178
1472	0.390549
1473	0.438129
1474	0.379904
1475	0.316859
1476	0.35132
1477	0.356641
1478	0.34785
1479	0.21095
1480	0.312807
1481	0.393698
1482	0.313987
1483	0.273459
1484	0.157137
1485	0.223679
1486	0.180494
1487	0.192897
1488	0.217216
1489	0.160601
1490	0.132225
1491	0.174991
1492	0.182106
1493	0.0839228
1494	0.295754
1495	0.292739
1496	0.163413
1497	0.184882
1498	0.275088
1499	0.370069
1500	0.31539
1501	0.219187
1502	0.28265
1503	0.235658
1504	0.27407
1505	0.111255
1506	0.177782
1507	0.111635
1508	0.105809
1509
1510
1511
1512	0.198603
1513	0.345925
1514	0.177824
1515	0.286052
1516	0.140339
1517	0.207719
1518	0.129917
1519	0.0460814
1520	0.160812
1521	0.20876
1522	0.231489
1523	0.214212
1524	0.191873
1525	0.28052
1526	0.256333
1527	0.303523
1528	0.438291
1529	0.425807
1530	0.436244
1531	0.406632
1532	0.282053
1533	0.245634
1534	0.227268
1535	0.225895
1536	0.208308
1537	0.0311693
1538	0.202724
1539	0.134257
1540	0.140644
1541	0.27792
1542	0.250861
1543	0.236553
1544	0.168004
1545	0.165736
1546	0.158054
1547	0.155985
1548	0.173336
1549	0.144049
1550	0.188562
1551	0.332976
1552	0.334533
1553	0.339903
1554	0.335602
1555	0.330841
1556	0.32737
1557	0.318816
1558	0.321575
1559	0.269884
1560	0.149438
1561	0.223699
1562	0.25377
1563	0.136103
1564	0.117079
1565	0.0811567
1566	0.101169
1567	0.0933888
1568	0.146688
1569	0.16313
1570	0.124419
1571	0.14306
1572	0.234718
1573	0.287756
1574	0.315343
1575	0.166702
1576	0.136804
1577	0.183166
1578	0.162269
1579	0.249172
1580	0.207745
1581	0.169447
1582	0.241128
1583	0.207927
1584	0.287893
1585	0.166794
1586	0.135942
1587	0.177265
1588	0.20738
1589	0.0837735
1590	0.234373
1591	0.270497
1592	0.344325
1593	0.330264
1594	0.220053
1595	0.268278
1596	0.268374
1597	0.349433
1598	0.349871
1599	0.296813
1600	0.356826
1601	0.266428
1602	0.266488
1603	0.160259
1604	0.207529
1605	0.28148
1606	0.256753
1607	0.178049
1608	0.2931
1609	0.311505
1610	0.164898
1611	0.255129
1612	0.273725
1613	0.153822
1614	0.162984
1615	0.217944
1616	0.19654
1617	0.228312
1618	0.262722
1619	0.263681
1620	0.320341
1621	0.159003
1622	0.331763
1623	0.328162
1624	0.345541
1625	0.265485
1626	0.314816
1627	0.124643
1628	0.107545
1629	0.211788
1630	0.24185
1631	0.16774
1632	0.110231
1633	0.143233
1634	0.145335
1635	0.245539
1636	0.215274
1637	0.354688
1638	0.321129
1639	0.347772
1640	0.350399
1641	0.338161
1642	0.356557
1643	0.349087
1644	0.409128
1645	0.411955
1646	0.372165
1647	0.359236
1648	0.349847
1649	0.37499
1650	0.349248
1651	0.364243
1652	0.234974
1653	0.366888
1654	0.218953
1655	0.366092
1656	0.342482
1657	0.300512
1658	0.220135
1659	0.252402
1660	0.221262
1661	0.153147
1662	0.305579
1663	0.31416
1664	0.187057
1665	0.224627
1666	0.169108
1667	0.0705826
1668	0.100688
1669	0.195878
1670	0.2521
1671	0.222321
1672	0.199669
1673	0.176091
1674	0.211337
1675	0.192335
1676	0.234155
1677	0.205021
1678	0.142541
1679	0.241882
1680	0.205935
1681	0.138554
1682	0.188842
1683	0.13913
1684	0.297577
1685	0.273808
1686	0.305333
1687	0.137541
1688	0.182708
1689	0.0580987
1690	0.144313
1691	0.310769
1692	0.480023
1693	0.424093
1694	0.437716
1695	0.42295
1696	0.400891
1697	0.357307
1698	0.362114
1699	0.356066
1700	0.367474
1701	0.300229
1702	0.381641
1703	0.40073
1704	0.35583
1705	0.0448768
1706	0.187466
1707	0.309541
1708	0.468616
1709	0.398124
1710	0.263443
1711	0.26359
1712	0.179444
1713	0.198247
1714	0.199897
1715	0.20892
1716	0.214981
1717	0.123857
1718
1719
1720
1721
1722
1723	0.231615
1724
1725
1726
1727
1728
1729
1730	0.163279
1731	0.225137
1732	0.107408
1733	0.245379
1734	0.158318
1735	0.199992
1736	0.196952
1737
1738
1739
1740
1741
1742
1743
1744
1745
1746	0.192115
1747	0.368101
1748	0.318658
1749	0.215622
1750	0.35387
1751	0.178905
1752	0.247322
1753	0.179881
1754	0.26587
1755	0.086201
1756	0.351127
1757	0.197677
1758	0.148859
1759	0.0559421
1760	0.297586
1761	0.24394
1762	0.218556
1763	0.272967
1764	0.16833
1765	0.102764
1766	0.114442
1767	0.158772
1768	0.12312
1769	0.0476622
1770	0.0424103
1771	0.00097126
1772	0.0163702
1773	0.0951347
1774	0.400198
1775	0.41761
1776	0.382685
1777	0.363266
1778	0.340203
1779	0.38746
1780	0.360447
1781	0.328216
1782	0.355813
1783	0.395731
1784	0.367357
1785	0.360885
1786	0.384273
1787	0.147409
1788
1789
1790
1791
1792
1793	0.364
1794	0.243694
1795	0.331372
1796	0.304442
1797	0.255807
1798	0.29757
1799	0.359851
1800	0.392227
1801	0.330743
1802	0.297934
1803	0.293018
1804	0.148882
1805	0.0768966
1806	0.0319223
1807	0.128271
1808	0.0457709
1809	0.00654691
1810	0.0768489
1811	0.273451
1812	0.281612
1813	0.15113
1814	0.167905
1815	0.117125
1816	0.0873505
1817	0.236853
1818	0.135838
1819	0.08268
1820	0.256886
1821	0.347823
1822	0.393343
1823	0.227647
1824	0.205543
1825	0.326658
1826	0.329232
1827	0.19045
1828	0.161517
1829	0.215623
1830	0.158082
1831	0.133365
1832	0.145262
1833	0.298519
1834	0.264969
1835	0.327497
1836	0.305053
1837	0.340371
1838	0.252632
1839	0.282461
1840	0.28159
1841	0.227585
1842	0.277194
1843	0.305745
1844	0.223127
1845	0.174767
1846	0.131919
1847	0.248208
1848	0.148396
1849	0.0287933
1850	0.158815
1851	0.192838
1852	0.257389
1853	0.187206
1854	0.231318
1855	0.237461
1856	0.223656
1857	0.223118
1858	0.247246
1859	0.16239
1860	0.213124
1861	0.231216
1862	0.205138
1863	0.209197
1864	0.231603
1865	0.247948
1866	0.393016
1867	0.318943
1868	0.276101
1869	0.276957
1870	0.231233
1871	0.244757
1872	0.23195
1873	0.177883
1874	0.295866
1875	0.331737
1876	0.200209
1877	0.260873
1878	0.351523
1879	0.380883
1880	0.288018
1881	0.248902
1882	0.238426
1883	0.331534
1884	0.287915
1885	0.324686
1886	0.358186
1887	0.349669
1888	0.324576
1889	0.293374
1890	0.304091
1891	0.331576
1892	0.270226
1893	0.209435
1894	0.389066
1895	0.414977
1896	0.375794
1897	0.345443
1898	0.324597
1899	0.353285
1900	0.410093
1901	0.319385
1902	0.330208
1903	0.328814
1904	0.123167
1905	0.0994697
1906	0.156449
1907	0.171801
1908	0.113831
1909	0.134681
1910	0.0979191
1911	0.0400766
1912	0.165766
1913	0.319026
1914	0.269625
1915	0.288469
1916	0.190777
1917	0.237244
1918	0.289178
1919	0.269673
1920	0.200076
1921	0.251587
1922	0.166543
1923	0.168812
1924	0.169222
1925	0.00275088
1926	0.24341
1927	0.232221
1928	0.32216
1929	0.403459
1930	0.312339
1931	0.415192
1932	0.394568
1933	0.406146
1934	0.337709
1935	0.370881
1936	0.333292
1937	0.272915
1938	0.188588
1939	0.254216
1940	0.0760868
1941	0.219823
1942	0.0946356
1943	0.125521
1944	0.184437
1945	0.133024
1946	0.158214
1947
1948	0.144825
1949	0.107668
1950	0.131262
1951	0.0189946
1952	0.102452
1953	0.178794
1954	0.165679
1955	0.197896
1956	0.22306
1957	0.0784481
1958	0.216519
1959	0.171085
1960	0.203433
1961
1962
1963
1964
1965
1966
1967
1968	0.379666
1969	0.172999
1970	0.196762
1971	0.208703
1972	0.132196
1973	0.34728
1974	0.123176
1975	0.354028
1976	0.169033
1977	0.191647
1978	0.136845
1979	0.344602
1980	0.22984
1981	0.262304
1982	0.173992
1983	0.154105
1984	0.169602
1985	0.132029
1986	0.139349
1987	0.0327739
1988	0.116067
1989	0.115351
1990	0.385481
1991	0.349895
1992	0.350972
1993	0.25972
1994	0.327569
1995	0.250082
1996	0.284941
1997	0.359713
1998	0.403434
[truncated: 3,125 more rows]

## Sheet: b
ROI	Value
Visual (L)	0.354402
Visual (L)	0.37065
Visual (L)	0.419018
Visual (L)	0.376816
Visual (L)	0.374899
Visual (L)	0.442385
Visual (L)	0.388099
Visual (L)	0.218737
Visual (L)	0.411781
Visual (L)	0.26896
Visual (L)	0.241278
Visual (L)	0.432188
Visual (L)	0.250485
Visual (L)	0.392359
Visual (L)	0.358578
Visual (L)	0.249939
Visual (L)	0.415579
Visual (L)	0.45428
Visual (L)	0.336431
Visual (L)	0.199527
Visual (L)	0.402916
Visual (L)	0.382431
Visual (L)	0.394451
Visual (L)	0.186936
Visual (L)	0.194922
Visual (L)	0.296553
Visual (L)	0.480146
Visual (L)	0.401466
Visual (L)	0.460605
Visual (L)	0.445951
Visual (L)	0.351919
Visual (L)	0.365094
Visual (L)	0.357597
Visual (L)	0.365594
Visual (L)	0.379225
Visual (L)	0.388628
Visual (L)	0.39294
Visual (L)	0.379012
Visual (L)	0.329696
Visual (L)	0.349251
Visual (L)	0.348442
Visual (L)	0.364536
Visual (L)	0.243814
Visual (L)	0.411452
Visual (L)	0.435865
Visual (L)	0.375591
Visual (L)	0.37664
Visual (L)	0.339042
Visual (L)	0.352022
Visual (L)	0.351678
Visual (L)	0.34856
Visual (L)	0.216316
Visual (L)	0.344369
Visual (L)	0.319626
Visual (L)	0.198195
Visual (L)	0.420443
Visual (L)	0.420226
Visual (L)	0.320279
Visual (L)	0.384033
Visual (L)	0.23845
Visual (L)	0.395197
Visual (L)	0.316439
Visual (L)	0.305991
Visual (L)	0.337965
Visual (L)	0.463893
Visual (L)	0.387548
Visual (L)	0.424844
Visual (L)	0.402785
Visual (L)	0.364286
Visual (L)	0.405443
Visual (L)	0.400932
Visual (L)	0.365919
Visual (L)	0.306256
Visual (L)	0.366289
Visual (L)	0.318284
Visual (L)	0.333893
Visual (L)	0.408039
Visual (L)	0.438887
Visual (L)	0.4395
Visual (L)	0.354498
Visual (L)	0.387654
Visual (L)	0.408423
Visual (L)	0.37769
Visual (L)	0.375215
Visual (L)	0.33485
Visual (L)	0.310703
Visual (L)	0.319983
Visual (L)	0.396565
Visual (L)	0.469286
Visual (L)	0.42826
Visual (L)	0.461136
Visual (L)	0.405284
Visual (L)	0.352796
Visual (L)	0.345973
Visual (L)	0.377732
Visual (L)	0.380359
Visual (L)	0.401218
Visual (L)	0.367359
Visual (L)	0.36218
Visual (L)	0.361469
Visual (L)	0.331263
Visual (L)	0.308038
Visual (L)	0.281513
Visual (L)	0.307
Visual (L)	0.309328
Visual (L)	0.441385
Visual (L)	0.401512
Visual (L)	0.401855
Visual (L)	0.379344
Visual (L)	0.395307
Visual (L)	0.370177
Visual (L)	0.19134
Visual (L)	0.192096
Visual (L)	0.271557
Visual (L)	0.18362
Visual (L)	0.269455
Visual (L)	0.32559
Visual (L)	0.379854
Visual (L)	0.300334
Visual (L)	0.211885
Visual (L)	0.418865
Visual (L)	0.399182
Visual (L)	0.444122
Visual (L)	0.398086
Visual (L)	0.431932
Visual (L)	0.250834
Visual (L)	0.275226
Visual (L)	0.236903
Visual (L)	0.378393
Visual (L)	0.310476
Visual (L)	0.296037
Visual (L)	0.326006
Visual (L)	0.398048
Visual (L)	0.425589
Visual (L)	0.299771
Visual (L)	0.308531
Visual (L)	0.367453
Visual (L)	0.495557
Visual (L)	0.509629
Visual (L)	0.441795
Visual (L)	0.433878
Visual (L)	0.438724
Visual (L)	0.414066
Visual (L)	0.432967
Visual (L)	0.399099
Visual (L)	0.378131
Visual (L)	0.373487
Visual (L)	0.359679
Visual (L)	0.368624
Visual (L)	0.384626
Visual (L)	0.396457
Visual (L)	0.360056
Visual (L)	0.261428
Visual (L)	0.327406
Visual (L)	0.384776
Visual (L)	0.375311
Visual (L)	0.356909
Visual (L)	0.319468
Visual (L)	0.343001
Visual (L)	0.392545
Visual (L)	0.308112
Visual (L)	0.339325
Visual (L)	0.31496
Visual (L)	0.414146
Visual (L)	0.406821
Visual (L)	0.419186
Visual (L)	0.404315
Visual (L)	0.412189
Visual (L)	0.426345
Visual (L)	0.433773
Visual (L)	0.427242
Visual (L)	0.35117
Visual (L)	0.362702
Visual (L)	0.400155
Visual (L)	0.387974
Visual (L)	0.372377
Visual (L)	0.393134
Visual (L)	0.402526
Visual (L)	0.388898
Visual (L)	0.39871
Visual (L)	0.37443
Visual (L)	0.387087
Visual (L)	0.374424
Visual (L)	0.376774
Visual (L)	0.246855
Visual (L)	0.186546
Visual (L)	0.399784
Visual (L)	0.370656
Visual (L)	0.231489
Visual (L)	0.214212
Visual (L)	0.191873
Visual (L)	0.28052
Visual (L)	0.256333
Visual (L)	0.438291
Visual (L)	0.425807
Visual (L)	0.436244
Visual (L)	0.406632
Visual (L)	0.480023
Visual (L)	0.424093
Visual (L)	0.437716
Visual (L)	0.42295
Visual (L)	0.400891
Visual (L)	0.357307
Visual (L)	0.362114
Visual (L)	0.356066
Visual (L)	0.367474
Visual (L)	0.300229
Visual (L)	0.381641
Visual (L)	0.40073
Visual (L)	0.35583
Visual (L)	0.400198
Visual (L)	0.41761
Visual (L)	0.382685
Visual (L)	0.363266
Visual (L)	0.340203
Visual (L)	0.38746
Visual (L)	0.360447
Visual (L)	0.328216
Visual (L)	0.355813
Visual (L)	0.395731
Visual (L)	0.367357
Visual (L)	0.360885
Visual (L)	0.384273
Visual (L)	0.147409
Visual (L)	0.364
Visual (L)	0.331372
Visual (L)	0.304442
Visual (L)	0.255807
Visual (L)	0.359851
Visual (L)	0.392227
Visual (L)	0.330743
Visual (L)	0.24341
Visual (L)	0.232221
Visual (L)	0.32216
Visual (L)	0.403459
Visual (L)	0.415192
Visual (L)	0.394568
Visual (L)	0.406146
Visual (L)	0.337709
Visual (L)	0.370881
Visual (L)	0.385481
Visual (L)	0.349895
Visual (L)	0.350972
Visual (L)	0.25972
Visual (L)	0.327569
Visual (L)	0.250082
Visual (L)	0.284941
Visual (L)	0.359713
Visual (L)	0.403434
Visual (L)	0.419989
Visual (L)	0.328574
Visual (L)	0.306345
Visual (L)	0.338762
Visual (L)	0.398397
Visual (L)	0.382034
Visual (L)	0.423033
Visual (L)	0.437164
Visual (L)	0.459662
Visual (L)	0.344712
Visual (L)	0.378644
Visual (L)	0.363131
Visual (L)	0.211671
Visual (L)	0.220771
Visual (L)	0.175608
Visual (L)	0.24449
Visual (L)	0.331139
Visual (L)	0.400039
Visual (L)	0.423921
Visual (L)	0.406513
Visual (L)	0.35807
Visual (L)	0.332981
Visual (L)	0.336227
Visual (L)	0.361042
Visual (L)	0.33388
Visual (L)	0.33824
Visual (L)	0.331673
Visual (L)	0.316167
Visual (L)	0.312668
Visual (L)	0.439851
Visual (L)	0.418981
Visual (L)	0.440146
Visual (L)	0.392843
Visual (L)	0.408375
Visual (L)	0.460722
Visual (L)	0.405753
Visual (L)	0.40989
Visual (L)	0.395889
Visual (L)	0.356954
Visual (L)	0.343576
Visual (L)	0.399571
Visual (L)	0.4361
Visual (L)	0.41797
Visual (L)	0.365339
Visual (L)	0.426236
Visual (L)	0.430289
Visual (L)	0.382882
Visual (L)	0.381489
Visual (L)	0.388856
Visual (L)	0.335026
Visual (L)	0.256128
Visual (L)	0.126559
Visual (L)	0.281196
Visual (L)	0.355964
Visual (L)	0.212083
Visual (L)	0.273422
Visual (L)	0.316194
Visual (L)	0.306927
Visual (L)	0.345989
Visual (L)	0.370356
Visual (L)	0.287856
Visual (L)	0.324585
Visual (L)	0.345076
Visual (L)	0.325718
Visual (L)	0.293816
Visual (L)	0.220934
Visual (L)	0.379235
Visual (L)	0.3852
Visual (L)	0.415577
Visual (L)	0.41805
Visual (L)	0.418478
Visual (L)	0.416048
Visual (L)	0.422488
Visual (L)	0.448369
Visual (L)	0.446885
Visual (L)	0.397911
Visual (L)	0.368621
Visual (L)	0.371092
Visual (L)	0.362525
Visual (L)	0.380982
Visual (L)	0.393369
Visual (L)	0.421218
Visual (L)	0.439232
Visual (L)	0.435039
Visual (L)	0.401531
Visual (L)	0.371165
Visual (L)	0.309639
Visual (L)	0.348491
Visual (L)	0.330122
Visual (L)	0.420027
Visual (L)	0.351864
Visual (L)	0.188226
Somatomotor (L)	0.158933
Somatomotor (L)	0.238875
Somatomotor (L)	0.349098
Somatomotor (L)	0.151973
Somatomotor (L)	0.257502
Somatomotor (L)	0.26939
Somatomotor (L)	0.299663
Somatomotor (L)	0.153443
Somatomotor (L)	0.0942667
Somatomotor (L)	0.323
Somatomotor (L)	0.278716
Somatomotor (L)	0.156872
Somatomotor (L)	0.295161
Somatomotor (L)	0.237573
Somatomotor (L)	0.302913
Somatomotor (L)	0.339327
Somatomotor (L)	0.304785
Somatomotor (L)	0.387099
Somatomotor (L)	0.275385
Somatomotor (L)	0.204375
Somatomotor (L)	0.332596
Somatomotor (L)	0.0949165
Somatomotor (L)	0.236301
Somatomotor (L)	0.0871679
Somatomotor (L)	0.167451
Somatomotor (L)	0.280654
Somatomotor (L)	0.274652
Somatomotor (L)	0.344452
Somatomotor (L)	0.163012
Somatomotor (L)	0.220638
Somatomotor (L)	0.0218537
Somatomotor (L)	0.151136
Somatomotor (L)	0.0650876
Somatomotor (L)	0.0513206
Somatomotor (L)	0.147887
Somatomotor (L)	0.142907
Somatomotor (L)	0.224776
Somatomotor (L)	0.176895
Somatomotor (L)	0.372282
Somatomotor (L)	0.316127
Somatomotor (L)	0.357873
Somatomotor (L)	0.25785
Somatomotor (L)	0.124617
Somatomotor (L)	0.122245
Somatomotor (L)	0.360196
Somatomotor (L)	0.153355
Somatomotor (L)	0.179665
Somatomotor (L)	0.314304
Somatomotor (L)	0.315483
Somatomotor (L)	0.329584
Somatomotor (L)	0.319045
Somatomotor (L)	0.294356
Somatomotor (L)	0.208263
Somatomotor (L)	0.244356
Somatomotor (L)	0.166158
Somatomotor (L)	0.0632094
Somatomotor (L)	0.0945979
Somatomotor (L)	0.219571
Somatomotor (L)	0.185806
Somatomotor (L)	0.158126
Somatomotor (L)	0.257229
Somatomotor (L)	0.0745915
Somatomotor (L)	0.229294
Somatomotor (L)	0.281692
Somatomotor (L)	0.346963
Somatomotor (L)	0.244226
Somatomotor (L)	0.288441
Somatomotor (L)	0.359701
Somatomotor (L)	0.256588
Somatomotor (L)	0.274121
Somatomotor (L)	0.304813
Somatomotor (L)	0.279858
Somatomotor (L)	0.225494
Somatomotor (L)	0.231387
Somatomotor (L)	0.2419
Somatomotor (L)	0.186489
Somatomotor (L)	0.197836
Somatomotor (L)	0.198673
Somatomotor (L)	0.198016
Somatomotor (L)	0.132616
Somatomotor (L)	0.136759
Somatomotor (L)	0.27508
Somatomotor (L)	0.245375
Somatomotor (L)	0.240414
Somatomotor (L)	0.199498
Somatomotor (L)	0.30259
Somatomotor (L)	0.288413
Somatomotor (L)	0.311406
Somatomotor (L)	0.284053
Somatomotor (L)	0.347872
Somatomotor (L)	0.306375
Somatomotor (L)	0.369776
Somatomotor (L)	0.347356
Somatomotor (L)	0.369264
Somatomotor (L)	0.338064
Somatomotor (L)	0.276867
Somatomotor (L)	0.280489
Somatomotor (L)	0.243872
Somatomotor (L)	0.200331
Somatomotor (L)	0.340492
Somatomotor (L)	0.082535
Somatomotor (L)	0.232026
Somatomotor (L)	0.0745679
Somatomotor (L)	0.241809
Somatomotor (L)	0.196427
Somatomotor (L)	0.239839
Somatomotor (L)	0.152178
Somatomotor (L)	0.0970804
Somatomotor (L)	0.268818
Somatomotor (L)	0.193134
Somatomotor (L)	0.324711
Somatomotor (L)	0.279959
Somatomotor (L)	0.337264
Somatomotor (L)	0.339309
Somatomotor (L)	0.166719
Somatomotor (L)	0.334092
Somatomotor (L)	0.263093
Somatomotor (L)	0.154136
Somatomotor (L)	0.198485
Somatomotor (L)	0.156669
Somatomotor (L)	0.102688
Somatomotor (L)	0.179981
Somatomotor (L)	0.193696
Somatomotor (L)	0.0957916
Somatomotor (L)	0.177458
Somatomotor (L)	0.184547
Somatomotor (L)	0.275055
Somatomotor (L)	0.313636
Somatomotor (L)	0.315507
Somatomotor (L)	0.334064
Somatomotor (L)	0.165855
Somatomotor (L)	0.128506
Somatomotor (L)	0.148185
Somatomotor (L)	0.332204
Somatomotor (L)	0.198744
Somatomotor (L)	0.157698
Somatomotor (L)	0.202404
Somatomotor (L)	0.333436
Somatomotor (L)	0.297354
Somatomotor (L)	0.310629
Somatomotor (L)	0.329998
Somatomotor (L)	0.32173
Somatomotor (L)	0.248691
Somatomotor (L)	0.255992
Somatomotor (L)	0.168378
Somatomotor (L)	0.130015
Somatomotor (L)	0.205815
Somatomotor (L)	0.109639
Somatomotor (L)	0.258992
Somatomotor (L)	0.162124
Somatomotor (L)	0.247917
Somatomotor (L)	0.275499
Somatomotor (L)	0.263104
Somatomotor (L)	0.294316
Somatomotor (L)	0.268037
Somatomotor (L)	0.254956
Somatomotor (L)	0.302433
Somatomotor (L)	0.317423
Somatomotor (L)	0.278333
Somatomotor (L)	0.210754
Somatomotor (L)	0.318122
Somatomotor (L)	0.314338
Somatomotor (L)	0.262532
Somatomotor (L)	0.294194
Somatomotor (L)	0.322017
Somatomotor (L)	0.321162
Somatomotor (L)	0.146217
Somatomotor (L)	0.191682
Somatomotor (L)	0.284594
Somatomotor (L)	0.157272
Somatomotor (L)	0.0786192
Somatomotor (L)	0.140209
Somatomotor (L)	0.108842
Somatomotor (L)	0.109736
Somatomotor (L)	0.0474668
Somatomotor (L)	0.0934435
Somatomotor (L)	0.156165
Somatomotor (L)	0.2124
Somatomotor (L)	0.26612
Somatomotor (L)	0.288933
Somatomotor (L)	0.238314
Somatomotor (L)	0.0885113
Somatomotor (L)	0.161417
Somatomotor (L)	0.12898
Somatomotor (L)	0.148015
Somatomotor (L)	0.302843
Somatomotor (L)	0.323245
Somatomotor (L)	0.333706
Somatomotor (L)	0.247232
Somatomotor (L)	0.22647
Somatomotor (L)	0.275659
Somatomotor (L)	0.277423
Somatomotor (L)	0.109329
Somatomotor (L)	0.160609
Somatomotor (L)	0.193977
Somatomotor (L)	0.351319
Somatomotor (L)	0.347915
Somatomotor (L)	0.434503
Somatomotor (L)	0.312318
Somatomotor (L)	0.369654
Somatomotor (L)	0.328703
Somatomotor (L)	0.368945
Somatomotor (L)	0.407323
Somatomotor (L)	0.276142
Somatomotor (L)	0.296307
Somatomotor (L)	0.268082
Somatomotor (L)	0.133761
Somatomotor (L)	0.376355
Somatomotor (L)	0.31841
Somatomotor (L)	0.309795
Somatomotor (L)	0.294024
Somatomotor (L)	0.276964
Somatomotor (L)	0.218739
Somatomotor (L)	0.110934
Somatomotor (L)	0.266181
Somatomotor (L)	0.315352
Somatomotor (L)	0.328776
Somatomotor (L)	0.311188
Somatomotor (L)	0.301845
Somatomotor (L)	0.0529068
Somatomotor (L)	0.192431
Somatomotor (L)	0.145552
Somatomotor (L)	0.145175
Somatomotor (L)	0.108664
Somatomotor (L)	0.213582
Somatomotor (L)	0.274178
Somatomotor (L)	0.339231
Somatomotor (L)	0.143296
Somatomotor (L)	0.189209
Somatomotor (L)	0.166407
Somatomotor (L)	0.242836
Somatomotor (L)	0.121047
Somatomotor (L)	0.272842
Somatomotor (L)	0.203607
Somatomotor (L)	0.235603
Somatomotor (L)	0.0978045
Somatomotor (L)	0.0085377
Somatomotor (L)	0.062538
Somatomotor (L)	0.205787
Somatomotor (L)	0.257488
Somatomotor (L)	0.287047
Somatomotor (L)	0.289039
Somatomotor (L)	0.165082
Somatomotor (L)	0.141495
Somatomotor (L)	0.266799
Somatomotor (L)	0.301268
Somatomotor (L)	0.305568
Somatomotor (L)	0.296387
Somatomotor (L)	0.327722
Somatomotor (L)	0.386121
Somatomotor (L)	0.301348
Somatomotor (L)	0.368168
Somatomotor (L)	0.35385
Somatomotor (L)	0.245402
Somatomotor (L)	0.323782
Somatomotor (L)	0.360838
Somatomotor (L)	0.366169
Somatomotor (L)	0.304066
Somatomotor (L)	0.247323
Somatomotor (L)	0.313697
Somatomotor (L)	0.264783
Somatomotor (L)	0.305365
Somatomotor (L)	0.216915
Somatomotor (L)	0.196042
Somatomotor (L)	0.322444
Somatomotor (L)	0.308822
Somatomotor (L)	0.249378
Somatomotor (L)	0.209025
Somatomotor (L)	0.18825
Somatomotor (L)	0.0875849
Somatomotor (L)	0.0779953
Somatomotor (L)	0.233924
Somatomotor (L)	0.0637082
Somatomotor (L)	0.0875609
Somatomotor (L)	0.0746555
Somatomotor (L)	0.0444717
Somatomotor (L)	0.250026
Somatomotor (L)	0.199509
Somatomotor (L)	0.133415
Somatomotor (L)	0.0869563
Somatomotor (L)	0.275623
Somatomotor (L)	0.2
Somatomotor (L)	0.166013
Somatomotor (L)	0.154549
Somatomotor (L)	0.21569
Somatomotor (L)	0.146666
Somatomotor (L)	0.316859
Somatomotor (L)	0.35132
Somatomotor (L)	0.312807
Somatomotor (L)	0.393698
Somatomotor (L)	0.313987
Somatomotor (L)	0.273459
Somatomotor (L)	0.27407
Somatomotor (L)	0.111255
Somatomotor (L)	0.282053
Somatomotor (L)	0.144049
Somatomotor (L)	0.188562
Somatomotor (L)	0.332976
Somatomotor (L)	0.334533
Somatomotor (L)	0.339903
Somatomotor (L)	0.335602
Somatomotor (L)	0.330841
Somatomotor (L)	0.32737
Somatomotor (L)	0.318816
Somatomotor (L)	0.321575
Somatomotor (L)	0.269884
Somatomotor (L)	0.223699
Somatomotor (L)	0.25377
Somatomotor (L)	0.136103
Somatomotor (L)	0.117079
Somatomotor (L)	0.0811567
Somatomotor (L)	0.101169
Somatomotor (L)	0.0933888
Somatomotor (L)	0.234718
Somatomotor (L)	0.287756
Somatomotor (L)	0.315343
Somatomotor (L)	0.166702
Somatomotor (L)	0.136804
Somatomotor (L)	0.183166
Somatomotor (L)	0.162269
Somatomotor (L)	0.249172
Somatomotor (L)	0.207745
Somatomotor (L)	0.169447
Somatomotor (L)	0.241128
Somatomotor (L)	0.207927
Somatomotor (L)	0.287893
Somatomotor (L)	0.354688
Somatomotor (L)	0.321129
Somatomotor (L)	0.347772
Somatomotor (L)	0.350399
Somatomotor (L)	0.338161
Somatomotor (L)	0.349087
Somatomotor (L)	0.342482
Somatomotor (L)	0.300512
Somatomotor (L)	0.220135
Somatomotor (L)	0.252402
Somatomotor (L)	0.221262
Somatomotor (L)	0.153147
Somatomotor (L)	0.305579
Somatomotor (L)	0.31416
Somatomotor (L)	0.176091
Somatomotor (L)	0.192335
Somatomotor (L)	0.234155
Somatomotor (L)	0.205021
Somatomotor (L)	0.192115
Somatomotor (L)	0.318658
Somatomotor (L)	0.297934
Somatomotor (L)	0.293018
Somatomotor (L)	0.148882
Somatomotor (L)	0.15113
Somatomotor (L)	0.167905
Somatomotor (L)	0.117125
Somatomotor (L)	0.0873505
Somatomotor (L)	0.236853
Somatomotor (L)	0.135838
Somatomotor (L)	0.08268
Somatomotor (L)	0.256886
Somatomotor (L)	0.347823
Somatomotor (L)	0.393343
Somatomotor (L)	0.227647
Somatomotor (L)	0.205543
Somatomotor (L)	0.326658
Somatomotor (L)	0.329232
Somatomotor (L)	0.19045
Somatomotor (L)	0.161517
Somatomotor (L)	0.215623
Somatomotor (L)	0.158082
Somatomotor (L)	0.133365
Somatomotor (L)	0.145262
Somatomotor (L)	0.298519
Somatomotor (L)	0.264969
Somatomotor (L)	0.327497
Somatomotor (L)	0.305053
Somatomotor (L)	0.340371
Somatomotor (L)	0.252632
Somatomotor (L)	0.282461
Somatomotor (L)	0.28159
Somatomotor (L)	0.227585
Somatomotor (L)	0.277194
Somatomotor (L)	0.192838
Somatomotor (L)	0.331534
Somatomotor (L)	0.287915
Somatomotor (L)	0.324686
Somatomotor (L)	0.358186
Somatomotor (L)	0.349669
Somatomotor (L)	0.324576
Somatomotor (L)	0.293374
Somatomotor (L)	0.304091
Somatomotor (L)	0.324597
Somatomotor (L)	0.353285
Somatomotor (L)	0.410093
Somatomotor (L)	0.319385
Somatomotor (L)	0.330208
Somatomotor (L)	0.328814
Somatomotor (L)	0.266056
Somatomotor (L)	0.189691
Somatomotor (L)	0.215899
Somatomotor (L)	0.279743
Somatomotor (L)	0.367102
Somatomotor (L)	0.297786
Somatomotor (L)	0.28495
Somatomotor (L)	0.272619
Somatomotor (L)	0.313469
Somatomotor (L)	0.322522
Somatomotor (L)	0.265846
Somatomotor (L)	0.263575
Somatomotor (L)	0.308683
Somatomotor (L)	0.304456
Somatomotor (L)	0.268825
Somatomotor (L)	0.341729
Somatomotor (L)	0.348936
Somatomotor (L)	0.2647
Somatomotor (L)	0.204622
Somatomotor (L)	0.126489
Somatomotor (L)	0.0558924
Somatomotor (L)	0.104681
Somatomotor (L)	0.088839
Somatomotor (L)	0.251348
Somatomotor (L)	0.0987042
Somatomotor (L)	0.2534
Somatomotor (L)	0.168797
Somatomotor (L)	0.174991
Somatomotor (L)	0.208415
Somatomotor (L)	0.260873
Somatomotor (L)	0.138615
Somatomotor (L)	0.110509
Somatomotor (L)	0.145017
Somatomotor (L)	0.212374
Somatomotor (L)	0.209114
Somatomotor (L)	0.145624
Somatomotor (L)	0.0873174
Somatomotor (L)	0.0400947
Somatomotor (L)	0.0543734
Somatomotor (L)	0.0208909
Somatomotor (L)	0.153989
Somatomotor (L)	0.216223
Somatomotor (L)	0.199296
Somatomotor (L)	0.278302
Somatomotor (L)	0.12818
Somatomotor (L)	0.23235
Somatomotor (L)	0.24573
Somatomotor (L)	0.15038
Somatomotor (L)	0.302402
Somatomotor (L)	0.299588
Somatomotor (L)	0.31831
Somatomotor (L)	0.311074
Somatomotor (L)	0.32247
Somatomotor (L)	0.314182
Somatomotor (L)	0.325284
Somatomotor (L)	0.276701
Somatomotor (L)	0.344888
Somatomotor (L)	0.326214
Somatomotor (L)	0.338274
Somatomotor (L)	0.370143
Somatomotor (L)	0.344248
Somatomotor (L)	0.148716
Somatomotor (L)	0.20406
Somatomotor (L)	0.292033
Somatomotor (L)	0.195291
Somatomotor (L)	0.238332
Somatomotor (L)	0.366887
Somatomotor (L)	0.27522
Somatomotor (L)	0.106257
Somatomotor (L)	0.0983933
Somatomotor (L)	0.109403
Dorsal Attention (L)	0.134435
Dorsal Attention (L)	0.316167
Dorsal Attention (L)	0.17026
Dorsal Attention (L)	0.166914
Dorsal Attention (L)	0.222492
Dorsal Attention (L)	0.378813
Dorsal Attention (L)	0.253976
Dorsal Attention (L)	0.136183
Dorsal Attention (L)	0.400413
Dorsal Attention (L)	0.169622
Dorsal Attention (L)	0.177853
Dorsal Attention (L)	0.123271
Dorsal Attention (L)	0.218714
Dorsal Attention (L)	0.117825
Dorsal Attention (L)	0.127983
Dorsal Attention (L)	0.0568619
Dorsal Attention (L)	0.100336
Dorsal Attention (L)	0.222326
Dorsal Attention (L)	0.292041
Dorsal Attention (L)	0.176033
Dorsal Attention (L)	0.194579
Dorsal Attention (L)	0.163122
Dorsal Attention (L)	0.0635195
Dorsal Attention (L)	0.325602
Dorsal Attention (L)	0.193247
Dorsal Attention (L)	0.157634
Dorsal Attention (L)	0.224582
Dorsal Attention (L)	0.132394
Dorsal Attention (L)	0.155062
Dorsal Attention (L)	0.154363
Dorsal Attention (L)	0.182353
Dorsal Attention (L)	0.298654
Dorsal Attention (L)	0.314857
Dorsal Attention (L)	0.13776
Dorsal Attention (L)	0.184171
Dorsal Attention (L)	0.212976
Dorsal Attention (L)	0.108084
Dorsal Attention (L)	0.169966
Dorsal Attention (L)	0.160323
Dorsal Attention (L)	0.219122
Dorsal Attention (L)	0.169082
Dorsal Attention (L)	0.265604
Dorsal Attention (L)	0.351942
Dorsal Attention (L)	0.247979
Dorsal Attention (L)	0.35484
Dorsal Attention (L)	0.310669
Dorsal Attention (L)	0.140119
Dorsal Attention (L)	0.291319
Dorsal Attention (L)	0.219719
Dorsal Attention (L)	0.258909
Dorsal Attention (L)	0.228235
Dorsal Attention (L)	0.220439
Dorsal Attention (L)	0.161886
Dorsal Attention (L)	0.319187
Dorsal Attention (L)	0.229662
Dorsal Attention (L)	0.114582
Dorsal Attention (L)	0.294919
Dorsal Attention (L)	0.15886
Dorsal Attention (L)	0.0145536
Dorsal Attention (L)	0.176818
Dorsal Attention (L)	0.214013
Dorsal Attention (L)	0.187196
Dorsal Attention (L)	0.215314
Dorsal Attention (L)	0.24804
Dorsal Attention (L)	0.208222
Dorsal Attention (L)	0.359927
Dorsal Attention (L)	0.218505
Dorsal Attention (L)	0.3276
Dorsal Attention (L)	0.114342
Dorsal Attention (L)	0.193119
Dorsal Attention (L)	0.00190278
Dorsal Attention (L)	0.313602
Dorsal Attention (L)	0.155806
Dorsal Attention (L)	0.220611
Dorsal Attention (L)	0.228679
Dorsal Attention (L)	0.210894
Dorsal Attention (L)	0.186019
Dorsal Attention (L)	0.214186
Dorsal Attention (L)	0.278424
Dorsal Attention (L)	0.195964
Dorsal Attention (L)	0.137048
Dorsal Attention (L)	0.110226
Dorsal Attention (L)	0.269693
Dorsal Attention (L)	0.284892
Dorsal Attention (L)	0.31796
Dorsal Attention (L)	0.174171
Dorsal Attention (L)	0.255855
Dorsal Attention (L)	0.234214
Dorsal Attention (L)	0.162744
Dorsal Attention (L)	0.0658907
Dorsal Attention (L)	0.0987876
Dorsal Attention (L)	0.125511
Dorsal Attention (L)	0.266439
Dorsal Attention (L)	0.348996
Dorsal Attention (L)	0.161702
Dorsal Attention (L)	0.343741
Dorsal Attention (L)	0.195765
Dorsal Attention (L)	0.31318
Dorsal Attention (L)	0.174494
Dorsal Attention (L)	0.225915
Dorsal Attention (L)	0.447045
Dorsal Attention (L)	0.365489
Dorsal Attention (L)	0.174001
Dorsal Attention (L)	0.224434
Dorsal Attention (L)	0.14048
Dorsal Attention (L)	0.201051
Dorsal Attention (L)	0.17823
Dorsal Attention (L)	0.190414
Dorsal Attention (L)	0.206368
Dorsal Attention (L)	0.234584
Dorsal Attention (L)	0.259486
Dorsal Attention (L)	0.263321
Dorsal Attention (L)	0.141381
Dorsal Attention (L)	0.181256
Dorsal Attention (L)	0.102545
Dorsal Attention (L)	0.0572076
Dorsal Attention (L)	0.0905115
Dorsal Attention (L)	0.373311
Dorsal Attention (L)	0.0980692
Dorsal Attention (L)	0.161483
Dorsal Attention (L)	0.103728
Dorsal Attention (L)	0.230392
Dorsal Attention (L)	0.234949
Dorsal Attention (L)	0.295107
Dorsal Attention (L)	0.148042
Dorsal Attention (L)	0.125348
Dorsal Attention (L)	0.0849811
Dorsal Attention (L)	0.0999532
Dorsal Attention (L)	0.100414
Dorsal Attention (L)	0.284278
Dorsal Attention (L)	0.190255
Dorsal Attention (L)	0.13968
Dorsal Attention (L)	0.234703
Dorsal Attention (L)	0.238956
Dorsal Attention (L)	0.254415
Dorsal Attention (L)	0.318735
Dorsal Attention (L)	0.0582905
Dorsal Attention (L)	0.11633
Dorsal Attention (L)	0.266609
Dorsal Attention (L)	0.0720202
Dorsal Attention (L)	0.298678
Dorsal Attention (L)	0.220315
Dorsal Attention (L)	0.270921
Dorsal Attention (L)	0.281236
Dorsal Attention (L)	0.160659
Dorsal Attention (L)	0.243977
Dorsal Attention (L)	0.165886
Dorsal Attention (L)	0.210056
Dorsal Attention (L)	0.197678
Dorsal Attention (L)	0.251874
Dorsal Attention (L)	0.135175
Dorsal Attention (L)	0.196873
Dorsal Attention (L)	0.155635
Dorsal Attention (L)	0.21775
Dorsal Attention (L)	0.0883488
Dorsal Attention (L)	0.169964
Dorsal Attention (L)	0.106671
Dorsal Attention (L)	0.132234
Dorsal Attention (L)	0.0293507
Dorsal Attention (L)	0.154878
Dorsal Attention (L)	0.293003
Dorsal Attention (L)	0.291996
Dorsal Attention (L)	0.0839228
Dorsal Attention (L)	0.295754
Dorsal Attention (L)	0.292739
Dorsal Attention (L)	0.163413
Dorsal Attention (L)	0.184882
Dorsal Attention (L)	0.275088
Dorsal Attention (L)	0.370069
Dorsal Attention (L)	0.31539
Dorsal Attention (L)	0.219187
Dorsal Attention (L)	0.245634
Dorsal Attention (L)	0.227268
Dorsal Attention (L)	0.225895
Dorsal Attention (L)	0.208308
Dorsal Attention (L)	0.158054
Dorsal Attention (L)	0.155985
Dorsal Attention (L)	0.173336
Dorsal Attention (L)	0.149438
Dorsal Attention (L)	0.146688
Dorsal Attention (L)	0.16313
Dorsal Attention (L)	0.124419
Dorsal Attention (L)	0.14306
Dorsal Attention (L)	0.0837735
Dorsal Attention (L)	0.234373
Dorsal Attention (L)	0.270497
Dorsal Attention (L)	0.187057
Dorsal Attention (L)	0.224627
Dorsal Attention (L)	0.169108
Dorsal Attention (L)	0.0705826
Dorsal Attention (L)	0.142541
Dorsal Attention (L)	0.241882
Dorsal Attention (L)	0.205935
Dorsal Attention (L)	0.138554
Dorsal Attention (L)	0.182708
Dorsal Attention (L)	0.0580987
Dorsal Attention (L)	0.144313
Dorsal Attention (L)	0.297586
Dorsal Attention (L)	0.24394
Dorsal Attention (L)	0.218556
Dorsal Attention (L)	0.272967
Dorsal Attention (L)	0.16833
Dorsal Attention (L)	0.0424103
Dorsal Attention (L)	0.0768966
Dorsal Attention (L)	0.0319223
Dorsal Attention (L)	0.128271
Dorsal Attention (L)	0.0457709
Dorsal Attention (L)	0.00654691
Dorsal Attention (L)	0.223127
Dorsal Attention (L)	0.174767
Dorsal Attention (L)	0.131919
Dorsal Attention (L)	0.248208
Dorsal Attention (L)	0.148396
Dorsal Attention (L)	0.0287933
Dorsal Attention (L)	0.158815
Dorsal Attention (L)	0.312339
Dorsal Attention (L)	0.254216
Dorsal Attention (L)	0.219823
Dorsal Attention (L)	0.313007
Dorsal Attention (L)	0.158666
Dorsal Attention (L)	0.174078
Dorsal Attention (L)	0.201524
Dorsal Attention (L)	0.0981895
Dorsal Attention (L)	0.0687011
Dorsal Attention (L)	0.309994
Dorsal Attention (L)	0.336399
Dorsal Attention (L)	0.186888
Dorsal Attention (L)	0.26509
Dorsal Attention (L)	0.33046
Dorsal Attention (L)	0.294557
Dorsal Attention (L)	0.307885
Dorsal Attention (L)	0.321601
Dorsal Attention (L)	0.175753
Dorsal Attention (L)	0.154543
Dorsal Attention (L)	0.169506
Dorsal Attention (L)	0.225816
Dorsal Attention (L)	0.0558956
Dorsal Attention (L)	0.213914
Dorsal Attention (L)	0.322743
Dorsal Attention (L)	0.346868
Dorsal Attention (L)	0.324418
Dorsal Attention (L)	0.310641
Dorsal Attention (L)	0.145026
Dorsal Attention (L)	0.244604
Dorsal Attention (L)	0.318853
Dorsal Attention (L)	0.270002
Dorsal Attention (L)	0.235319
Dorsal Attention (L)	0.0940059
Dorsal Attention (L)	0.0111981
Dorsal Attention (L)	0.159392
Dorsal Attention (L)	0.236353
Dorsal Attention (L)	0.124643
Dorsal Attention (L)	0.196626
Dorsal Attention (L)	0.144008
Dorsal Attention (L)	0.177937
Dorsal Attention (L)	0.133053
Dorsal Attention (L)	0.0607159
Dorsal Attention (L)	0.242658
Dorsal Attention (L)	0.270544
Dorsal Attention (L)	0.174889
Dorsal Attention (L)	0.154569
Dorsal Attention (L)	0.222932
Dorsal Attention (L)	0.173372
Dorsal Attention (L)	0.18927
Dorsal Attention (L)	0.30719
Dorsal Attention (L)	0.364841
Dorsal Attention (L)	0.134947
Dorsal Attention (L)	0.343272
Dorsal Attention (L)	0.217037
Dorsal Attention (L)	0.116412
Dorsal Attention (L)	0.0978451
Dorsal Attention (L)	0.198557
Dorsal Attention (L)	0.212116
Dorsal Attention (L)	0.195097
Dorsal Attention (L)	0.169102
Dorsal Attention (L)	0.164304
Dorsal Attention (L)	0.0690154
Dorsal Attention (L)	0.0564722
Dorsal Attention (L)	0.0876315
Ventral Attention (L)	0.264533
Ventral Attention (L)	0.379282
Ventral Attention (L)	0.208972
Ventral Attention (L)	0.252306
Ventral Attention (L)	0.365214
Ventral Attention (L)	0.361376
Ventral Attention (L)	0.192135
Ventral Attention (L)	0.260994
Ventral Attention (L)	0.101328
Ventral Attention (L)	0.376476
Ventral Attention (L)	0.0056588
Ventral Attention (L)	0.201578
Ventral Attention (L)	0.0869931
Ventral Attention (L)	0.188499
Ventral Attention (L)	0.351092
Ventral Attention (L)	0.347255
Ventral Attention (L)	0.42868
Ventral Attention (L)	0.361837
Ventral Attention (L)	0.265017
Ventral Attention (L)	0.390614
Ventral Attention (L)	0.331815
Ventral Attention (L)	0.365807
Ventral Attention (L)	0.119022
Ventral Attention (L)	0.218364
Ventral Attention (L)	0.264529
Ventral Attention (L)	0.261979
Ventral Attention (L)	0.170234
Ventral Attention (L)	0.392718
Ventral Attention (L)	0.352325
Ventral Attention (L)	0.347102
Ventral Attention (L)	0.371926
Ventral Attention (L)	0.347172
Ventral Attention (L)	0.343036
Ventral Attention (L)	0.352917
Ventral Attention (L)	0.213782
Ventral Attention (L)	0.37243
Ventral Attention (L)	0.362381
Ventral Attention (L)	0.0692842
Ventral Attention (L)	0.300656
Ventral Attention (L)	0.289595
Ventral Attention (L)	0.356706
Ventral Attention (L)	0.375418
Ventral Attention (L)	0.153705
Ventral Attention (L)	0.266003
Ventral Attention (L)	0.193895
Ventral Attention (L)	0.00247652
Ventral Attention (L)	0.409821
Ventral Attention (L)	0.291618
Ventral Attention (L)	0.175264
Ventral Attention (L)	0.405818
Ventral Attention (L)	0.291644
Ventral Attention (L)	0.279728
Ventral Attention (L)	0.153041
Ventral Attention (L)	0.25278
Ventral Attention (L)	0.279974
Ventral Attention (L)	0.106868
Ventral Attention (L)	0.349771
Ventral Attention (L)	0.300174
Ventral Attention (L)	0.353528
Ventral Attention (L)	0.223125
Ventral Attention (L)	0.358458
Ventral Attention (L)	0.179489
Ventral Attention (L)	0.364739
Ventral Attention (L)	0.45476
Ventral Attention (L)	0.207507
Ventral Attention (L)	0.361651
Ventral Attention (L)	0.297484
Ventral Attention (L)	0.400908
Ventral Attention (L)	0.172536
Ventral Attention (L)	0.168293
Ventral Attention (L)	0.236832
Ventral Attention (L)	0.30206
Ventral Attention (L)	0.336552
Ventral Attention (L)	0.348373
Ventral Attention (L)	0.290449
Ventral Attention (L)	0.243662
Ventral Attention (L)	0.216732
Ventral Attention (L)	0.346578
Ventral Attention (L)	0.377096
Ventral Attention (L)	0.355314
Ventral Attention (L)	0.380058
Ventral Attention (L)	0.404077
Ventral Attention (L)	0.381418
Ventral Attention (L)	0.380093
Ventral Attention (L)	0.407138
Ventral Attention (L)	0.285144
Ventral Attention (L)	0.418192
Ventral Attention (L)	0.273061
Ventral Attention (L)	0.288995
Ventral Attention (L)	0.27909
Ventral Attention (L)	0.21008
Ventral Attention (L)	0.209087
Ventral Attention (L)	0.235742
Ventral Attention (L)	0.40119
Ventral Attention (L)	0.244479
Ventral Attention (L)	0.139306
Ventral Attention (L)	0.160033
Ventral Attention (L)	0.212217
Ventral Attention (L)	0.149829
Ventral Attention (L)	0.408685
Ventral Attention (L)	0.331263
Ventral Attention (L)	0.400703
Ventral Attention (L)	0.00841339
Ventral Attention (L)	0.00610638
Ventral Attention (L)	0.00544278
Ventral Attention (L)	0.338276
Ventral Attention (L)	0.392346
Ventral Attention (L)	0.228393
Ventral Attention (L)	0.215859
Ventral Attention (L)	0.011255
Ventral Attention (L)	0.186424
Ventral Attention (L)	0.164371
Ventral Attention (L)	0.18403
Ventral Attention (L)	0.281942
Ventral Attention (L)	0.0534163
Ventral Attention (L)	0.275151
Ventral Attention (L)	0.136352
Ventral Attention (L)	0.170676
Ventral Attention (L)	0.147954
Ventral Attention (L)	0.157534
Ventral Attention (L)	0.388476
Ventral Attention (L)	0.382493
Ventral Attention (L)	0.26073
Ventral Attention (L)	0.407609
Ventral Attention (L)	0.406768
Ventral Attention (L)	0.346699
Ventral Attention (L)	0.344537
Ventral Attention (L)	0.333693
Ventral Attention (L)	0.33879
Ventral Attention (L)	0.180706
Ventral Attention (L)	0.204171
Ventral Attention (L)	0.170879
Ventral Attention (L)	0.387521
Ventral Attention (L)	0.242757
Ventral Attention (L)	0.431451
Ventral Attention (L)	0.411964
Ventral Attention (L)	0.439171
Ventral Attention (L)	0.384701
Ventral Attention (L)	0.337838
Ventral Attention (L)	0.333566
Ventral Attention (L)	0.338915
Ventral Attention (L)	0.291799
Ventral Attention (L)	0.371689
Ventral Attention (L)	0.356754
Ventral Attention (L)	0.259418
Ventral Attention (L)	0.159325
Ventral Attention (L)	0.346508
Ventral Attention (L)	0.253843
Ventral Attention (L)	0.121337
Ventral Attention (L)	0.334178
Ventral Attention (L)	0.390549
Ventral Attention (L)	0.438129
Ventral Attention (L)	0.356641
Ventral Attention (L)	0.34785
Ventral Attention (L)	0.21095
Ventral Attention (L)	0.28265
Ventral Attention (L)	0.235658
Ventral Attention (L)	0.177782
Ventral Attention (L)	0.198603
Ventral Attention (L)	0.345925
Ventral Attention (L)	0.177824
Ventral Attention (L)	0.286052
Ventral Attention (L)	0.140339
Ventral Attention (L)	0.344325
Ventral Attention (L)	0.330264
Ventral Attention (L)	0.220053
Ventral Attention (L)	0.268278
Ventral Attention (L)	0.268374
Ventral Attention (L)	0.178049
Ventral Attention (L)	0.356557
Ventral Attention (L)	0.409128
Ventral Attention (L)	0.411955
Ventral Attention (L)	0.372165
Ventral Attention (L)	0.359236
Ventral Attention (L)	0.349847
Ventral Attention (L)	0.37499
Ventral Attention (L)	0.349248
Ventral Attention (L)	0.364243
Ventral Attention (L)	0.234974
Ventral Attention (L)	0.366888
Ventral Attention (L)	0.218953
Ventral Attention (L)	0.366092
Ventral Attention (L)	0.0448768
Ventral Attention (L)	0.187466
Ventral Attention (L)	0.309541
Ventral Attention (L)	0.468616
Ventral Attention (L)	0.398124
Ventral Attention (L)	0.331576
Ventral Attention (L)	0.270226
Ventral Attention (L)	0.209435
Ventral Attention (L)	0.389066
Ventral Attention (L)	0.414977
Ventral Attention (L)	0.375794
Ventral Attention (L)	0.345443
Ventral Attention (L)	0.333292
Ventral Attention (L)	0.272915
Ventral Attention (L)	0.188588
Ventral Attention (L)	0.158214
Ventral Attention (L)	0.0189946
Ventral Attention (L)	0.379666
Ventral Attention (L)	0.172999
Ventral Attention (L)	0.196762
Ventral Attention (L)	0.34728
Ventral Attention (L)	0.123176
Ventral Attention (L)	0.350725
Ventral Attention (L)	0.286064
Ventral Attention (L)	0.306113
Ventral Attention (L)	0.448865
Ventral Attention (L)	0.366322
Ventral Attention (L)	0.233288
Ventral Attention (L)	0.21926
Ventral Attention (L)	0.298164
Ventral Attention (L)	0.343107
Ventral Attention (L)	0.285033
Ventral Attention (L)	0.104402
Ventral Attention (L)	0.236635
Ventral Attention (L)	0.0364384
Ventral Attention (L)	0.195239
Ventral Attention (L)	0.209804
Ventral Attention (L)	0.284558
Ventral Attention (L)	0.26092
Ventral Attention (L)	0.169454
Ventral Attention (L)	0.214028
Ventral Attention (L)	0.193315
Ventral Attention (L)	0.244889
Ventral Attention (L)	0.295965
Ventral Attention (L)	0.326783
Ventral Attention (L)	0.268208
Ventral Attention (L)	0.17515
Ventral Attention (L)	0.125432
Ventral Attention (L)	0.131619
Ventral Attention (L)	0.256732
Ventral Attention (L)	0.322764
Ventral Attention (L)	0.419335
Ventral Attention (L)	0.399682
Ventral Attention (L)	0.385756
Ventral Attention (L)	0.368453
Ventral Attention (L)	0.186368
Ventral Attention (L)	0.171918
Ventral Attention (L)	0.0531876
Ventral Attention (L)	0.333341
Ventral Attention (L)	0.360974
Ventral Attention (L)	0.271492
Ventral Attention (L)	0.337411
Ventral Attention (L)	0.378686
Ventral Attention (L)	0.408025
Ventral Attention (L)	0.372018
Ventral Attention (L)	0.348571
Ventral Attention (L)	0.322402
Ventral Attention (L)	0.271587
Ventral Attention (L)	0.199585
Ventral Attention (L)	0.213326
Ventral Attention (L)	0.323888
Ventral Attention (L)	0.253145
Ventral Attention (L)	0.38376
Ventral Attention (L)	0.329189
Ventral Attention (L)	0.358014
Ventral Attention (L)	0.320495
Ventral Attention (L)	0.428911
Ventral Attention (L)	0.437919
Ventral Attention (L)	0.214557
Ventral Attention (L)	0.223919
Ventral Attention (L)	0.314513
Ventral Attention (L)	0.313786
Ventral Attention (L)	0.378529
Ventral Attention (L)	0.397568
Ventral Attention (L)	0.283647
Ventral Attention (L)	0.165237
Ventral Attention (L)	0.234529
Ventral Attention (L)	0.124671
Ventral Attention (L)	0.099606
Ventral Attention (L)	0.287905
Limbic (L)	0
Limbic (L)	0.150953
Limbic (L)	0.0844574
Limbic (L)	0.0491966
Limbic (L)	0.243555
Limbic (L)	0.201766
Limbic (L)	0.270542
Limbic (L)	0.0585163
Limbic (L)	0.279127
Limbic (L)	0.130795
Limbic (L)	0
Limbic (L)	0.210601
Limbic (L)	0.0147088
Limbic (L)	0.227948
Limbic (L)	0.141417
Limbic (L)	0.180683
Limbic (L)	0.318793
Limbic (L)	0.288732
Limbic (L)	0.0336868
Limbic (L)	0.0721548
Limbic (L)	0.0725344
Limbic (L)	0.146774
Limbic (L)	0.11493
Limbic (L)	0.245959
Limbic (L)	0
Limbic (L)	0.149152
Limbic (L)	0.085353
Limbic (L)	0.134925
Limbic (L)	0.202354
Limbic (L)	0.165208
Limbic (L)	0.148739
Limbic (L)	0.133242
Limbic (L)	0.170394
Limbic (L)	0.361593
Limbic (L)	0.212725
Limbic (L)	0.0343179
Limbic (L)	0.286821
Limbic (L)	0.181897
Limbic (L)	0.173864
Limbic (L)	0.131433
Limbic (L)	0.0245482
Limbic (L)	0.224239
Limbic (L)	0.160627
Limbic (L)	0.177567
Limbic (L)	0.148083
Limbic (L)	0.188131
Limbic (L)	0.147025
Limbic (L)	0.122337
Limbic (L)	0.167456
Limbic (L)	0.130552
Limbic (L)	0.152367
Limbic (L)	0.0655416
Limbic (L)	0.121262
Limbic (L)	0.00847485
Limbic (L)	0.20689
Limbic (L)	0.165609
Limbic (L)	0.21981
Limbic (L)	0.0442422
Limbic (L)	0.146156
Limbic (L)	0.10509
Limbic (L)	0.284513
Limbic (L)	0.161427
Limbic (L)	0.201652
Limbic (L)	0.0786666
Limbic (L)	0.132715
Limbic (L)	0.0786952
Limbic (L)	0.194111
Limbic (L)	0.340832
Limbic (L)	0.157563
Limbic (L)	0.218649
Limbic (L)	0.239317
Limbic (L)	0.209048
Limbic (L)	0.211809
Limbic (L)	0.0602434
Limbic (L)	0.175181
Limbic (L)	0.195031
Limbic (L)	0.121299
Limbic (L)	0.0979077
Limbic (L)	0.226781
Limbic (L)	0.32209
Limbic (L)	0.304316
Limbic (L)	0.221446
Limbic (L)	0.208175
Limbic (L)	0.206263
Limbic (L)	0.0905813
Limbic (L)	0.033943
Limbic (L)	0.0705716
Limbic (L)	0.182802
Limbic (L)	0.155488
Limbic (L)	0.0108769
Limbic (L)	0.0480178
Limbic (L)	0.11724
Limbic (L)	0.187805
Limbic (L)	0.106045
Limbic (L)	0.111635
Limbic (L)	0.105809
Limbic (L)	0
Limbic (L)	0.19654
Limbic (L)	0.228312
Limbic (L)	0.262722
Limbic (L)	0.107408
Limbic (L)	0.245379
Limbic (L)	0.158318
Limbic (L)	0.199992
Limbic (L)	0.196952
Limbic (L)	0.178905
Limbic (L)	0.247322
Limbic (L)	0.179881
Limbic (L)	0.26587
Limbic (L)	0.086201
Limbic (L)	0.351127
Limbic (L)	0.197677
Limbic (L)	0.148859
Limbic (L)	0.0559421
Limbic (L)	0.0476622
Limbic (L)	0.00097126
Limbic (L)	0.0163702
Limbic (L)	0.0951347
Limbic (L)	0.0784481
Limbic (L)	0.216519
Limbic (L)	0.171085
Limbic (L)	0.203433
Limbic (L)	0.208703
Limbic (L)	0.132196
Limbic (L)	0.354028
Limbic (L)	0.169033
Limbic (L)	0.191647
Limbic (L)	0.136845
Limbic (L)	0.225148
Limbic (L)	0.0550935
Limbic (L)	0.202515
Limbic (L)	0.115449
Limbic (L)	0.166676
Limbic (L)	0.180016
Limbic (L)	0.221398
Limbic (L)	0.206995
Limbic (L)	0.14333
Limbic (L)	0.10978
Limbic (L)	0.121146
Limbic (L)	0.0395146
Limbic (L)	0.0698198
Limbic (L)	0.120365
Limbic (L)	0.159653
Limbic (L)	0.323994
Limbic (L)	0.256884
Limbic (L)	0.334576
Limbic (L)	0
Limbic (L)	0.28304
Limbic (L)	0.106609
Limbic (L)	0.0532616
Limbic (L)	0.148649
Limbic (L)	0.0523725
Limbic (L)	0.0844647
Limbic (L)	0.13006
Limbic (L)	0.0771309
Limbic (L)	0.0432095
Limbic (L)	0.290666
Limbic (L)	0.0800764
Limbic (L)	0.150084
Limbic (L)	0.176446
Limbic (L)	0.157806
Limbic (L)	0.176727
Limbic (L)	0.182417
Limbic (L)	0.123472
Limbic (L)	0.23227
Limbic (L)	0.0983502
Limbic (L)	0.0768121
Limbic (L)	0.185304
Limbic (L)	0.101747
Limbic (L)	0.15665
Limbic (L)	0.222527
Limbic (L)	0.299968
Limbic (L)	0.236764
Limbic (L)	0.201948
Limbic (L)	0.132805
Limbic (L)	0.258226
Limbic (L)	0.235762
Limbic (L)	0.178559
Limbic (L)	0.121045
Frontoparietal (L)	0.177731
Frontoparietal (L)	0.195609
Frontoparietal (L)	0.172761
Frontoparietal (L)	0.267857
Frontoparietal (L)	0
Frontoparietal (L)	0.179328
Frontoparietal (L)	0.342937
Frontoparietal (L)	0.0864843
Frontoparietal (L)	0.276615
Frontoparietal (L)	0.221748
Frontoparietal (L)	0.170354
Frontoparietal (L)	0.0461243
Frontoparietal (L)	0
Frontoparietal (L)	0.115194
Frontoparietal (L)	0.255354
Frontoparietal (L)	0.282504
Frontoparietal (L)	0.158016
Frontoparietal (L)	0.142714
Frontoparietal (L)	0.139203
Frontoparietal (L)	0.165956
Frontoparietal (L)	0.231303
Frontoparietal (L)	0.321595
Frontoparietal (L)	0.244961
Frontoparietal (L)	0.292662
Frontoparietal (L)	0.142574
Frontoparietal (L)	0.191116
Frontoparietal (L)	0.195106
Frontoparietal (L)	0.138874
Frontoparietal (L)	0.156001
Frontoparietal (L)	0.036159
Frontoparietal (L)	0.10754
Frontoparietal (L)	0.217771
Frontoparietal (L)	0
Frontoparietal (L)	0
Frontoparietal (L)	0.154462
Frontoparietal (L)	0.223044
Frontoparietal (L)	0.242768
Frontoparietal (L)	0.324297
Frontoparietal (L)	0.254415
Frontoparietal (L)	0.239005
Frontoparietal (L)	0.247907
Frontoparietal (L)	0.234221
Frontoparietal (L)	0.217622
Frontoparietal (L)	0.04215
Frontoparietal (L)	0.152247
Frontoparietal (L)	0
Frontoparietal (L)	0.0568895
Frontoparietal (L)	0.112854
Frontoparietal (L)	0.230765
Frontoparietal (L)	0.136097
Frontoparietal (L)	0.373274
Frontoparietal (L)	0.306669
Frontoparietal (L)	0.297503
Frontoparietal (L)	0.331396
Frontoparietal (L)	0.356066
Frontoparietal (L)	0.216302
Frontoparietal (L)	0.0441891
Frontoparietal (L)	0.154865
Frontoparietal (L)	0.227984
Frontoparietal (L)	0.314355
Frontoparietal (L)	0.166564
Frontoparietal (L)	0.316986
Frontoparietal (L)	0.114327
Frontoparietal (L)	0.137378
Frontoparietal (L)	0.144665
Frontoparietal (L)	0.0669911
Frontoparietal (L)	0.217062
Frontoparietal (L)	0.223404
Frontoparietal (L)	0.204214
Frontoparietal (L)	0.236202
Frontoparietal (L)	0.204863
Frontoparietal (L)	0.272598
Frontoparietal (L)	0.254794
Frontoparietal (L)	0.348343
Frontoparietal (L)	0.224209
Frontoparietal (L)	0.103665
Frontoparietal (L)	0.150444
Frontoparietal (L)	0.195384
Frontoparietal (L)	0.187203
Frontoparietal (L)	0.0509555
Frontoparietal (L)	0.15813
Frontoparietal (L)	0.206693
Frontoparietal (L)	0.246398
Frontoparietal (L)	0
Frontoparietal (L)	0.144723
Frontoparietal (L)	0.267126
Frontoparietal (L)	0.252565
Frontoparietal (L)	0.236094
Frontoparietal (L)	0.306558
Frontoparietal (L)	0.367676
Frontoparietal (L)	0.349372
Frontoparietal (L)	0.367623
Frontoparietal (L)	0.277893
Frontoparietal (L)	0.197592
Frontoparietal (L)	0.188275
Frontoparietal (L)	0.217511
Frontoparietal (L)	0.193503
Frontoparietal (L)	0.119562
Frontoparietal (L)	0.138897
Frontoparietal (L)	0.358105
Frontoparietal (L)	0.0254551
Frontoparietal (L)	0.11337
Frontoparietal (L)	0.00871147
Frontoparietal (L)	0.0515076
Frontoparietal (L)	0.0859951
Frontoparietal (L)	0.163342
Frontoparietal (L)	0.0962585
Frontoparietal (L)	0.196798
Frontoparietal (L)	0.064292
Frontoparietal (L)	0.200608
Frontoparietal (L)	0.214908
Frontoparietal (L)	0.315995
Frontoparietal (L)	0.351541
Frontoparietal (L)	0.266436
Frontoparietal (L)	0.26307
Frontoparietal (L)	0.343957
Frontoparietal (L)	0.334898
Frontoparietal (L)	0.211734
Frontoparietal (L)	0.0664513
Frontoparietal (L)	0.181634
Frontoparietal (L)	0.346385
Frontoparietal (L)	0.319989
Frontoparietal (L)	0.305639
Frontoparietal (L)	0.22027
Frontoparietal (L)	0.0178469
Frontoparietal (L)	0.142975
Frontoparietal (L)	0.0427742
Frontoparietal (L)	0.259607
Frontoparietal (L)	0.272728
Frontoparietal (L)	0.279695
Frontoparietal (L)	0.223861
Frontoparietal (L)	0.117567
Frontoparietal (L)	0.0955842
Frontoparietal (L)	0
Frontoparietal (L)	0
Frontoparietal (L)	0.17882
Frontoparietal (L)	0.148454
Frontoparietal (L)	0.0732359
Frontoparietal (L)	0.114889
Frontoparietal (L)	0.326545
Frontoparietal (L)	0.269728
Frontoparietal (L)	0.379904
Frontoparietal (L)	0.192897
Frontoparietal (L)	0.217216
Frontoparietal (L)	0.160601
Frontoparietal (L)	0.132225
Frontoparietal (L)	0.174991
Frontoparietal (L)	0.182106
Frontoparietal (L)	0.256753
Frontoparietal (L)	0.2931
Frontoparietal (L)	0.311505
Frontoparietal (L)	0.164898
Frontoparietal (L)	0.162984
Frontoparietal (L)	0.217944
Frontoparietal (L)	0.345541
Frontoparietal (L)	0.265485
Frontoparietal (L)	0.314816
Frontoparietal (L)	0.124643
Frontoparietal (L)	0.107545
Frontoparietal (L)	0.211788
Frontoparietal (L)	0.24185
Frontoparietal (L)	0.16774
Frontoparietal (L)	0.110231
Frontoparietal (L)	0.188842
Frontoparietal (L)	0.231615
Frontoparietal (L)	0
Frontoparietal (L)	0
Frontoparietal (L)	0
Frontoparietal (L)	0
Frontoparietal (L)	0
Frontoparietal (L)	0.114442
Frontoparietal (L)	0.12312
Frontoparietal (L)	0.0768489
Frontoparietal (L)	0.273451
Frontoparietal (L)	0.281612
Frontoparietal (L)	0.305745
Frontoparietal (L)	0.209197
Frontoparietal (L)	0.247948
Frontoparietal (L)	0.177883
Frontoparietal (L)	0.295866
Frontoparietal (L)	0.331737
Frontoparietal (L)	0.200209
Frontoparietal (L)	0.260873
Frontoparietal (L)	0.351523
Frontoparietal (L)	0.380883
Frontoparietal (L)	0.288018
Frontoparietal (L)	0.248902
Frontoparietal (L)	0.238426
Frontoparietal (L)	0.288469
Frontoparietal (L)	0.190777
Frontoparietal (L)	0.237244
Frontoparietal (L)	0.289178
Frontoparietal (L)	0.269673
Frontoparietal (L)	0.200076
Frontoparietal (L)	0.251587
Frontoparietal (L)	0.00275088
Frontoparietal (L)	0.0946356
Frontoparietal (L)	0
Frontoparietal (L)	0.144825
Frontoparietal (L)	0.107668
Frontoparietal (L)	0.131262
Frontoparietal (L)	0.178794
Frontoparietal (L)	0.165679
Frontoparietal (L)	0.22984
Frontoparietal (L)	0.26599
Frontoparietal (L)	0.175016
Frontoparietal (L)	0.0889146
Frontoparietal (L)	0.0924162
Frontoparietal (L)	0.118218
Frontoparietal (L)	0.173214
Frontoparietal (L)	0.112211
Frontoparietal (L)	0.0536832
Frontoparietal (L)	0.137956
Frontoparietal (L)	0.238107
Frontoparietal (L)	0.315773
Frontoparietal (L)	0.379169
Frontoparietal (L)	0.27833
Frontoparietal (L)	0.40226
Frontoparietal (L)	0.115298
Frontoparietal (L)	0.19517
Frontoparietal (L)	0.235864
Frontoparietal (L)	0.128337
Frontoparietal (L)	0.0541073
Frontoparietal (L)	0.0221383
Frontoparietal (L)	0.094279
Frontoparietal (L)	0.278491
Frontoparietal (L)	0.278211
Frontoparietal (L)	0.207733
Frontoparietal (L)	0.318478
Frontoparietal (L)	0.340766
Frontoparietal (L)	0.200957
Frontoparietal (L)	0.144467
Frontoparietal (L)	0.189268
Frontoparietal (L)	0.219166
Frontoparietal (L)	0.303006
Frontoparietal (L)	0.22612
Frontoparietal (L)	0.181983
Frontoparietal (L)	0.158607
Frontoparietal (L)	0.230458
Frontoparietal (L)	0.178826
Frontoparietal (L)	0.109008
Frontoparietal (L)	0.199975
Frontoparietal (L)	0.219212
Frontoparietal (L)	0.174226
Frontoparietal (L)	0.132576
Frontoparietal (L)	0.203554
Frontoparietal (L)	0.277101
Frontoparietal (L)	0.176076
Frontoparietal (L)	0.248948
Frontoparietal (L)	0.301478
Frontoparietal (L)	0.153781
Frontoparietal (L)	0.264654
Frontoparietal (L)	0.200024
Frontoparietal (L)	0.0805371
Frontoparietal (L)	0.106463
Default (L)	0.338235
Default (L)	0.224247
Default (L)	0.181618
Default (L)	0.250371
Default (L)	0.275395
Default (L)	0.110364
Default (L)	0.201404
Default (L)	0.213035
Default (L)	0.209757
Default (L)	0.365048
Default (L)	0.188037
Default (L)	0.319899
Default (L)	0.227414
Default (L)	0.132961
Default (L)	0.109147
Default (L)	0.209873
Default (L)	0.182873
Default (L)	0.188003
Default (L)	0.201093
Default (L)	0.098979
Default (L)	0.199541
Default (L)	0.255249
Default (L)	0.284747
Default (L)	0.260821
Default (L)	0.155993
Default (L)	0.27255
Default (L)	0.36599
Default (L)	0.285604
Default (L)	0.388444
Default (L)	0.102964
Default (L)	0.011047
Default (L)	0.237499
Default (L)	0.20472
Default (L)	0.199451
Default (L)	0.180506
Default (L)	0.267429
Default (L)	0.244261
Default (L)	0.135109
Default (L)	0.134212
Default (L)	0.153076
Default (L)	0.181431
Default (L)	0.0376783
Default (L)	0.149301
Default (L)	0.173902
Default (L)	0.344849
Default (L)	0.152811
Default (L)	0.143118
Default (L)	0.202207
Default (L)	0.223648
Default (L)	0.23778
Default (L)	0.145311
Default (L)	0.250621
Default (L)	0.268045
Default (L)	0.345218
Default (L)	0.319202
Default (L)	0.233777
Default (L)	0.200359
Default (L)	0.239349
Default (L)	0.219526
Default (L)	0.266702
Default (L)	0.273339
Default (L)	0.294713
Default (L)	0.12263
Default (L)	0.172711
Default (L)	0.0691462
Default (L)	0.31751
Default (L)	0.297142
Default (L)	0.248787
Default (L)	0.179461
Default (L)	0.19231
Default (L)	0.263231
Default (L)	0.199448
Default (L)	0.23554
Default (L)	0.22889
Default (L)	0.15972
Default (L)	0.209914
Default (L)	0.221538
Default (L)	0
Default (L)	0.268554
Default (L)	0.223574
Default (L)	0.0766692
Default (L)	0.071251
Default (L)	0.370762
Default (L)	0.245597
Default (L)	0.243196
Default (L)	0.238013
Default (L)	0.202083
Default (L)	0.27095
Default (L)	0.27357
Default (L)	0.322067
Default (L)	0.24573
Default (L)	0.15898
Default (L)	0.117431
Default (L)	0.142919
Default (L)	0.127879
Default (L)	0.233235
Default (L)	0.149527
Default (L)	0.100324
Default (L)	0.144622
Default (L)	0.347975
Default (L)	0.1944
Default (L)	0.179088
Default (L)	0.0898777
Default (L)	0.100236
Default (L)	0.257345
Default (L)	0.195095
Default (L)	0.174568
Default (L)	0.175397
Default (L)	0.193285
Default (L)	0.080187
Default (L)	0
Default (L)	0.0343989
Default (L)	0.223559
Default (L)	0.200101
Default (L)	0.267947
Default (L)	0.309311
Default (L)	0.239094
Default (L)	0.290247
Default (L)	0.236539
Default (L)	0.125942
Default (L)	0.241149
Default (L)	0.239985
Default (L)	0.358577
Default (L)	0.304819
Default (L)	0.231517
Default (L)	0.236635
Default (L)	0.116846
Default (L)	0.0743063
Default (L)	0.191076
Default (L)	0.179426
Default (L)	0.22143
Default (L)	0.185922
Default (L)	0.125542
Default (L)	0.273588
Default (L)	0.374394
Default (L)	0.280824
Default (L)	0.291612
Default (L)	0.220346
Default (L)	0.295656
Default (L)	0.206834
Default (L)	0.266467
Default (L)	0.123815
Default (L)	0.230632
Default (L)	0.319275
Default (L)	0.136292
Default (L)	0.0503708
Default (L)	0.148791
Default (L)	0.0896048
Default (L)	0.160015
Default (L)	0.224656
Default (L)	0.212474
Default (L)	0.181603
Default (L)	0.247821
Default (L)	0.325285
Default (L)	0.326892
Default (L)	0.2024
Default (L)	0.249256
Default (L)	0.22423
Default (L)	0.176133
Default (L)	0.192228
Default (L)	0.162969
Default (L)	0.195625
Default (L)	0.204407
Default (L)	0.255213
Default (L)	0.180333
Default (L)	0.202281
Default (L)	0.113378
Default (L)	0.337773
Default (L)	0.219094
Default (L)	0.188705
Default (L)	0.232503
Default (L)	0.144946
Default (L)	0.265952
Default (L)	0.202119
Default (L)	0.0747992
Default (L)	0.0348944
Default (L)	0.18281
Default (L)	0.0272756
Default (L)	0.0783968
Default (L)	0.144852
Default (L)	0.191126
Default (L)	0.106016
Default (L)	0.115339
Default (L)	0.160109
Default (L)	0.0972824
Default (L)	0.246786
Default (L)	0.266441
Default (L)	0.276954
Default (L)	0.321346
Default (L)	0.224479
Default (L)	0.278023
Default (L)	0.263038
Default (L)	0.278568
Default (L)	0.281177
Default (L)	0.330636
Default (L)	0.296614
Default (L)	0.249883
Default (L)	0.1679
Default (L)	0.139831
Default (L)	0.192353
Default (L)	0.181196
Default (L)	0.150754
Default (L)	0.241176
Default (L)	0.243774
Default (L)	0.257239
Default (L)	0.211659
Default (L)	0.235418
Default (L)	0.163516
[truncated: 2,687 more rows]

## Sheet: c
Parcel_ID	Heritability_Value
0	0.381067
1	0.195374
2	0.236148
3	0.257873
4	0.310783
5	0.22488
6	0.254931
7	0.403516
8
9	0.378699
10	0.412934
11
12	0.436786
13	0.297057
14	0.319659
15	0.244809
16	0.515596
17	0.153914
18	0.246523
19	0.460119
20	0.0187243
21	0.275242
22	0.27189
23
24	0.259107
25	0.249378
26	0.276206
27	0.192975
28	0.398207
29	0.351393
30	0.298377
31	0.220552
32	0.29083
33	0.313167
34	0.241558
35	0.299136
36
37	0.403953
38
39	0.423699
40	0.30336
41	0.360065
42	0.47342
43	0.419019
44	0.416042
45	0.366355
46	0.462547
47	0.431412
48	0.271736
49	0.37928
50	0.528616
51	0.429779
52	0.25034
53	0.258682
54	0.240182
55	0.286564
56	0.284797
57	0.277415
58	0.27278
59	0.433278
60	0.0849195
61	0.308161
62	0.523435
63	0.443925
64	0.269758
65	0.379853
66	0.378469
67	0.294486
68	0.197909
69	0.306904
70	0.313212
71	0.311114
72	0.166764
73	0.307684
74	0.18839
75
76	0.22349
77	0.292149
78
79
80	0.360111
81	0.456234
82	0.354849
83	0.352649
84	0.357444
85	0.400967
86	0.245075
87	0.239249
88	0.267741
89	0.320599
90	0.341149
91	0.341458
92	0.478356
93	0.345811
94	0.417864
95	0.275956
96	0.286133
97	0.211264
98	0.387881
99	0.466759
100	0.4913
101	0.0114535
102	0.267138
103	0.313268
104	0.222515
105	0.486316
106	0.273576
107	0.536012
108	0.00996513
109	0.284809
110	0.330642
111	0.317542
112	0.289928
113
114	0.24536
115	0.281729
116	0.282378
117	0.346882
118	0.278786
119	0.300598
120	0.274562
121	0.319092
122	0.338099
123	0.382013
124	0.401086
125	0.446765
126	0.119223
127	0.390379
128	0.337027
129	0.415354
130	0.33472
131	0.314304
132	0.249669
133	0.28094
134	0.347939
135	0.217069
136	0.274819
137	0.336817
138	0.306832
139	0.310363
140	0.265952
141	0.315187
142	0.248985
143	0.307389
144
145
146
147
148
149	0.395659
150	0.321935
151	0.474833
152	0.417408
153	0.436821
154	0.257268
155	0.409631
156	0.398959
157	0.27133
158	0.319271
159	0.378238
160
161	0.398096
162	0.391755
163	0.465295
164	0.461978
165	0.40545
166	0.416719
167	0.404326
168	0.439975
169	0.388276
170	0.409332
171	0.448681
172	0.253336
173	0.24296
174	0.239044
175	0.275559
176	0.272223
177	0.273778
178	0.275035
179	0.430542
180	0.236259
181	0.213274
182	0.488137
183	0.505279
184	0.343057
185	0.376644
186	0.331446
187	0.252794
188	0.20721
189	0.273218
190	0.326096
191	0.320863
192	0.182097
193	0.230199
194	0.186576
195	0.185866
196	0.204721
197
198
199
200	0.451315
201	0.384207
202	0.36521
203	0.388778
204	0.366493
205	0.436201
206	0.234279
207	0.231571
208	0.250336
209	0.404176
210	0.424182
211	0.355605
212	0.442839
213	0.425019
214	0.41216
215	0.394621
216	0.3512
217	0.304287
218	0.29374
219	0.316843
220	0.197485
221	0.221902
222	0.302604
223	0.501083
224	0.510723
225	0.493564
226	0.484221
227	0.0234022
228	0.0962376
229	0.0934882
230	0.264887
231	0.152345
232	0.197163
233	0.296336
234	0.455648
235	0.531853
236	0.557893
237	0.310062
238	0.144493
239	0.016454
240	0.0286546
241	0.277649
242	0.311369
243	0.436081
244	0.356791
245	0.415928
246	0.41312
247	0.268583
248	0.257319
249	0.25409
250	0.270519
251	0.253711
252	0.291138
253	0.298648
254	0.301689
255	0.255966
256	0.278675
257	0.270627
258	0.27033
259	0.293522
260	0.272777
261	0.288972
262	0.303078
263	0.283621
264	0.278155
265	0.254998
266	0.291726
267	0.263304
268	0.286068
269	0.416214
270	0.397667
271	0.407008
272	0.220604
273	0.0588918
274	0.191199
275	0.27847
276	0.270575
277	0.457618
278	0.379983
279	0.42849
280	0.34657
281	0.177055
282	0.358562
283	0.389194
284	0.268876
285	0.339743
286	0.304936
287	0.370005
288	0.322375
289	0.3768
290	0.371684
291	0.385418
292	0.314344
293	0.316588
294	0.302978
295	0.2156
296	0.214012
297	0.196251
298	0.238898
299	0.307795
300	0.328908
301	0.295135
302	0.287389
303	0.285777
304	0.267057
305	0.263006
306	0.277584
307	0.243378
308	0.250387
309	0.430486
310	0.348643
311	0.33373
312	0.346023
313	0.27415
314
315
316
317	0.0537095
318
319
320
321	0.334987
322	0.289864
323	0.319906
324	0.310757
325
326
327
328	0.315367
329
330	0.383821
331	0.444017
332	0.427829
333	0.442203
334	0.488265
335	0.43264
336	0.415683
337	0.390789
338	0.286493
339	0.322441
340	0.252354
341	0.446036
342	0.421417
343	0.445102
344	0.445579
345	0.454677
346	0.28678
347	0.273982
348	0.258554
349	0.272062
350	0.27202
351	0.310602
352	0.34128
353	0.342443
354
355
356
357	0.372067
358	0.333867
359	0.426028
360	0.402781
361	0.381162
362	0.485398
363	0.389599
364	0.468804
365	0.411138
366	0.361023
367	0.312519
368	0.346109
369	0.388152
370	0.487328
371	0.333633
372	0.26586
373	0.316311
374	0.324955
375	0.442588
376	0.56281
377	0.465842
378	0.475666
379	0.342855
380	0.377187
381	0.455963
382	0.263259
383	0.260831
384	0.248053
385	0.250888
386	0.257722
387	0.268282
388	0.284414
389	0.285483
390	0.271058
391	0.284805
392	0.289917
393	0.254844
394	0.258063
395	0.394319
396	0.128774
397	0.244309
398	0.211374
399	0.284566
400	0.551108
401	0.562027
402	0.552856
403	0.531894
404	0.285215
405	0.36225
406	0.365311
407	0.396007
408	0.354877
409	0.223539
410	0.197659
411	0.198114
412	0.175376
413	0.313662
414	0.30224
415	0.35287
416	0.348294
417	0.318999
418	0.0902682
419	0.384249
420	0.262886
421	0.302914
422	0.293233
423
424	0.215291
425	0.0139918
426	0.14589
427	0.283637
428	0.326946
429
430
431
432	0.274337
433	0.445074
434	0.308981
435	0.205902
436	0.279539
437	0.301603
438	0.271588
439	0.306011
440	0.389351
441	0.39608
442	0.225426
443	0.230694
444	0.241284
445	0.238105
446	0.280232
447
448
449	0.43074
450	0.337952
451	0.346374
452	0.408239
453	0.289548
454	0.451905
455	0.387212
456	0.344568
457	0.378335
458	0.293609
459	0.283251
460	0.270983
461	0.277025
462	0.263856
463	0.218626
464	0.36406
465	0.18591
466	0.412068
467	0.534667
468	0.435806
469	0.511566
470	0.515122
471	0.513794
472	0.489787
473	0.126331
474	0.201273
475	0.014157
476	0.20888
477	0.327639
478	0.185198
479	0.344441
480	0.296929
481	0.215256
482	0.252903
483	0.428707
484	0.240405
485	0.467964
486	0.45711
487	0.259734
488	0.544423
489	0.21459
490	0.00274605
491	0.0288747
492	0.119377
493	0.252261
494	0.255197
495	0.276415
496	0.32803
497	0.308534
498	0.302029
499	0.323698
500	0.367367
501	0.293615
502
503
504
505
506	0.269668
507	0.245101
508	0.237839
509	0.269557
510	0.285673
511	0.263099
512	0.305132
513	0.353268
514	0.320044
515	0.30616
516	0.282548
517	0.272638
518	0.300724
519	0.304876
520	0.30736
521	0.331165
522	0.324506
523	0.275057
524	0.296431
525	0.305536
526	0.313284
527	0.301138
528	0.327335
529	0.335129
530	0.352133
531	0.382256
532	0.411467
533	0.372411
534	0.385587
535	0.383132
536	0.150428
537	0.102836
538	0.259998
539	0.410377
540	0.459771
541	0.37709
542	0.390115
543	0.370446
544	0.35915
545	0.26701
546	0.370206
547	0.403424
548	0.417898
549	0.405218
550	0.289559
551	0.28014
552	0.337055
553	0.374345
554	0.278235
555	0.243174
556	0.20702
557	0.245732
558	0.336344
559	0.384698
560	0.289289
561	0.315303
562	0.276127
563	0.229315
564	0.235424
565	0.288736
566	0.251722
567	0.273339
568	0.265328
569	0.353929
570	0.337792
571	0.347547
572	0.31905
573	0.289223
574	0.315769
575	0.284746
576	0.260819
577	0.249329
578	0.256735
579	0.242136
580	0.170106
581	0.290188
582	0.382273
583	0.368372
584	0.275318
585	0.270782
586	0.285397
587	0.325363
588
589
590
591
592
593
594
595
596	0.316994
597	0.339642
598
599
600
601
602
603	0.37526
604	0.358401
605	0.413826
606	0.346172
607	0.446983
608	0.45592
609	0.445181
610	0.481462
611	0.452231
612	0.438988
613	0.437609
614	0.413994
615	0.422144
616	0.283223
617	0.323673
618	0.324319
619	0.295394
620	0.320904
621	0.357928
622	0.398044
623	0.427894
624	0.410316
625	0.311553
626	0.303537
627	0.31833
628	0.236489
629	0.287359
630	0.34568
631	0.355926
632	0.36993
633	0.378245
634
635
636
637
638
639
640	0.378671
641	0.329633
642	0.381357
643	0.428636
644	0.422254
645	0.378651
646	0.385912
647	0.392276
648	0.404334
649	0.40295
650	0.391311
651	0.441412
652	0.256377
653	0.247966
654	0.250288
655	0.26553
656	0.262882
657	0.26449
658	0.275432
659	0.398765
660	0.284173
661	0.221186
662	0.426703
663	0.459775
664	0.221688
665	0.352654
666	0.253066
667	0.22983
668	0.226444
669	0.245486
670	0.31721
671	0.267573
672	0.190104
673	0.20007
674	0.203618
675	0.193798
676	0.193195
677
678
679
680	0.395234
681	0.40901
682	0.375616
683	0.402373
684	0.401327
685	0.423045
686	0.241422
687	0.236755
688	0.250978
689	0.431387
690	0.432454
691	0.393943
692	0.448535
693	0.426682
694	0.434596
695	0.346184
696	0.345618
697	0.309821
698	0.306951
699	0.313425
700	0.210901
701	0.224033
702	0.293738
703	0.464363
704	0.497878
705	0.459026
706	0.464396
707	0.0614722
708	0.0551844
709	0.117271
710	0.248115
711	0.235167
712	0.213607
713	0.199924
714	0.455779
715	0.50176
716	0.511176
717	0.205348
718	0.0904172
719	0.0469976
720	0.025112
721	0.315426
722	0.323239
723	0.423933
724	0.431583
725	0.433286
726	0.439185
727	0.270274
728	0.262041
729	0.27197
730	0.27178
731	0.280019
732	0.283358
733	0.292093
734	0.288872
735	0.257477
736	0.261443
737	0.260127
738	0.270226
739	0.271854
740	0.269416
741	0.269019
742	0.299086
743	0.280459
744	0.292671
745	0.255688
746	0.260705
747	0.257425
748	0.256082
749	0.409114
750	0.402813
751	0.381099
752	0.266249
753	0.209203
754	0.249638
755	0.24133
756	0.27648
757	0.471061
758	0.449442
759	0.497043
760	0.237325
761	0.140201
762	0.272161
763	0.410502
764	0.230026
765	0.276108
766	0.31329
767	0.346178
768	0.362794
769	0.368111
770	0.379765
771	0.378869
772	0.307265
773	0.323315
774	0.307835
775	0.240242
776	0.213732
777	0.208977
778	0.199501
779	0.311724
780	0.284147
781	0.284198
782	0.289761
783	0.281922
784	0.274312
785	0.269295
786	0.276974
787	0.0390322
788	0.248648
789	0.380183
790	0.333673
791	0.380416
792	0.32497
793	0.310791
794
795
796
797	0.168589
798
799	0.293459
800	0.354415
801	0.339033
802	0.255899
803	0.298365
804	0.264078
805
806
807
808
809
810	0.385642
811	0.402371
812	0.40081
813	0.419751
814	0.453569
815	0.420196
816	0.400374
817	0.400292
818	0.263501
819	0.276776
820	0.238418
821	0.423714
822	0.449889
823	0.435107
824	0.456042
825	0.440795
826	0.263857
827	0.27477
828	0.246273
829	0.282606
830	0.290784
831	0.302661
832	0.327486
833	0.329486
834
835
836
837	0.371682
838	0.400449
839	0.388231
840	0.404773
841	0.379585
842	0.495567
843	0.470971
844	0.470481
845	0.453708
846	0.448169
847	0.423223
848	0.389179
849	0.398677
850	0.340653
851	0.348273
852	0.365459
853	0.425428
854	0.446713
855	0.483181
856	0.503225
857	0.37921
858	0.328223
859	0.372296
860	0.404763
861	0.392227
862	0.357441
863	0.305623
864	0.421868
865	0.466603
866	0.410899
867	0.452742
868	0.454303
869	0.45814
870	0.419137
871	0.390823
872	0.395993
873	0.42081
874	0.44308
875	0.441349
876	0.455805
877	0.255461
878	0.255036
879	0.247824
880	0.239055
881	0.246069
882	0.24521
883	0.252565
884	0.24764
885	0.283798
886	0.295786
887	0.288641
888	0.261043
889	0.269958
890	0.260301
891	0.263724
892	0.27646
893	0.268326
894	0.257606
895	0.280365
896	0.260842
897	0.270629
898	0.262025
899	0.441139
900	0.378211
901	0.36049
902	0.221611
903	0.214318
904	0.266306
905	0.288892
906	0.298635
907	0.552125
908	0.549763
909	0.541621
910	0.476448
911	0.536473
912	0.497331
913	0.471893
914	0.262834
915	0.330953
916	0.323046
917	0.3881
918	0.396046
919	0.394393
920	0.389112
921	0.37839
922	0.238386
923	0.200341
924	0.21363
925	0.235845
926	0.20069
927	0.21371
928	0.206113
929	0.310364
930	0.334721
931	0.313882
932	0.290765
933	0.288668
934	0.34497
935	0.343113
936	0.351279
937	0.130096
938	0.232441
939	0.237014
940	0.275103
941	0.273155
942	0.303248
943	0.325529
944	0.273474
945	0.253372
946	0.182677
947	0.226263
948	0.171731
949	0.172107
950	0.0189953
951	0.1584
952	0.271792
953	0.267495
954	0.283729
955
956
957
958
959
960	0.246318
961	0.308727
962	0.331902
963	0.370847
964	0.323877
965	0.253514
966	0.246576
967	0.234097
968	0.316717
969	0.304833
970	0.322586
971	0.40372
972	0.360078
973	0.401277
974	0.408494
975	0.397082
976	0.232878
977	0.240349
978	0.243453
979	0.245205
980	0.231977
981	0.251857
982	0.261024
983	0.27205
984
985
986	0.416372
987	0.350562
988	0.380984
989	0.333475
990	0.344381
991	0.343471
992	0.474419
993	0.462123
994	0.475832
995	0.422702
996	0.411525
997	0.413425
998	0.383052
999	0.391666
1000	0.438676
1001	0.406907
1002	0.405831
1003	0.290845
1004	0.299203
1005	0.270914
1006	0.275696
1007	0.270444
1008	0.285365
1009	0.273367
1010	0.29582
1011	0.284632
1012	0.284183
1013	0.273256
1014	0.274435
1015	0.19623
1016	0.185763
1017	0.174097
1018	0.399957
1019	0.325601
1020	0.451504
1021	0.500002
1022	0.517187
1023	0.392256
1024	0.36966
1025	0.457302
1026	0.478709
1027	0.504511
1028	0.498308
1029	0.510924
1030	0.502816
1031	0.508012
1032	0.501506
1033	0.487113
1034	0.478298
1035	0.479939
1036	0.460659
1037	0.0313094
1038	0.0296588
1039	0.0124123
1040	0.20003
1041	0.158572
1042	0.274969
1043	0.323036
1044	0.380276
1045	0.263042
1046	0.21747
1047	0.252434
1048	0.157011
1049	0.174252
1050	0.244466
1051	0.355519
1052	0.255521
1053	0.255852
1054	0.214435
1055	0.294335
1056	0.263334
1057	0.238693
1058	0.243624
1059	0.494472
1060	0.464966
1061	0.528382
1062	0.523488
1063	0.492637
1064	0.51628
1065	0.475074
1066	0.501044
1067	0.54574
1068	0.573401
1069	0.551282
1070	0.0147268
1071	0.15413
1072	0.00984245
1073	0.00637526
1074	0.00597724
1075	0.00777961
1076	0.0154772
1077	0.0124533
1078	0.0282867
1079	0.0226978
1080	0.143073
1081	0.258832
1082	0.2705
1083	0.275481
1084	0.260757
1085	0.267402
1086	0.263817
1087	0.281534
1088	0.397672
1089	0.35109
1090	0.371126
1091	0.342428
1092	0.327596
1093	0.317095
1094	0.305924
1095	0.316466
1096	0.318787
1097	0.325448
1098	0.447365
1099	0.400707
1100	0.455613
1101	0.428286
1102	0.303477
1103
1104
1105	0.247407
1106
1107	0.265464
1108
1109	0.257198
1110	0.256769
1111	0.258319
1112	0.262018
1113	0.254059
1114	0.240711
1115	0.263942
1116	0.261331
1117	0.291452
1118	0.276783
1119	0.295341
1120	0.307558
1121	0.291741
1122	0.290158
1123	0.268437
1124	0.301927
1125	0.300352
1126	0.310881
1127	0.296085
1128	0.280071
1129	0.288244
1130	0.282034
1131	0.295697
1132	0.286753
1133	0.288593
1134	0.277122
1135	0.283546
1136	0.292691
1137	0.294529
1138	0.304577
1139	0.306407
1140	0.306134
1141	0.301992
1142	0.302422
1143	0.295469
1144	0.312758
1145	0.312771
1146	0.323013
1147	0.369551
1148	0.34666
1149	0.336462
1150	0.271228
1151	0.273215
1152	0.27175
1153	0.287318
1154	0.281426
1155	0.281157
1156	0.295396
1157	0.295085
1158	0.307294
1159	0.312174
1160	0.318509
1161	0.307427
1162	0.31569
1163	0.310216
1164	0.323517
1165	0.274308
1166	0.312406
1167	0.309984
1168	0.313812
1169	0.371923
1170	0.371495
1171	0.372102
1172	0.410848
1173	0.39417
1174	0.402106
1175	0.384245
1176	0.418732
1177	0.171305
1178	0.115176
1179	0.151785
1180	0.0402959
1181	0.0669469
1182	0.100507
1183	0.209528
1184	0.27134
1185	0.235542
1186	0.291041
1187	0.308596
1188	0.382621
1189	0.359314
1190	0.393582
1191	0.354317
1192	0.376759
1193	0.394548
1194	0.388608
1195	0.390048
1196	0.384642
1197	0.420517
1198	0.405548
1199	0.415947
1200	0.5111
1201	0.466137
1202	0.390893
1203	0.212891
1204	0.21501
1205	0.231085
1206	0.324477
1207	0.347218
1208	0.385896
1209	0.368852
1210	0.405932
1211	0.403239
1212	0.388699
1213	0.38877
1214	0.3353
1215	0.316517
1216	0.346284
1217	0.337278
1218	0.370614
1219	0.375557
1220	0.335942
1221	0.287959
1222	0.361393
1223	0.348188
1224	0.341069
1225	0.28531
1226	0.244578
1227	0.221906
1228	0.18574
1229	0.231938
1230	0.287671
1231	0.305504
1232	0.386896
1233	0.379281
1234	0.404755
1235	0.400936
1236	0.421968
1237	0.229594
1238	0.25532
1239	0.25847
1240	0.306563
1241	0.326215
1242	0.336716
1243	0.302141
1244	0.305895
1245	0.195866
1246	0.218087
1247	0.214472
1248	0.198364
1249	0.218143
1250	0.187895
1251	0.241055
1252	0.25046
1253	0.259871
1254	0.233002
1255	0.280805
1256	0.264132
1257	0.309687
1258	0.287172
1259	0.340095
1260	0.362227
1261	0.356203
1262	0.322962
1263	0.329674
1264	0.320802
1265	0.305694
1266	0.306013
1267	0.302928
1268	0.325495
1269	0.322044
1270	0.276216
1271	0.286463
1272	0.280216
1273	0.276976
1274	0.266188
1275	0.251572
1276	0.261476
1277	0.268109
1278	0.264117
1279	0.269218
1280	0.263131
1281	0.272168
1282	0.262302
1283	0.176037
1284	0.236366
1285	0.344692
1286	0.219317
1287	0.222615
1288	0.185075
1289	0.296349
1290	0.33698
1291	0.38791
1292	0.359512
1293	0.30768
1294	0.327979
1295	0.26275
1296	0.308726
1297	0.251378
1298	0.267787
1299	0.247862
1300	0.27369
1301	0.289534
1302	0.262675
1303	0.290379
1304
1305
1306
1307
1308
1309
1310
1311
1312
1313
1314
1315
1316
1317
1318
1319
1320
1321
1322	0.312085
1323
1324	0.324643
1325	0.300655
1326	0.315356
1327	0.358923
1328	0.352191
1329	0.347678
1330	0.305969
1331	0.306338
1332
1333
1334
1335
1336
1337
1338
1339
1340
1341
1342
1343	0.376264
1344	0.350102
1345	0.330591
1346	0.334489
1347	0.325619
1348	0.347997
1349	0.307637
1350	0.408952
1351	0.449816
1352	0.445237
1353	0.462421
1354	0.447164
1355	0.48022
1356	0.455107
1357	0.47655
1358	0.44919
1359	0.469549
1360	0.483754
1361	0.471042
1362	0.468263
1363	0.439536
1364	0.436135
1365	0.437194
1366	0.448826
1367	0.430559
1368	0.400781
1369	0.415468
1370	0.424124
1371	0.43281
1372	0.41198
1373	0.307393
1374	0.273392
1375	0.300231
1376	0.302004
1377	0.346676
1378	0.329431
1379	0.330191
1380	0.303359
1381	0.299288
1382	0.277784
1383	0.329326
1384	0.420608
1385	0.36678
1386	0.362431
1387	0.341962
1388	0.368921
1389	0.380195
1390	0.391248
1391	0.447428
1392	0.424789
1393	0.421515
1394	0.424961
1395	0.413583
1396	0.318121
1397	0.322026
1398	0.303227
1399	0.271255
1400	0.276141
1401	0.279374
1402	0.305797
1403	0.291142
1404	0.228095
1405	0.222992
1406	0.227794
1407	0.298535
1408	0.274414
1409	0.303687
1410	0.31351
1411	0.324529
1412	0.341414
1413	0.330157
1414	0.360515
1415	0.358108
1416	0.377065
1417	0.391767
1418	0.409262
1419
1420
1421
1422
1423
1424
1425
1426
1427
1428
1429
1430	0.403883
1431
1432
1433
1434
1435
1436	0.392275
1437	0.367671
1438	0.358161
1439	0.372482
1440	0.361642
1441	0.377254
1442	0.421026
1443	0.441536
1444	0.410387
1445	0.454931
1446	0.449536
1447	0.400646
1448	0.398204
1449	0.411318
1450	0.384992
1451	0.446677
1452	0.444259
1453	0.441962
1454	0.425429
1455	0.373834
1456	0.385345
1457	0.38311
1458	0.396747
1459	0.416799
1460	0.462299
1461	0.424966
1462	0.250392
1463	0.244738
1464	0.247519
1465	0.238879
1466	0.235857
1467	0.279604
1468	0.279476
1469	0.27237
1470	0.261675
1471	0.277969
1472	0.267001
1473	0.277645
1474	0.281332
1475	0.433014
1476	0.376309
1477	0.350364
1478	0.221378
1479	0.257138
1480	0.512396
1481	0.520415
1482	0.495533
1483	0.459764
1484	0.332238
1485	0.347973
1486	0.370563
1487	0.370682
1488	0.346188
1489	0.299378
1490	0.22093
1491	0.233439
1492	0.253697
1493	0.298694
1494	0.333799
1495	0.332818
1496	0.343079
1497	0.316109
1498	0.179479
1499	0.228425
1500	0.199722
1501	0.232519
1502	0.188645
1503	0.159909
1504	0.192682
1505	0.218041
1506	0.253568
1507	0.306594
1508	0.313882
1509
1510
1511
1512	0.465287
1513	0.398545
1514	0.442508
1515	0.386988
1516	0.38697
1517	0.398257
1518	0.365015
1519	0.389518
1520	0.405721
1521	0.421953
1522	0.238533
1523	0.237735
1524	0.232534
1525	0.236965
1526	0.258471
1527	0.373204
1528	0.428308
1529	0.450161
1530	0.390408
1531	0.342922
1532	0.461374
1533	0.454937
1534	0.435797
1535	0.420187
1536	0.41935
1537	0.404737
1538	0.384944
1539	0.387975
1540	0.323002
1541	0.285595
1542	0.286669
1543	0.30402
1544	0.308621
1545	0.29946
1546	0.209971
1547	0.189807
1548	0.202846
1549	0.295634
1550	0.38189
1551	0.505712
1552	0.51342
1553	0.504766
1554	0.505283
1555	0.480806
1556	0.472717
1557	0.49222
1558	0.481606
1559	0.0159076
1560	0.0380278
1561	0.0514083
1562	0.105106
1563	0.187403
1564	0.281227
1565	0.252965
1566	0.234538
1567	0.17849
1568	0.205083
1569	0.221803
1570	0.275752
1571	0.264033
1572	0.47151
1573	0.525777
1574	0.500074
1575	0.542995
1576	0.550935
1577	0.451405
1578	0.418065
1579	0.207137
1580	0.0247347
1581	0.0108482
1582	0.0167124
1583	0.0152542
1584	0.0148096
1585	0.282024
1586	0.301082
1587	0.294129
1588	0.295247
1589	0.432929
1590	0.396468
1591	0.416288
1592	0.382472
1593	0.372981
1594	0.364954
1595	0.416393
1596	0.442003
1597	0.27427
1598	0.271055
1599	0.257334
1600	0.244273
1601	0.237111
1602	0.2638
1603	0.262666
1604	0.270829
1605	0.274872
1606	0.290889
1607	0.295965
1608	0.297992
1609	0.302714
1610	0.314729
1611	0.261371
1612	0.277259
1613	0.26558
1614	0.275826
1615	0.276152
1616	0.277566
1617	0.288047
1618	0.28142
1619	0.284998
1620	0.289276
1621	0.292183
1622	0.277154
1623	0.275566
1624	0.322776
1625	0.307059
1626	0.293463
1627	0.276071
1628	0.267667
1629	0.262943
1630	0.282503
1631	0.267974
1632	0.274633
1633	0.290532
1634	0.30728
1635	0.273662
1636	0.261909
1637	0.408949
1638	0.392752
1639	0.4022
1640	0.401204
1641	0.44094
1642	0.079327
1643	0.092034
1644	0.129194
1645	0.113867
1646	0.106803
1647	0.197516
1648	0.21466
1649	0.261991
1650	0.292135
1651	0.429119
1652	0.385309
1653	0.417692
1654	0.403379
1655	0.395293
1656	0.395263
1657	0.27476
1658	0.185476
1659	0.200282
1660	0.348538
1661	0.372107
1662	0.380997
1663	0.420513
1664	0.293528
1665	0.331026
1666	0.3073
1667	0.317193
1668	0.280698
1669	0.380901
1670	0.356597
1671	0.359536
1672	0.363261
1673	0.347711
1674	0.351483
1675	0.368225
1676	0.384562
1677	0.398393
1678	0.289577
1679	0.275312
1680	0.302728
1681	0.323521
1682	0.294048
1683	0.202578
1684	0.212689
1685	0.201943
1686	0.211032
1687	0.207899
1688	0.220044
1689	0.21424
1690	0.252377
1691	0.331567
1692	0.341542
1693	0.307063
1694	0.304641
1695	0.31021
1696	0.30213
1697	0.301861
1698	0.289551
1699	0.277992
1700	0.264975
1701	0.261588
1702	0.265511
1703	0.269654
1704	0.276445
1705	0.280472
1706	0.190398
1707	0.134296
1708	0.39042
1709	0.374415
1710	0.324518
1711	0.329161
1712	0.371942
1713	0.363237
1714	0.295813
1715	0.257254
1716	0.289375
1717	0.302175
1718
1719
1720
1721
1722
1723	0.0325702
1724
1725
1726
1727
1728
1729
1730	0.332735
1731	0.312411
1732	0.322686
1733	0.333449
1734	0.318145
1735	0.322714
1736	0.311203
1737
1738
1739
1740
1741
1742
1743
1744
1745
1746	0.389008
1747	0.434575
1748	0.418024
1749	0.433538
1750	0.459773
1751	0.453759
1752	0.476159
1753	0.479733
1754	0.471226
1755	0.43498
1756	0.417927
1757	0.413516
1758	0.395641
1759	0.38493
1760	0.319428
1761	0.322133
1762	0.299634
1763	0.271058
1764	0.234866
1765	0.417895
1766	0.393268
1767	0.453745
1768	0.448436
1769	0.435681
1770	0.427424
1771	0.45019
1772	0.462301
1773	0.452809
1774	0.298372
1775	0.292846
1776	0.287368
1777	0.273391
1778	0.268926
1779	0.252483
1780	0.248452
1781	0.270284
1782	0.291769
1783	0.315403
1784	0.329479
1785	0.326191
1786	0.340323
1787	0.366515
1788
1789
1790
1791
1792
1793	0.370244
1794	0.328346
1795	0.369323
1796	0.426648
1797	0.435662
1798	0.412969
1799	0.43356
1800	0.397477
1801	0.358757
1802	0.456444
1803	0.39804
1804	0.449587
1805	0.455086
1806	0.442627
1807	0.464643
1808	0.431716
1809	0.403426
1810	0.391554
1811	0.367965
1812	0.334793
1813	0.28585
1814	0.325364
1815	0.336467
1816	0.36662
1817	0.429123
1818	0.408357
1819	0.45541
1820	0.48795
1821	0.505718
1822	0.487086
1823	0.287949
1824	0.247388
1825	0.302626
1826	0.294135
1827	0.288892
1828	0.380173
1829	0.321391
1830	0.297129
1831	0.288782
1832	0.274076
1833	0.456804
1834	0.512333
1835	0.496105
1836	0.523277
1837	0.494522
1838	0.434826
1839	0.455897
1840	0.490888
1841	0.445253
1842	0.357589
1843	0.326571
1844	0.333286
1845	0.370546
1846	0.42028
1847	0.387553
1848	0.419888
1849	0.443539
1850	0.448842
1851	0.431045
1852	0.269891
1853	0.269559
1854	0.262843
1855	0.254599
1856	0.252527
1857	0.24399
1858	0.249642
1859	0.255255
1860	0.260681
1861	0.262155
1862	0.266713
1863	0.259254
1864	0.267454
1865	0.284021
1866	0.29189
1867	0.2874
1868	0.279837
1869	0.279931
1870	0.278896
1871	0.270434
1872	0.267507
1873	0.294223
1874	0.298233
1875	0.288066
1876	0.270258
1877	0.261616
1878	0.255404
1879	0.255784
1880	0.258265
1881	0.256152
1882	0.25327
1883	0.270753
1884	0.146518
1885	0.26084
1886	0.209066
1887	0.16779
1888	0.241806
1889	0.141105
1890	0.0670514
1891	0.207218
1892	0.283931
1893	0.26957
1894	0.539628
1895	0.547325
1896	0.543112
1897	0.553767
1898	0.550202
1899	0.538487
1900	0.56703
1901	0.504737
1902	0.455047
1903	0.397667
1904	0.327654
1905	0.374477
1906	0.359749
1907	0.347304
1908	0.377625
1909	0.382662
1910	0.388459
1911	0.394696
1912	0.391807
1913	0.367546
1914	0.340032
1915	0.222833
1916	0.200759
1917	0.170766
1918	0.171521
1919	0.180064
1920	0.198024
1921	0.169952
1922	0.187742
1923	0.195704
1924	0.224032
1925	0.317868
1926	0.295031
1927	0.325237
1928	0.328474
1929	0.308211
1930	0.303901
1931	0.332692
1932	0.33098
1933	0.320717
1934	0.304714
1935	0.298359
1936	0.0507299
1937	0.279182
1938	0.226341
1939	0.334598
1940	0.289117
1941	0.253228
1942	0.279702
1943	0.305647
1944	0.328851
1945	0.332533
1946	0.284153
1947
1948	0.288553
1949	0.214787
1950	0.117847
1951	0.150516
1952	0.0982735
1953	0.013018
1954	0.00733594
1955	0.046886
1956	0.178312
1957	0.278524
1958	0.283143
1959	0.285848
1960	0.30947
1961
1962
1963
1964
1965
1966
1967
1968	0.351535
1969	0.417624
1970	0.352663
1971	0.280617
1972	0.245779
1973	0.402219
1974	0.230109
1975	0.329622
1976	0.374504
1977	0.371805
1978	0.3657
1979	0.267119
1980	0.251571
1981	0.282353
1982	0.291819
1983	0.316993
1984	0.301531
1985	0.313861
1986	0.355938
1987	0.424535
1988	0.414939
1989	0.407593
1990	0.226829
1991	0.224513
1992	0.229965
1993	0.235483
1994	0.236281
1995	0.234501
1996	0.23183
1997	0.239706
1998	0.255293
[truncated: 3,125 more rows]

## Sheet: d
ROI	Value
Frontal (L)	0.381067
Frontal (L)	0.236148
Frontal (L)	0.257873
Frontal (L)	0.310783
Frontal (L)	0.378699
Frontal (L)	0.436786
Frontal (L)	0.297057
Frontal (L)	0.319659
Frontal (L)	0.460119
Frontal (L)	0.275242
Frontal (L)	0.27189
Frontal (L)	0.259107
Frontal (L)	0.249378
Frontal (L)	0.276206
Frontal (L)	0.47342
Frontal (L)	0.419019
Frontal (L)	0.416042
Frontal (L)	0.431412
Frontal (L)	0.37928
Frontal (L)	0.528616
Frontal (L)	0.429779
Frontal (L)	0.25034
Frontal (L)	0.258682
Frontal (L)	0.240182
Frontal (L)	0.286564
Frontal (L)	0.284797
Frontal (L)	0.277415
Frontal (L)	0.27278
Frontal (L)	0.308161
Frontal (L)	0.292149
Frontal (L)	0.478356
Frontal (L)	0.345811
Frontal (L)	0.417864
Frontal (L)	0.275956
Frontal (L)	0.286133
Frontal (L)	0.486316
Frontal (L)	0.273576
Frontal (L)	0.536012
Frontal (L)	0.284809
Frontal (L)	0.330642
Frontal (L)	0.317542
Frontal (L)	0.282378
Frontal (L)	0.346882
Frontal (L)	0.278786
Frontal (L)	0.300598
Frontal (L)	0.274562
Frontal (L)	0.319092
Frontal (L)	0.391755
Frontal (L)	0.465295
Frontal (L)	0.461978
Frontal (L)	0.40545
Frontal (L)	0.404326
Frontal (L)	0.388276
Frontal (L)	0.409332
Frontal (L)	0.448681
Frontal (L)	0.253336
Frontal (L)	0.24296
Frontal (L)	0.239044
Frontal (L)	0.275559
Frontal (L)	0.272223
Frontal (L)	0.273778
Frontal (L)	0.275035
Frontal (L)	0.430542
Frontal (L)	0.236259
Frontal (L)	0.213274
Frontal (L)	0.204721
Frontal (L)	0.442839
Frontal (L)	0.425019
Frontal (L)	0.41216
Frontal (L)	0.394621
Frontal (L)	0.3512
Frontal (L)	0.304287
Frontal (L)	0.29374
Frontal (L)	0.316843
Frontal (L)	0.501083
Frontal (L)	0.493564
Frontal (L)	0.455648
Frontal (L)	0.531853
Frontal (L)	0.557893
Frontal (L)	0.277649
Frontal (L)	0.311369
Frontal (L)	0.436081
Frontal (L)	0.356791
Frontal (L)	0.415928
Frontal (L)	0.41312
Frontal (L)	0.270519
Frontal (L)	0.253711
Frontal (L)	0.291138
Frontal (L)	0.298648
Frontal (L)	0.301689
Frontal (L)	0.255966
Frontal (L)	0.278675
Frontal (L)	0.270627
Frontal (L)	0.27033
Frontal (L)	0.293522
Frontal (L)	0.272777
Frontal (L)	0.288972
Frontal (L)	0.303078
Frontal (L)	0.283621
Frontal (L)	0.278155
Frontal (L)	0.254998
Frontal (L)	0.291726
Frontal (L)	0.263304
Frontal (L)	0.286068
Frontal (L)	0.220604
Frontal (L)	0.270575
Frontal (L)	0.243378
Frontal (L)	0.250387
Frontal (L)	0.289864
Frontal (L)	0.319906
Frontal (L)	0.310757
Frontal (L)	0.485398
Frontal (L)	0.389599
Frontal (L)	0.468804
Frontal (L)	0.411138
Frontal (L)	0.361023
Frontal (L)	0.442588
Frontal (L)	0.56281
Frontal (L)	0.465842
Frontal (L)	0.475666
Frontal (L)	0.342855
Frontal (L)	0.377187
Frontal (L)	0.455963
Frontal (L)	0.263259
Frontal (L)	0.260831
Frontal (L)	0.248053
Frontal (L)	0.250888
Frontal (L)	0.257722
Frontal (L)	0.268282
Frontal (L)	0.284414
Frontal (L)	0.285483
Frontal (L)	0.271058
Frontal (L)	0.284805
Frontal (L)	0.289917
Frontal (L)	0.254844
Frontal (L)	0.258063
Frontal (L)	0.211374
Frontal (L)	0.284566
Frontal (L)	0.283637
Frontal (L)	0.326946
Frontal (L)	0.408239
Frontal (L)	0.289548
Frontal (L)	0.451905
Frontal (L)	0.387212
Frontal (L)	0.344568
Frontal (L)	0.378335
Frontal (L)	0.293609
Frontal (L)	0.283251
Frontal (L)	0.270983
Frontal (L)	0.277025
Frontal (L)	0.263856
Frontal (L)	0.428707
Frontal (L)	0.240405
Frontal (L)	0.467964
Frontal (L)	0.45711
Frontal (L)	0.544423
Frontal (L)	0.252261
Frontal (L)	0.255197
Frontal (L)	0.276415
Frontal (L)	0.32803
Frontal (L)	0.308534
Frontal (L)	0.302029
Frontal (L)	0.323698
Frontal (L)	0.367367
Frontal (L)	0.293615
Frontal (L)	0.245101
Frontal (L)	0.305132
Frontal (L)	0.353268
Frontal (L)	0.320044
Frontal (L)	0.30616
Frontal (L)	0.282548
Frontal (L)	0.272638
Frontal (L)	0.300724
Frontal (L)	0.304876
Frontal (L)	0.30736
Frontal (L)	0.324506
Frontal (L)	0.275057
Frontal (L)	0.296431
Frontal (L)	0.305536
Frontal (L)	0.313284
Frontal (L)	0.301138
Frontal (L)	0.327335
Frontal (L)	0.335129
Frontal (L)	0.352133
Frontal (L)	0.242136
Frontal (L)	0.339642
Frontal (L)	0.381357
Frontal (L)	0.428636
Frontal (L)	0.422254
Frontal (L)	0.378651
Frontal (L)	0.385912
Frontal (L)	0.392276
Frontal (L)	0.404334
Frontal (L)	0.40295
Frontal (L)	0.391311
Frontal (L)	0.441412
Frontal (L)	0.256377
Frontal (L)	0.247966
Frontal (L)	0.250288
Frontal (L)	0.26553
Frontal (L)	0.262882
Frontal (L)	0.26449
Frontal (L)	0.275432
Frontal (L)	0.398765
Frontal (L)	0.284173
Frontal (L)	0.221186
Frontal (L)	0.426703
Frontal (L)	0.459775
Frontal (L)	0.203618
Frontal (L)	0.193195
Frontal (L)	0.448535
Frontal (L)	0.426682
Frontal (L)	0.434596
Frontal (L)	0.346184
Frontal (L)	0.345618
Frontal (L)	0.309821
Frontal (L)	0.306951
Frontal (L)	0.313425
Frontal (L)	0.464363
Frontal (L)	0.497878
Frontal (L)	0.459026
Frontal (L)	0.464396
Frontal (L)	0.455779
Frontal (L)	0.50176
Frontal (L)	0.511176
Frontal (L)	0.315426
Frontal (L)	0.323239
Frontal (L)	0.423933
Frontal (L)	0.431583
Frontal (L)	0.433286
Frontal (L)	0.439185
Frontal (L)	0.270274
Frontal (L)	0.27197
Frontal (L)	0.27178
Frontal (L)	0.280019
Frontal (L)	0.283358
Frontal (L)	0.292093
Frontal (L)	0.288872
Frontal (L)	0.257477
Frontal (L)	0.261443
Frontal (L)	0.260127
Frontal (L)	0.270226
Frontal (L)	0.271854
Frontal (L)	0.269416
Frontal (L)	0.269019
Frontal (L)	0.299086
Frontal (L)	0.280459
Frontal (L)	0.292671
Frontal (L)	0.255688
Frontal (L)	0.260705
Frontal (L)	0.257425
Frontal (L)	0.256082
Frontal (L)	0.266249
Frontal (L)	0.209203
Frontal (L)	0.249638
Frontal (L)	0.24133
Frontal (L)	0.27648
Frontal (L)	0.255899
Frontal (L)	0.298365
Frontal (L)	0.264078
Frontal (L)	0.495567
Frontal (L)	0.470971
Frontal (L)	0.470481
Frontal (L)	0.453708
Frontal (L)	0.448169
Frontal (L)	0.423223
Frontal (L)	0.389179
Frontal (L)	0.398677
Frontal (L)	0.425428
Frontal (L)	0.483181
Frontal (L)	0.503225
Frontal (L)	0.421868
Frontal (L)	0.466603
Frontal (L)	0.410899
Frontal (L)	0.452742
Frontal (L)	0.454303
Frontal (L)	0.45814
Frontal (L)	0.390823
Frontal (L)	0.395993
Frontal (L)	0.42081
Frontal (L)	0.44308
Frontal (L)	0.441349
Frontal (L)	0.455805
Frontal (L)	0.255461
Frontal (L)	0.255036
Frontal (L)	0.247824
Frontal (L)	0.239055
Frontal (L)	0.246069
Frontal (L)	0.24521
Frontal (L)	0.252565
Frontal (L)	0.24764
Frontal (L)	0.283798
Frontal (L)	0.295786
Frontal (L)	0.288641
Frontal (L)	0.261043
Frontal (L)	0.269958
Frontal (L)	0.260301
Frontal (L)	0.263724
Frontal (L)	0.27646
Frontal (L)	0.268326
Frontal (L)	0.257606
Frontal (L)	0.280365
Frontal (L)	0.260842
Frontal (L)	0.270629
Frontal (L)	0.262025
Frontal (L)	0.221611
Frontal (L)	0.214318
Frontal (L)	0.266306
Frontal (L)	0.288892
Frontal (L)	0.298635
Frontal (L)	0.271792
Frontal (L)	0.267495
Frontal (L)	0.283729
Frontal (L)	0.474419
Frontal (L)	0.462123
Frontal (L)	0.475832
Frontal (L)	0.422702
Frontal (L)	0.411525
Frontal (L)	0.413425
Frontal (L)	0.383052
Frontal (L)	0.391666
Frontal (L)	0.438676
Frontal (L)	0.406907
Frontal (L)	0.405831
Frontal (L)	0.290845
Frontal (L)	0.299203
Frontal (L)	0.270914
Frontal (L)	0.275696
Frontal (L)	0.270444
Frontal (L)	0.285365
Frontal (L)	0.273367
Frontal (L)	0.29582
Frontal (L)	0.284632
Frontal (L)	0.284183
Frontal (L)	0.273256
Frontal (L)	0.274435
Frontal (L)	0.487113
Frontal (L)	0.479939
Frontal (L)	0.460659
Frontal (L)	0.494472
Frontal (L)	0.464966
Frontal (L)	0.528382
Frontal (L)	0.523488
Frontal (L)	0.492637
Frontal (L)	0.51628
Frontal (L)	0.475074
Frontal (L)	0.501044
Frontal (L)	0.54574
Frontal (L)	0.573401
Frontal (L)	0.551282
Frontal (L)	0.258832
Frontal (L)	0.2705
Frontal (L)	0.275481
Frontal (L)	0.260757
Frontal (L)	0.267402
Frontal (L)	0.263817
Frontal (L)	0.281534
Frontal (L)	0.397672
Frontal (L)	0.35109
Frontal (L)	0.371126
Frontal (L)	0.342428
Frontal (L)	0.327596
Frontal (L)	0.317095
Frontal (L)	0.305924
Frontal (L)	0.316466
Frontal (L)	0.318787
Frontal (L)	0.325448
Frontal (L)	0.447365
Frontal (L)	0.400707
Frontal (L)	0.455613
Frontal (L)	0.428286
Frontal (L)	0.256769
Frontal (L)	0.258319
Frontal (L)	0.262018
Frontal (L)	0.254059
Frontal (L)	0.307558
Frontal (L)	0.290158
Frontal (L)	0.301927
Frontal (L)	0.300352
Frontal (L)	0.310881
Frontal (L)	0.296085
Frontal (L)	0.280071
Frontal (L)	0.288244
Frontal (L)	0.282034
Frontal (L)	0.295697
Frontal (L)	0.286753
Frontal (L)	0.288593
Frontal (L)	0.277122
Frontal (L)	0.283546
Frontal (L)	0.292691
Frontal (L)	0.294529
Frontal (L)	0.304577
Frontal (L)	0.306407
Frontal (L)	0.306134
Frontal (L)	0.301992
Frontal (L)	0.302422
Frontal (L)	0.369551
Frontal (L)	0.34666
Frontal (L)	0.336462
Frontal (L)	0.271228
Frontal (L)	0.273215
Frontal (L)	0.27175
Frontal (L)	0.287318
Frontal (L)	0.281426
Frontal (L)	0.281157
Frontal (L)	0.295396
Frontal (L)	0.295085
Frontal (L)	0.307294
Frontal (L)	0.312174
Frontal (L)	0.318509
Frontal (L)	0.307427
Frontal (L)	0.31569
Frontal (L)	0.310216
Frontal (L)	0.323517
Frontal (L)	0.274308
Frontal (L)	0.312406
Frontal (L)	0.309984
Frontal (L)	0.313812
Frontal (L)	0.354317
Frontal (L)	0.262302
Frontal (L)	0.176037
Frontal (L)	0.236366
Frontal (L)	0.344692
Frontal (L)	0.358923
Frontal (L)	0.352191
Frontal (L)	0.347678
Frontal (L)	0.305969
Frontal (L)	0.306338
Frontal (L)	0
Frontal (L)	0
Frontal (L)	0
Frontal (L)	0.421026
Frontal (L)	0.441536
Frontal (L)	0.410387
Frontal (L)	0.454931
Frontal (L)	0.449536
Frontal (L)	0.411318
Frontal (L)	0.384992
Frontal (L)	0.446677
Frontal (L)	0.444259
Frontal (L)	0.441962
Frontal (L)	0.373834
Frontal (L)	0.385345
Frontal (L)	0.38311
Frontal (L)	0.396747
Frontal (L)	0.416799
Frontal (L)	0.462299
Frontal (L)	0.424966
Frontal (L)	0.250392
Frontal (L)	0.244738
Frontal (L)	0.247519
Frontal (L)	0.238879
Frontal (L)	0.235857
Frontal (L)	0.279604
Frontal (L)	0.279476
Frontal (L)	0.27237
Frontal (L)	0.261675
Frontal (L)	0.277969
Frontal (L)	0.267001
Frontal (L)	0.277645
Frontal (L)	0.281332
Frontal (L)	0.433014
Frontal (L)	0.376309
Frontal (L)	0.350364
Frontal (L)	0.221378
Frontal (L)	0.257138
Frontal (L)	0.459764
Frontal (L)	0.461374
Frontal (L)	0.454937
Frontal (L)	0.435797
Frontal (L)	0.420187
Frontal (L)	0.41935
Frontal (L)	0.404737
Frontal (L)	0.384944
Frontal (L)	0.387975
Frontal (L)	0.323002
Frontal (L)	0.285595
Frontal (L)	0.286669
Frontal (L)	0.30402
Frontal (L)	0.308621
Frontal (L)	0.29946
Frontal (L)	0.49222
Frontal (L)	0.481606
Frontal (L)	0.47151
Frontal (L)	0.525777
Frontal (L)	0.500074
Frontal (L)	0.542995
Frontal (L)	0.550935
Frontal (L)	0.282024
Frontal (L)	0.301082
Frontal (L)	0.294129
Frontal (L)	0.295247
Frontal (L)	0.432929
Frontal (L)	0.396468
Frontal (L)	0.416288
Frontal (L)	0.382472
Frontal (L)	0.372981
Frontal (L)	0.364954
Frontal (L)	0.416393
Frontal (L)	0.442003
Frontal (L)	0.2638
Frontal (L)	0.262666
Frontal (L)	0.270829
Frontal (L)	0.274872
Frontal (L)	0.290889
Frontal (L)	0.297992
Frontal (L)	0.302714
Frontal (L)	0.314729
Frontal (L)	0.261371
Frontal (L)	0.277259
Frontal (L)	0.26558
Frontal (L)	0.275826
Frontal (L)	0.276152
Frontal (L)	0.277566
Frontal (L)	0.288047
Frontal (L)	0.28142
Frontal (L)	0.284998
Frontal (L)	0.289276
Frontal (L)	0.292183
Frontal (L)	0.277154
Frontal (L)	0.322776
Frontal (L)	0.307059
Frontal (L)	0.293463
Frontal (L)	0.276071
Frontal (L)	0.267667
Frontal (L)	0.262943
Frontal (L)	0.282503
Frontal (L)	0.267974
Frontal (L)	0.274633
Frontal (L)	0.290532
Frontal (L)	0.30728
Frontal (L)	0.273662
Frontal (L)	0.261909
Frontal (L)	0.079327
Frontal (L)	0.129194
Frontal (L)	0.292135
Frontal (L)	0.280472
Frontal (L)	0.190398
Frontal (L)	0.134296
Frontal (L)	0.39042
Frontal (L)	0.322686
Frontal (L)	0.333449
Frontal (L)	0.318145
Frontal (L)	0.322714
Frontal (L)	0.311203
Frontal (L)	0.456444
Frontal (L)	0.39804
Frontal (L)	0.449587
Frontal (L)	0.455086
Frontal (L)	0.442627
Frontal (L)	0.464643
Frontal (L)	0.431716
Frontal (L)	0.403426
Frontal (L)	0.391554
Frontal (L)	0.367965
Frontal (L)	0.334793
Frontal (L)	0.505718
Frontal (L)	0.487086
Frontal (L)	0.456804
Frontal (L)	0.512333
Frontal (L)	0.496105
Frontal (L)	0.523277
Frontal (L)	0.494522
Frontal (L)	0.434826
Frontal (L)	0.455897
Frontal (L)	0.490888
Frontal (L)	0.326571
Frontal (L)	0.333286
Frontal (L)	0.370546
Frontal (L)	0.42028
Frontal (L)	0.387553
Frontal (L)	0.419888
Frontal (L)	0.443539
Frontal (L)	0.448842
Frontal (L)	0.431045
Frontal (L)	0.269891
Frontal (L)	0.269559
Frontal (L)	0.262843
Frontal (L)	0.254599
Frontal (L)	0.252527
Frontal (L)	0.24399
Frontal (L)	0.249642
Frontal (L)	0.255255
Frontal (L)	0.260681
Frontal (L)	0.262155
Frontal (L)	0.266713
Frontal (L)	0.259254
Frontal (L)	0.267454
Frontal (L)	0.284021
Frontal (L)	0.29189
Frontal (L)	0.2874
Frontal (L)	0.279837
Frontal (L)	0.279931
Frontal (L)	0.278896
Frontal (L)	0.270434
Frontal (L)	0.267507
Frontal (L)	0.294223
Frontal (L)	0.298233
Frontal (L)	0.288066
Frontal (L)	0.270258
Frontal (L)	0.261616
Frontal (L)	0.255404
Frontal (L)	0.255784
Frontal (L)	0.258265
Frontal (L)	0.256152
Frontal (L)	0.25327
Frontal (L)	0.241806
Frontal (L)	0.141105
Frontal (L)	0.0670514
Frontal (L)	0.207218
Frontal (L)	0.283931
Frontal (L)	0.26957
Frontal (L)	0.278524
Frontal (L)	0.283143
Frontal (L)	0.285848
Frontal (L)	0.30947
Frontal (L)	0.363242
Frontal (L)	0.240025
Frontal (L)	0.351248
Frontal (L)	0.364862
Frontal (L)	0.390564
Frontal (L)	0.445993
Frontal (L)	0.40118
Frontal (L)	0.365475
Frontal (L)	0.356642
Frontal (L)	0.326752
Frontal (L)	0.306589
Frontal (L)	0.3775
Frontal (L)	0.381741
Frontal (L)	0.38186
Frontal (L)	0.357081
Frontal (L)	0.330373
Frontal (L)	0.362251
Frontal (L)	0.323052
Frontal (L)	0.299224
Frontal (L)	0.291183
Frontal (L)	0.293274
Frontal (L)	0.285376
Frontal (L)	0.274263
Frontal (L)	0.274531
Frontal (L)	0.268971
Frontal (L)	0.27592
Frontal (L)	0.275017
Frontal (L)	0.264998
Frontal (L)	0.258169
Frontal (L)	0.426231
Frontal (L)	0.313788
Frontal (L)	0.241696
Frontal (L)	0.318179
Frontal (L)	0.353043
Frontal (L)	0.345853
Frontal (L)	0.525894
Frontal (L)	0.428657
Frontal (L)	0.359345
Frontal (L)	0.386104
Frontal (L)	0.255627
Frontal (L)	0.562653
Frontal (L)	0.573679
Frontal (L)	0.540448
Frontal (L)	0.374524
Frontal (L)	0.479608
Frontal (L)	0.251294
Frontal (L)	0.243534
Frontal (L)	0.241606
Frontal (L)	0.261956
Frontal (L)	0.251847
Frontal (L)	0.246217
Frontal (L)	0.25229
Frontal (L)	0.262201
Frontal (L)	0.273075
Frontal (L)	0.328878
Frontal (L)	0.317561
Frontal (L)	0.306048
Frontal (L)	0.343245
Frontal (L)	0.314597
Frontal (L)	0.298991
Frontal (L)	0.296461
Frontal (L)	0.290603
Frontal (L)	0.287653
Frontal (L)	0.302098
Frontal (L)	0.318085
Frontal (L)	0.324893
Frontal (L)	0.353943
Frontal (L)	0.337814
Frontal (L)	0.318892
Frontal (L)	0.333037
Frontal (L)	0.336137
Frontal (L)	0.229413
Frontal (L)	0.266664
Frontal (L)	0.244346
Frontal (L)	0.213566
Frontal (L)	0.332844
Frontal (L)	0.361523
Frontal (L)	0.326192
Frontal (L)	0.340492
Frontal (L)	0.342573
Frontal (L)	0.295448
Frontal (L)	0.313783
Frontal (L)	0.332488
Frontal (L)	0.315072
Frontal (L)	0.274166
Frontal (L)	0.247195
Frontal (L)	0.270246
Frontal (L)	0.272647
Frontal (L)	0.278208
Frontal (L)	0.283854
Frontal (L)	0.287292
Frontal (L)	0.287422
Frontal (L)	0.294313
Frontal (L)	0.29127
Frontal (L)	0.283369
Frontal (L)	0.292018
Frontal (L)	0.290899
Frontal (L)	0.304999
Frontal (L)	0.300683
Frontal (L)	0.32061
Frontal (L)	0.230028
Frontal (L)	0.301845
Frontal (L)	0.311287
Frontal (L)	0.297978
Frontal (L)	0.296449
Frontal (L)	0.288619
Frontal (L)	0.280167
Frontal (L)	0.285488
Frontal (L)	0.28646
Frontal (L)	0.290152
Frontal (L)	0.287116
Frontal (L)	0.295636
Frontal (L)	0.301973
Frontal (L)	0.312856
Frontal (L)	0.30049
Frontal (L)	0.307525
Frontal (L)	0.307112
Frontal (L)	0.300679
Frontal (L)	0.287178
Frontal (L)	0.301736
Frontal (L)	0.326994
Frontal (L)	0.326208
Frontal (L)	0.342818
Frontal (L)	0.355205
Frontal (L)	0.344749
Frontal (L)	0.327763
Frontal (L)	0.364548
Frontal (L)	0.15498
Frontal (L)	0.206945
Frontal (L)	0.312323
Frontal (L)	0.362479
Frontal (L)	0.314982
Frontal (L)	0.32005
Frontal (L)	0.312937
Frontal (L)	0.321918
Parietal (L)	0.195374
Parietal (L)	0.22488
Parietal (L)	0.403516
Parietal (L)	0.244809
Parietal (L)	0.515596
Parietal (L)	0.153914
Parietal (L)	0.246523
Parietal (L)	0.0187243
Parietal (L)	0.298377
Parietal (L)	0.313167
Parietal (L)	0.366355
Parietal (L)	0.462547
Parietal (L)	0.271736
Parietal (L)	0.433278
Parietal (L)	0.523435
Parietal (L)	0.443925
Parietal (L)	0.269758
Parietal (L)	0.379853
Parietal (L)	0.378469
Parietal (L)	0.294486
Parietal (L)	0.197909
Parietal (L)	0.306904
Parietal (L)	0.311114
Parietal (L)	0.166764
Parietal (L)	0.307684
Parietal (L)	0.211264
Parietal (L)	0.387881
Parietal (L)	0.466759
Parietal (L)	0.4913
Parietal (L)	0.0114535
Parietal (L)	0.267138
Parietal (L)	0.313268
Parietal (L)	0.222515
Parietal (L)	0.00996513
Parietal (L)	0.390379
Parietal (L)	0.347939
Parietal (L)	0.336817
Parietal (L)	0.248985
Parietal (L)	0.416719
Parietal (L)	0.439975
Parietal (L)	0.488137
Parietal (L)	0.505279
Parietal (L)	0.343057
Parietal (L)	0.376644
Parietal (L)	0.331446
Parietal (L)	0.252794
Parietal (L)	0.20721
Parietal (L)	0.273218
Parietal (L)	0.326096
Parietal (L)	0.320863
Parietal (L)	0.182097
Parietal (L)	0.230199
Parietal (L)	0.404176
Parietal (L)	0.197485
Parietal (L)	0.221902
Parietal (L)	0.302604
Parietal (L)	0.510723
Parietal (L)	0.484221
Parietal (L)	0.0234022
Parietal (L)	0.0962376
Parietal (L)	0.0934882
Parietal (L)	0.264887
Parietal (L)	0.152345
Parietal (L)	0.197163
Parietal (L)	0.296336
Parietal (L)	0.310062
Parietal (L)	0.144493
Parietal (L)	0.016454
Parietal (L)	0.0286546
Parietal (L)	0.457618
Parietal (L)	0.379983
Parietal (L)	0.42849
Parietal (L)	0.177055
Parietal (L)	0.370005
Parietal (L)	0.314344
Parietal (L)	0.316588
Parietal (L)	0.302978
Parietal (L)	0.2156
Parietal (L)	0.214012
Parietal (L)	0.307795
Parietal (L)	0.430486
Parietal (L)	0.348643
Parietal (L)	0.33373
Parietal (L)	0.346023
Parietal (L)	0.27415
Parietal (L)	0.312519
Parietal (L)	0.346109
Parietal (L)	0.388152
Parietal (L)	0.487328
Parietal (L)	0.333633
Parietal (L)	0.26586
Parietal (L)	0.316311
Parietal (L)	0.324955
Parietal (L)	0.551108
Parietal (L)	0.562027
Parietal (L)	0.552856
Parietal (L)	0.531894
Parietal (L)	0.285215
Parietal (L)	0.36225
Parietal (L)	0.365311
Parietal (L)	0.396007
Parietal (L)	0.354877
Parietal (L)	0.223539
Parietal (L)	0.197659
Parietal (L)	0.198114
Parietal (L)	0.175376
Parietal (L)	0.313662
Parietal (L)	0.0902682
Parietal (L)	0.384249
Parietal (L)	0.262886
Parietal (L)	0.302914
Parietal (L)	0.218626
Parietal (L)	0.36406
Parietal (L)	0.18591
Parietal (L)	0.412068
Parietal (L)	0.534667
Parietal (L)	0.435806
Parietal (L)	0.511566
Parietal (L)	0.515122
Parietal (L)	0.513794
Parietal (L)	0.489787
Parietal (L)	0.126331
Parietal (L)	0.201273
Parietal (L)	0.014157
Parietal (L)	0.20888
Parietal (L)	0.327639
Parietal (L)	0.185198
Parietal (L)	0.344441
Parietal (L)	0.296929
Parietal (L)	0.215256
Parietal (L)	0.252903
Parietal (L)	0.259734
Parietal (L)	0.21459
Parietal (L)	0.00274605
Parietal (L)	0.0288747
Parietal (L)	0.119377
Parietal (L)	0.37709
Parietal (L)	0.390115
Parietal (L)	0.370446
Parietal (L)	0.35915
Parietal (L)	0.26701
Parietal (L)	0.243174
Parietal (L)	0.289289
Parietal (L)	0.315303
Parietal (L)	0.229315
Parietal (L)	0.235424
Parietal (L)	0.353929
Parietal (L)	0.382273
Parietal (L)	0.285397
Parietal (L)	0.325363
Parietal (L)	0.221688
Parietal (L)	0.352654
Parietal (L)	0.253066
Parietal (L)	0.22983
Parietal (L)	0.226444
Parietal (L)	0.245486
Parietal (L)	0.31721
Parietal (L)	0.267573
Parietal (L)	0.190104
Parietal (L)	0.20007
Parietal (L)	0.431387
Parietal (L)	0.432454
Parietal (L)	0.210901
Parietal (L)	0.224033
Parietal (L)	0.293738
Parietal (L)	0.0614722
Parietal (L)	0.0551844
Parietal (L)	0.117271
Parietal (L)	0.248115
Parietal (L)	0.235167
Parietal (L)	0.213607
Parietal (L)	0.199924
Parietal (L)	0.205348
Parietal (L)	0.0904172
Parietal (L)	0.0469976
Parietal (L)	0.025112
Parietal (L)	0.471061
Parietal (L)	0.449442
Parietal (L)	0.497043
Parietal (L)	0.307265
Parietal (L)	0.323315
Parietal (L)	0.307835
Parietal (L)	0.240242
Parietal (L)	0.213732
Parietal (L)	0.311724
Parietal (L)	0.0390322
Parietal (L)	0.248648
Parietal (L)	0.380183
Parietal (L)	0.333673
Parietal (L)	0.380416
Parietal (L)	0.32497
Parietal (L)	0.310791
Parietal (L)	0.340653
Parietal (L)	0.348273
Parietal (L)	0.365459
Parietal (L)	0.446713
Parietal (L)	0.37921
Parietal (L)	0.328223
Parietal (L)	0.372296
Parietal (L)	0.404763
Parietal (L)	0.392227
Parietal (L)	0.357441
Parietal (L)	0.305623
Parietal (L)	0.419137
Parietal (L)	0.36049
Parietal (L)	0.552125
Parietal (L)	0.549763
Parietal (L)	0.541621
Parietal (L)	0.476448
Parietal (L)	0.536473
Parietal (L)	0.497331
Parietal (L)	0.471893
Parietal (L)	0.262834
Parietal (L)	0.330953
Parietal (L)	0.323046
Parietal (L)	0.3881
Parietal (L)	0.396046
Parietal (L)	0.394393
Parietal (L)	0.389112
Parietal (L)	0.37839
Parietal (L)	0.238386
Parietal (L)	0.200341
Parietal (L)	0.21363
Parietal (L)	0.235845
Parietal (L)	0.20069
Parietal (L)	0.21371
Parietal (L)	0.206113
Parietal (L)	0.310364
Parietal (L)	0.334721
Parietal (L)	0.313882
Parietal (L)	0.290765
Parietal (L)	0.288668
Parietal (L)	0.130096
Parietal (L)	0.232441
Parietal (L)	0.237014
Parietal (L)	0.275103
Parietal (L)	0.273155
Parietal (L)	0.303248
Parietal (L)	0.325529
Parietal (L)	0.19623
Parietal (L)	0.185763
Parietal (L)	0.174097
Parietal (L)	0.399957
Parietal (L)	0.325601
Parietal (L)	0.451504
Parietal (L)	0.500002
Parietal (L)	0.517187
Parietal (L)	0.392256
Parietal (L)	0.36966
Parietal (L)	0.457302
Parietal (L)	0.478709
Parietal (L)	0.504511
Parietal (L)	0.498308
Parietal (L)	0.510924
Parietal (L)	0.502816
Parietal (L)	0.508012
Parietal (L)	0.501506
Parietal (L)	0.478298
Parietal (L)	0.0313094
Parietal (L)	0.0296588
Parietal (L)	0.0124123
Parietal (L)	0.20003
Parietal (L)	0.158572
Parietal (L)	0.274969
Parietal (L)	0.323036
Parietal (L)	0.380276
Parietal (L)	0.263042
Parietal (L)	0.21747
Parietal (L)	0.252434
Parietal (L)	0.157011
Parietal (L)	0.174252
Parietal (L)	0.244466
Parietal (L)	0.355519
Parietal (L)	0.255521
Parietal (L)	0.255852
Parietal (L)	0.214435
Parietal (L)	0.294335
Parietal (L)	0.263334
Parietal (L)	0.238693
Parietal (L)	0.243624
Parietal (L)	0.0147268
Parietal (L)	0.15413
Parietal (L)	0.00984245
Parietal (L)	0.00637526
Parietal (L)	0.00597724
Parietal (L)	0.00777961
Parietal (L)	0.0154772
Parietal (L)	0.0124533
Parietal (L)	0.0282867
Parietal (L)	0.0226978
Parietal (L)	0.143073
Parietal (L)	0.376759
Parietal (L)	0.394548
Parietal (L)	0.388608
Parietal (L)	0.390048
Parietal (L)	0.384642
Parietal (L)	0.420517
Parietal (L)	0.405548
Parietal (L)	0.415947
Parietal (L)	0.5111
Parietal (L)	0.466137
Parietal (L)	0.390893
Parietal (L)	0.21501
Parietal (L)	0.361393
Parietal (L)	0.348188
Parietal (L)	0.341069
Parietal (L)	0.229594
Parietal (L)	0.25532
Parietal (L)	0.25847
Parietal (L)	0.306563
Parietal (L)	0.326215
Parietal (L)	0.336716
Parietal (L)	0.302141
Parietal (L)	0.305895
Parietal (L)	0.195866
Parietal (L)	0.218087
Parietal (L)	0.214472
Parietal (L)	0.218143
Parietal (L)	0.340095
Parietal (L)	0.33698
Parietal (L)	0.38791
Parietal (L)	0.359512
Parietal (L)	0.30768
Parietal (L)	0.327979
Parietal (L)	0.27369
Parietal (L)	0.289534
Parietal (L)	0.262675
Parietal (L)	0.290379
Parietal (L)	0.400646
Parietal (L)	0.398204
Parietal (L)	0.425429
Parietal (L)	0.512396
Parietal (L)	0.520415
Parietal (L)	0.495533
Parietal (L)	0.332238
Parietal (L)	0.347973
Parietal (L)	0.370563
Parietal (L)	0.370682
Parietal (L)	0.346188
Parietal (L)	0.299378
Parietal (L)	0.22093
Parietal (L)	0.233439
Parietal (L)	0.253697
Parietal (L)	0.298694
Parietal (L)	0.333799
Parietal (L)	0.332818
Parietal (L)	0.343079
Parietal (L)	0.316109
Parietal (L)	0.179479
Parietal (L)	0.228425
Parietal (L)	0.199722
Parietal (L)	0.232519
Parietal (L)	0.428308
Parietal (L)	0.450161
Parietal (L)	0.209971
Parietal (L)	0.189807
Parietal (L)	0.202846
Parietal (L)	0.295634
Parietal (L)	0.38189
Parietal (L)	0.505712
Parietal (L)	0.51342
Parietal (L)	0.504766
Parietal (L)	0.505283
Parietal (L)	0.480806
Parietal (L)	0.472717
Parietal (L)	0.0159076
Parietal (L)	0.0380278
Parietal (L)	0.0514083
Parietal (L)	0.105106
Parietal (L)	0.187403
Parietal (L)	0.281227
Parietal (L)	0.252965
Parietal (L)	0.234538
Parietal (L)	0.17849
Parietal (L)	0.205083
Parietal (L)	0.221803
Parietal (L)	0.275752
Parietal (L)	0.264033
Parietal (L)	0.451405
Parietal (L)	0.418065
Parietal (L)	0.207137
Parietal (L)	0.0247347
Parietal (L)	0.0108482
Parietal (L)	0.0167124
Parietal (L)	0.0152542
Parietal (L)	0.0148096
Parietal (L)	0.429119
Parietal (L)	0.385309
Parietal (L)	0.417692
Parietal (L)	0.403379
Parietal (L)	0.395293
Parietal (L)	0.395263
Parietal (L)	0.27476
Parietal (L)	0.380901
Parietal (L)	0.356597
Parietal (L)	0.289577
Parietal (L)	0.275312
Parietal (L)	0.302728
Parietal (L)	0.323521
Parietal (L)	0.294048
Parietal (L)	0.202578
Parietal (L)	0.212689
Parietal (L)	0.201943
Parietal (L)	0.211032
Parietal (L)	0.331567
Parietal (L)	0.374415
Parietal (L)	0.324518
Parietal (L)	0.329161
Parietal (L)	0.371942
Parietal (L)	0.363237
Parietal (L)	0.295813
Parietal (L)	0.257254
Parietal (L)	0.289375
Parietal (L)	0.302175
Parietal (L)	0.28585
Parietal (L)	0.325364
Parietal (L)	0.336467
Parietal (L)	0.36662
Parietal (L)	0.429123
Parietal (L)	0.408357
Parietal (L)	0.45541
Parietal (L)	0.48795
Parietal (L)	0.287949
Parietal (L)	0.247388
Parietal (L)	0.302626
Parietal (L)	0.294135
Parietal (L)	0.288892
Parietal (L)	0.380173
Parietal (L)	0.321391
Parietal (L)	0.297129
Parietal (L)	0.288782
Parietal (L)	0.274076
Parietal (L)	0.445253
Parietal (L)	0.357589
Parietal (L)	0.539628
Parietal (L)	0.547325
Parietal (L)	0.543112
Parietal (L)	0.553767
Parietal (L)	0.550202
Parietal (L)	0.538487
Parietal (L)	0.56703
Parietal (L)	0.504737
Parietal (L)	0.455047
Parietal (L)	0.327654
Parietal (L)	0.374477
Parietal (L)	0.359749
Parietal (L)	0.347304
Parietal (L)	0.377625
Parietal (L)	0.382662
Parietal (L)	0.388459
Parietal (L)	0.394696
Parietal (L)	0.391807
Parietal (L)	0.367546
Parietal (L)	0.222833
Parietal (L)	0.200759
Parietal (L)	0.170766
Parietal (L)	0.171521
Parietal (L)	0.180064
Parietal (L)	0.198024
Parietal (L)	0.169952
Parietal (L)	0.187742
Parietal (L)	0.195704
Parietal (L)	0.224032
Parietal (L)	0.317868
Parietal (L)	0.325237
Parietal (L)	0.303901
Parietal (L)	0.0507299
Parietal (L)	0.279182
Parietal (L)	0.226341
Parietal (L)	0.334598
Parietal (L)	0.289117
Parietal (L)	0.253228
Parietal (L)	0.279702
Parietal (L)	0.305647
Parietal (L)	0.328851
Parietal (L)	0.332533
Parietal (L)	0.243798
Parietal (L)	0.291796
Parietal (L)	0.269501
Parietal (L)	0.277711
Parietal (L)	0.307924
Parietal (L)	0.196523
Parietal (L)	0.275659
Parietal (L)	0.38745
Parietal (L)	0.457222
Parietal (L)	0.491535
Parietal (L)	0.521454
Parietal (L)	0.319584
Parietal (L)	0.353131
Parietal (L)	0.436869
Parietal (L)	0.517729
Parietal (L)	0.49912
Parietal (L)	0.503649
Parietal (L)	0.529796
Parietal (L)	0.531168
Parietal (L)	0.531455
Parietal (L)	0.536271
Parietal (L)	0.530212
Parietal (L)	0.523905
Parietal (L)	0.477974
Parietal (L)	0.496925
Parietal (L)	0.510771
Parietal (L)	0.492686
Parietal (L)	0.146359
Parietal (L)	0.164963
Parietal (L)	0.122478
Parietal (L)	0.094079
Parietal (L)	0.143745
Parietal (L)	0.0267511
Parietal (L)	0.0803273
Parietal (L)	0.193001
Parietal (L)	0.258301
Parietal (L)	0.253638
Parietal (L)	0.24373
Parietal (L)	0.16179
Parietal (L)	0.16411
Parietal (L)	0.235312
Parietal (L)	0.171666
Parietal (L)	0.249153
Parietal (L)	0.384047
Parietal (L)	0.383356
Parietal (L)	0.316067
Parietal (L)	0.24683
Parietal (L)	0.281994
Parietal (L)	0.252128
Parietal (L)	0.24933
Parietal (L)	0.182687
Parietal (L)	0.194791
Parietal (L)	0.252796
Parietal (L)	0.258193
Parietal (L)	0.251759
Parietal (L)	0.00648471
Parietal (L)	0.442259
Parietal (L)	0.240061
Parietal (L)	0.00484832
Parietal (L)	0.00209891
Parietal (L)	0.00474538
Parietal (L)	0.0182689
Parietal (L)	0.0733661
Parietal (L)	0.0441569
Parietal (L)	0.0443536
Parietal (L)	0.14929
Parietal (L)	0.176774
Parietal (L)	0.163745
Parietal (L)	0.334804
Parietal (L)	0.34145
Parietal (L)	0.33567
Parietal (L)	0.371793
Parietal (L)	0.370547
Parietal (L)	0.370988
Parietal (L)	0.38421
Parietal (L)	0.365594
Parietal (L)	0.496634
Parietal (L)	0.418769
Parietal (L)	0.369562
Parietal (L)	0.268232
Parietal (L)	0.293309
Parietal (L)	0.360194
Parietal (L)	0.356606
Parietal (L)	0.365855
Parietal (L)	0.334153
Parietal (L)	0.187852
Parietal (L)	0.277325
Parietal (L)	0.258904
Parietal (L)	0.301262
Parietal (L)	0.305908
Parietal (L)	0.303126
Parietal (L)	0.308918
Parietal (L)	0.304256
Parietal (L)	0.220682
Parietal (L)	0.227
Parietal (L)	0.272331
Parietal (L)	0.225803
Parietal (L)	0.238095
Parietal (L)	0.310572
Parietal (L)	0.378407
Parietal (L)	0.421574
Parietal (L)	0.401254
Parietal (L)	0.371993
Parietal (L)	0.379572
Parietal (L)	0.406501
Parietal (L)	0.261562
Parietal (L)	0.280031
Parietal (L)	0.281469
Parietal (L)	0.289332
Parietal (L)	0.35451
Parietal (L)	0.408444
Parietal (L)	0.352958
Limbic (L)	0.299136
Limbic (L)	0.18839
Limbic (L)	0.22349
Limbic (L)	0.320599
Limbic (L)	0.341149
Limbic (L)	0.289928
Limbic (L)	0.24536
Limbic (L)	0.281729
Limbic (L)	0.315187
Limbic (L)	0.307389
Limbic (L)	0
Limbic (L)	0.321935
Limbic (L)	0.398096
Limbic (L)	0.186576
Limbic (L)	0.185866
Limbic (L)	0
Limbic (L)	0.424182
Limbic (L)	0.268583
Limbic (L)	0.257319
Limbic (L)	0.25409
Limbic (L)	0.0537095
Limbic (L)	0.334987
Limbic (L)	0.315367
Limbic (L)	0
Limbic (L)	0.372067
Limbic (L)	0.333867
Limbic (L)	0.293233
Limbic (L)	0.215291
Limbic (L)	0.0139918
Limbic (L)	0.14589
Limbic (L)	0
Limbic (L)	0.43074
Limbic (L)	0.337952
Limbic (L)	0.269668
Limbic (L)	0.237839
Limbic (L)	0.269557
Limbic (L)	0.285673
Limbic (L)	0.263099
Limbic (L)	0.331165
Limbic (L)	0.170106
Limbic (L)	0.290188
Limbic (L)	0.368372
Limbic (L)	0.275318
Limbic (L)	0.270782
Limbic (L)	0.316994
Limbic (L)	0
Limbic (L)	0
Limbic (L)	0.37526
Limbic (L)	0.358401
Limbic (L)	0
Limbic (L)	0.378671
Limbic (L)	0.193798
Limbic (L)	0.262041
Limbic (L)	0.168589
Limbic (L)	0
Limbic (L)	0.293459
Limbic (L)	0.354415
Limbic (L)	0.339033
Limbic (L)	0
Limbic (L)	0.273474
Limbic (L)	0.253372
Limbic (L)	0.182677
Limbic (L)	0.226263
Limbic (L)	0.171731
Limbic (L)	0.172107
Limbic (L)	0.0189953
Limbic (L)	0.1584
Limbic (L)	0.416372
Limbic (L)	0.350562
Limbic (L)	0.380984
Limbic (L)	0.333475
Limbic (L)	0.303477
Limbic (L)	0.247407
Limbic (L)	0
Limbic (L)	0.265464
Limbic (L)	0.257198
Limbic (L)	0.240711
Limbic (L)	0.263942
Limbic (L)	0.261331
Limbic (L)	0.291452
Limbic (L)	0.276783
Limbic (L)	0.295341
Limbic (L)	0.291741
Limbic (L)	0.268437
Limbic (L)	0.295469
Limbic (L)	0.312758
Limbic (L)	0.312771
Limbic (L)	0.323013
Limbic (L)	0.219317
Limbic (L)	0.222615
Limbic (L)	0.185075
Limbic (L)	0.296349
Limbic (L)	0.26275
Limbic (L)	0.308726
Limbic (L)	0.251378
Limbic (L)	0.267787
Limbic (L)	0.247862
Limbic (L)	0.312085
Limbic (L)	0.324643
Limbic (L)	0.300655
Limbic (L)	0.315356
Limbic (L)	0
Limbic (L)	0
Limbic (L)	0
Limbic (L)	0.376264
Limbic (L)	0.350102
Limbic (L)	0.330591
Limbic (L)	0.334489
Limbic (L)	0.325619
Limbic (L)	0
Limbic (L)	0.403883
Limbic (L)	0
Limbic (L)	0
Limbic (L)	0
Limbic (L)	0
Limbic (L)	0
Limbic (L)	0.392275
Limbic (L)	0.188645
Limbic (L)	0.159909
Limbic (L)	0.192682
Limbic (L)	0.218041
Limbic (L)	0.253568
Limbic (L)	0.306594
Limbic (L)	0.313882
Limbic (L)	0.373204
Limbic (L)	0.27427
Limbic (L)	0.271055
Limbic (L)	0.257334
Limbic (L)	0.244273
Limbic (L)	0.237111
Limbic (L)	0.295965
Limbic (L)	0.275566
Limbic (L)	0.0325702
Limbic (L)	0.332735
Limbic (L)	0.312411
Limbic (L)	0
Limbic (L)	0
Limbic (L)	0
Limbic (L)	0
Limbic (L)	0
Limbic (L)	0.370244
Limbic (L)	0.328346
Limbic (L)	0.369323
Limbic (L)	0.426648
Limbic (L)	0.435662
Limbic (L)	0.412969
Limbic (L)	0.284153
Limbic (L)	0.288553
Limbic (L)	0.214787
Limbic (L)	0.117847
Limbic (L)	0.150516
Limbic (L)	0.0982735
Limbic (L)	0.013018
Limbic (L)	0.00733594
Limbic (L)	0.046886
Limbic (L)	0.178312
Limbic (L)	0.385288
Limbic (L)	0.430645
Limbic (L)	0.391093
Limbic (L)	0.353788
Limbic (L)	0.347035
Limbic (L)	0
Limbic (L)	0.247852
Limbic (L)	0.2367
Limbic (L)	0.231675
Limbic (L)	0.232389
Limbic (L)	0.243731
Limbic (L)	0.262269
Limbic (L)	0.273043
Limbic (L)	0.264034
Limbic (L)	0.273381
Limbic (L)	0.2714
Limbic (L)	0.298124
Limbic (L)	0.281915
Limbic (L)	0.253794
Limbic (L)	0.239372
Limbic (L)	0.32093
Limbic (L)	0.319129
Limbic (L)	0
Limbic (L)	0.256686
Limbic (L)	0.26752
Limbic (L)	0.225079
Limbic (L)	0.157043
Limbic (L)	0.189809
Limbic (L)	0.263755
Limbic (L)	0.381114
Limbic (L)	0.367493
Limbic (L)	0.317635
Limbic (L)	0.30152
Limbic (L)	0.306812
Limbic (L)	0.296724
Limbic (L)	0.28628
Limbic (L)	0.311638
Limbic (L)	0.332441
Limbic (L)	0
Limbic (L)	0.324445
Limbic (L)	0.363424
Limbic (L)	0
Limbic (L)	0
Limbic (L)	0
Limbic (L)	0.344534
Limbic (L)	0.38088
Limbic (L)	0.34604
Limbic (L)	0.309599
Temporal (L)	0.412934
Temporal (L)	0
Temporal (L)	0.192975
Temporal (L)	0.398207
Temporal (L)	0.351393
Temporal (L)	0.220552
Temporal (L)	0.403953
Temporal (L)	0.423699
Temporal (L)	0.360065
Temporal (L)	0.0849195
Temporal (L)	0.360111
Temporal (L)	0.456234
Temporal (L)	0.354849
Temporal (L)	0.352649
Temporal (L)	0.357444
Temporal (L)	0.400967
Temporal (L)	0.338099
Temporal (L)	0.382013
Temporal (L)	0.401086
Temporal (L)	0.446765
Temporal (L)	0.119223
Temporal (L)	0.337027
Temporal (L)	0.415354
Temporal (L)	0.28094
Temporal (L)	0.395659
Temporal (L)	0.474833
Temporal (L)	0.417408
Temporal (L)	0.436821
Temporal (L)	0.409631
Temporal (L)	0.398959
Temporal (L)	0.378238
Temporal (L)	0.451315
Temporal (L)	0.384207
Temporal (L)	0.36521
Temporal (L)	0.388778
Temporal (L)	0.366493
Temporal (L)	0.436201
Temporal (L)	0.416214
Temporal (L)	0.397667
Temporal (L)	0.407008
Temporal (L)	0.0588918
Temporal (L)	0.191199
Temporal (L)	0.27847
Temporal (L)	0.34657
Temporal (L)	0.358562
Temporal (L)	0.389194
Temporal (L)	0.322375
Temporal (L)	0.3768
Temporal (L)	0.371684
Temporal (L)	0.385418
Temporal (L)	0.383821
Temporal (L)	0.444017
Temporal (L)	0.427829
Temporal (L)	0.442203
Temporal (L)	0.488265
Temporal (L)	0.43264
Temporal (L)	0.415683
Temporal (L)	0.390789
Temporal (L)	0.252354
Temporal (L)	0.446036
Temporal (L)	0.421417
Temporal (L)	0.445102
Temporal (L)	0.445579
Temporal (L)	0.454677
Temporal (L)	0.34128
Temporal (L)	0.342443
Temporal (L)	0.426028
Temporal (L)	0.402781
Temporal (L)	0.381162
Temporal (L)	0.394319
Temporal (L)	0.128774
Temporal (L)	0.244309
Temporal (L)	0.274337
Temporal (L)	0.445074
Temporal (L)	0.308981
Temporal (L)	0.205902
Temporal (L)	0.279539
Temporal (L)	0.301603
Temporal (L)	0.271588
Temporal (L)	0.306011
Temporal (L)	0.389351
Temporal (L)	0.39608
Temporal (L)	0.382256
Temporal (L)	0.411467
Temporal (L)	0.372411
Temporal (L)	0.385587
Temporal (L)	0.383132
Temporal (L)	0.150428
Temporal (L)	0.102836
Temporal (L)	0.259998
Temporal (L)	0.410377
Temporal (L)	0.459771
Temporal (L)	0.370206
Temporal (L)	0.403424
Temporal (L)	0.417898
Temporal (L)	0.405218
Temporal (L)	0.20702
Temporal (L)	0.245732
Temporal (L)	0.336344
Temporal (L)	0.384698
Temporal (L)	0
Temporal (L)	0.413826
Temporal (L)	0.346172
Temporal (L)	0.446983
Temporal (L)	0.45592
Temporal (L)	0.445181
Temporal (L)	0.481462
Temporal (L)	0.452231
Temporal (L)	0.438988
Temporal (L)	0.437609
Temporal (L)	0.413994
Temporal (L)	0.422144
Temporal (L)	0.295394
Temporal (L)	0.320904
Temporal (L)	0.357928
Temporal (L)	0.398044
Temporal (L)	0.427894
Temporal (L)	0.410316
Temporal (L)	0.34568
Temporal (L)	0.355926
Temporal (L)	0.36993
Temporal (L)	0.378245
Temporal (L)	0.329633
Temporal (L)	0.395234
Temporal (L)	0.40901
Temporal (L)	0.375616
Temporal (L)	0.402373
Temporal (L)	0.401327
Temporal (L)	0.423045
Temporal (L)	0.409114
Temporal (L)	0.402813
Temporal (L)	0.381099
Temporal (L)	0.237325
Temporal (L)	0.140201
Temporal (L)	0.272161
Temporal (L)	0.410502
Temporal (L)	0.346178
Temporal (L)	0.362794
Temporal (L)	0.368111
Temporal (L)	0.379765
Temporal (L)	0.378869
Temporal (L)	0.385642
Temporal (L)	0.402371
Temporal (L)	0.40081
Temporal (L)	0.419751
Temporal (L)	0.453569
Temporal (L)	0.420196
Temporal (L)	0.400374
Temporal (L)	0.400292
Temporal (L)	0.263501
Temporal (L)	0.238418
Temporal (L)	0.423714
Temporal (L)	0.449889
Temporal (L)	0.435107
Temporal (L)	0.456042
Temporal (L)	0.440795
Temporal (L)	0.327486
Temporal (L)	0.329486
Temporal (L)	0.371682
Temporal (L)	0.400449
Temporal (L)	0.388231
Temporal (L)	0.404773
Temporal (L)	0.379585
Temporal (L)	0.441139
Temporal (L)	0.378211
Temporal (L)	0.246318
Temporal (L)	0.308727
Temporal (L)	0.331902
Temporal (L)	0.370847
Temporal (L)	0.323877
Temporal (L)	0.253514
Temporal (L)	0.246576
Temporal (L)	0.234097
Temporal (L)	0.316717
Temporal (L)	0.304833
Temporal (L)	0.322586
Temporal (L)	0.40372
Temporal (L)	0.360078
Temporal (L)	0.401277
Temporal (L)	0.408494
Temporal (L)	0.397082
Temporal (L)	0.344381
Temporal (L)	0.371923
Temporal (L)	0.371495
Temporal (L)	0.372102
Temporal (L)	0.410848
Temporal (L)	0.39417
Temporal (L)	0.402106
Temporal (L)	0.384245
Temporal (L)	0.418732
Temporal (L)	0.171305
Temporal (L)	0.115176
Temporal (L)	0.151785
Temporal (L)	0.0402959
Temporal (L)	0.0669469
Temporal (L)	0.100507
Temporal (L)	0.209528
Temporal (L)	0.27134
Temporal (L)	0.235542
Temporal (L)	0.291041
Temporal (L)	0.308596
Temporal (L)	0.382621
Temporal (L)	0.359314
Temporal (L)	0.393582
Temporal (L)	0.212891
Temporal (L)	0.231085
Temporal (L)	0.324477
Temporal (L)	0.347218
Temporal (L)	0.385896
Temporal (L)	0.368852
Temporal (L)	0.405932
Temporal (L)	0.403239
Temporal (L)	0.388699
Temporal (L)	0.38877
Temporal (L)	0.28531
Temporal (L)	0.244578
Temporal (L)	0.221906
Temporal (L)	0.18574
Temporal (L)	0.231938
Temporal (L)	0.287671
Temporal (L)	0.305504
Temporal (L)	0.386896
Temporal (L)	0.379281
Temporal (L)	0.404755
Temporal (L)	0.400936
Temporal (L)	0.421968
Temporal (L)	0.347997
Temporal (L)	0.307637
Temporal (L)	0.408952
Temporal (L)	0.449816
Temporal (L)	0.445237
Temporal (L)	0.462421
Temporal (L)	0.447164
Temporal (L)	0.48022
Temporal (L)	0.455107
Temporal (L)	0.47655
Temporal (L)	0.44919
Temporal (L)	0.469549
Temporal (L)	0.483754
Temporal (L)	0.471042
Temporal (L)	0.468263
Temporal (L)	0.439536
Temporal (L)	0.436135
Temporal (L)	0.437194
Temporal (L)	0.448826
Temporal (L)	0.430559
Temporal (L)	0.400781
Temporal (L)	0.415468
Temporal (L)	0.424124
Temporal (L)	0.43281
Temporal (L)	0.41198
Temporal (L)	0.299288
Temporal (L)	0.277784
Temporal (L)	0.329326
Temporal (L)	0.420608
Temporal (L)	0.36678
Temporal (L)	0.362431
Temporal (L)	0.341962
Temporal (L)	0.368921
Temporal (L)	0.380195
Temporal (L)	0.391248
Temporal (L)	0.447428
Temporal (L)	0.424789
Temporal (L)	0.421515
Temporal (L)	0.424961
Temporal (L)	0.413583
Temporal (L)	0.341414
Temporal (L)	0.360515
Temporal (L)	0.358108
Temporal (L)	0.377065
Temporal (L)	0.391767
Temporal (L)	0.409262
Temporal (L)	0.367671
Temporal (L)	0.358161
Temporal (L)	0.372482
Temporal (L)	0.361642
Temporal (L)	0.377254
Temporal (L)	0.465287
Temporal (L)	0.398545
Temporal (L)	0.442508
Temporal (L)	0.386988
Temporal (L)	0.38697
Temporal (L)	0.398257
Temporal (L)	0.365015
Temporal (L)	0.389518
Temporal (L)	0.405721
Temporal (L)	0.421953
Temporal (L)	0.408949
Temporal (L)	0.392752
Temporal (L)	0.4022
Temporal (L)	0.401204
Temporal (L)	0.44094
Temporal (L)	0.092034
Temporal (L)	0.113867
Temporal (L)	0.106803
Temporal (L)	0.197516
Temporal (L)	0.21466
Temporal (L)	0.261991
Temporal (L)	0.185476
Temporal (L)	0.200282
Temporal (L)	0.348538
Temporal (L)	0.372107
Temporal (L)	0.380997
Temporal (L)	0.420513
Temporal (L)	0.359536
Temporal (L)	0.363261
Temporal (L)	0.347711
Temporal (L)	0.351483
Temporal (L)	0.368225
Temporal (L)	0.384562
Temporal (L)	0.398393
Temporal (L)	0.389008
Temporal (L)	0.434575
Temporal (L)	0.418024
Temporal (L)	0.433538
Temporal (L)	0.459773
Temporal (L)	0.453759
Temporal (L)	0.476159
Temporal (L)	0.479733
Temporal (L)	0.471226
Temporal (L)	0.43498
Temporal (L)	0.417927
Temporal (L)	0.413516
Temporal (L)	0.395641
Temporal (L)	0.38493
Temporal (L)	0.417895
Temporal (L)	0.393268
Temporal (L)	0.453745
Temporal (L)	0.448436
Temporal (L)	0.435681
Temporal (L)	0.427424
Temporal (L)	0.45019
Temporal (L)	0.462301
Temporal (L)	0.452809
Temporal (L)	0.340323
Temporal (L)	0.366515
Temporal (L)	0.43356
Temporal (L)	0.397477
Temporal (L)	0.358757
Temporal (L)	0.270753
Temporal (L)	0.146518
Temporal (L)	0.26084
Temporal (L)	0.209066
Temporal (L)	0.16779
Temporal (L)	0.397667
Temporal (L)	0.340032
Temporal (L)	0.351535
Temporal (L)	0.417624
Temporal (L)	0.352663
Temporal (L)	0.280617
Temporal (L)	0.245779
Temporal (L)	0.402219
Temporal (L)	0.230109
Temporal (L)	0.329622
Temporal (L)	0.374504
Temporal (L)	0.371805
Temporal (L)	0.3657
Temporal (L)	0.267119
Temporal (L)	0.251571
Temporal (L)	0.282353
Temporal (L)	0.291819
Temporal (L)	0.316993
Temporal (L)	0.301531
Temporal (L)	0.313861
Temporal (L)	0.355938
Temporal (L)	0.424535
Temporal (L)	0.414939
Temporal (L)	0.407593
Temporal (L)	0.355367
Temporal (L)	0.351679
Temporal (L)	0.399622
Temporal (L)	0.414634
Temporal (L)	0.388347
Temporal (L)	0.382469
Temporal (L)	0.386004
Temporal (L)	0.384466
Temporal (L)	0.380476
Temporal (L)	0.383993
Temporal (L)	0.379079
Temporal (L)	0.373067
Temporal (L)	0.388326
Temporal (L)	0.16163
Temporal (L)	0.266981
Temporal (L)	0.325451
Temporal (L)	0.123526
Temporal (L)	0.0988315
Temporal (L)	0.339483
Temporal (L)	0.296878
Temporal (L)	0.305312
Temporal (L)	0.329894
Temporal (L)	0.286986
Temporal (L)	0.236383
Temporal (L)	0.454455
Temporal (L)	0.368962
Temporal (L)	0.466565
Temporal (L)	0.498213
Temporal (L)	0.468644
Temporal (L)	0.407743
Temporal (L)	0.352369
Temporal (L)	0.353774
Temporal (L)	0.372243
Temporal (L)	0.391259
Temporal (L)	0.405974
Temporal (L)	0.417307
Temporal (L)	0.397199
Temporal (L)	0.417333
Temporal (L)	0.429084
Temporal (L)	0.41801
Temporal (L)	0.39223
Temporal (L)	0.39678
Temporal (L)	0.250513
Temporal (L)	0.174746
Temporal (L)	0.198733
Temporal (L)	0.217008
Temporal (L)	0.221656
Temporal (L)	0.244683
Temporal (L)	0.282503
Temporal (L)	0.318368
Temporal (L)	0.345676
Temporal (L)	0.357128
Temporal (L)	0.377908
Temporal (L)	0.385765
Temporal (L)	0.380765
Temporal (L)	0.393332
Temporal (L)	0.360433
Temporal (L)	0.37663
Temporal (L)	0
Temporal (L)	0.290317
Temporal (L)	0.281893
Temporal (L)	0.348885
Temporal (L)	0.393923
Temporal (L)	0.387864
Temporal (L)	0.384833
Temporal (L)	0.378275
Temporal (L)	0.371872
Temporal (L)	0.373291
Temporal (L)	0.388367
Temporal (L)	0.422674
Temporal (L)	0.384877
Temporal (L)	0.44562
Temporal (L)	0.445183
Temporal (L)	0.421172
Temporal (L)	0.443271
Temporal (L)	0.424441
Temporal (L)	0.411326
Temporal (L)	0.417622
Temporal (L)	0.413455
Temporal (L)	0.415128
Temporal (L)	0.451182
Temporal (L)	0.476484
Temporal (L)	0.478652
Temporal (L)	0.478583
Temporal (L)	0.472918
Temporal (L)	0.468791
Temporal (L)	0.456936
Temporal (L)	0.430579
[truncated: 2,731 more rows]

## Sheet: e
Parcel_ID	Heritability_Value
0
1
2
3
4
5
6	0.377105
7
8	0.374054
9
10	0.206603
11	0.358929
12	0.384469
13	0.185168
14	0.200222
15	0.238915
16
17
18	0.267068
19	0.314462
20
21
22
23
24
25
26
27
28	0.277655
29
30	0.26543
31
32
33
34
35
36
37
38
39
40	0.368299
41
42
43
44
45	0.312814
46	0.220885
47
48
49
50
51
52
53
54
55
56
57
58	0.212907
59
60
61
62
63
64
65
66
67
68
69
70	0.2519
71	0.26309
72	0.247634
73	0.140086
74
75
76	0.220032
77	0.147292
78
79
80
81
82
83
84
85
86
87
88
89
90	0.223244
91	0.20707
92
93
94	0.268629
95
96
97
98
99
100
101
102	0.363176
103	0.304891
104	0.12841
105	0.35609
106
107
108	0.173807
109
110
111	0.261248
112	0.268823
113
114
115	0.355789
116	0.272624
117
118
119	0.267997
120	0.160364
121	0.195723
122	0.213041
123
124
125	0.172814
126	0.109505
127
128	0.122527
129	0.152103
130	0.209919
131	0.0916377
132
133	0.0129823
134
135
136	0.122056
137	0.0414744
138	0.0728977
139	0.109191
140	0.150959
141	0.148153
142	0.116042
143	0.235083
144	0.0446641
145	0.245354
146	0.260367
147	0.157975
148	0.152971
149	0.165576
150	0.177693
151	0.205326
152	0.286122
153	0.234325
154	0.240966
155	0.30768
156	0.397497
157	0.18321
158	0.287334
159	0.366911
160	0.228535
161	0.321795
162	0.356072
163	0.182023
164	0.0774339
165	0.0792546
166	0.098793
167	0.211358
168	0.344767
169	0.248115
170	0.220443
171	0.208548
172	0.339529
173	0.280786
174	0.178377
175	0.317217
176	0.334017
177	0.348446
178	0.341605
179	0.22091
180	0.221493
181	0.16496
182	0.384724
183	0.23454
184	0.214998
185	0.413831
186	0.275181
187	0.0978571
188	0.14565
189	0.287983
190	0.342385
191
192	0.172966
193	0.244669
194	0.227781
195	0.253206
196
197
198	0.332974
199	0.00582795
200	0.322753
201	0.369861
202	0.381164
203	0.246422
204	0.16471
205	0.362616
206
207	0.310049
208	0.182317
209	0.296356
210
211	0.203281
212	0.209647
213	0.103386
214	0.172442
215	0.119086
216	0.361464
217	0.11745
218
219
220	0.20209
221
222	0.149718
223
224	0.290921
225
226
227	0.132191
228	0.130496
229	0.161335
230	0.301264
231
232
233	0.278488
234
235	0.0207792
236	0.142023
237	0.29653
238
239
240
241
242
243
244
245
246	0.21172
247	0.200828
248	0.217002
249	0.225251
250	0.318084
251	0.312025
252	0.371534
253	0.267555
254	0.317613
255	0.241486
256	0.217861
257	0.274355
258	0.307045
259	0.305087
260	0.354937
261	0.299921
262	0.302928
263	0.29598
264	0.155452
265	0.302668
266	0.335849
267	0.332137
268	0.310945
269	0.247017
270	0.33852
271	0.202098
272	0.326229
273	0.309566
274	0.382853
275	0.228356
276	0.322183
277	0.238889
278	0.18544
279	0.223777
280	0.205495
281	0.29089
282	0.252498
283	0.225162
284	0.197891
285	0.227528
286	0.293675
287	0.1463
288	0.30165
289	0.26694
290	0.300284
291	0.220797
292	0.151768
293	0.285318
294	0.139264
295	0.252747
296	0.201693
297	0.0155334
298	0.111919
299	0.312022
300	0.303377
301	0.200636
302	0.269483
303	0.289126
304	0.332533
305	0.33937
306	0.178812
307	0.266329
308	0.170544
309	0.191401
310	0.295249
311	0.21678
312	0.22684
313	0.319923
314	0.192603
315	0.187129
316	0.316529
317	0.216212
318	0.195216
319	0.141819
320	0.214338
321	0.140442
322	0.20372
323	0.286677
324	0.251853
325	0.201027
326	0.322893
327	0.179141
328	0.166763
329	0.219123
330	0.202403
331	0.27196
332	0.196968
333	0.119606
334	0.164278
335	0.317769
336	0.21297
337	0.303073
338	0.199256
339	0.405786
340	0.364508
341	0.306227
342	0.236993
343	0.278157
344	0.14849
345	0.293404
346	0.184627
347	0.221573
348	0.428206
349	0.303973
350	0.334681
351	0.269169
352	0.210986
353	0.196219
354	0.173103
355	0.117078
356	0.148826
357	0.203526
358	0.16478
359	0.14675
360	0.194158
361	0.181899
362	0.260322
363	0.333488
364	0.315719
365	0.215134
366	0.226492
367	0.228097
368	0.350137
369	0.15928
370	0.258852
371	0.120732
372	0.138021
373	0.1577
374	0.204327
375	0.178243
376	0.105505
377	0.0794942
378	0.269656
379	0.124388
380	0.28121
381	0.250438
382	0.3135
383	0.226882
384	0.178635
385	0.367031
386	0.0872171
387	0.205796
388	0.229831
389	0.259279
390	0.161528
391	0.182586
392	0.272324
393	0.128379
394	0.17106
395	0.227254
396	0.31999
397	0.174398
398	0.241162
399	0.291039
400	0.19169
401	0.240556
402	0.217455
403	0.241894
404	0.282783
405	0.190299
406	0.150048
407	0.13086
408	0.325095
409	0.183588
410	0.316651
411	0.344143
412	0.226337
413	0.166035
414	0.173931
415	0.246358
416	0.206582
417	0.178983
418	0.153608
419	0.119705
420	0.322633
421	0.0321228
422	0.193641
423	0.229115
424	0.241577
425	0.265555
426	0.2097
427	0.228533
428	0.164794
429	0.276599
430	0.157659
431	0.159381
432	0.172726
433	0.244121
434	0.248927
435	0.237429
436	0.202065
437	0.176731
438	0.198775
439	0.19767
440	0.191997
441	0.140693
442	0.167198
443	0.214923
444	0.182966
445	0.25082
446	0.239662
447	0.213328
448	0.0580761
449	0.23501
450	0.167418
451	0.170053
452	0.180172
453	0.227431
454	0.218523
455	0.226324
456	0.4164
457	0.209067
458	0.243913
459	0.185438
460	0.225448
461	0.222752
462	0.280405
463	0.190176
464	0.120655
465	0.22809
466	0.329549
467	0.338841
468	0.225914
469	0.184298
470	0.284853
471	0.205437
472	0.198567
473	0.297278
474	0.294176
475	0.290256
476	0.318303
477	0.338917
478	0.252103
479	0.278866
480	0.251734
481	0.305316
482	0.314279
483	0.263618
484	0.341722
485	0.447071
486	0.321662
487	0.372006
488	0.288435
489	0.274017
490	0.313284
491	0.230478
492	0.211206
493	0.208642
494	0.270493
495	0.392818
496	0.197853
497	0.344074
498	0.192597
499	0.272202
500	0.165086
501	0.2441
502	0.206336
503	0.340261
504	0.264461
505	0.212718
506	0.327458
507	0.229246
508	0.242858
509	0.303337
510	0.312431
511	0.244915
512	0.263452
513	0.216374
514	0.202394
515	0.293474
516	0.206816
517	0.20372
518	0.312111
519	0.213661
520	0.26471
521	0.241805
522	0.155455
523	0.213772
524	0.144831
525	0.22977
526	0.172661
527	0.270317
528	0.313153
529	0.236275
530	0.187353
531	0.214142
532	0.196773
533	0.0555946
534	0.286513
535	0.290524
536	0.0637014
537	0.089097
538	0.204417
539	0.179197
540	0.150635
541	0.257447
542	0.210801
543	0.146949
544	0.231755
545	0.217327
546	0.235624
547	0.132541
548	0.194182
549	0.205228
550	0.150375
551	0.0205993
552	0.14112
553	0.25898
554	0.221031
555	0.271612
556	0.21197
557	0.203223
558	0.152445
559	0.269449
560	0.232585
561	0.219695
562	0.217728
563	0.257175
564	0.260866
565	0.195067
566	0.178304
567	0.218823
568	0.302708
569	0.155281
570	0.185043
571	0.278035
572	0.171148
573	0.27075
574	0.281418
575	0.130515
576	0.130296
577	0.219528
578	0.119115
579	0.173881
580	0.219057
581	0.292606
582	0.287878
583	0.207515
584	0.226947
585	0.21346
586	0.190313
587	0.226912
588	0.29679
589	0.278955
590	0.21736
591	0.219796
592	0.204178
593	0.253048
594	0.276113
595	0.257318
596	0.204983
597	0.158885
598	0.194644
599	0.194276
600	0.161282
601	0.170929
602	0.194567
603	0.226296
604	0.122677
605	0.266493
606	0.14921
607	0.323147
608	0.153936
609	0.222659
610	0.280851
611	0.214771
612	0.170342
613	0.259371
614	0.314263
615	0.320448
616	0.308243
617	0.336015
618	0.251569
619	0.223495
620	0.273208
621	0.314126
622	0.275375
623	0.23256
624	0.462203
625	0.525225
626	0.387673
627	0.317594
628	0.321027
629	0.452385
630	0.489597
631	0.449782
632	0.437398
633	0.27822
634	0.367097
635	0.34456
636	0.329584
637	0.477983
638	0.350936
639	0.261536
640	0.446783
641	0.347029
642	0.343417
643	0.29367
644	0.282855
645	0.44719
646	0.237414
647	0.333178
648	0.349827
649	0.410658
650	0.271664
651	0.347055
652	0.342841
653	0.254499
654	0.240959
655	0.297542
656	0.247878
657	0.36754
658	0.275101
659	0.329016
660	0.196624
661	0.305428
662	0.259469
663	0.350112
664	0.302917
665	0.33812
666	0.367508
667	0.330169
668	0.187114
669	0.352378
670	0.375666
671	0.237527
672	0.251677
673	0.317753
674	0.255104
675	0.277629
676	0.220639
677	0.308177
678	0.327482
679	0.289837
680	0.214512
681	0.418154
682	0.100056
683	0.333659
684	0.266578
685	0.331772
686	0.30436
687	0.275
688	0.376419
689	0.28611
690	0.230419
691	0.0517546
692	0.245154
693	0.122483
694	0.186519
695	0.174854
696	0.168265
697	0.0929545
698	0.198456
699	0.214655
700	0.203684
701	0.282449
702	0.212349
703	0.15652
704	0.270953
705	0.24493
706	0.164316
707	0.298568
708	0.223535
709	0.309711
710	0.25919
711	0.33204
712	0.231226
713	0.107202
714	0.166367
715	0.136567
716	0.056881
717	0.216416
718	0.198546
719	0.139966
720	0.246386
721	0.00392155
722	0.11564
723	0.167034
724	0.220325
725	0.0743435
726	0.275997
727	0.311176
728	0.176555
729	0.145654
730	0.0743939
731	0.0755993
732	0.0112453
733	0.0930865
734	0.336423
735	0.177712
736	0.259956
737	0.0463208
738	0.0298848
739	0.232151
740	0.229712
741	0.214053
742	0.0976997
743	0.143234
744	0.212091
745	0.244602
746	0.290991
747	0.225892
748	0.158507
749	0.135817
750	0.00370806
751	0.238735
752	0.19797
753	0.192589
754	0.279838
755	0.212624
756	0.145229
757	0.105733
758	0.187887
759	0.184951
760	0.0175305
761	0.164038
762	0.147891
763	0.285659
764	0.296202
765	0.278682
766	0.197997
767	0.157329
768	0.201724
769	0.16804
770	0.27003
771	0.233948
772	0.100246
773	0.27177
774	0.357201
775	0.230664
776	0.162158
777	0.228597
778	0.22298
779	0.207426
780	0.138428
781	0.274254
782	0.255564
783	0.221711
784	0.27014
785	0.175414
786	0.152981
787	0.156676
788	0.127016
789	0.322796
790	0.284666
791	0.276285
792	0.175887
793	0.126166
794	0.19484
795	0.282804
796	0.350735
797	0.11818
798	0.171846
799	0.316509
800	0.374838
801	0.381751
802	0.102746
803	0.446025
804	0.397599
805	0.170861
806	0.052506
807	0.14939
808	0.387251
809	0.410346
810	0.312786
811	0.237185
812	0.451284
813	0.385047
814	0.275762
815	0.160243
816	0.0752526
817	0.214237
818	0.370278
819	0.445752
820	0.344272
821	0.313226
822	0.200537
823	0.215277
824	0.384188
825	0.287057
826	0.0932288
827	0.196041
828	0.133693
829	0.180852
830	0.183801
831	0.231354
832	0.124172
833	0.146571
834	0.280088
835	0.151227
836	0.209224
837	0.141171
838	0.305846
839	0.208886
840	0.251912
841	0.304376
842	0.230604
843	0.344428
844	0.249534
845	0.187018
846	0.219306
847	0.260545
848	0.2055
849	0.248164
850	0.308332
851	0.249956
852	0.209663
853	0.265832
854	0.263918
855	0.30851
856	0.311733
857	0.342971
858	0.389783
859	0.216545
860	0.336509
861	0.336865
862	0.414325
863	0.376229
864	0.310498
865	0.292913
866	0.423651
867	0.314839
868	0.24949
869	0.279692
870	0.271666
871	0.243157
872	0.0717834
873	0.337195
874	0.292135
875	0.29819
876	0.316251
877	0.343724
878	0.239248
879	0.261617
880	0.173015
881	0.163001
882	0.209505
883	0.262433
884	0.240281
885	0.1547
886	0.190095
887	0.156196
888	0.194331
889	0.181716
890	0.260828
891	0.237994
892	0.371774
893	0.0888289
894	0.267325
895	0.206288
896	0.291023
897	0.323979
898	0.256456
899	0.419981
900	0.178331
901	0.270698
902	0.269495
903	0.261438
904	0.315246
905	0.299316
906	0.372446
907	0.350139
908	0.335809
909	0.284839
910	0.349126
911	0.257485
912	0.289911
913	0.198631
914	0.178311
915	0.211479
916	0.307415
917	0.387803
918	0.347807
919	0.138229
920	0.186061
921	0.382001
922	0.277492
923	0.336281
924	0.216412
925	0.264939
926	0.234749
927	0.209665
928	0.206291
929	0.345744
930	0.224074
931	0.445523
932	0.278716
933	0.358501
934	0.219883
935	0.379343
936	0.341026
937	0.3425
938	0.246256
939	0.282534
940	0.258826
941	0.241329
942	0.41164
943	0.311191
944	0.349657
945	0.361889
946	0.393491
947	0.345187
948	0.291422
949	0.299972
950	0.216945
951	0.269462
952	0.24349
953	0.250537
954	0.228934
955	0.236005
956	0.204314
957	0.268732
958	0.288761
959	0.310738
960	0.375355
961	0.376974
962	0.281659
963	0.198806
964	0.223913
965	0.226854
966	0.293245
967	0.173301
968	0.328472
969	0.347496
970	0.350155
971	0.402974
972	0.411034
973	0.397154
974	0.244698
975	0.239787
976	0.303147
977	0.443442
978	0.222951
979	0.285142
980	0.41952
981	0.269979
982	0.346882
983	0.362805
984	0.295575
985	0.34502
986	0.360196
987	0.384298
988	0.397045
989	0.311716
990	0.353814
991	0.384894
992	0.336909
993	0.303016
994	0.207775
995	0.397055
996	0.341807
997	0.281076
998	0.227242
999	0.256069
1000	0.128662
1001	0.200518
1002	0.148872
1003	0.151824
1004	0.180308
1005	0.149508
1006	0.220471
1007	0.218084
1008	0.137641
1009	0.20415
1010	0.241098
1011	0.277991
1012	0.197342
1013	0.279766
1014	0.299579
1015	0.221518
1016	0.212607
1017	0.356762
1018	0.345053
1019	0.356193
1020	0.263055
1021	0.205108
1022	0.256486
1023	0.382509
1024	0.27218
1025	0.310517
1026	0.28617
1027	0.312136
1028	0.268604
1029	0.243263
1030	0.266556
1031	0.27073
1032	0.414294
1033	0.386051
1034	0.359524
1035	0.154624
1036	0.296971
1037	0.258045
1038	0.242771
1039	0.383055
1040	0.437814
1041	0.286283
1042	0.48872
1043	0.490924
1044	0.188245
1045	0.374984
1046	0.426526
1047	0.236348
1048	0.184515
1049	0.172266
1050	0.354884
1051	0.253233
1052	0.34823
1053	0.232613
1054	0.299718
1055	0.218965
1056	0.245216
1057	0.350843
1058	0.252623
1059	0.297038
1060	0.262277
1061	0.320349
1062	0.35146
1063	0.307947
1064	0.200187
1065	0.292058
1066	0.277946
1067	0.284856
1068	0.258224
1069	0.287396
1070	0.26698
1071	0.237918
1072	0.225334
1073	0.295479
1074	0.351008
1075	0.349474
1076	0.440922
1077	0.324024
1078	0.162331
1079	0.369942
1080	0.30921
1081	0.348309
1082	0.332073
1083	0.444477
1084	0.287747
1085	0.342866
1086	0.309565
1087	0.255385
1088	0.20813
1089	0.306552
1090	0.26309
1091	0.263565
1092	0.301911
1093	0.360982
1094	0.279202
1095	0.350679
1096	0.185246
1097	0.310407
1098	0.222751
1099	0.347368
1100	0.206541
1101	0.229474
1102	0.153783
1103	0.353867
1104	0.239825
1105	0.168736
1106	0.261771
1107	0.306161
1108	0.200087
1109	0.251547
1110	0.0676331
1111	0.183178
1112	0.264936
1113	0.185875
1114	0.196769
1115	0.295557
1116	0.308542
1117	0.331537
1118	0.268363
1119	0.157044
1120	0.252055
1121	0.220492
1122	0.247796
1123	0.108072
1124	0.312301
1125	0.251718
1126	0.309633
1127	0.3016
1128	0.337035
1129	0.262811
1130	0.298491
1131	0.204331
1132	0.320718
1133	0.294004
1134	0.267102
1135	0.26076
1136	0.258939
1137	0.199193
1138	0.232085
1139	0.294357
1140	0.224324
1141	0.261686
1142	0.113571
1143	0.254709
1144	0.254195
1145	0.213173
1146	0.215175
1147	0.258131
1148	0.26542
1149	0.218558
1150	0.195646
1151	0.258894
1152	0.269181
1153	0.27686
1154	0.263624
1155	0.258782
1156	0.239323
1157	0.233275
1158	0.170967
1159	0.318347
1160	0.229883
1161	0.259872
1162	0.231201
1163	0.230252
1164	0.256931
1165	0.093497
1166	0.153895
1167	0.176659
1168	0.251769
1169	0.144432
1170	0.180936
1171	0.314472
1172	0.27989
1173	0.213974
1174	0.165427
1175	0.168927
1176	0.176423
1177	0.151047
1178	0.268018
1179	0.201612
1180	0.266469
1181	0.246617
1182	0.132828
1183	0.156218
1184	0.257667
1185	0.152189
1186	0.11528
1187	0.304614
1188	0.246329
1189	0.17719
1190	0.327316
1191	0.122629
1192	0.123242
1193	0.283771
1194	0.261919
1195	0.249105
1196	0.247277
1197	0.16753
1198	0.00457311
1199	0.156802
1200	0.174095
1201	0.264784
1202	0.317256
1203	0.124366
1204	0.295308
1205	0.13743
1206	0.175569
1207	0.228183
1208	0.260472
1209	0.284262
1210	0.245502
1211	0.356265
1212	0.275285
1213	0.153296
1214	0.0702236
1215	0.187399
1216	0.278743
1217	0.18833
1218	0.191119
1219	0.192192
1220	0.252472
1221	0.247868
1222	0.350341
1223	0.229051
1224	0.15863
1225	0.191642
1226	0.207798
1227	0.101864
1228	0.191465
1229	0.147697
1230	0.12925
1231	0.283282
1232	0.294455
1233	0.227457
1234	0.201886
1235	0.240855
1236	0.143482
1237	0.179231
1238	0.235317
1239	0.29886
1240	0.251015
1241	0.171396
1242	0.275143
1243	0.249108
1244	0.237495
1245	0.255378
1246	0.316404
1247	0.201779
1248	0.268267
1249	0.282715
1250	0.340486
1251	0.205183
1252	0.309625
1253	0.233334
1254	0.199782
1255	0.329679
1256	0.371432
1257	0.174289
1258	0.364986
1259	0.268739
1260	0.222128
1261	0.191893
1262	0.184072
1263	0.395504
1264	0.265735
1265	0.236632
1266	0.228134
1267	0.0111585
1268
1269
1270	0.256228
1271	0.438247
1272	0.404193
1273
1274	0.260653
1275
1276	0.277619
1277	0.204404
1278	0.256712
1279	0.308
1280	0.0662809
1281
1282
1283	0.25187
1284	0.365879
1285	0.138958
1286	0.286909
1287	0.163338
1288	0.1488
1289	0.0922153
1290	0.0524363
1291	0.194486
1292
1293
1294	0.0793296
1295	0.212045
1296	0.144872
1297	0.0249716
1298	0.155829
1299	0.16039
1300	0.0791985
1301	0.132758
1302	0.0207479
1303	0.0715265
1304	0.00284868
1305	0.043279
1306	0.196799
1307	0.263809
1308	0.108222
1309	0.10217
1310
1311
1312	0.0854104
1313	0.0714887
1314	0.161781
1315	0.00219717
1316
1317
1318
1319	0.121349
1320	0.115303
1321	0.196493
1322	0.110808
1323	0.0840013
1324
1325	0.24711
1326	0.0729879
1327	0.107792
1328	0.0074327
1329	0.268101
1330	0.116954
1331	0.068624
1332	0.0757705
1333	0.106076
1334	0.102515
1335	0.036237
1336	0.00659473
1337	0.0034329
1338	0.0244778
1339	0.185252
1340	0.0301765
1341	0.0563575
1342	0.0166194
1343	0.0478186
1344	0.127202
1345	0.0139314
1346	0.0101773
1347	0.0792578
1348	0.0195424
1349	0.210152
1350	0.153508
1351	0.000601309
1352
1353	0.0135302
1354
1355	0.180686
1356	0.184019
1357
1358	0.194314
1359	0.160888
1360	0.146647
1361	0.146035
1362	0.148826
1363	0.258864
1364	0.350353
1365	0.376945
1366	0.184453
1367	0.175392
1368	0.233189
1369	0.128671
1370	0.253391
1371	0.275918
1372	0.347283
1373	0.330179
1374	0.290393
1375	0.301329
1376	0.298095
1377	0.280565
1378	0.219834
1379	0.115095
1380	0.121311
1381	0.231561
1382	0.168641
1383	0.115439
1384	0.0728633
1385	0.226847
1386	0.1358
1387	0.300933
1388	0.161388
1389	0.328505
1390	0.0017061
1391	0.154941
1392	0.139847
1393	0.144176
1394	0.37062
1395	0.00181666
1396	0.129364
1397	0.21345
1398	0.176895
1399	0.147997
1400	0.0916454
1401	0.214117
1402	0.15636
1403	0.0892826
1404	0.230407
1405	0.130774
1406	0.00628396
1407	0.0298863
1408	0.108422
1409	0.0573775
1410	0.162124
1411	0.104532
1412	0.380165
1413	0.000663637
1414	0.150942
1415	0.0548945
1416	0.105254
1417	0.23634
1418	0.0284411
1419	0.0361378
1420	0.0463278
1421	0.158217
1422	0.00356456
1423	0.0638397
1424	0.0459373
1425	0.113359
1426	0.000727397
1427	0.188738
1428	0.149361
1429	0.0691794
1430	0.332033
1431	0.378119
1432	0.236272
1433	0.0881172
1434	0.134949
1435	0.382453
1436	0.0400088
1437	0.197033
1438	0.103601
1439	0.0912592
1440	0.223552
1441	0.168747
1442	0.389678
1443	0.132047
1444	0.237932
1445	0.324511
1446	0.0509903
1447	0.193021
1448	0.0953864
1449	0.142495
1450	0.0835991
1451	0.147638
1452	0.00369623
1453	0.142661
1454	0.0854749
1455	0.158134
1456	0.301697
1457	0.0803907
1458	0.102779
1459	0.103918
1460	0.0533561
1461	0.0118292
1462	0.156806
1463	0.131088
1464	0.085847
1465	0.19331
1466	0.209994
1467	0.16975
1468	0.34098
1469	0.0358862
1470	0.151345
1471	0.213177
1472	0.232513
1473	0.0405915
1474	0.192677
1475	0.427768
1476	0.238471
1477	0.468895
1478	0.162497
1479	0.31381
1480	0.206112
1481	0.239858
1482	0.119366
1483	0.238838
1484	0.242059
1485	0.443848
1486	0.507102
1487	0.198599
1488	0.375557
1489	0.398687
1490	0.223819
1491	0.178224
1492	0.214693
1493	0.289242
1494	0.345101
1495	0.345447
1496	0.241402
1497	0.373379
1498	0.449109
1499	0.202273
1500	0.236411
1501	0.25595
1502	0.261023
1503	0.344898
1504	0.413705
1505	0.257391
1506	0.2749
1507	0.315384
1508	0.352571
1509	0.216482
1510	0.240504
1511	0.198754
1512	0.196988
1513	0.199936
1514	0.239019
1515	0.389155
1516	0.240481
1517	0.335734
1518	0.218819
1519	0.115502
1520	0.372025
1521	0.173513
1522	0.275153
1523	0.263155
1524	0.248842
1525	0.25158
1526	0.259211
1527	0.21064
1528	0.316953
1529	0.041285
1530	0.263305
1531	0.205077
1532	0.224766
1533	0.276909
1534	0.181629
1535	0.178615
1536	0.225627
1537	0.238943
1538	0.235749
1539	0.367376
1540	0.121458
1541	0.193471
1542	0.337475
1543	0.147859
1544	0.113028
1545	0.322013
1546	0.288039
1547	0.233586
1548	0.166195
1549	0.210226
1550	0.247564
1551	0.280073
1552	0.185461
1553	0.291159
1554	0.246709
1555	0.0772371
1556	0.143286
1557	0.240966
1558	0.299624
1559	0.268153
1560	0.357205
1561	0.241508
1562	0.290495
1563	0.26983
1564	0.0644417
1565	0.116701
1566	0.439717
1567	0.256244
1568	0.0689108
1569	0.252687
1570	0.292331
1571	0.182144
1572	0.155843
1573	0.103935
1574	0.243468
1575	0.331839
1576	0.250929
1577	0.253565
1578	0.265825
1579	0.322404
1580	0.311838
1581	0.258739
1582	0.263161
1583	0.351074
1584	0.280745
1585	0.260549
1586	0.24536
1587	0.338059
1588	0.251691
1589	0.316296
1590	0.250714
1591	0.298999
1592	0.380956
1593	0.297231
1594	0.270058
1595	0.242088
1596	0.253062
1597	0.206997
1598	0.249534
1599	0.302675
1600	0.421216
1601	0.219831
1602	0.310892
1603	0.377594
1604	0.360884
1605	0.261501
1606	0.317599
1607	0.327464
1608	0.339513
1609	0.281366
1610	0.241664
1611	0.285814
1612	0.388479
1613	0.23023
1614	0.26034
1615	0.19536
1616	0.390094
1617	0.402272
1618	0.373564
1619	0.291576
1620	0.288916
1621	0.399533
1622	0.347467
1623	0.265219
1624	0.31599
1625	0.307289
1626	0.425139
1627	0.246512
1628	0.290537
1629	0.390911
1630	0.396803
1631	0.337466
1632	0.38394
1633	0.230848
1634	0.175872
1635	0.191288
1636	0.402171
1637	0.334296
1638	0.429924
1639	0.336931
1640	0.223196
1641	0.244018
1642	0.455976
1643	0.42184
1644	0.327347
1645	0.0159989
1646	0.183583
1647	0.362331
1648	0.274648
1649	0.330743
1650	0.0421711
1651	0.373861
1652	0.310839
1653	0.143446
1654	0.428179
1655	0.44048
1656	0.426158
1657	0.38854
1658	0.334222
1659	0.31926
1660	0.239871
1661	0.385822
1662	0.243383
1663	0.250339
1664	0.382051
1665	0.247343
1666	0.339816
1667	0.347642
1668	0.291805
1669	0.168899
1670	0.320907
1671	0.370679
1672	0.266389
1673	0.342644
1674	0.329485
1675	0.268265
1676	0.383334
1677	0.350882
1678	0.352541
1679	0.292206
1680	0.303983
1681	0.375596
1682	0.316875
1683	0.275701
1684	0.299414
1685	0.44046
1686	0.181853
1687	0.275364
1688	0.33444
1689	0.475904
1690	0.409537
1691	0.329018
1692	0.254719
1693	0.415035
1694	0.397741
1695	0.429109
1696	0.399001
1697	0.415541
1698	0.386681
1699	0.377123
1700	0.375739
1701	0.339846
1702	0.367307
1703	0.319443
1704	0.278511
1705	0.407379
1706	0.166107
1707	0.243279
1708	0.281309
1709	0.296709
1710	0.246652
1711	0.329052
1712	0.325125
1713	0.308391
1714	0.232158
1715	0.35725
1716	0.26126
1717	0.023114
1718	0.00723935
1719	0.00839576
1720	0.119991
1721	0.275136
1722	0.00745737
1723	0.134079
1724	0.19806
1725	0.0914326
1726	0.072669
1727	0.159001
1728	0.167084
1729	0.0554755
1730	0.0531224
1731	0.00523341
1732
1733	0.0590595
1734	0.120233
1735	0.0376274
1736	0.144702
1737	0.145493
1738
1739	0.136307
1740	0.189134
1741	0.173834
1742
1743
1744	0.162295
1745
1746
1747	0.0755248
1748	0.398456
1749
1750
1751	0.281517
1752	0.0133996
1753	0.0229231
1754	0.246266
1755
1756
1757
1758
1759
1760	0.0598317
1761	0.0221582
1762
1763
1764	0.0100273
1765
1766
1767
1768	0.0695914
1769
1770
1771
1772
1773
1774
1775
1776
1777
1778
1779
1780
1781
1782
1783
1784
1785
1786
1787
1788	0.0464062
1789
1790
1791
1792
1793
1794
1795
1796
1797
1798
1799
1800
1801
1802
1803
1804
1805
1806
1807
1808
1809
1810
1811
1812
1813
1814
1815
1816
1817
1818
1819
1820
1821
1822
1823
1824
1825
1826
1827
1828
1829
1830
1831
1832
1833
1834
1835
1836
1837
1838
1839
1840
1841	0.262291
1842	0.207775
1843	0.209784
1844	0.177183
1845	0.278355
1846	0.272619
1847	0.315675
1848	0.12039
1849	0.17607
1850	0.347107
1851	0.214434
1852	0.209539
1853	0.27629
1854	0.202894
1855	0.244949
1856	0.210094
1857	0.267302
1858	0.304646
1859	0.144065
1860	0.167127
1861	0.226866
1862	0.287356
1863	0.307728
1864
1865	0.153291
1866	0.20653
1867	0.242503
1868	0.193305
1869	0.274017
1870	0.167122
1871	0.166538
1872	0.266823
1873	0.214001
1874	0.195394
1875	0.132771
1876	0.133279
1877
1878	0.2499
1879	0.345204
1880	0.223142
1881	0.352634
1882	0.207887
1883	0.218709
1884	0.288799
1885	0.286584
1886	0.228569
1887	0.204112
1888	0.328652
1889	0.283069
1890	0.275937
1891	0.160064
1892	0.262215
1893	0.295415
1894	0.360519
1895	0.285279
1896	0.194147
1897	0.271984
1898	0.259908
1899	0.369118
1900	0.311909
1901	0.302752
1902	0.194725
1903	0.158884
1904	0.356068
1905	0.328559
1906	0.269455
1907	0.441418
1908	0.259372
1909	0.284966
1910	0.343929
1911	0.301751
1912	0.190049
1913	0.307396
1914	0.375355
1915	0.431947
1916	0.309281
1917	0.321636
1918	0.361738
1919	0.351587
1920	0.280182
1921	0.30966
1922	0.251088
1923	0.313047
1924	0.297481
1925	0.207732
1926	0.305222
1927	0.193113
1928	0.190321
1929	0.276947
1930	0.27324
1931	0.306444
1932	0.386169
1933	0.312295
1934	0.378132
1935	0.234876
1936	0.283426
1937	0.298496
1938	0.286403
1939	0.236342
1940	0.383163
1941	0.329914
1942	0.279776
1943	0.291689
1944	0.203712
1945	0.280088
1946	0.382831
1947	0.31545
1948	0.178578
1949	0.240591
1950	0.335304
1951	0.267384
1952	0.227633
1953	0.303902
1954	0.203678
1955	0.179127
1956	0.187769
1957	0.150712
1958	0.177486
1959	0.414195
1960	0.375057
1961	0.258457
1962	0.331255
1963	0.344988
1964	0.32216
1965	0.360941
1966	0.460239
1967	0.372825
1968	0.413471
1969	0.357464
1970	0.270009
1971	0.36566
1972	0.366453
1973	0.250572
1974	0.187194
1975	0.170849
1976	0.235393
1977	0.254063
1978	0.316203
1979	0.227388
1980	0.317591
1981	0.197127
1982	0.255984
1983	0.286217
1984	0.100429
1985	0.126437
1986	0.168903
1987	0.0951779
1988	0.203047
1989	0.230701
1990	0.114554
1991	0.15043
1992	0.209789
1993	0.258349
1994	0.298499
1995	0.105737
1996	0.103005
1997	0.0468214
1998	0.143775
[truncated: 2,122 more rows]

## Sheet: f
ROI	Value
Visual (L)	0.363176
Visual (L)	0.304891
Visual (L)	0.12841
Visual (L)	0.35609
Visual (L)	0.173807
Visual (L)	0.261248
Visual (L)	0.268823
Visual (L)	0.355789
Visual (L)	0.272624
Visual (L)	0.267997
Visual (L)	0.160364
Visual (L)	0.195723
Visual (L)	0.213041
Visual (L)	0.172814
Visual (L)	0.109505
Visual (L)	0.122527
Visual (L)	0.152103
Visual (L)	0.209919
Visual (L)	0.122056
Visual (L)	0.0414744
Visual (L)	0.109191
Visual (L)	0.150959
Visual (L)	0.148153
Visual (L)	0.116042
Visual (L)	0.235083
Visual (L)	0.245354
Visual (L)	0.260367
Visual (L)	0.157975
Visual (L)	0.152971
Visual (L)	0.177693
Visual (L)	0.205326
Visual (L)	0.286122
Visual (L)	0.234325
Visual (L)	0.240966
Visual (L)	0.30768
Visual (L)	0.397497
Visual (L)	0.18321
Visual (L)	0.287334
Visual (L)	0.336865
Visual (L)	0.314839
Visual (L)	0.24949
Visual (L)	0.279692
Visual (L)	0.243157
Visual (L)	0.0717834
Visual (L)	0.337195
Visual (L)	0.292135
Visual (L)	0.261617
Visual (L)	0.262433
Visual (L)	0.240281
Visual (L)	0.1547
Visual (L)	0.181716
Visual (L)	0.267325
Visual (L)	0.206288
Visual (L)	0.291023
Visual (L)	0.178331
Visual (L)	0.269495
Visual (L)	0.261438
Visual (L)	0.315246
Visual (L)	0.299316
Visual (L)	0.284839
Visual (L)	0.349126
Visual (L)	0.211479
Visual (L)	0.307415
Visual (L)	0.387803
Visual (L)	0.216412
Visual (L)	0.264939
Visual (L)	0.206291
Visual (L)	0.224074
Visual (L)	0.445523
Visual (L)	0.358501
Visual (L)	0.379343
Visual (L)	0.341026
Visual (L)	0.376974
Visual (L)	0.281659
Visual (L)	0.269979
Visual (L)	0.346882
Visual (L)	0.362805
Visual (L)	0.384298
Visual (L)	0.268604
Visual (L)	0.243263
Visual (L)	0.266556
Visual (L)	0.27073
Visual (L)	0.414294
Visual (L)	0.386051
Visual (L)	0.359524
Visual (L)	0.154624
Visual (L)	0.296971
Visual (L)	0.258045
Visual (L)	0.242771
Visual (L)	0.383055
Visual (L)	0.188245
Visual (L)	0.426526
Visual (L)	0.236348
Visual (L)	0.184515
Visual (L)	0.172266
Visual (L)	0.354884
Visual (L)	0.34823
Visual (L)	0.232613
Visual (L)	0.299718
Visual (L)	0.218965
Visual (L)	0.245216
Visual (L)	0.350843
Visual (L)	0.252623
Visual (L)	0.301697
Visual (L)	0.19331
Visual (L)	0.16975
Visual (L)	0.34098
Visual (L)	0.151345
Visual (L)	0.213177
Visual (L)	0.232513
Visual (L)	0.0405915
Visual (L)	0.238471
Visual (L)	0.468895
Visual (L)	0.31381
Visual (L)	0.206112
Visual (L)	0.119366
Visual (L)	0.238838
Visual (L)	0.242059
Visual (L)	0.443848
Visual (L)	0.507102
Visual (L)	0.198599
Visual (L)	0.375557
Visual (L)	0.398687
Visual (L)	0.223819
Visual (L)	0.178224
Visual (L)	0.214693
Visual (L)	0.289242
Visual (L)	0.345447
Visual (L)	0.241402
Visual (L)	0.449109
Visual (L)	0.202273
Visual (L)	0.236411
Visual (L)	0.25595
Visual (L)	0.261023
Visual (L)	0.344898
Visual (L)	0.413705
Visual (L)	0.257391
Visual (L)	0.2749
Visual (L)	0.216482
Visual (L)	0.240504
Visual (L)	0.198754
Visual (L)	0.196988
Visual (L)	0.199936
Visual (L)	0.239019
Visual (L)	0.389155
Visual (L)	0.240481
Visual (L)	0.335734
Visual (L)	0.218819
Visual (L)	0.115502
Visual (L)	0.372025
Visual (L)	0.173513
Visual (L)	0.275153
Visual (L)	0.263155
Visual (L)	0.248842
Visual (L)	0.25158
Visual (L)	0.259211
Visual (L)	0.21064
Visual (L)	0.316953
Visual (L)	0.041285
Visual (L)	0.263305
Visual (L)	0.205077
Visual (L)	0.224766
Visual (L)	0.276909
Visual (L)	0.181629
Visual (L)	0.178615
Visual (L)	0.225627
Visual (L)	0.238943
Visual (L)	0.235749
Visual (L)	0.367376
Visual (L)	0.121458
Visual (L)	0.193471
Visual (L)	0.337475
Visual (L)	0.147859
Visual (L)	0.113028
Visual (L)	0.322013
Visual (L)	0.288039
Visual (L)	0.233586
Visual (L)	0.166195
Visual (L)	0.210226
Visual (L)	0.247564
Visual (L)	0.280073
Visual (L)	0.185461
Visual (L)	0.291159
Visual (L)	0.246709
Visual (L)	0.0772371
Visual (L)	0.143286
Visual (L)	0.240966
Visual (L)	0.299624
Visual (L)	0.268153
Visual (L)	0.357205
Visual (L)	0.241508
Visual (L)	0.290495
Visual (L)	0.26983
Visual (L)	0.0644417
Visual (L)	0.116701
Visual (L)	0.439717
Visual (L)	0.256244
Visual (L)	0.0689108
Visual (L)	0.252687
Visual (L)	0.292331
Visual (L)	0.182144
Visual (L)	0.155843
Visual (L)	0.103935
Visual (L)	0.243468
Visual (L)	0.331839
Visual (L)	0.250929
Visual (L)	0.253565
Visual (L)	0.265825
Visual (L)	0.322404
Visual (L)	0.311838
Visual (L)	0.258739
Visual (L)	0.263161
Visual (L)	0.351074
Visual (L)	0.280745
Visual (L)	0.260549
Visual (L)	0.24536
Visual (L)	0.338059
Visual (L)	0.251691
Visual (L)	0.316296
Visual (L)	0.250714
Visual (L)	0.298999
Visual (L)	0.380956
Visual (L)	0.297231
Visual (L)	0.270058
Visual (L)	0.242088
Visual (L)	0.253062
Visual (L)	0.206997
Visual (L)	0.249534
Visual (L)	0.302675
Visual (L)	0.421216
Visual (L)	0.219831
Visual (L)	0.310892
Visual (L)	0.377594
Visual (L)	0.360884
Visual (L)	0.261501
Visual (L)	0.317599
Visual (L)	0.327464
Visual (L)	0.339513
Visual (L)	0.281366
Visual (L)	0.241664
Visual (L)	0.285814
Visual (L)	0.388479
Visual (L)	0.23023
Visual (L)	0.26034
Visual (L)	0.19536
Visual (L)	0.390094
Visual (L)	0.402272
Visual (L)	0.373564
Visual (L)	0.291576
Visual (L)	0.288916
Visual (L)	0.399533
Visual (L)	0.347467
Visual (L)	0.265219
Visual (L)	0.31599
Visual (L)	0.307289
Visual (L)	0.425139
Visual (L)	0.246512
Visual (L)	0.290537
Visual (L)	0.390911
Visual (L)	0.396803
Visual (L)	0.337466
Visual (L)	0.38394
Visual (L)	0.230848
Visual (L)	0.175872
Visual (L)	0.191288
Visual (L)	0.402171
Visual (L)	0.334296
Visual (L)	0.429924
Visual (L)	0.336931
Visual (L)	0.223196
Visual (L)	0.244018
Visual (L)	0.455976
Visual (L)	0.42184
Visual (L)	0.327347
Visual (L)	0.0159989
Visual (L)	0.183583
Visual (L)	0.362331
Visual (L)	0.274648
Visual (L)	0.330743
Visual (L)	0.0421711
Visual (L)	0.373861
Visual (L)	0.310839
Visual (L)	0.143446
Visual (L)	0.428179
Visual (L)	0.44048
Visual (L)	0.426158
Visual (L)	0.38854
Visual (L)	0.334222
Visual (L)	0.31926
Visual (L)	0.239871
Visual (L)	0.385822
Visual (L)	0.243383
Visual (L)	0.250339
Visual (L)	0.382051
Visual (L)	0.247343
Visual (L)	0.339816
Visual (L)	0.347642
Visual (L)	0.291805
Visual (L)	0.168899
Visual (L)	0.320907
Visual (L)	0.370679
Visual (L)	0.266389
Visual (L)	0.342644
Visual (L)	0.329485
Visual (L)	0.268265
Visual (L)	0.383334
Visual (L)	0.350882
Visual (L)	0.352541
Visual (L)	0.292206
Visual (L)	0.303983
Visual (L)	0.375596
Visual (L)	0.316875
Visual (L)	0.275701
Visual (L)	0.299414
Visual (L)	0.44046
Visual (L)	0.181853
Visual (L)	0.275364
Visual (L)	0.33444
Visual (L)	0.475904
Visual (L)	0.409537
Visual (L)	0.329018
Visual (L)	0.415035
Visual (L)	0.397741
Visual (L)	0.429109
Visual (L)	0.399001
Visual (L)	0.415541
Visual (L)	0.386681
Visual (L)	0.377123
Visual (L)	0.375739
Visual (L)	0.339846
Visual (L)	0.367307
Visual (L)	0.319443
Visual (L)	0.407379
Visual (L)	0.275136
Visual (L)	0.398456
Visual (L)	0.246266
Visual (L)	0.0598317
Visual (L)	0.0221582
Somatomotor (L)	0.178377
Somatomotor (L)	0.334017
Somatomotor (L)	0.318084
Somatomotor (L)	0.274355
Somatomotor (L)	0.307045
Somatomotor (L)	0.305087
Somatomotor (L)	0.299921
Somatomotor (L)	0.302668
Somatomotor (L)	0.335849
Somatomotor (L)	0.202098
Somatomotor (L)	0.238889
Somatomotor (L)	0.205495
Somatomotor (L)	0.252498
Somatomotor (L)	0.225162
Somatomotor (L)	0.197891
Somatomotor (L)	0.227528
Somatomotor (L)	0.293675
Somatomotor (L)	0.300284
Somatomotor (L)	0.220797
Somatomotor (L)	0.151768
Somatomotor (L)	0.0155334
Somatomotor (L)	0.111919
Somatomotor (L)	0.200636
Somatomotor (L)	0.332533
Somatomotor (L)	0.33937
Somatomotor (L)	0.178812
Somatomotor (L)	0.266329
Somatomotor (L)	0.170544
Somatomotor (L)	0.191401
Somatomotor (L)	0.21678
Somatomotor (L)	0.319923
Somatomotor (L)	0.192603
Somatomotor (L)	0.187129
Somatomotor (L)	0.141819
Somatomotor (L)	0.214338
Somatomotor (L)	0.20372
Somatomotor (L)	0.286677
Somatomotor (L)	0.251853
Somatomotor (L)	0.201027
Somatomotor (L)	0.322893
Somatomotor (L)	0.179141
Somatomotor (L)	0.166763
Somatomotor (L)	0.219123
Somatomotor (L)	0.202403
Somatomotor (L)	0.27196
Somatomotor (L)	0.196968
Somatomotor (L)	0.119606
Somatomotor (L)	0.164278
Somatomotor (L)	0.317769
Somatomotor (L)	0.199256
Somatomotor (L)	0.405786
Somatomotor (L)	0.364508
Somatomotor (L)	0.334681
Somatomotor (L)	0.269169
Somatomotor (L)	0.210986
Somatomotor (L)	0.196219
Somatomotor (L)	0.173103
Somatomotor (L)	0.117078
Somatomotor (L)	0.148826
Somatomotor (L)	0.203526
Somatomotor (L)	0.16478
Somatomotor (L)	0.14675
Somatomotor (L)	0.194158
Somatomotor (L)	0.181899
Somatomotor (L)	0.260322
Somatomotor (L)	0.333488
Somatomotor (L)	0.315719
Somatomotor (L)	0.215134
Somatomotor (L)	0.226492
Somatomotor (L)	0.228097
Somatomotor (L)	0.350137
Somatomotor (L)	0.15928
Somatomotor (L)	0.258852
Somatomotor (L)	0.120732
Somatomotor (L)	0.138021
Somatomotor (L)	0.1577
Somatomotor (L)	0.204327
Somatomotor (L)	0.178243
Somatomotor (L)	0.105505
Somatomotor (L)	0.0794942
Somatomotor (L)	0.269656
Somatomotor (L)	0.124388
Somatomotor (L)	0.28121
Somatomotor (L)	0.250438
Somatomotor (L)	0.3135
Somatomotor (L)	0.226882
Somatomotor (L)	0.178635
Somatomotor (L)	0.205796
Somatomotor (L)	0.229831
Somatomotor (L)	0.259279
Somatomotor (L)	0.161528
Somatomotor (L)	0.182586
Somatomotor (L)	0.272324
Somatomotor (L)	0.128379
Somatomotor (L)	0.17106
Somatomotor (L)	0.227254
Somatomotor (L)	0.31999
Somatomotor (L)	0.174398
Somatomotor (L)	0.291039
Somatomotor (L)	0.240556
Somatomotor (L)	0.217455
Somatomotor (L)	0.241894
Somatomotor (L)	0.282783
Somatomotor (L)	0.190299
Somatomotor (L)	0.150048
Somatomotor (L)	0.13086
Somatomotor (L)	0.325095
Somatomotor (L)	0.183588
Somatomotor (L)	0.316651
Somatomotor (L)	0.344143
Somatomotor (L)	0.226337
Somatomotor (L)	0.166035
Somatomotor (L)	0.173931
Somatomotor (L)	0.246358
Somatomotor (L)	0.206582
Somatomotor (L)	0.178983
Somatomotor (L)	0.153608
Somatomotor (L)	0.229115
Somatomotor (L)	0.241577
Somatomotor (L)	0.265555
Somatomotor (L)	0.228533
Somatomotor (L)	0.164794
Somatomotor (L)	0.276599
Somatomotor (L)	0.157659
Somatomotor (L)	0.159381
Somatomotor (L)	0.172726
Somatomotor (L)	0.244121
Somatomotor (L)	0.237429
Somatomotor (L)	0.202065
Somatomotor (L)	0.176731
Somatomotor (L)	0.198775
Somatomotor (L)	0.19767
Somatomotor (L)	0.191997
Somatomotor (L)	0.140693
Somatomotor (L)	0.167198
Somatomotor (L)	0.214923
Somatomotor (L)	0.182966
Somatomotor (L)	0.25082
Somatomotor (L)	0.239662
Somatomotor (L)	0.213328
Somatomotor (L)	0.0580761
Somatomotor (L)	0.23501
Somatomotor (L)	0.180172
Somatomotor (L)	0.227431
Somatomotor (L)	0.209067
Somatomotor (L)	0.225448
Somatomotor (L)	0.280405
Somatomotor (L)	0.198567
Somatomotor (L)	0.288435
Somatomotor (L)	0.274017
Somatomotor (L)	0.313284
Somatomotor (L)	0.230478
Somatomotor (L)	0.211206
Somatomotor (L)	0.272202
Somatomotor (L)	0.206336
Somatomotor (L)	0.264461
Somatomotor (L)	0.212718
Somatomotor (L)	0.229246
Somatomotor (L)	0.242858
Somatomotor (L)	0.303337
Somatomotor (L)	0.312431
Somatomotor (L)	0.202394
Somatomotor (L)	0.293474
Somatomotor (L)	0.213661
Somatomotor (L)	0.26471
Somatomotor (L)	0.155455
Somatomotor (L)	0.144831
Somatomotor (L)	0.270317
Somatomotor (L)	0.313153
Somatomotor (L)	0.236275
Somatomotor (L)	0.187353
Somatomotor (L)	0.214142
Somatomotor (L)	0.0555946
Somatomotor (L)	0.286513
Somatomotor (L)	0.290524
Somatomotor (L)	0.204417
Somatomotor (L)	0.179197
Somatomotor (L)	0.150635
Somatomotor (L)	0.257447
Somatomotor (L)	0.210801
Somatomotor (L)	0.146949
Somatomotor (L)	0.231755
Somatomotor (L)	0.217327
Somatomotor (L)	0.235624
Somatomotor (L)	0.132541
Somatomotor (L)	0.194182
Somatomotor (L)	0.205228
Somatomotor (L)	0.14112
Somatomotor (L)	0.25898
Somatomotor (L)	0.221031
Somatomotor (L)	0.271612
Somatomotor (L)	0.21197
Somatomotor (L)	0.203223
Somatomotor (L)	0.269449
Somatomotor (L)	0.232585
Somatomotor (L)	0.219695
Somatomotor (L)	0.217728
Somatomotor (L)	0.257175
Somatomotor (L)	0.260866
Somatomotor (L)	0.195067
Somatomotor (L)	0.178304
Somatomotor (L)	0.218823
Somatomotor (L)	0.302708
Somatomotor (L)	0.155281
Somatomotor (L)	0.278035
Somatomotor (L)	0.171148
Somatomotor (L)	0.27075
Somatomotor (L)	0.281418
Somatomotor (L)	0.130515
Somatomotor (L)	0.130296
Somatomotor (L)	0.219528
Somatomotor (L)	0.119115
Somatomotor (L)	0.173881
Somatomotor (L)	0.219057
Somatomotor (L)	0.292606
Somatomotor (L)	0.287878
Somatomotor (L)	0.207515
Somatomotor (L)	0.226947
Somatomotor (L)	0.21346
Somatomotor (L)	0.190313
Somatomotor (L)	0.226912
Somatomotor (L)	0.29679
Somatomotor (L)	0.278955
Somatomotor (L)	0.21736
Somatomotor (L)	0.219796
Somatomotor (L)	0.204178
Somatomotor (L)	0.253048
Somatomotor (L)	0.276113
Somatomotor (L)	0.257318
Somatomotor (L)	0.204983
Somatomotor (L)	0.158885
Somatomotor (L)	0.194644
Somatomotor (L)	0.194276
Somatomotor (L)	0.161282
Somatomotor (L)	0.170929
Somatomotor (L)	0.194567
Somatomotor (L)	0.226296
Somatomotor (L)	0.122677
Somatomotor (L)	0.266493
Somatomotor (L)	0.14921
Somatomotor (L)	0.323147
Somatomotor (L)	0.153936
Somatomotor (L)	0.222659
Somatomotor (L)	0.280851
Somatomotor (L)	0.214771
Somatomotor (L)	0.170342
Somatomotor (L)	0.259371
Somatomotor (L)	0.314263
Somatomotor (L)	0.320448
Somatomotor (L)	0.308243
Somatomotor (L)	0.336015
Somatomotor (L)	0.251569
Somatomotor (L)	0.223495
Somatomotor (L)	0.273208
Somatomotor (L)	0.314126
Somatomotor (L)	0.275375
Somatomotor (L)	0.23256
Somatomotor (L)	0.261536
Somatomotor (L)	0.333178
Somatomotor (L)	0.247878
Somatomotor (L)	0.305428
Somatomotor (L)	0.33812
Somatomotor (L)	0.187114
Somatomotor (L)	0.317753
Somatomotor (L)	0.255104
Somatomotor (L)	0.277629
Somatomotor (L)	0.220639
Somatomotor (L)	0.327482
Somatomotor (L)	0.289837
Somatomotor (L)	0.214512
Somatomotor (L)	0.100056
Somatomotor (L)	0.333659
Somatomotor (L)	0.266578
Somatomotor (L)	0.30436
Somatomotor (L)	0.275
Somatomotor (L)	0.376419
Somatomotor (L)	0.28611
Somatomotor (L)	0.230419
Somatomotor (L)	0.0517546
Somatomotor (L)	0.245154
Somatomotor (L)	0.122483
Somatomotor (L)	0.186519
Somatomotor (L)	0.174854
Somatomotor (L)	0.168265
Somatomotor (L)	0.0929545
Somatomotor (L)	0.198456
Somatomotor (L)	0.214655
Somatomotor (L)	0.203684
Somatomotor (L)	0.282449
Somatomotor (L)	0.212349
Somatomotor (L)	0.15652
Somatomotor (L)	0.270953
Somatomotor (L)	0.24493
Somatomotor (L)	0.164316
Somatomotor (L)	0.298568
Somatomotor (L)	0.223535
Somatomotor (L)	0.309711
Somatomotor (L)	0.25919
Somatomotor (L)	0.33204
Somatomotor (L)	0.231226
Somatomotor (L)	0.166367
Somatomotor (L)	0.136567
Somatomotor (L)	0.167034
Somatomotor (L)	0.311176
Somatomotor (L)	0.176555
Somatomotor (L)	0.336423
Somatomotor (L)	0.232151
Somatomotor (L)	0.229712
Somatomotor (L)	0.214053
Somatomotor (L)	0.212091
Somatomotor (L)	0.244602
Somatomotor (L)	0.290991
Somatomotor (L)	0.225892
Somatomotor (L)	0.158507
Somatomotor (L)	0.238735
Somatomotor (L)	0.19797
Somatomotor (L)	0.164038
Somatomotor (L)	0.16804
Somatomotor (L)	0.382509
Somatomotor (L)	0.27218
Somatomotor (L)	0.324024
Somatomotor (L)	0.162331
Somatomotor (L)	0.30921
Somatomotor (L)	0.287747
Somatomotor (L)	0.255385
Somatomotor (L)	0.306552
Somatomotor (L)	0.350679
Somatomotor (L)	0.347368
Somatomotor (L)	0.239825
Somatomotor (L)	0.306161
Somatomotor (L)	0.200087
Somatomotor (L)	0.0676331
Somatomotor (L)	0.183178
Somatomotor (L)	0.264936
Somatomotor (L)	0.185875
Somatomotor (L)	0.196769
Somatomotor (L)	0.295557
Somatomotor (L)	0.308542
Somatomotor (L)	0.331537
Somatomotor (L)	0.268363
Somatomotor (L)	0.157044
Somatomotor (L)	0.252055
Somatomotor (L)	0.220492
Somatomotor (L)	0.247796
Somatomotor (L)	0.108072
Somatomotor (L)	0.312301
Somatomotor (L)	0.251718
Somatomotor (L)	0.309633
Somatomotor (L)	0.3016
Somatomotor (L)	0.337035
Somatomotor (L)	0.262811
Somatomotor (L)	0.298491
Somatomotor (L)	0.204331
Somatomotor (L)	0.320718
Somatomotor (L)	0.294004
Somatomotor (L)	0.267102
Somatomotor (L)	0.26076
Somatomotor (L)	0.258939
Somatomotor (L)	0.199193
Somatomotor (L)	0.232085
Somatomotor (L)	0.294357
Somatomotor (L)	0.224324
Somatomotor (L)	0.261686
Somatomotor (L)	0.113571
Somatomotor (L)	0.254709
Somatomotor (L)	0.254195
Somatomotor (L)	0.213173
Somatomotor (L)	0.215175
Somatomotor (L)	0.258131
Somatomotor (L)	0.26542
Somatomotor (L)	0.218558
Somatomotor (L)	0.195646
Somatomotor (L)	0.258894
Somatomotor (L)	0.269181
Somatomotor (L)	0.27686
Somatomotor (L)	0.263624
Somatomotor (L)	0.258782
Somatomotor (L)	0.239323
Somatomotor (L)	0.233275
Somatomotor (L)	0.170967
Somatomotor (L)	0.318347
Somatomotor (L)	0.229883
Somatomotor (L)	0.259872
Somatomotor (L)	0.256931
Somatomotor (L)	0.314472
Somatomotor (L)	0.213974
Somatomotor (L)	0.283771
Somatomotor (L)	0.229051
Somatomotor (L)	0.283282
Somatomotor (L)	0.29886
Somatomotor (L)	0.249108
Somatomotor (L)	0.237495
Somatomotor (L)	0.309625
Somatomotor (L)	0.15043
Somatomotor (L)	0.209789
Somatomotor (L)	0.298499
Somatomotor (L)	0.103005
Somatomotor (L)	0.0468214
Somatomotor (L)	0.143775
Somatomotor (L)	0.0704731
Somatomotor (L)	0.109537
Somatomotor (L)	0.198597
Somatomotor (L)	0.055341
Somatomotor (L)	0.304581
Somatomotor (L)	0.226214
Somatomotor (L)	0.0412697
Somatomotor (L)	0.19301
Somatomotor (L)	0.292099
Somatomotor (L)	0.33343
Somatomotor (L)	0.288097
Somatomotor (L)	0.197821
Somatomotor (L)	0.266593
Somatomotor (L)	0.15752
Somatomotor (L)	0.215119
Somatomotor (L)	0.175203
Somatomotor (L)	0.308107
Somatomotor (L)	0.26962
Somatomotor (L)	0.278412
Somatomotor (L)	0.233822
Dorsal Attention (L)	0.312025
Dorsal Attention (L)	0.217861
Dorsal Attention (L)	0.354937
Dorsal Attention (L)	0.0872171
Dorsal Attention (L)	0.241162
Dorsal Attention (L)	0.119705
Dorsal Attention (L)	0.322633
Dorsal Attention (L)	0.0321228
Dorsal Attention (L)	0.2097
Dorsal Attention (L)	0.248927
Dorsal Attention (L)	0.167418
Dorsal Attention (L)	0.170053
Dorsal Attention (L)	0.218523
Dorsal Attention (L)	0.226324
Dorsal Attention (L)	0.4164
Dorsal Attention (L)	0.243913
Dorsal Attention (L)	0.185438
Dorsal Attention (L)	0.222752
Dorsal Attention (L)	0.190176
Dorsal Attention (L)	0.120655
Dorsal Attention (L)	0.22809
Dorsal Attention (L)	0.329549
Dorsal Attention (L)	0.338841
Dorsal Attention (L)	0.225914
Dorsal Attention (L)	0.184298
Dorsal Attention (L)	0.284853
Dorsal Attention (L)	0.205437
Dorsal Attention (L)	0.297278
Dorsal Attention (L)	0.294176
Dorsal Attention (L)	0.290256
Dorsal Attention (L)	0.318303
Dorsal Attention (L)	0.251734
Dorsal Attention (L)	0.263618
Dorsal Attention (L)	0.208642
Dorsal Attention (L)	0.270493
Dorsal Attention (L)	0.392818
Dorsal Attention (L)	0.192597
Dorsal Attention (L)	0.165086
Dorsal Attention (L)	0.2441
Dorsal Attention (L)	0.244915
Dorsal Attention (L)	0.263452
Dorsal Attention (L)	0.206816
Dorsal Attention (L)	0.20372
Dorsal Attention (L)	0.312111
Dorsal Attention (L)	0.241805
Dorsal Attention (L)	0.213772
Dorsal Attention (L)	0.22977
Dorsal Attention (L)	0.172661
Dorsal Attention (L)	0.196773
Dorsal Attention (L)	0.0637014
Dorsal Attention (L)	0.089097
Dorsal Attention (L)	0.150375
Dorsal Attention (L)	0.0205993
Dorsal Attention (L)	0.152445
Dorsal Attention (L)	0.185043
Dorsal Attention (L)	0.414325
Dorsal Attention (L)	0.376229
Dorsal Attention (L)	0.310498
Dorsal Attention (L)	0.292913
Dorsal Attention (L)	0.423651
Dorsal Attention (L)	0.271666
Dorsal Attention (L)	0.29819
Dorsal Attention (L)	0.316251
Dorsal Attention (L)	0.343724
Dorsal Attention (L)	0.239248
Dorsal Attention (L)	0.173015
Dorsal Attention (L)	0.163001
Dorsal Attention (L)	0.209505
Dorsal Attention (L)	0.190095
Dorsal Attention (L)	0.156196
Dorsal Attention (L)	0.194331
Dorsal Attention (L)	0.260828
Dorsal Attention (L)	0.237994
Dorsal Attention (L)	0.371774
Dorsal Attention (L)	0.0888289
Dorsal Attention (L)	0.323979
Dorsal Attention (L)	0.256456
Dorsal Attention (L)	0.419981
Dorsal Attention (L)	0.270698
Dorsal Attention (L)	0.372446
Dorsal Attention (L)	0.350139
Dorsal Attention (L)	0.335809
Dorsal Attention (L)	0.198631
Dorsal Attention (L)	0.178311
Dorsal Attention (L)	0.186061
Dorsal Attention (L)	0.345744
Dorsal Attention (L)	0.375355
Dorsal Attention (L)	0.226854
Dorsal Attention (L)	0.239787
Dorsal Attention (L)	0.222951
Dorsal Attention (L)	0.295575
Dorsal Attention (L)	0.34502
Dorsal Attention (L)	0.360196
Dorsal Attention (L)	0.397045
Dorsal Attention (L)	0.353814
Dorsal Attention (L)	0.336909
Dorsal Attention (L)	0.397055
Dorsal Attention (L)	0.341807
Dorsal Attention (L)	0.281076
Dorsal Attention (L)	0.128662
Dorsal Attention (L)	0.200518
Dorsal Attention (L)	0.151824
Dorsal Attention (L)	0.180308
Dorsal Attention (L)	0.149508
Dorsal Attention (L)	0.220471
Dorsal Attention (L)	0.218084
Dorsal Attention (L)	0.137641
Dorsal Attention (L)	0.20415
Dorsal Attention (L)	0.241098
Dorsal Attention (L)	0.277991
Dorsal Attention (L)	0.197342
Dorsal Attention (L)	0.279766
Dorsal Attention (L)	0.299579
Dorsal Attention (L)	0.221518
Dorsal Attention (L)	0.212607
Dorsal Attention (L)	0.356762
Dorsal Attention (L)	0.345053
Dorsal Attention (L)	0.356193
Dorsal Attention (L)	0.263055
Dorsal Attention (L)	0.205108
Dorsal Attention (L)	0.256486
Dorsal Attention (L)	0.310517
Dorsal Attention (L)	0.28617
Dorsal Attention (L)	0.312136
Dorsal Attention (L)	0.437814
Dorsal Attention (L)	0.286283
Dorsal Attention (L)	0.374984
Dorsal Attention (L)	0.253233
Dorsal Attention (L)	0.262277
Dorsal Attention (L)	0.320349
Dorsal Attention (L)	0.35146
Dorsal Attention (L)	0.307947
Dorsal Attention (L)	0.200187
Dorsal Attention (L)	0.277946
Dorsal Attention (L)	0.258224
Dorsal Attention (L)	0.26698
Dorsal Attention (L)	0.342866
Dorsal Attention (L)	0.263565
Dorsal Attention (L)	0.301911
Dorsal Attention (L)	0.310407
Dorsal Attention (L)	0.206541
Dorsal Attention (L)	0.168736
Dorsal Attention (L)	0.156802
Dorsal Attention (L)	0.191119
Dorsal Attention (L)	0.207798
Dorsal Attention (L)	0.147697
Dorsal Attention (L)	0.227457
Dorsal Attention (L)	0.201886
Dorsal Attention (L)	0.143482
Dorsal Attention (L)	0.179231
Dorsal Attention (L)	0.251015
Dorsal Attention (L)	0.171396
Dorsal Attention (L)	0.275143
Dorsal Attention (L)	0.255378
Dorsal Attention (L)	0.201779
Dorsal Attention (L)	0.268267
Dorsal Attention (L)	0.282715
Dorsal Attention (L)	0.340486
Dorsal Attention (L)	0.205183
Dorsal Attention (L)	0.37062
Dorsal Attention (L)	0.23634
Dorsal Attention (L)	0.113359
Dorsal Attention (L)	0.332033
Dorsal Attention (L)	0.378119
Dorsal Attention (L)	0.382453
Dorsal Attention (L)	0.389678
Dorsal Attention (L)	0.324511
Dorsal Attention (L)	0.193021
Dorsal Attention (L)	0.192677
Dorsal Attention (L)	0.162497
Dorsal Attention (L)	0.345101
Dorsal Attention (L)	0.315384
Dorsal Attention (L)	0.352571
Dorsal Attention (L)	0.187194
Dorsal Attention (L)	0.316203
Dorsal Attention (L)	0.286217
Ventral Attention (L)	0.182023
Ventral Attention (L)	0.0792546
Ventral Attention (L)	0.211358
Ventral Attention (L)	0.344767
Ventral Attention (L)	0.220443
Ventral Attention (L)	0.221493
Ventral Attention (L)	0.16496
Ventral Attention (L)	0.214998
Ventral Attention (L)	0.0978571
Ventral Attention (L)	0.14565
Ventral Attention (L)	0.287983
Ventral Attention (L)	0.253206
Ventral Attention (L)	0.00582795
Ventral Attention (L)	0.322753
Ventral Attention (L)	0.246422
Ventral Attention (L)	0.16471
Ventral Attention (L)	0.203281
Ventral Attention (L)	0.209647
Ventral Attention (L)	0.172442
Ventral Attention (L)	0.149718
Ventral Attention (L)	0.290921
Ventral Attention (L)	0.130496
Ventral Attention (L)	0.29653
Ventral Attention (L)	0.21172
Ventral Attention (L)	0.200828
Ventral Attention (L)	0.217002
Ventral Attention (L)	0.225251
Ventral Attention (L)	0.371534
Ventral Attention (L)	0.267555
Ventral Attention (L)	0.310945
Ventral Attention (L)	0.33852
Ventral Attention (L)	0.326229
Ventral Attention (L)	0.228356
Ventral Attention (L)	0.322183
Ventral Attention (L)	0.18544
Ventral Attention (L)	0.223777
Ventral Attention (L)	0.29089
Ventral Attention (L)	0.1463
Ventral Attention (L)	0.30165
Ventral Attention (L)	0.26694
Ventral Attention (L)	0.285318
Ventral Attention (L)	0.139264
Ventral Attention (L)	0.252747
Ventral Attention (L)	0.201693
Ventral Attention (L)	0.312022
Ventral Attention (L)	0.303377
Ventral Attention (L)	0.269483
Ventral Attention (L)	0.289126
Ventral Attention (L)	0.295249
Ventral Attention (L)	0.22684
Ventral Attention (L)	0.316529
Ventral Attention (L)	0.216212
Ventral Attention (L)	0.195216
Ventral Attention (L)	0.140442
Ventral Attention (L)	0.21297
Ventral Attention (L)	0.303073
Ventral Attention (L)	0.306227
Ventral Attention (L)	0.236993
Ventral Attention (L)	0.14849
Ventral Attention (L)	0.293404
Ventral Attention (L)	0.184627
Ventral Attention (L)	0.221573
Ventral Attention (L)	0.428206
Ventral Attention (L)	0.367031
Ventral Attention (L)	0.19169
Ventral Attention (L)	0.278866
Ventral Attention (L)	0.525225
Ventral Attention (L)	0.387673
Ventral Attention (L)	0.321027
Ventral Attention (L)	0.452385
Ventral Attention (L)	0.27822
Ventral Attention (L)	0.44719
Ventral Attention (L)	0.410658
Ventral Attention (L)	0.297542
Ventral Attention (L)	0.36754
Ventral Attention (L)	0.275101
Ventral Attention (L)	0.196624
Ventral Attention (L)	0.352378
Ventral Attention (L)	0.237527
Ventral Attention (L)	0.251677
Ventral Attention (L)	0.418154
Ventral Attention (L)	0.331772
Ventral Attention (L)	0.107202
Ventral Attention (L)	0.056881
Ventral Attention (L)	0.216416
Ventral Attention (L)	0.198546
Ventral Attention (L)	0.139966
Ventral Attention (L)	0.11564
Ventral Attention (L)	0.220325
Ventral Attention (L)	0.0743435
Ventral Attention (L)	0.275997
Ventral Attention (L)	0.145654
Ventral Attention (L)	0.0743939
Ventral Attention (L)	0.0755993
Ventral Attention (L)	0.0112453
Ventral Attention (L)	0.177712
Ventral Attention (L)	0.259956
Ventral Attention (L)	0.0463208
Ventral Attention (L)	0.0976997
Ventral Attention (L)	0.143234
Ventral Attention (L)	0.135817
Ventral Attention (L)	0.00370806
Ventral Attention (L)	0.192589
Ventral Attention (L)	0.279838
Ventral Attention (L)	0.212624
Ventral Attention (L)	0.145229
Ventral Attention (L)	0.105733
Ventral Attention (L)	0.187887
Ventral Attention (L)	0.184951
Ventral Attention (L)	0.147891
Ventral Attention (L)	0.285659
Ventral Attention (L)	0.296202
Ventral Attention (L)	0.278682
Ventral Attention (L)	0.197997
Ventral Attention (L)	0.157329
Ventral Attention (L)	0.201724
Ventral Attention (L)	0.27003
Ventral Attention (L)	0.233948
Ventral Attention (L)	0.27177
Ventral Attention (L)	0.357201
Ventral Attention (L)	0.230664
Ventral Attention (L)	0.228597
Ventral Attention (L)	0.22298
Ventral Attention (L)	0.207426
Ventral Attention (L)	0.138428
Ventral Attention (L)	0.274254
Ventral Attention (L)	0.255564
Ventral Attention (L)	0.27014
Ventral Attention (L)	0.175414
Ventral Attention (L)	0.322796
Ventral Attention (L)	0.284666
Ventral Attention (L)	0.276285
Ventral Attention (L)	0.282804
Ventral Attention (L)	0.350735
Ventral Attention (L)	0.316509
Ventral Attention (L)	0.374838
Ventral Attention (L)	0.381751
Ventral Attention (L)	0.446025
Ventral Attention (L)	0.397599
Ventral Attention (L)	0.387251
Ventral Attention (L)	0.410346
Ventral Attention (L)	0.312786
Ventral Attention (L)	0.451284
Ventral Attention (L)	0.385047
Ventral Attention (L)	0.275762
Ventral Attention (L)	0.160243
Ventral Attention (L)	0.214237
Ventral Attention (L)	0.370278
Ventral Attention (L)	0.445752
Ventral Attention (L)	0.344272
Ventral Attention (L)	0.215277
Ventral Attention (L)	0.384188
Ventral Attention (L)	0.287057
Ventral Attention (L)	0.0932288
Ventral Attention (L)	0.277492
Ventral Attention (L)	0.349474
Ventral Attention (L)	0.440922
Ventral Attention (L)	0.332073
Ventral Attention (L)	0.444477
Ventral Attention (L)	0.309565
Ventral Attention (L)	0.20813
Ventral Attention (L)	0.26309
Ventral Attention (L)	0.360982
Ventral Attention (L)	0.279202
Ventral Attention (L)	0.185246
Ventral Attention (L)	0.222751
Ventral Attention (L)	0.229474
Ventral Attention (L)	0.153783
Ventral Attention (L)	0.353867
Ventral Attention (L)	0.261771
Ventral Attention (L)	0.251547
Ventral Attention (L)	0.231201
Ventral Attention (L)	0.230252
Ventral Attention (L)	0.153895
Ventral Attention (L)	0.176659
Ventral Attention (L)	0.251769
Ventral Attention (L)	0.27989
Ventral Attention (L)	0.168927
Ventral Attention (L)	0.151047
Ventral Attention (L)	0.268018
Ventral Attention (L)	0.246617
Ventral Attention (L)	0.257667
Ventral Attention (L)	0.304614
Ventral Attention (L)	0.246329
Ventral Attention (L)	0.17719
Ventral Attention (L)	0.261919
Ventral Attention (L)	0.249105
Ventral Attention (L)	0.00457311
Ventral Attention (L)	0.317256
Ventral Attention (L)	0.124366
Ventral Attention (L)	0.295308
Ventral Attention (L)	0.13743
Ventral Attention (L)	0.260472
Ventral Attention (L)	0.284262
Ventral Attention (L)	0.153296
Ventral Attention (L)	0.0702236
Ventral Attention (L)	0.187399
Ventral Attention (L)	0.18833
Ventral Attention (L)	0.191642
Ventral Attention (L)	0.240855
Ventral Attention (L)	0.234876
Ventral Attention (L)	0.329914
Ventral Attention (L)	0.126437
Ventral Attention (L)	0.168903
Ventral Attention (L)	0.0951779
Ventral Attention (L)	0.203047
Ventral Attention (L)	0.230701
Ventral Attention (L)	0.114554
Ventral Attention (L)	0.105737
Ventral Attention (L)	0.259977
Limbic (L)	0.374054
Limbic (L)	0.246386
Limbic (L)	0.00392155
Limbic (L)	0.0930865
Limbic (L)	0.0298848
Limbic (L)	0.184072
Limbic (L)	0.236632
Limbic (L)	0.228134
Limbic (L)	0.260653
Limbic (L)	0.0662809
Limbic (L)	0.138958
Limbic (L)	0.286909
Limbic (L)	0.1488
Limbic (L)	0.0922153
Limbic (L)	0.0524363
Limbic (L)	0.194486
Limbic (L)	0.0793296
Limbic (L)	0.212045
Limbic (L)	0.144872
Limbic (L)	0.0249716
Limbic (L)	0.155829
Limbic (L)	0.0791985
Limbic (L)	0.132758
Limbic (L)	0.0207479
Limbic (L)	0.0715265
Limbic (L)	0.00284868
Limbic (L)	0.043279
Limbic (L)	0.196799
Limbic (L)	0.263809
Limbic (L)	0.108222
Limbic (L)	0.10217
Limbic (L)	0.0854104
Limbic (L)	0.0714887
Limbic (L)	0.161781
Limbic (L)	0.00219717
Limbic (L)	0.121349
Limbic (L)	0.115303
Limbic (L)	0.196493
Limbic (L)	0.110808
Limbic (L)	0.0840013
Limbic (L)	0.24711
Limbic (L)	0.0729879
Limbic (L)	0.107792
Limbic (L)	0.0074327
Limbic (L)	0.116954
Limbic (L)	0.068624
Limbic (L)	0.0757705
Limbic (L)	0.106076
Limbic (L)	0.102515
Limbic (L)	0.036237
Limbic (L)	0.00659473
Limbic (L)	0.0034329
Limbic (L)	0.0244778
Limbic (L)	0.0301765
Limbic (L)	0.0563575
Limbic (L)	0.0166194
Limbic (L)	0.0478186
Limbic (L)	0.127202
Limbic (L)	0.0139314
Limbic (L)	0.0101773
Limbic (L)	0.0792578
Limbic (L)	0.0195424
Limbic (L)	0.210152
Limbic (L)	0.153508
Limbic (L)	0.000601309
Limbic (L)	0
Limbic (L)	0.0135302
Limbic (L)	0
Limbic (L)	0
Limbic (L)	0.194314
Limbic (L)	0.160888
Limbic (L)	0.146647
Limbic (L)	0.146035
Limbic (L)	0.148826
Limbic (L)	0.258864
Limbic (L)	0.184453
Limbic (L)	0.175392
Limbic (L)	0.233189
Limbic (L)	0.128671
Limbic (L)	0.219834
Limbic (L)	0.115095
Limbic (L)	0.121311
Limbic (L)	0.168641
Limbic (L)	0.115439
Limbic (L)	0.0728633
Limbic (L)	0.226847
Limbic (L)	0.0017061
Limbic (L)	0.154941
Limbic (L)	0.00181666
Limbic (L)	0.0916454
Limbic (L)	0.214117
Limbic (L)	0.15636
Limbic (L)	0.0892826
Limbic (L)	0.230407
Limbic (L)	0.130774
Limbic (L)	0.00628396
Limbic (L)	0.0298863
Limbic (L)	0.108422
Limbic (L)	0.0573775
Limbic (L)	0.162124
Limbic (L)	0.104532
Limbic (L)	0.000663637
Limbic (L)	0.150942
Limbic (L)	0.0548945
Limbic (L)	0.105254
Limbic (L)	0.0284411
Limbic (L)	0.0361378
Limbic (L)	0.0463278
Limbic (L)	0.158217
Limbic (L)	0.00356456
Limbic (L)	0.0638397
Limbic (L)	0.0459373
Limbic (L)	0.000727397
Limbic (L)	0.188738
Limbic (L)	0.149361
Limbic (L)	0.0691794
Limbic (L)	0.236272
Limbic (L)	0.0881172
Limbic (L)	0.134949
Limbic (L)	0.0400088
Limbic (L)	0.197033
Limbic (L)	0.103601
Limbic (L)	0.0912592
Limbic (L)	0.223552
Limbic (L)	0.168747
Limbic (L)	0.132047
Limbic (L)	0.237932
Limbic (L)	0.0509903
Limbic (L)	0.0953864
Limbic (L)	0.142495
Limbic (L)	0.0835991
Limbic (L)	0.147638
Limbic (L)	0.00369623
Limbic (L)	0.142661
Limbic (L)	0.0854749
Limbic (L)	0.158134
Limbic (L)	0.0803907
Limbic (L)	0.102779
Limbic (L)	0.103918
Limbic (L)	0.0533561
Limbic (L)	0.0118292
Limbic (L)	0.156806
Limbic (L)	0.131088
Limbic (L)	0.085847
Limbic (L)	0.0358862
Limbic (L)	0.023114
Limbic (L)	0.00723935
Limbic (L)	0.00839576
Limbic (L)	0.119991
Limbic (L)	0.00745737
Limbic (L)	0.134079
Limbic (L)	0.19806
Limbic (L)	0.0914326
Limbic (L)	0.072669
Limbic (L)	0.159001
Limbic (L)	0.167084
Limbic (L)	0.0554755
Limbic (L)	0.0531224
Limbic (L)	0.00523341
Limbic (L)	0.120233
Limbic (L)	0.0376274
Limbic (L)	0.144702
Limbic (L)	0.177183
Limbic (L)	0.12039
Limbic (L)	0.244949
Limbic (L)	0.210094
Limbic (L)	0.100429
Limbic (L)	0.258349
Limbic (L)	0.204643
Limbic (L)	0.321718
Limbic (L)	0.119551
Limbic (L)	0.17917
Limbic (L)	0.143133
Limbic (L)	0.298739
Limbic (L)	0.35747
Limbic (L)	0.266512
Frontoparietal (L)	0
Frontoparietal (L)	0
Frontoparietal (L)	0
Frontoparietal (L)	0
Frontoparietal (L)	0
Frontoparietal (L)	0.339529
Frontoparietal (L)	0.317217
Frontoparietal (L)	0.348446
Frontoparietal (L)	0.384724
Frontoparietal (L)	0.413831
Frontoparietal (L)	0.275181
Frontoparietal (L)	0
Frontoparietal (L)	0.172966
Frontoparietal (L)	0.227781
Frontoparietal (L)	0
Frontoparietal (L)	0
Frontoparietal (L)	0.332974
Frontoparietal (L)	0.369861
Frontoparietal (L)	0.381164
Frontoparietal (L)	0.362616
Frontoparietal (L)	0
Frontoparietal (L)	0.310049
Frontoparietal (L)	0.182317
Frontoparietal (L)	0.296356
Frontoparietal (L)	0
Frontoparietal (L)	0.103386
Frontoparietal (L)	0.119086
Frontoparietal (L)	0.11745
Frontoparietal (L)	0
Frontoparietal (L)	0
Frontoparietal (L)	0
Frontoparietal (L)	0
Frontoparietal (L)	0.132191
Frontoparietal (L)	0
Frontoparietal (L)	0.0207792
Frontoparietal (L)	0.142023
Frontoparietal (L)	0.382853
Frontoparietal (L)	0.193641
Frontoparietal (L)	0.338917
Frontoparietal (L)	0.252103
Frontoparietal (L)	0.305316
Frontoparietal (L)	0.314279
Frontoparietal (L)	0.341722
Frontoparietal (L)	0.321662
Frontoparietal (L)	0.197853
Frontoparietal (L)	0.344074
Frontoparietal (L)	0.340261
Frontoparietal (L)	0.327458
Frontoparietal (L)	0.216374
Frontoparietal (L)	0.449782
Frontoparietal (L)	0.367097
Frontoparietal (L)	0.34456
Frontoparietal (L)	0.162158
Frontoparietal (L)	0.221711
Frontoparietal (L)	0.152981
Frontoparietal (L)	0.175887
Frontoparietal (L)	0.126166
Frontoparietal (L)	0.19484
Frontoparietal (L)	0.11818
Frontoparietal (L)	0.171846
Frontoparietal (L)	0.102746
Frontoparietal (L)	0.170861
Frontoparietal (L)	0.052506
Frontoparietal (L)	0.237185
Frontoparietal (L)	0.0752526
Frontoparietal (L)	0.342971
Frontoparietal (L)	0.389783
Frontoparietal (L)	0.216545
Frontoparietal (L)	0.336509
Frontoparietal (L)	0.257485
Frontoparietal (L)	0.289911
Frontoparietal (L)	0.347807
Frontoparietal (L)	0.138229
Frontoparietal (L)	0.336281
Frontoparietal (L)	0.234749
Frontoparietal (L)	0.209665
Frontoparietal (L)	0.219883
Frontoparietal (L)	0.3425
Frontoparietal (L)	0.241329
Frontoparietal (L)	0.198806
Frontoparietal (L)	0.173301
Frontoparietal (L)	0.402974
Frontoparietal (L)	0.303147
Frontoparietal (L)	0.443442
Frontoparietal (L)	0.285142
Frontoparietal (L)	0.41952
Frontoparietal (L)	0.311716
Frontoparietal (L)	0.384894
Frontoparietal (L)	0.303016
Frontoparietal (L)	0.207775
Frontoparietal (L)	0.227242
Frontoparietal (L)	0.256069
Frontoparietal (L)	0.148872
Frontoparietal (L)	0.48872
Frontoparietal (L)	0.490924
Frontoparietal (L)	0.369942
Frontoparietal (L)	0.348309
Frontoparietal (L)	0.093497
Frontoparietal (L)	0.180936
Frontoparietal (L)	0.165427
Frontoparietal (L)	0.266469
Frontoparietal (L)	0.132828
Frontoparietal (L)	0.156218
Frontoparietal (L)	0.152189
Frontoparietal (L)	0.327316
Frontoparietal (L)	0.122629
Frontoparietal (L)	0.123242
Frontoparietal (L)	0.247277
Frontoparietal (L)	0.16753
Frontoparietal (L)	0.174095
Frontoparietal (L)	0.264784
Frontoparietal (L)	0.175569
Frontoparietal (L)	0.228183
Frontoparietal (L)	0.245502
Frontoparietal (L)	0.356265
Frontoparietal (L)	0.275285
Frontoparietal (L)	0.278743
Frontoparietal (L)	0.192192
Frontoparietal (L)	0.252472
Frontoparietal (L)	0.247868
Frontoparietal (L)	0.350341
Frontoparietal (L)	0.15863
Frontoparietal (L)	0.101864
Frontoparietal (L)	0.191465
Frontoparietal (L)	0.12925
Frontoparietal (L)	0.294455
Frontoparietal (L)	0.235317
Frontoparietal (L)	0.316404
Frontoparietal (L)	0.364986
Frontoparietal (L)	0.268739
Frontoparietal (L)	0.256228
Frontoparietal (L)	0.438247
Frontoparietal (L)	0.404193
Frontoparietal (L)	0.308
Frontoparietal (L)	0.365879
Frontoparietal (L)	0.163338
Frontoparietal (L)	0.328505
Frontoparietal (L)	0.139847
Frontoparietal (L)	0.144176
Frontoparietal (L)	0.21345
Frontoparietal (L)	0.147997
Frontoparietal (L)	0.380165
Frontoparietal (L)	0.373379
Frontoparietal (L)	0.262291
Frontoparietal (L)	0.207775
Frontoparietal (L)	0.209784
Frontoparietal (L)	0.27629
Frontoparietal (L)	0.202894
Frontoparietal (L)	0.144065
Frontoparietal (L)	0.226866
Frontoparietal (L)	0.153291
Frontoparietal (L)	0.167122
Frontoparietal (L)	0.166538
Frontoparietal (L)	0.2499
Frontoparietal (L)	0.441418
Frontoparietal (L)	0.378132
Frontoparietal (L)	0.335304
Frontoparietal (L)	0.413471
Frontoparietal (L)	0.357464
Frontoparietal (L)	0.36566
Frontoparietal (L)	0.250572
Frontoparietal (L)	0.235393
Frontoparietal (L)	0.255984
Default (L)	0.377105
Default (L)	0.206603
Default (L)	0.358929
Default (L)	0.384469
Default (L)	0.185168
Default (L)	0.200222
Default (L)	0.238915
Default (L)	0.267068
Default (L)	0.314462
Default (L)	0.277655
Default (L)	0.26543
Default (L)	0
Default (L)	0
Default (L)	0.368299
Default (L)	0.312814
Default (L)	0.220885
Default (L)	0
Default (L)	0
Default (L)	0.212907
Default (L)	0.2519
Default (L)	0.26309
Default (L)	0.247634
Default (L)	0.140086
Default (L)	0.220032
Default (L)	0.147292
Default (L)	0.223244
Default (L)	0.20707
Default (L)	0.268629
Default (L)	0
Default (L)	0.366911
Default (L)	0.228535
Default (L)	0.321795
Default (L)	0.356072
Default (L)	0.0774339
Default (L)	0.098793
Default (L)	0.248115
Default (L)	0.208548
Default (L)	0.280786
Default (L)	0.341605
Default (L)	0.22091
Default (L)	0.23454
Default (L)	0.342385
Default (L)	0.244669
Default (L)	0.361464
Default (L)	0.20209
Default (L)	0.161335
Default (L)	0.301264
Default (L)	0.278488
Default (L)	0
Default (L)	0
Default (L)	0.317613
Default (L)	0.241486
Default (L)	0.302928
Default (L)	0.29598
Default (L)	0.155452
Default (L)	0.332137
Default (L)	0.247017
Default (L)	0.309566
Default (L)	0.278157
Default (L)	0.303973
Default (L)	0.447071
Default (L)	0.372006
Default (L)	0.462203
Default (L)	0.317594
Default (L)	0.489597
Default (L)	0.437398
Default (L)	0.329584
Default (L)	0.477983
Default (L)	0.350936
Default (L)	0.446783
Default (L)	0.347029
Default (L)	0.343417
Default (L)	0.29367
Default (L)	0.282855
Default (L)	0.237414
Default (L)	0.349827
Default (L)	0.271664
Default (L)	0.347055
Default (L)	0.342841
Default (L)	0.254499
Default (L)	0.240959
Default (L)	0.329016
Default (L)	0.259469
Default (L)	0.350112
Default (L)	0.302917
Default (L)	0.367508
Default (L)	0.330169
Default (L)	0.375666
Default (L)	0.308177
Default (L)	0.156676
Default (L)	0.127016
Default (L)	0.14939
Default (L)	0.313226
Default (L)	0.200537
Default (L)	0.196041
Default (L)	0.133693
Default (L)	0.180852
Default (L)	0.183801
Default (L)	0.231354
Default (L)	0.124172
Default (L)	0.146571
Default (L)	0.280088
Default (L)	0.151227
Default (L)	0.209224
Default (L)	0.141171
Default (L)	0.305846
Default (L)	0.208886
Default (L)	0.251912
Default (L)	0.304376
Default (L)	0.230604
Default (L)	0.344428
Default (L)	0.249534
Default (L)	0.187018
Default (L)	0.219306
Default (L)	0.260545
Default (L)	0.2055
Default (L)	0.248164
Default (L)	0.308332
Default (L)	0.249956
Default (L)	0.209663
Default (L)	0.265832
Default (L)	0.263918
Default (L)	0.30851
Default (L)	0.311733
Default (L)	0.382001
Default (L)	0.278716
Default (L)	0.246256
Default (L)	0.282534
Default (L)	0.258826
Default (L)	0.41164
Default (L)	0.311191
Default (L)	0.349657
Default (L)	0.361889
Default (L)	0.393491
Default (L)	0.345187
Default (L)	0.291422
Default (L)	0.299972
Default (L)	0.216945
Default (L)	0.269462
Default (L)	0.24349
Default (L)	0.250537
Default (L)	0.228934
Default (L)	0.236005
Default (L)	0.204314
Default (L)	0.268732
Default (L)	0.288761
Default (L)	0.310738
Default (L)	0.223913
Default (L)	0.293245
Default (L)	0.328472
Default (L)	0.347496
Default (L)	0.350155
Default (L)	0.411034
Default (L)	0.397154
Default (L)	0.244698
Default (L)	0.297038
Default (L)	0.292058
Default (L)	0.284856
Default (L)	0.287396
Default (L)	0.237918
Default (L)	0.225334
Default (L)	0.295479
Default (L)	0.351008
Default (L)	0.144432
Default (L)	0.176423
Default (L)	0.201612
Default (L)	0.11528
Default (L)	0.233334
Default (L)	0.199782
Default (L)	0.329679
Default (L)	0.371432
Default (L)	0.174289
Default (L)	0.222128
Default (L)	0.191893
Default (L)	0.395504
Default (L)	0.265735
Default (L)	0.277619
Default (L)	0.204404
Default (L)	0.256712
Default (L)	0.25187
Default (L)	0.16039
Default (L)	0.268101
Default (L)	0.185252
Default (L)	0.180686
Default (L)	0.184019
Default (L)	0.350353
Default (L)	0.376945
Default (L)	0.253391
Default (L)	0.275918
Default (L)	0.347283
Default (L)	0.330179
Default (L)	0.290393
Default (L)	0.301329
Default (L)	0.298095
Default (L)	0.280565
Default (L)	0.231561
Default (L)	0.1358
Default (L)	0.300933
Default (L)	0.161388
Default (L)	0.129364
Default (L)	0.176895
Default (L)	0.209994
Default (L)	0.427768
Default (L)	0.239858
Default (L)	0.254719
Default (L)	0.278511
Default (L)	0.166107
Default (L)	0.243279
Default (L)	0.281309
Default (L)	0.296709
Default (L)	0.246652
Default (L)	0.329052
Default (L)	0.325125
Default (L)	0.308391
Default (L)	0.232158
Default (L)	0.35725
Default (L)	0.26126
Default (L)	0.145493
Default (L)	0.173834
Default (L)	0.162295
Default (L)	0.0133996
Default (L)	0.0229231
Default (L)	0.278355
Default (L)	0.272619
Default (L)	0.315675
Default (L)	0.17607
Default (L)	0.347107
Default (L)	0.214434
Default (L)	0.209539
Default (L)	0.267302
Default (L)	0.304646
Default (L)	0.167127
Default (L)	0.287356
Default (L)	0.307728
Default (L)	0.20653
Default (L)	0.242503
Default (L)	0.193305
Default (L)	0.274017
Default (L)	0.266823
Default (L)	0.214001
Default (L)	0.195394
Default (L)	0.132771
Default (L)	0.133279
Default (L)	0.345204
Default (L)	0.223142
Default (L)	0.352634
Default (L)	0.207887
Default (L)	0.218709
Default (L)	0.288799
Default (L)	0.286584
Default (L)	0.228569
Default (L)	0.204112
Default (L)	0.328652
Default (L)	0.283069
Default (L)	0.275937
Default (L)	0.160064
Default (L)	0.262215
Default (L)	0.295415
Default (L)	0.360519
Default (L)	0.285279
Default (L)	0.194147
Default (L)	0.271984
Default (L)	0.259908
Default (L)	0.369118
Default (L)	0.311909
Default (L)	0.302752
Default (L)	0.194725
Default (L)	0.158884
Default (L)	0.356068
Default (L)	0.328559
Default (L)	0.269455
Default (L)	0.259372
Default (L)	0.284966
Default (L)	0.343929
Default (L)	0.301751
Default (L)	0.190049
Default (L)	0.307396
Default (L)	0.375355
Default (L)	0.431947
Default (L)	0.309281
Default (L)	0.321636
Default (L)	0.361738
Default (L)	0.351587
Default (L)	0.280182
Default (L)	0.30966
Default (L)	0.251088
Default (L)	0.313047
Default (L)	0.297481
Default (L)	0.207732
Default (L)	0.305222
Default (L)	0.193113
Default (L)	0.190321
Default (L)	0.276947
Default (L)	0.27324
Default (L)	0.306444
Default (L)	0.386169
Default (L)	0.312295
Default (L)	0.283426
Default (L)	0.298496
Default (L)	0.286403
Default (L)	0.236342
Default (L)	0.383163
Default (L)	0.279776
Default (L)	0.291689
Default (L)	0.203712
Default (L)	0.280088
Default (L)	0.382831
Default (L)	0.31545
Default (L)	0.178578
Default (L)	0.240591
Default (L)	0.267384
Default (L)	0.227633
Default (L)	0.303902
Default (L)	0.203678
Default (L)	0.179127
Default (L)	0.187769
Default (L)	0.150712
Default (L)	0.177486
Default (L)	0.414195
Default (L)	0.375057
Default (L)	0.258457
Default (L)	0.331255
Default (L)	0.344988
Default (L)	0.32216
Default (L)	0.360941
Default (L)	0.460239
Default (L)	0.372825
Default (L)	0.270009
Default (L)	0.366453
Default (L)	0.170849
Default (L)	0.254063
Default (L)	0.227388
Default (L)	0.317591
Default (L)	0.197127
Default (L)	0.262405
Default (L)	0.319854
Default (L)	0.349536
Default (L)	0.293479
Default (L)	0.341692
Default (L)	0.161134
Default (L)	0.140005
Default (L)	0.249533
Default (L)	0.314576
Default (L)	0.263182
Default (L)	0.284362
Default (L)	0.344204
Default (L)	0.318684
Default (L)	0.17806
Default (L)	0.369548
Default (L)	0.223959
Default (L)	0.205816
Default (L)	0.204127
Default (L)	0.298399
Default (L)	0.225293
Default (L)	0.179136
Default (L)	0.355695
Default (L)	0.30185
Default (L)	0.103999
Default (L)	0.315499
Default (L)	0.285073
Default (L)	0.29702
Default (L)	0.292476
Default (L)	0.341479
Default (L)	0.333938
Default (L)	0.32585
Default (L)	0.2915
Default (L)	0.292983
Default (L)	0.332659
Default (L)	0.32414
Default (L)	0.338883
Visual (R)	0
Visual (R)	0.17283
Visual (R)	0.195614
Visual (R)	0.181383
Visual (R)	0.164112
Visual (R)	0.0873512
Visual (R)	0.203103
Visual (R)	0.232509
Visual (R)	0.273453
Visual (R)	0.190472
Visual (R)	0.153334
Visual (R)	0.167218
Visual (R)	0.30529
Visual (R)	0.0717655
Visual (R)	0.184665
Visual (R)	0.0865765
Visual (R)	0.281659
Visual (R)	0.149168
Visual (R)	0.118907
Visual (R)	0.0978927
Visual (R)	0.177102
Visual (R)	0.269892
Visual (R)	0.269939
Visual (R)	0.118001
Visual (R)	0.183264
Visual (R)	0.225054
Visual (R)	0.199447
Visual (R)	0.200103
Visual (R)	0.194421
Visual (R)	0.155092
Visual (R)	0.0403674
Visual (R)	0.173869
Visual (R)	0.09642
Visual (R)	0.0427381
Visual (R)	0.152931
Visual (R)	0.273726
Visual (R)	0.270551
Visual (R)	0.201738
Visual (R)	0.206144
Visual (R)	0.327075
Visual (R)	0.102819
Visual (R)	0.192863
Visual (R)	0.276796
Visual (R)	0.0201273
Visual (R)	0.243196
Visual (R)	0.188895
Visual (R)	0.147148
Visual (R)	0.201604
Visual (R)	0.314795
Visual (R)	0.1935
Visual (R)	0.173819
Visual (R)	0.115195
Visual (R)	0.266897
Visual (R)	0.239381
Visual (R)	0.384992
Visual (R)	0.269708
Visual (R)	0.316316
Visual (R)	0.256726
Visual (R)	0.30901
Visual (R)	0.302804
Visual (R)	0.271492
Visual (R)	0.238432
Visual (R)	0.242585
Visual (R)	0.299728
Visual (R)	0.217074
Visual (R)	0.254765
Visual (R)	0.267804
Visual (R)	0.261774
Visual (R)	0.276429
Visual (R)	0.288462
Visual (R)	0.274572
Visual (R)	0.329241
Visual (R)	0.237487
Visual (R)	0.326536
Visual (R)	0.342929
Visual (R)	0.256819
Visual (R)	0.367528
Visual (R)	0.329064
Visual (R)	0.329361
Visual (R)	0.340521
Visual (R)	0.314787
Visual (R)	0.393556
Visual (R)	0.333731
Visual (R)	0.152543
Visual (R)	0.192517
Visual (R)	0.255428
Visual (R)	0.320644
Visual (R)	0.273713
Visual (R)	0.226209
Visual (R)	0.203236
Visual (R)	0.366194
Visual (R)	0.2324
Visual (R)	0.306769
Visual (R)	0.198853
Visual (R)	0.323266
Visual (R)	0.301944
Visual (R)	0.262362
Visual (R)	0.293874
Visual (R)	0.531249
Visual (R)	0.402124
Visual (R)	0.364764
Visual (R)	0.207719
Visual (R)	0.325735
Visual (R)	0.299389
Visual (R)	0.201388
Visual (R)	0.112103
Visual (R)	0.287542
Visual (R)	0.243241
Visual (R)	0.215274
Visual (R)	0.300098
Visual (R)	0.319769
Visual (R)	0.268336
Visual (R)	0.386067
Visual (R)	0.236031
Visual (R)	0.229793
Visual (R)	0.414547
Visual (R)	0.107048
Visual (R)	0.275211
Visual (R)	0.224089
Visual (R)	0.372939
Visual (R)	0.442776
Visual (R)	0.351817
Visual (R)	0.151607
Visual (R)	0.208833
Visual (R)	0.395827
Visual (R)	0.29092
Visual (R)	0.311843
Visual (R)	0.174227
Visual (R)	0.201863
Visual (R)	0.307206
Visual (R)	0.342124
Visual (R)	0.336554
Visual (R)	0.315499
Visual (R)	0.403361
Visual (R)	0.3569
Visual (R)	0.363322
Visual (R)	0.347583
Visual (R)	0.198203
Visual (R)	0.374971
Visual (R)	0.201738
Visual (R)	0.344135
Visual (R)	0.321776
Visual (R)	0.254823
Visual (R)	0.299027
Visual (R)	0.279538
Visual (R)	0.287489
Visual (R)	0.0236049
[truncated: 1,675 more rows]

## Sheet: g
Parcel_ID	Heritability_Value
0
1
2
3
4
5
6	0.319451
7
8	0.499006
9
10	0.332499
11	0.314403
12	0.325657
13	0.343123
14	0.318536
15	0.313813
16
17
18	0.337401
19	0.335876
20
21
22
23
24
25
26
27
28	0.350717
29
30	0.387785
31
32
33
34
35
36
37
38
39
40	0.35578
41
42
43
44
45	0.381822
46	0.345582
47
48
49
50
51
52
53
54
55
56
57
58	0.3625
59
60
61
62
63
64
65
66
67
68
69
70	0.35656
71	0.363901
72	0.350579
73	0.376002
74
75
76	0.384151
77	0.394262
78
79
80
81
82
83
84
85
86
87
88
89
90	0.395216
91	0.411334
92
93
94	0.45917
95
96
97
98
99
100
101
102	0.409058
103	0.423572
104	0.56399
105	0.510883
106
107
108	0.510319
109
110
111	0.499176
112	0.416509
113
114
115	0.432126
116	0.540401
117
118
119	0.514001
120	0.576076
121	0.455215
122	0.493919
123
124
125	0.478554
126	0.579056
127
128	0.501304
129	0.542261
130	0.558869
131	0.485206
132
133	0.405596
134
135
136	0.544356
137	0.500691
138	0.529483
139	0.550428
140	0.561027
141	0.519391
142	0.520069
143	0.559924
144	0.366029
145	0.573739
146	0.539364
147	0.471304
148	0.44372
149	0.459367
150	0.490026
151	0.492597
152	0.577566
153	0.574351
154	0.481689
155	0.5625
156	0.586515
157	0.527037
158	0.579264
159	0.321011
160	0.4014
161	0.38819
162	0.370916
163	0.425299
164	0.399029
165	0.436895
166	0.429624
167	0.418037
168	0.295608
169	0.503299
170	0.507821
171	0.49216
172	0.467888
173	0.444067
174	0.398319
175	0.441368
176	0.387011
177	0.449197
178	0.354036
179	0.413165
180	0.385069
181	0.405463
182	0.409437
183	0.449571
184	0.312519
185	0.377776
186	0.447173
187	0.416313
188	0.383945
189	0.237847
190	0.338063
191
192	0.453831
193	0.454581
194	0.44847
195	0.275305
196
197
198	0.435501
199	0.291543
200	0.227817
201	0.447481
202	0.44445
203	0.24502
204	0.380627
205	0.319772
206
207	0.422287
208	0.399585
209	0.414861
210
211	0.302529
212	0.340612
213	0.266624
214	0.265238
215	0.361548
216	0.254306
217	0.308595
218
219
220	0.375371
221
222	0.233435
223
224	0.266725
225
226
227	0.310535
228	0.312957
229	0.308304
230	0.294538
231
232
233	0.276117
234
235	0.312399
236	0.314434
237	0.330414
238
239
240
241
242
243
244
245
246	0.246196
247	0.341165
248	0.353277
249	0.319896
250	0.237093
251	0.270385
252	0.305451
253	0.379292
254	0.387714
255	0.362565
256	0.219494
257	0.22907
258	0.213816
259	0.151904
260	0.122535
261	0.136749
262	0.333749
263	0.39171
264	0.390009
265	0.252536
266	0.212552
267	0.304437
268	0.375377
269	0.361863
270	0.407053
271	0.245995
272	0.392484
273	0.349359
274	0.329039
275	0.28007
276	0.219972
277	0.255782
278	0.392027
279	0.344219
280	0.270412
281	0.250172
282	0.272936
283	0.266678
284	0.261621
285	0.262996
286	0.2607
287	0.400138
288	0.293832
289	0.356041
290	0.262353
291	0.325884
292	0.266885
293	0.397675
294	0.380458
295	0.383872
296	0.367493
297	0.277232
298	0.271369
299	0.399
300	0.346718
301	0.285899
302	0.418242
303	0.371331
304	0.291005
305	0.313968
306	0.325266
307	0.276632
308	0.274388
309	0.278815
310	0.440006
311	0.283222
312	0.409364
313	0.325707
314	0.461926
315	0.295074
316	0.429628
317	0.408017
318	0.385362
319	0.328284
320	0.29429
321	0.36755
322	0.418699
323	0.390352
324	0.429502
325	0.325211
326	0.371394
327	0.498686
328	0.383159
329	0.326893
330	0.384817
331	0.44347
332	0.509694
333	0.497591
334	0.419824
335	0.549582
336	0.422905
337	0.564376
338	0.535717
339	0.582783
340	0.591498
341	0.586557
342	0.591622
343	0.519127
344	0.577573
345	0.577997
346	0.571607
347	0.561587
348	0.568951
349	0.497458
350	0.162595
351	0.31276
352	0.294423
353	0.288144
354	0.327713
355	0.422619
356	0.343193
357	0.300472
358	0.366302
359	0.631464
360	0.681799
361	0.637828
362	0.67985
363	0.697332
364	0.721358
365	0.67131
366	0.666637
367	0.68248
368	0.661601
369	0.315195
370	0.311406
371	0.282886
372	0.29597
373	0.287015
374	0.281973
375	0.400499
376	0.604811
377	0.692314
378	0.320092
379	0.321127
380	0.302356
381	0.312837
382	0.424169
383	0.426935
384	0.677187
385	0.702229
386	0.669916
387	0.269771
388	0.282481
389	0.300391
390	0.28594
391	0.287398
392	0.309843
393	0.633706
394	0.296387
395	0.288354
396	0.312138
397	0.531994
398	0.683152
399	0.673714
400	0.681395
401	0.305328
402	0.297681
403	0.298812
404	0.30443
405	0.304275
406	0.303332
407	0.604103
408	0.655176
409	0.301972
410	0.333942
411	0.376484
412	0.277083
413	0.295338
414	0.296435
415	0.300211
416	0.290919
417	0.493315
418	0.622793
419	0.610617
420	0.674984
421	0.629441
422	0.659773
423	0.313493
424	0.551839
425	0.640758
426	0.651299
427	0.281988
428	0.300111
429	0.327487
430	0.331935
431	0.285448
432	0.317006
433	0.612997
434	0.596422
435	0.281095
436	0.291591
437	0.295222
438	0.294102
439	0.27349
440	0.300929
441	0.476609
442	0.27751
443	0.285687
444	0.326823
445	0.322832
446	0.246635
447	0.27806
448	0.512888
449	0.280497
450	0.573028
451	0.56118
452	0.26763
453	0.28005
454	0.599552
455	0.54725
456	0.567384
457	0.258678
458	0.591884
459	0.563492
460	0.525233
461	0.558185
462	0.471696
463	0.590767
464	0.521538
465	0.570469
466	0.591546
467	0.57844
468	0.562738
469	0.536874
470	0.556467
471	0.549727
472	0.352142
473	0.540706
474	0.576318
475	0.564954
476	0.570696
477	0.461949
478	0.460122
479	0.570197
480	0.566356
481	0.50394
482	0.470558
483	0.528651
484	0.468032
485	0.395122
486	0.496504
487	0.387275
488	0.147176
489	0.213226
490	0.154358
491	0.231676
492	0.256187
493	0.290654
494	0.31791
495	0.300367
496	0.377675
497	0.284656
498	0.40386
499	0.171878
500	0.40189
501	0.380149
502	0.168764
503	0.368667
504	0.18043
505	0.422473
506	0.383732
507	0.210566
508	0.420177
509	0.461897
510	0.284639
511	0.456969
512	0.475829
513	0.382496
514	0.354592
515	0.291417
516	0.421031
517	0.391116
518	0.372638
519	0.378948
520	0.528388
521	0.457085
522	0.469222
523	0.418585
524	0.291165
525	0.444794
526	0.40698
527	0.502935
528	0.309562
529	0.299461
530	0.305273
531	0.327777
532	0.426373
533	0.325084
534	0.336498
535	0.357752
536	0.455297
537	0.430683
538	0.335595
539	0.422261
540	0.419107
541	0.481858
542	0.393069
543	0.445859
544	0.489111
545	0.573739
546	0.415584
547	0.430706
548	0.52076
549	0.500949
550	0.448388
551	0.475883
552	0.282127
553	0.444227
554	0.610628
555	0.423476
556	0.486254
557	0.532896
558	0.459381
559	0.637732
560	0.523896
561	0.610875
562	0.620217
563	0.585837
564	0.563173
565	0.590345
566	0.288197
567	0.633694
568	0.59486
569	0.48188
570	0.536058
571	0.610733
572	0.600856
573	0.618761
574	0.63136
575	0.293858
576	0.309405
577	0.631716
578	0.590293
579	0.631242
580	0.635247
581	0.606975
582	0.638128
583	0.616101
584	0.629603
585	0.618755
586	0.614229
587	0.626269
588	0.616161
589	0.624275
590	0.608438
591	0.64149
592	0.64474
593	0.658351
594	0.630476
595	0.645847
596	0.704415
597	0.675867
598	0.663637
599	0.668418
600	0.661866
601	0.675776
602	0.670617
603	0.680488
604	0.680539
605	0.639763
606	0.690805
607	0.704499
608	0.679017
609	0.687034
610	0.694172
611	0.691902
612	0.684329
613	0.710505
614	0.698199
615	0.709394
616	0.714497
617	0.709972
618	0.703953
619	0.698196
620	0.706639
621	0.712128
622	0.68525
623	0.685308
624	0.164166
625	0.225521
626	0.299171
627	0.154321
628	0.273345
629	0.254346
630	0.168264
631	0.204068
632	0.150569
633	0.346834
634	0.372187
635	0.287922
636	0.152026
637	0.368086
638	0.122341
639	0.223447
640	0.21183
641	0.256182
642	0.214711
643	0.303042
644	0.335637
645	0.38179
646	0.245173
647	0.202484
648	0.220538
649	0.275571
650	0.225471
651	0.352546
652	0.240054
653	0.233851
654	0.349545
655	0.35196
656	0.307868
657	0.393282
658	0.345806
659	0.333736
660	0.390701
661	0.273635
662	0.571374
663	0.448192
664	0.526129
665	0.297391
666	0.563463
667	0.603582
668	0.380207
669	0.408492
670	0.47333
671	0.461923
672	0.440688
673	0.435197
674	0.421773
675	0.382188
676	0.510423
677	0.56222
678	0.612732
679	0.420755
680	0.525129
681	0.33627
682	0.584146
683	0.595522
684	0.598038
685	0.383524
686	0.549418
687	0.508229
688	0.38617
689	0.466231
690	0.468646
691	0.544345
692	0.534178
693	0.491985
694	0.520274
695	0.492265
696	0.488791
697	0.526664
698	0.453735
699	0.438891
700	0.345995
701	0.450955
702	0.501532
703	0.413983
704	0.476985
705	0.433
706	0.410468
707	0.422435
708	0.404711
709	0.384232
710	0.354274
711	0.38193
712	0.35624
713	0.255995
714	0.339361
715	0.342393
716	0.271097
717	0.378101
718	0.355863
719	0.409137
720	0.454524
721	0.48159
722	0.485963
723	0.383166
724	0.371861
725	0.476129
726	0.377404
727	0.391368
728	0.384067
729	0.259448
730	0.267917
731	0.358794
732	0.458483
733	0.454302
734	0.336616
735	0.265499
736	0.294418
737	0.333961
738	0.447289
739	0.390232
740	0.384559
741	0.270701
742	0.19075
743	0.363614
744	0.390016
745	0.391926
746	0.394877
747	0.367167
748	0.34676
749	0.305636
750	0.323625
751	0.362352
752	0.345007
753	0.346462
754	0.303406
755	0.254328
756	0.346386
757	0.344096
758	0.38169
759	0.27355
760	0.339262
761	0.413458
762	0.512216
763	0.353623
764	0.387697
765	0.367546
766	0.652435
767	0.649406
768	0.427539
769	0.449928
770	0.397058
771	0.654483
772	0.462804
773	0.394166
774	0.345692
775	0.645961
776	0.601867
777	0.388691
778	0.365245
779	0.559185
780	0.416111
781	0.450225
782	0.446183
783	0.533171
784	0.381372
785	0.356877
786	0.546416
787	0.489157
788	0.560014
789	0.346502
790	0.34685
791	0.336442
792	0.495429
793	0.515424
794	0.539797
795	0.330347
796	0.43432
797	0.461286
798	0.467173
799	0.369138
800	0.349451
801	0.460413
802	0.464248
803	0.33268
804	0.345677
805	0.454811
806	0.46501
807	0.492301
808	0.355566
809	0.370512
810	0.46415
811	0.475199
812	0.363405
813	0.405626
814	0.460182
815	0.451224
816	0.448937
817	0.372842
818	0.366686
819	0.395817
820	0.380729
821	0.478943
822	0.475121
823	0.386895
824	0.428909
825	0.460197
826	0.455715
827	0.47753
828	0.441461
829	0.475281
830	0.461065
831	0.452803
832	0.442264
833	0.47085
834	0.366943
835	0.450994
836	0.461611
837	0.474469
838	0.390586
839	0.497819
840	0.453692
841	0.45895
842	0.415145
843	0.421074
844	0.458343
845	0.470679
846	0.477932
847	0.460816
848	0.465225
849	0.339849
850	0.454269
851	0.455759
852	0.44752
853	0.475667
854	0.441359
855	0.448369
856	0.433291
857	0.437396
858	0.32717
859	0.303083
860	0.412367
861	0.353563
862	0.357967
863	0.312256
864	0.241814
865	0.34636
866	0.181034
867	0.475733
868	0.385872
869	0.498864
870	0.359682
871	0.226459
872	0.244088
873	0.281878
874	0.222441
875	0.26038
876	0.218218
877	0.209566
878	0.283028
879	0.592384
880	0.34029
881	0.375123
882	0.488271
883	0.598317
884	0.437843
885	0.329106
886	0.225592
887	0.322627
888	0.476406
889	0.42854
890	0.424592
891	0.175808
892	0.183898
893	0.440537
894	0.57965
895	0.432446
896	0.221193
897	0.227244
898	0.211712
899	0.323785
900	0.240935
901	0.205043
902	0.504729
903	0.527595
904	0.489695
905	0.275124
906	0.195666
907	0.219809
908	0.316224
909	0.547883
910	0.418528
911	0.262072
912	0.224617
913	0.244219
914	0.24264
915	0.525711
916	0.518916
917	0.473625
918	0.208019
919	0.24705
920	0.377655
921	0.382882
922	0.289982
923	0.290715
924	0.497969
925	0.507821
926	0.222427
927	0.248385
928	0.482882
929	0.274719
930	0.490492
931	0.423319
932	0.255523
933	0.454027
934	0.411917
935	0.394628
936	0.373964
937	0.394434
938	0.283962
939	0.316773
940	0.34951
941	0.340742
942	0.329299
943	0.352321
944	0.401078
945	0.387476
946	0.45963
947	0.369114
948	0.404923
949	0.412347
950	0.381977
951	0.379933
952	0.372648
953	0.395163
954	0.382896
955	0.340006
956	0.389001
957	0.378507
958	0.378528
959	0.342463
960	0.234848
961	0.249658
962	0.266492
963	0.234633
964	0.240071
965	0.239337
966	0.210097
967	0.225721
968	0.160974
969	0.103644
970	0.152557
971	0.244737
972	0.216172
973	0.293901
974	0.225796
975	0.240428
976	0.173269
977	0.337639
978	0.263115
979	0.144521
980	0.19905
981	0.394766
982	0.474767
983	0.265334
984	0.310428
985	0.311087
986	0.285405
987	0.273165
988	0.273926
989	0.374025
990	0.279931
991	0.256689
992	0.292277
993	0.216474
994	0.403155
995	0.313523
996	0.29743
997	0.321884
998	0.220223
999	0.350069
1000	0.398209
1001	0.251903
1002	0.29367
1003	0.379707
1004	0.367749
1005	0.388453
1006	0.32294
1007	0.387151
1008	0.376878
1009	0.33305
1010	0.40024
1011	0.305663
1012	0.3794
1013	0.353516
1014	0.279799
1015	0.362907
1016	0.364623
1017	0.352375
1018	0.338727
1019	0.283265
1020	0.326497
1021	0.329567
1022	0.272895
1023	0.160485
1024	0.204477
1025	0.379941
1026	0.431846
1027	0.381998
1028	0.506057
1029	0.569711
1030	0.562336
1031	0.521413
1032	0.493188
1033	0.546009
1034	0.547533
1035	0.454968
1036	0.421103
1037	0.459267
1038	0.488878
1039	0.492764
1040	0.336032
1041	0.420077
1042	0.278815
1043	0.248816
1044	0.338264
1045	0.433069
1046	0.432631
1047	0.343533
1048	0.371173
1049	0.382313
1050	0.414627
1051	0.354017
1052	0.391112
1053	0.454194
1054	0.335571
1055	0.419506
1056	0.380836
1057	0.266479
1058	0.249187
1059	0.0862546
1060	0.148361
1061	0.147517
1062	0.188572
1063	0.234152
1064	0.216159
1065	0.0616383
1066	0.171477
1067	0.0777429
1068	0.144953
1069	0.209654
1070	0.211644
1071	0.211598
1072	0.07915
1073	0.23537
1074	0.0708893
1075	0.327036
1076	0.279748
1077	0.352043
1078	0.331701
1079	0.364659
1080	0.413781
1081	0.379115
1082	0.405165
1083	0.276812
1084	0.423925
1085	0.385861
1086	0.333852
1087	0.413784
1088	0.39025
1089	0.424097
1090	0.34922
1091	0.397189
1092	0.476161
1093	0.391725
1094	0.412744
1095	0.461011
1096	0.40516
1097	0.396287
1098	0.475717
1099	0.428072
1100	0.405937
1101	0.379401
1102	0.370612
1103	0.484935
1104	0.467702
1105	0.425537
1106	0.507359
1107	0.503106
1108	0.469284
1109	0.577307
1110	0.499961
1111	0.48308
1112	0.489486
1113	0.510457
1114	0.493295
1115	0.585273
1116	0.535468
1117	0.579117
1118	0.532263
1119	0.52683
1120	0.499439
1121	0.509332
1122	0.534318
1123	0.506984
1124	0.562389
1125	0.569495
1126	0.554968
1127	0.585096
1128	0.623262
1129	0.598977
1130	0.587265
1131	0.558571
1132	0.63156
1133	0.634684
1134	0.632057
1135	0.606295
1136	0.631033
1137	0.624684
1138	0.61386
1139	0.605786
1140	0.631433
1141	0.588216
1142	0.554865
1143	0.637326
1144	0.639905
1145	0.637897
1146	0.62416
1147	0.635903
1148	0.634583
1149	0.63889
1150	0.610987
1151	0.663087
1152	0.622909
1153	0.655248
1154	0.642532
1155	0.643754
1156	0.641803
1157	0.622105
1158	0.58178
1159	0.628186
1160	0.631018
1161	0.603117
1162	0.458561
1163	0.394107
1164	0.432515
1165	0.386369
1166	0.473949
1167	0.402454
1168	0.421437
1169	0.379642
1170	0.330435
1171	0.42832
1172	0.448773
1173	0.449285
1174	0.41585
1175	0.379487
1176	0.402243
1177	0.468574
1178	0.487543
1179	0.445139
1180	0.463543
1181	0.454462
1182	0.339892
1183	0.390769
1184	0.447818
1185	0.42122
1186	0.41741
1187	0.511548
1188	0.4684
1189	0.498157
1190	0.358397
1191	0.418299
1192	0.392102
1193	0.483726
1194	0.49642
1195	0.48141
1196	0.352239
1197	0.332223
1198	0.530423
1199	0.55021
1200	0.382853
1201	0.368382
1202	0.511462
1203	0.538286
1204	0.526775
1205	0.537096
1206	0.415492
1207	0.419313
1208	0.558585
1209	0.555752
1210	0.33622
1211	0.331298
1212	0.33749
1213	0.524735
1214	0.534445
1215	0.516238
1216	0.464046
1217	0.572437
1218	0.569031
1219	0.48611
1220	0.396205
1221	0.324329
1222	0.368788
1223	0.5553
1224	0.508634
1225	0.558288
1226	0.548593
1227	0.55458
1228	0.468024
1229	0.61311
1230	0.522274
1231	0.550084
1232	0.646511
1233	0.527764
1234	0.548351
1235	0.55245
1236	0.541546
1237	0.542622
1238	0.601492
1239	0.55847
1240	0.634888
1241	0.550899
1242	0.642045
1243	0.56165
1244	0.553241
1245	0.548803
1246	0.648824
1247	0.577503
1248	0.639729
1249	0.62303
1250	0.63279
1251	0.612758
1252	0.645872
1253	0.467411
1254	0.446961
1255	0.42916
1256	0.473991
1257	0.467436
1258	0.286311
1259	0.283038
1260	0.468519
1261	0.474948
1262	0.455696
1263	0.484377
1264	0.463682
1265	0.465706
1266	0.473237
1267	0.487381
1268
1269
1270	0.420524
1271	0.478082
1272	0.469931
1273
1274	0.473255
1275
1276	0.347644
1277	0.349976
1278	0.406457
1279	0.485287
1280	0.464122
1281
1282
1283	0.331577
1284	0.504307
1285	0.465313
1286	0.432703
1287	0.484021
1288	0.486542
1289	0.468286
1290	0.512774
1291	0.479709
1292
1293
1294	0.44824
1295	0.472291
1296	0.457538
1297	0.484408
1298	0.499127
1299	0.426261
1300	0.481121
1301	0.46263
1302	0.482462
1303	0.493204
1304	0.470424
1305	0.469483
1306	0.471269
1307	0.480521
1308	0.508669
1309	0.541453
1310
1311
1312	0.494935
1313	0.491248
1314	0.483584
1315	0.455788
1316
1317
1318
1319	0.497946
1320	0.474892
1321	0.488151
1322	0.457523
1323	0.520121
1324
1325	0.474496
1326	0.496221
1327	0.488031
1328	0.497216
1329	0.482233
1330	0.489883
1331	0.470933
1332	0.528521
1333	0.558907
1334	0.505063
1335	0.504788
1336	0.508136
1337	0.51567
1338	0.480159
1339	0.472957
1340	0.494566
1341	0.487929
1342	0.5042
1343	0.510101
1344	0.483364
1345	0.512264
1346	0.529895
1347	0.48317
1348	0.512888
1349	0.476397
1350	0.4995
1351	0.514892
1352
1353	0.509671
1354
1355	0.487546
1356	0.49734
1357
1358	0.486239
1359	0.473213
1360	0.472084
1361	0.492238
1362	0.489609
1363	0.503126
1364	0.599012
1365	0.532893
1366	0.54793
1367	0.551038
1368	0.576178
1369	0.621625
1370	0.607406
1371	0.632008
1372	0.58129
1373	0.652459
1374	0.632868
1375	0.642245
1376	0.36879
1377	0.511973
1378	0.532437
1379	0.556494
1380	0.629738
1381	0.617736
1382	0.470038
1383	0.470592
1384	0.474717
1385	0.565015
1386	0.640402
1387	0.635844
1388	0.640356
1389	0.402858
1390	0.474329
1391	0.518253
1392	0.508742
1393	0.511061
1394	0.509857
1395	0.492077
1396	0.61423
1397	0.521979
1398	0.570879
1399	0.514956
1400	0.493383
1401	0.652648
1402	0.630834
1403	0.492308
1404	0.618361
1405	0.60489
1406	0.506307
1407	0.508706
1408	0.518104
1409	0.540429
1410	0.575402
1411	0.651095
1412	0.517922
1413	0.510572
1414	0.573223
1415	0.544273
1416	0.645196
1417	0.516719
1418	0.514127
1419	0.53199
1420	0.639651
1421	0.598905
1422	0.542484
1423	0.557208
1424	0.647851
1425	0.531477
1426	0.549372
1427	0.564472
1428	0.619016
1429	0.536543
1430	0.454944
1431	0.518494
1432	0.605715
1433	0.579773
1434	0.574738
1435	0.531639
1436	0.567129
1437	0.607425
1438	0.61801
1439	0.605779
1440	0.590303
1441	0.593327
1442	0.462454
1443	0.574836
1444	0.581119
1445	0.54897
1446	0.611969
1447	0.562484
1448	0.540953
1449	0.573818
1450	0.572898
1451	0.581977
1452	0.61754
1453	0.60303
1454	0.58563
1455	0.581411
1456	0.563873
1457	0.59701
1458	0.617066
1459	0.588922
1460	0.571458
1461	0.582989
1462	0.57596
1463	0.552155
1464	0.553949
1465	0.576616
1466	0.342317
1467	0.581852
1468	0.556262
1469	0.544644
1470	0.577738
1471	0.592469
1472	0.550314
1473	0.595178
1474	0.564507
1475	0.384943
1476	0.591042
1477	0.59083
1478	0.554207
1479	0.594392
1480	0.571869
1481	0.495927
1482	0.585363
1483	0.561069
1484	0.59205
1485	0.555012
1486	0.570647
1487	0.59017
1488	0.568991
1489	0.540443
1490	0.520078
1491	0.577775
1492	0.58635
1493	0.553347
1494	0.446919
1495	0.458452
1496	0.565958
1497	0.420106
1498	0.563161
1499	0.593037
1500	0.590865
1501	0.594035
1502	0.59137
1503	0.550005
1504	0.556064
1505	0.552672
1506	0.575624
1507	0.456938
1508	0.427998
1509	0.547257
1510	0.555317
1511	0.556426
1512	0.606237
1513	0.560533
1514	0.575099
1515	0.556081
1516	0.561274
1517	0.550887
1518	0.55855
1519	0.595999
1520	0.49688
1521	0.549879
1522	0.549679
1523	0.549271
1524	0.603549
1525	0.553045
1526	0.552565
1527	0.567091
1528	0.581904
1529	0.544053
1530	0.560661
1531	0.555725
1532	0.595848
1533	0.552197
1534	0.556239
1535	0.538582
1536	0.554818
1537	0.559684
1538	0.563378
1539	0.477441
1540	0.542976
1541	0.553619
1542	0.597948
1543	0.538675
1544	0.559943
1545	0.579762
1546	0.452626
1547	0.561002
1548	0.559493
1549	0.568659
1550	0.558239
1551	0.479439
1552	0.563436
1553	0.572994
1554	0.558345
1555	0.558844
1556	0.560304
1557	0.541965
1558	0.556939
1559	0.569573
1560	0.490716
1561	0.538543
1562	0.557905
1563	0.555834
1564	0.551844
1565	0.554824
1566	0.537946
1567	0.55144
1568	0.554558
1569	0.559162
1570	0.544645
1571	0.55813
1572	0.548101
1573	0.546132
1574	0.576948
1575	0.546613
1576	0.544839
1577	0.56809
1578	0.547077
1579	0.558635
1580	0.54365
1581	0.578551
1582	0.535901
1583	0.5526
1584	0.569191
1585	0.572317
1586	0.580397
1587	0.559542
1588	0.579795
1589	0.590214
1590	0.588011
1591	0.576007
1592	0.589199
1593	0.579836
1594	0.576916
1595	0.582773
1596	0.548362
1597	0.538522
1598	0.545783
1599	0.583955
1600	0.612325
1601	0.539469
1602	0.547206
1603	0.54317
1604	0.575776
1605	0.618673
1606	0.581115
1607	0.552877
1608	0.539054
1609	0.615124
1610	0.579491
1611	0.570611
1612	0.564497
1613	0.559483
1614	0.539183
1615	0.552546
1616	0.610223
1617	0.609887
1618	0.556065
1619	0.547639
1620	0.581872
1621	0.611227
1622	0.549706
1623	0.599412
1624	0.593475
1625	0.557089
1626	0.540982
1627	0.620708
1628	0.559176
1629	0.560517
1630	0.563867
1631	0.616244
1632	0.607211
1633	0.577074
1634	0.573727
1635	0.574398
1636	0.564226
1637	0.561215
1638	0.585521
1639	0.582984
1640	0.569781
1641	0.569368
1642	0.563377
1643	0.599473
1644	0.59139
1645	0.571149
1646	0.569551
1647	0.574178
1648	0.593928
1649	0.581516
1650	0.579311
1651	0.576863
1652	0.577665
1653	0.531627
1654	0.570787
1655	0.57142
1656	0.576467
1657	0.577329
1658	0.574886
1659	0.516829
1660	0.523434
1661	0.559742
1662	0.513805
1663	0.566556
1664	0.562362
1665	0.549917
1666	0.558661
1667	0.558624
1668	0.519905
1669	0.525902
1670	0.544894
1671	0.528945
1672	0.529217
1673	0.551512
1674	0.505189
1675	0.520751
1676	0.543457
1677	0.535399
1678	0.540833
1679	0.487867
1680	0.502502
1681	0.4803
1682	0.539085
1683	0.470784
1684	0.534883
1685	0.483796
1686	0.463337
1687	0.441405
1688	0.48398
1689	0.445497
1690	0.41198
1691	0.44587
1692	0.409061
1693	0.458301
1694	0.429294
1695	0.335146
1696	0.436612
1697	0.390436
1698	0.323502
1699	0.323557
1700	0.450585
1701	0.450908
1702	0.309464
1703	0.433676
1704	0.407698
1705	0.437713
1706	0.421314
1707	0.411801
1708	0.389047
1709	0.398308
1710	0.37048
1711	0.34713
1712	0.32569
1713	0.355459
1714	0.368507
1715	0.400359
1716	0.360586
1717	0.520351
1718	0.533301
1719	0.467183
1720	0.547872
1721	0.450002
1722	0.533796
1723	0.536166
1724	0.539574
1725	0.538658
1726	0.544122
1727	0.484153
1728	0.539266
1729	0.526277
1730	0.358421
1731	0.269691
1732
1733	0.542468
1734	0.215027
1735	0.21882
1736	0.231713
1737	0.250938
1738
1739	0.23164
1740	0.301381
1741	0.35013
1742
1743
1744	0.379719
1745
1746
1747	0.375158
1748	0.422126
1749
1750
1751	0.36577
1752	0.379339
1753	0.411374
1754	0.428128
1755
1756
1757
1758
1759
1760	0.430456
1761	0.44572
1762
1763
1764	0.432814
1765
1766
1767
1768	0.349987
1769
1770
1771
1772
1773
1774
1775
1776
1777
1778
1779
1780
1781
1782
1783
1784
1785
1786
1787
1788	0.440255
1789
1790
1791
1792
1793
1794
1795
1796
1797
1798
1799
1800
1801
1802
1803
1804
1805
1806
1807
1808
1809
1810
1811
1812
1813
1814
1815
1816
1817
1818
1819
1820
1821
1822
1823
1824
1825
1826
1827
1828
1829
1830
1831
1832
1833
1834
1835
1836
1837
1838
1839
1840
1841	0.282183
1842	0.346604
1843	0.302334
1844	0.466108
1845	0.473
1846	0.463657
1847	0.408644
1848	0.454085
1849	0.44164
1850	0.362848
1851	0.442088
1852	0.471324
1853	0.290956
1854	0.278452
1855	0.460111
1856	0.464255
1857	0.468154
1858	0.460013
1859	0.360449
1860	0.399585
1861	0.316679
1862	0.434521
1863	0.370831
1864
1865	0.296317
1866	0.393262
1867	0.444168
1868	0.458057
1869	0.290333
1870	0.364493
1871	0.329897
1872	0.436132
1873	0.456294
1874	0.460077
1875	0.418736
1876	0.318051
1877
1878	0.343844
1879	0.4161
1880	0.31677
1881	0.275781
1882	0.441595
1883	0.387685
1884	0.306937
1885	0.311003
1886	0.389026
1887	0.391419
1888	0.444136
1889	0.396249
1890	0.298856
1891	0.429653
1892	0.413982
1893	0.273607
1894	0.424213
1895	0.286006
1896	0.306445
1897	0.364422
1898	0.390861
1899	0.315396
1900	0.395571
1901	0.27501
1902	0.349033
1903	0.256318
1904	0.366134
1905	0.315385
1906	0.250889
1907	0.325667
1908	0.311728
1909	0.3
1910	0.304842
1911	0.243727
1912	0.243584
1913	0.292094
1914	0.287077
1915	0.357984
1916	0.27759
1917	0.271401
1918	0.320855
1919	0.290759
1920	0.278315
1921	0.301065
1922	0.299744
1923	0.31061
1924	0.329396
1925	0.310007
1926	0.285643
1927	0.324125
1928	0.312868
1929	0.271664
1930	0.326063
1931	0.363468
1932	0.405181
1933	0.438624
1934	0.347052
1935	0.313552
1936	0.320809
1937	0.337017
1938	0.352464
1939	0.311475
1940	0.367195
1941	0.248666
1942	0.340277
1943	0.355077
1944	0.325136
1945	0.365963
1946	0.368146
1947	0.39394
1948	0.403537
1949	0.39716
1950	0.276248
1951	0.409016
1952	0.398258
1953	0.39809
1954	0.405788
1955	0.421848
1956	0.407417
1957	0.405013
1958	0.39184
1959	0.391087
1960	0.419713
1961	0.442209
1962	0.497441
1963	0.48885
1964	0.575565
1965	0.521826
1966	0.479483
1967	0.453271
1968	0.468468
1969	0.530732
1970	0.521593
1971	0.558573
1972	0.553282
1973	0.576676
1974	0.592154
1975	0.612326
1976	0.606656
1977	0.639927
1978	0.639236
1979	0.654166
1980	0.655911
1981	0.655201
1982	0.654814
1983	0.644073
1984	0.478693
1985	0.417467
1986	0.417024
1987	0.344309
1988	0.268357
1989	0.242416
1990	0.265871
1991	0.355252
1992	0.337337
1993	0.489577
1994	0.428476
1995	0.265907
1996	0.324163
1997	0.357281
1998	0.381008
[truncated: 2,122 more rows]

## Sheet: h
ROI	Value
Frontal (L)	0.503299
Frontal (L)	0.507821
Frontal (L)	0.49216
Frontal (L)	0.467888
Frontal (L)	0.444067
Frontal (L)	0.449197
Frontal (L)	0.383945
Frontal (L)	0.338063
Frontal (L)	0.319772
Frontal (L)	0.254306
Frontal (L)	0.392027
Frontal (L)	0.250172
Frontal (L)	0.400138
Frontal (L)	0.356041
Frontal (L)	0.380458
Frontal (L)	0.383872
Frontal (L)	0.367493
Frontal (L)	0.346718
Frontal (L)	0.371331
Frontal (L)	0.291005
Frontal (L)	0.313968
Frontal (L)	0.325707
Frontal (L)	0.461926
Frontal (L)	0.295074
Frontal (L)	0.385362
Frontal (L)	0.328284
Frontal (L)	0.29429
Frontal (L)	0.36755
Frontal (L)	0.418699
Frontal (L)	0.390352
Frontal (L)	0.429502
Frontal (L)	0.325211
Frontal (L)	0.371394
Frontal (L)	0.498686
Frontal (L)	0.383159
Frontal (L)	0.326893
Frontal (L)	0.384817
Frontal (L)	0.44347
Frontal (L)	0.509694
Frontal (L)	0.497591
Frontal (L)	0.419824
Frontal (L)	0.549582
Frontal (L)	0.422905
Frontal (L)	0.564376
Frontal (L)	0.535717
Frontal (L)	0.582783
Frontal (L)	0.591498
Frontal (L)	0.586557
Frontal (L)	0.591622
Frontal (L)	0.519127
Frontal (L)	0.577573
Frontal (L)	0.577997
Frontal (L)	0.571607
Frontal (L)	0.561587
Frontal (L)	0.568951
Frontal (L)	0.497458
Frontal (L)	0.422619
Frontal (L)	0.300472
Frontal (L)	0.631464
Frontal (L)	0.681799
Frontal (L)	0.637828
Frontal (L)	0.67985
Frontal (L)	0.697332
Frontal (L)	0.721358
Frontal (L)	0.67131
Frontal (L)	0.666637
Frontal (L)	0.68248
Frontal (L)	0.661601
Frontal (L)	0.282886
Frontal (L)	0.281973
Frontal (L)	0.400499
Frontal (L)	0.604811
Frontal (L)	0.692314
Frontal (L)	0.312837
Frontal (L)	0.424169
Frontal (L)	0.426935
Frontal (L)	0.677187
Frontal (L)	0.702229
Frontal (L)	0.669916
Frontal (L)	0.287398
Frontal (L)	0.309843
Frontal (L)	0.633706
Frontal (L)	0.288354
Frontal (L)	0.312138
Frontal (L)	0.531994
Frontal (L)	0.683152
Frontal (L)	0.673714
Frontal (L)	0.681395
Frontal (L)	0.298812
Frontal (L)	0.30443
Frontal (L)	0.304275
Frontal (L)	0.303332
Frontal (L)	0.604103
Frontal (L)	0.655176
Frontal (L)	0.301972
Frontal (L)	0.333942
Frontal (L)	0.376484
Frontal (L)	0.277083
Frontal (L)	0.300211
Frontal (L)	0.290919
Frontal (L)	0.493315
Frontal (L)	0.622793
Frontal (L)	0.610617
Frontal (L)	0.674984
Frontal (L)	0.629441
Frontal (L)	0.659773
Frontal (L)	0.313493
Frontal (L)	0.551839
Frontal (L)	0.640758
Frontal (L)	0.651299
Frontal (L)	0.300111
Frontal (L)	0.327487
Frontal (L)	0.331935
Frontal (L)	0.285448
Frontal (L)	0.317006
Frontal (L)	0.612997
Frontal (L)	0.596422
Frontal (L)	0.281095
Frontal (L)	0.291591
Frontal (L)	0.295222
Frontal (L)	0.294102
Frontal (L)	0.27349
Frontal (L)	0.300929
Frontal (L)	0.476609
Frontal (L)	0.27751
Frontal (L)	0.285687
Frontal (L)	0.326823
Frontal (L)	0.322832
Frontal (L)	0.246635
Frontal (L)	0.27806
Frontal (L)	0.512888
Frontal (L)	0.280497
Frontal (L)	0.573028
Frontal (L)	0.56118
Frontal (L)	0.26763
Frontal (L)	0.28005
Frontal (L)	0.599552
Frontal (L)	0.54725
Frontal (L)	0.567384
Frontal (L)	0.258678
Frontal (L)	0.591884
Frontal (L)	0.563492
Frontal (L)	0.525233
Frontal (L)	0.558185
Frontal (L)	0.471696
Frontal (L)	0.590767
Frontal (L)	0.521538
Frontal (L)	0.570469
Frontal (L)	0.591546
Frontal (L)	0.57844
Frontal (L)	0.562738
Frontal (L)	0.536874
Frontal (L)	0.556467
Frontal (L)	0.549727
Frontal (L)	0.352142
Frontal (L)	0.540706
Frontal (L)	0.576318
Frontal (L)	0.564954
Frontal (L)	0.570696
Frontal (L)	0.461949
Frontal (L)	0.460122
Frontal (L)	0.570197
Frontal (L)	0.566356
Frontal (L)	0.50394
Frontal (L)	0.470558
Frontal (L)	0.528651
Frontal (L)	0.468032
Frontal (L)	0.395122
Frontal (L)	0.496504
Frontal (L)	0.387275
Frontal (L)	0.710505
Frontal (L)	0.714497
Frontal (L)	0.712128
Frontal (L)	0.68525
Frontal (L)	0.685308
Frontal (L)	0.38169
Frontal (L)	0.427539
Frontal (L)	0.449928
Frontal (L)	0.462804
Frontal (L)	0.394166
Frontal (L)	0.416111
Frontal (L)	0.450225
Frontal (L)	0.381372
Frontal (L)	0.489157
Frontal (L)	0.346502
Frontal (L)	0.34685
Frontal (L)	0.539797
Frontal (L)	0.467173
Frontal (L)	0.369138
Frontal (L)	0.349451
Frontal (L)	0.460413
Frontal (L)	0.464248
Frontal (L)	0.33268
Frontal (L)	0.454811
Frontal (L)	0.46501
Frontal (L)	0.492301
Frontal (L)	0.355566
Frontal (L)	0.46415
Frontal (L)	0.475199
Frontal (L)	0.363405
Frontal (L)	0.405626
Frontal (L)	0.460182
Frontal (L)	0.451224
Frontal (L)	0.448937
Frontal (L)	0.372842
Frontal (L)	0.366686
Frontal (L)	0.395817
Frontal (L)	0.380729
Frontal (L)	0.478943
Frontal (L)	0.475121
Frontal (L)	0.386895
Frontal (L)	0.428909
Frontal (L)	0.460197
Frontal (L)	0.455715
Frontal (L)	0.47753
Frontal (L)	0.441461
Frontal (L)	0.475281
Frontal (L)	0.461065
Frontal (L)	0.452803
Frontal (L)	0.442264
Frontal (L)	0.47085
Frontal (L)	0.366943
Frontal (L)	0.450994
Frontal (L)	0.461611
Frontal (L)	0.474469
Frontal (L)	0.390586
Frontal (L)	0.497819
Frontal (L)	0.453692
Frontal (L)	0.45895
Frontal (L)	0.415145
Frontal (L)	0.421074
Frontal (L)	0.458343
Frontal (L)	0.470679
Frontal (L)	0.477932
Frontal (L)	0.460816
Frontal (L)	0.465225
Frontal (L)	0.339849
Frontal (L)	0.454269
Frontal (L)	0.455759
Frontal (L)	0.44752
Frontal (L)	0.475667
Frontal (L)	0.441359
Frontal (L)	0.448369
Frontal (L)	0.433291
Frontal (L)	0.437396
Frontal (L)	0.32717
Frontal (L)	0.303083
Frontal (L)	0.412367
Frontal (L)	0.428072
Frontal (L)	0.489486
Frontal (L)	0.509332
Frontal (L)	0.558571
Frontal (L)	0.61386
Frontal (L)	0.605786
Frontal (L)	0.588216
Frontal (L)	0.554865
Frontal (L)	0.62416
Frontal (L)	0.635903
Frontal (L)	0.610987
Frontal (L)	0.622909
Frontal (L)	0.655248
Frontal (L)	0.622105
Frontal (L)	0.58178
Frontal (L)	0.628186
Frontal (L)	0.631018
Frontal (L)	0.603117
Frontal (L)	0.458561
Frontal (L)	0.394107
Frontal (L)	0.432515
Frontal (L)	0.386369
Frontal (L)	0.473949
Frontal (L)	0.402454
Frontal (L)	0.421437
Frontal (L)	0.379642
Frontal (L)	0.330435
Frontal (L)	0.42832
Frontal (L)	0.448773
Frontal (L)	0.449285
Frontal (L)	0.41585
Frontal (L)	0.379487
Frontal (L)	0.402243
Frontal (L)	0.468574
Frontal (L)	0.487543
Frontal (L)	0.445139
Frontal (L)	0.463543
Frontal (L)	0.454462
Frontal (L)	0.339892
Frontal (L)	0.390769
Frontal (L)	0.447818
Frontal (L)	0.42122
Frontal (L)	0.41741
Frontal (L)	0.511548
Frontal (L)	0.4684
Frontal (L)	0.498157
Frontal (L)	0.358397
Frontal (L)	0.418299
Frontal (L)	0.392102
Frontal (L)	0.483726
Frontal (L)	0.49642
Frontal (L)	0.48141
Frontal (L)	0.352239
Frontal (L)	0.332223
Frontal (L)	0.530423
Frontal (L)	0.55021
Frontal (L)	0.382853
Frontal (L)	0.368382
Frontal (L)	0.511462
Frontal (L)	0.538286
Frontal (L)	0.526775
Frontal (L)	0.537096
Frontal (L)	0.415492
Frontal (L)	0.419313
Frontal (L)	0.558585
Frontal (L)	0.555752
Frontal (L)	0.33622
Frontal (L)	0.331298
Frontal (L)	0.33749
Frontal (L)	0.524735
Frontal (L)	0.534445
Frontal (L)	0.516238
Frontal (L)	0.464046
Frontal (L)	0.572437
Frontal (L)	0.569031
Frontal (L)	0.48611
Frontal (L)	0.396205
Frontal (L)	0.324329
Frontal (L)	0.368788
Frontal (L)	0.5553
Frontal (L)	0.508634
Frontal (L)	0.558288
Frontal (L)	0.548593
Frontal (L)	0.55458
Frontal (L)	0.468024
Frontal (L)	0.61311
Frontal (L)	0.522274
Frontal (L)	0.550084
Frontal (L)	0.646511
Frontal (L)	0.527764
Frontal (L)	0.548351
Frontal (L)	0.55245
Frontal (L)	0.541546
Frontal (L)	0.542622
Frontal (L)	0.601492
Frontal (L)	0.55847
Frontal (L)	0.634888
Frontal (L)	0.550899
Frontal (L)	0.642045
Frontal (L)	0.56165
Frontal (L)	0.553241
Frontal (L)	0.548803
Frontal (L)	0.648824
Frontal (L)	0.577503
Frontal (L)	0.639729
Frontal (L)	0.62303
Frontal (L)	0.63279
Frontal (L)	0.612758
Frontal (L)	0.645872
Frontal (L)	0.467411
Frontal (L)	0.446961
Frontal (L)	0.42916
Frontal (L)	0.473991
Frontal (L)	0.467436
Frontal (L)	0.286311
Frontal (L)	0.283038
Frontal (L)	0.468519
Frontal (L)	0.474948
Frontal (L)	0.455696
Frontal (L)	0.484377
Frontal (L)	0.463682
Frontal (L)	0.465706
Frontal (L)	0.473237
Frontal (L)	0.487381
Frontal (L)	0.420524
Frontal (L)	0.478082
Frontal (L)	0.469931
Frontal (L)	0.473255
Frontal (L)	0
Frontal (L)	0.347644
Frontal (L)	0.349976
Frontal (L)	0.406457
Frontal (L)	0.485287
Frontal (L)	0.464122
Frontal (L)	0
Frontal (L)	0.331577
Frontal (L)	0.504307
Frontal (L)	0.465313
Frontal (L)	0.432703
Frontal (L)	0.484021
Frontal (L)	0.486542
Frontal (L)	0.468286
Frontal (L)	0.512774
Frontal (L)	0.479709
Frontal (L)	0
Frontal (L)	0.44824
Frontal (L)	0.472291
Frontal (L)	0.457538
Frontal (L)	0.484408
Frontal (L)	0.499127
Frontal (L)	0.426261
Frontal (L)	0.481121
Frontal (L)	0.46263
Frontal (L)	0.482462
Frontal (L)	0.493204
Frontal (L)	0.470424
Frontal (L)	0.469483
Frontal (L)	0.471269
Frontal (L)	0.480521
Frontal (L)	0.508669
Frontal (L)	0.541453
Frontal (L)	0.494935
Frontal (L)	0.491248
Frontal (L)	0.483584
Frontal (L)	0.455788
Frontal (L)	0.497946
Frontal (L)	0.474892
Frontal (L)	0.488151
Frontal (L)	0.457523
Frontal (L)	0.520121
Frontal (L)	0.474496
Frontal (L)	0.496221
Frontal (L)	0.488031
Frontal (L)	0.497216
Frontal (L)	0.482233
Frontal (L)	0.489883
Frontal (L)	0.470933
Frontal (L)	0.528521
Frontal (L)	0.558907
Frontal (L)	0.505063
Frontal (L)	0.504788
Frontal (L)	0.508136
Frontal (L)	0.51567
Frontal (L)	0.480159
Frontal (L)	0.472957
Frontal (L)	0.494566
Frontal (L)	0.487929
Frontal (L)	0.5042
Frontal (L)	0.510101
Frontal (L)	0.483364
Frontal (L)	0.512264
Frontal (L)	0.529895
Frontal (L)	0.48317
Frontal (L)	0.512888
Frontal (L)	0.4995
Frontal (L)	0.514892
Frontal (L)	0.509671
Frontal (L)	0.463337
Frontal (L)	0.282183
Frontal (L)	0.346604
Frontal (L)	0.302334
Frontal (L)	0.466108
Frontal (L)	0.473
Frontal (L)	0.463657
Frontal (L)	0.454085
Frontal (L)	0.44164
Frontal (L)	0.362848
Frontal (L)	0.290956
Frontal (L)	0.278452
Frontal (L)	0.460111
Frontal (L)	0.464255
Frontal (L)	0.360449
Frontal (L)	0.399585
Frontal (L)	0.316679
Frontal (L)	0.434521
Frontal (L)	0.296317
Frontal (L)	0.393262
Frontal (L)	0.444168
Frontal (L)	0.458057
Frontal (L)	0.364493
Frontal (L)	0.329897
Frontal (L)	0.436132
Frontal (L)	0.456294
Frontal (L)	0.460077
Frontal (L)	0.418736
Frontal (L)	0.343844
Frontal (L)	0.4161
Frontal (L)	0.275781
Frontal (L)	0.441595
Frontal (L)	0.387685
Frontal (L)	0.389026
Frontal (L)	0.391419
Frontal (L)	0.444136
Frontal (L)	0.396249
Frontal (L)	0.298856
Frontal (L)	0.429653
Frontal (L)	0.413982
Frontal (L)	0.424213
Frontal (L)	0.306445
Frontal (L)	0.364422
Frontal (L)	0.390861
Frontal (L)	0.315396
Frontal (L)	0.395571
Frontal (L)	0.349033
Frontal (L)	0.256318
Frontal (L)	0.366134
Frontal (L)	0.315385
Frontal (L)	0.325667
Frontal (L)	0.311728
Frontal (L)	0.3
Frontal (L)	0.304842
Frontal (L)	0.243584
Frontal (L)	0.292094
Frontal (L)	0.287077
Frontal (L)	0.357984
Frontal (L)	0.27759
Frontal (L)	0.271401
Frontal (L)	0.320855
Frontal (L)	0.290759
Frontal (L)	0.278315
Frontal (L)	0.301065
Frontal (L)	0.299744
Frontal (L)	0.31061
Frontal (L)	0.329396
Frontal (L)	0.310007
Frontal (L)	0.285643
Frontal (L)	0.324125
Frontal (L)	0.312868
Frontal (L)	0.271664
Frontal (L)	0.326063
Frontal (L)	0.363468
Frontal (L)	0.405181
Frontal (L)	0.438624
Frontal (L)	0.347052
Frontal (L)	0.313552
Frontal (L)	0.320809
Frontal (L)	0.337017
Frontal (L)	0.352464
Frontal (L)	0.311475
Frontal (L)	0.367195
Frontal (L)	0.248666
Frontal (L)	0.340277
Frontal (L)	0.355077
Frontal (L)	0.325136
Frontal (L)	0.365963
Frontal (L)	0.368146
Frontal (L)	0.39394
Frontal (L)	0.403537
Frontal (L)	0.39716
Frontal (L)	0.276248
Frontal (L)	0.409016
Frontal (L)	0.398258
Frontal (L)	0.39809
Frontal (L)	0.405788
Frontal (L)	0.421848
Frontal (L)	0.407417
Frontal (L)	0.405013
Frontal (L)	0.39184
Frontal (L)	0.391087
Frontal (L)	0.419713
Frontal (L)	0.442209
Frontal (L)	0.497441
Frontal (L)	0.48885
Frontal (L)	0.575565
Frontal (L)	0.521826
Frontal (L)	0.479483
Frontal (L)	0.453271
Frontal (L)	0.468468
Frontal (L)	0.530732
Frontal (L)	0.521593
Frontal (L)	0.558573
Frontal (L)	0.553282
Frontal (L)	0.576676
Frontal (L)	0.592154
Frontal (L)	0.612326
Frontal (L)	0.606656
Frontal (L)	0.639927
Frontal (L)	0.639236
Frontal (L)	0.654166
Frontal (L)	0.655911
Frontal (L)	0.655201
Frontal (L)	0.654814
Frontal (L)	0.644073
Parietal (L)	0.35656
Parietal (L)	0.363901
Parietal (L)	0.409058
Parietal (L)	0.423572
Parietal (L)	0.416509
Parietal (L)	0.432126
Parietal (L)	0.246196
Parietal (L)	0.341165
Parietal (L)	0.353277
Parietal (L)	0.319896
Parietal (L)	0.237093
Parietal (L)	0.270385
Parietal (L)	0.305451
Parietal (L)	0.379292
Parietal (L)	0.387714
Parietal (L)	0.362565
Parietal (L)	0.219494
Parietal (L)	0.22907
Parietal (L)	0.213816
Parietal (L)	0.151904
Parietal (L)	0.122535
Parietal (L)	0.136749
Parietal (L)	0.39171
Parietal (L)	0.390009
Parietal (L)	0.252536
Parietal (L)	0.212552
Parietal (L)	0.407053
Parietal (L)	0.245995
Parietal (L)	0.28007
Parietal (L)	0.219972
Parietal (L)	0.255782
Parietal (L)	0.344219
Parietal (L)	0.270412
Parietal (L)	0.272936
Parietal (L)	0.266678
Parietal (L)	0.261621
Parietal (L)	0.262996
Parietal (L)	0.2607
Parietal (L)	0.293832
Parietal (L)	0.262353
Parietal (L)	0.325884
Parietal (L)	0.266885
Parietal (L)	0.277232
Parietal (L)	0.271369
Parietal (L)	0.285899
Parietal (L)	0.325266
Parietal (L)	0.276632
Parietal (L)	0.274388
Parietal (L)	0.278815
Parietal (L)	0.283222
Parietal (L)	0.162595
Parietal (L)	0.31276
Parietal (L)	0.294423
Parietal (L)	0.288144
Parietal (L)	0.327713
Parietal (L)	0.343193
Parietal (L)	0.366302
Parietal (L)	0.315195
Parietal (L)	0.311406
Parietal (L)	0.29597
Parietal (L)	0.287015
Parietal (L)	0.320092
Parietal (L)	0.321127
Parietal (L)	0.302356
Parietal (L)	0.269771
Parietal (L)	0.282481
Parietal (L)	0.300391
Parietal (L)	0.28594
Parietal (L)	0.296387
Parietal (L)	0.305328
Parietal (L)	0.297681
Parietal (L)	0.295338
Parietal (L)	0.296435
Parietal (L)	0.281988
Parietal (L)	0.147176
Parietal (L)	0.213226
Parietal (L)	0.154358
Parietal (L)	0.231676
Parietal (L)	0.256187
Parietal (L)	0.290654
Parietal (L)	0.31791
Parietal (L)	0.300367
Parietal (L)	0.377675
Parietal (L)	0.284656
Parietal (L)	0.40386
Parietal (L)	0.171878
Parietal (L)	0.40189
Parietal (L)	0.380149
Parietal (L)	0.168764
Parietal (L)	0.368667
Parietal (L)	0.18043
Parietal (L)	0.422473
Parietal (L)	0.383732
Parietal (L)	0.210566
Parietal (L)	0.420177
Parietal (L)	0.461897
Parietal (L)	0.284639
Parietal (L)	0.456969
Parietal (L)	0.475829
Parietal (L)	0.382496
Parietal (L)	0.354592
Parietal (L)	0.291417
Parietal (L)	0.421031
Parietal (L)	0.391116
Parietal (L)	0.372638
Parietal (L)	0.378948
Parietal (L)	0.528388
Parietal (L)	0.457085
Parietal (L)	0.469222
Parietal (L)	0.418585
Parietal (L)	0.291165
Parietal (L)	0.444794
Parietal (L)	0.40698
Parietal (L)	0.502935
Parietal (L)	0.309562
Parietal (L)	0.299461
Parietal (L)	0.305273
Parietal (L)	0.327777
Parietal (L)	0.426373
Parietal (L)	0.325084
Parietal (L)	0.336498
Parietal (L)	0.357752
Parietal (L)	0.455297
Parietal (L)	0.430683
Parietal (L)	0.335595
Parietal (L)	0.422261
Parietal (L)	0.419107
Parietal (L)	0.481858
Parietal (L)	0.393069
Parietal (L)	0.445859
Parietal (L)	0.489111
Parietal (L)	0.573739
Parietal (L)	0.415584
Parietal (L)	0.430706
Parietal (L)	0.52076
Parietal (L)	0.500949
Parietal (L)	0.448388
Parietal (L)	0.475883
Parietal (L)	0.282127
Parietal (L)	0.444227
Parietal (L)	0.610628
Parietal (L)	0.423476
Parietal (L)	0.486254
Parietal (L)	0.532896
Parietal (L)	0.459381
Parietal (L)	0.637732
Parietal (L)	0.523896
Parietal (L)	0.610875
Parietal (L)	0.620217
Parietal (L)	0.585837
Parietal (L)	0.563173
Parietal (L)	0.590345
Parietal (L)	0.288197
Parietal (L)	0.633694
Parietal (L)	0.59486
Parietal (L)	0.48188
Parietal (L)	0.536058
Parietal (L)	0.610733
Parietal (L)	0.600856
Parietal (L)	0.618761
Parietal (L)	0.63136
Parietal (L)	0.293858
Parietal (L)	0.309405
Parietal (L)	0.631716
Parietal (L)	0.590293
Parietal (L)	0.631242
Parietal (L)	0.635247
Parietal (L)	0.606975
Parietal (L)	0.638128
Parietal (L)	0.616101
Parietal (L)	0.629603
Parietal (L)	0.618755
Parietal (L)	0.614229
Parietal (L)	0.626269
Parietal (L)	0.616161
Parietal (L)	0.624275
Parietal (L)	0.608438
Parietal (L)	0.64149
Parietal (L)	0.64474
Parietal (L)	0.658351
Parietal (L)	0.630476
Parietal (L)	0.645847
Parietal (L)	0.704415
Parietal (L)	0.675867
Parietal (L)	0.663637
Parietal (L)	0.668418
Parietal (L)	0.661866
Parietal (L)	0.675776
Parietal (L)	0.670617
Parietal (L)	0.680488
Parietal (L)	0.680539
Parietal (L)	0.639763
Parietal (L)	0.690805
Parietal (L)	0.704499
Parietal (L)	0.679017
Parietal (L)	0.687034
Parietal (L)	0.694172
Parietal (L)	0.691902
Parietal (L)	0.684329
Parietal (L)	0.698199
Parietal (L)	0.709394
Parietal (L)	0.709972
Parietal (L)	0.703953
Parietal (L)	0.698196
Parietal (L)	0.706639
Parietal (L)	0.346834
Parietal (L)	0.372187
Parietal (L)	0.287922
Parietal (L)	0.152026
Parietal (L)	0.122341
Parietal (L)	0.256182
Parietal (L)	0.335637
Parietal (L)	0.38179
Parietal (L)	0.245173
Parietal (L)	0.349545
Parietal (L)	0.35196
Parietal (L)	0.393282
Parietal (L)	0.345806
Parietal (L)	0.333736
Parietal (L)	0.390701
Parietal (L)	0.408492
Parietal (L)	0.461923
Parietal (L)	0.440688
Parietal (L)	0.33627
Parietal (L)	0.383524
Parietal (L)	0.38617
Parietal (L)	0.357967
Parietal (L)	0.312256
Parietal (L)	0.241814
Parietal (L)	0.34636
Parietal (L)	0.181034
Parietal (L)	0.359682
Parietal (L)	0.26038
Parietal (L)	0.218218
Parietal (L)	0.209566
Parietal (L)	0.283028
Parietal (L)	0.34029
Parietal (L)	0.375123
Parietal (L)	0.488271
Parietal (L)	0.225592
Parietal (L)	0.322627
Parietal (L)	0.476406
Parietal (L)	0.424592
Parietal (L)	0.175808
Parietal (L)	0.183898
Parietal (L)	0.440537
Parietal (L)	0.227244
Parietal (L)	0.211712
Parietal (L)	0.323785
Parietal (L)	0.240935
Parietal (L)	0.205043
Parietal (L)	0.195666
Parietal (L)	0.219809
Parietal (L)	0.316224
Parietal (L)	0.262072
Parietal (L)	0.224617
Parietal (L)	0.244219
Parietal (L)	0.24264
Parietal (L)	0.208019
Parietal (L)	0.24705
Parietal (L)	0.377655
Parietal (L)	0.382882
Parietal (L)	0.289982
Parietal (L)	0.290715
Parietal (L)	0.222427
Parietal (L)	0.248385
Parietal (L)	0.274719
Parietal (L)	0.255523
Parietal (L)	0.411917
Parietal (L)	0.394434
Parietal (L)	0.283962
Parietal (L)	0.316773
Parietal (L)	0.34951
Parietal (L)	0.340742
Parietal (L)	0.329299
Parietal (L)	0.352321
Parietal (L)	0.401078
Parietal (L)	0.387476
Parietal (L)	0.45963
Parietal (L)	0.369114
Parietal (L)	0.404923
Parietal (L)	0.412347
Parietal (L)	0.381977
Parietal (L)	0.379933
Parietal (L)	0.395163
Parietal (L)	0.340006
Parietal (L)	0.234633
Parietal (L)	0.240071
Parietal (L)	0.239337
Parietal (L)	0.210097
Parietal (L)	0.225721
Parietal (L)	0.160974
Parietal (L)	0.103644
Parietal (L)	0.152557
Parietal (L)	0.244737
Parietal (L)	0.216172
Parietal (L)	0.293901
Parietal (L)	0.225796
Parietal (L)	0.173269
Parietal (L)	0.337639
Parietal (L)	0.263115
Parietal (L)	0.144521
Parietal (L)	0.19905
Parietal (L)	0.311087
Parietal (L)	0.374025
Parietal (L)	0.256689
Parietal (L)	0.216474
Parietal (L)	0.403155
Parietal (L)	0.29743
Parietal (L)	0.321884
Parietal (L)	0.220223
Parietal (L)	0.350069
Parietal (L)	0.398209
Parietal (L)	0.251903
Parietal (L)	0.29367
Parietal (L)	0.379707
Parietal (L)	0.367749
Parietal (L)	0.388453
Parietal (L)	0.32294
Parietal (L)	0.387151
Parietal (L)	0.376878
Parietal (L)	0.33305
Parietal (L)	0.40024
Parietal (L)	0.305663
Parietal (L)	0.3794
Parietal (L)	0.353516
Parietal (L)	0.279799
Parietal (L)	0.362907
Parietal (L)	0.364623
Parietal (L)	0.352375
Parietal (L)	0.338727
Parietal (L)	0.283265
Parietal (L)	0.326497
Parietal (L)	0.329567
Parietal (L)	0.272895
Parietal (L)	0.160485
Parietal (L)	0.204477
Parietal (L)	0.07915
Parietal (L)	0.23537
Parietal (L)	0.0708893
Parietal (L)	0.327036
Parietal (L)	0.279748
Parietal (L)	0.352043
Parietal (L)	0.364659
Parietal (L)	0.379115
Parietal (L)	0.405165
Parietal (L)	0.276812
Parietal (L)	0.423925
Parietal (L)	0.385861
Parietal (L)	0.333852
Parietal (L)	0.413784
Parietal (L)	0.39025
Parietal (L)	0.424097
Parietal (L)	0.34922
Parietal (L)	0.397189
Parietal (L)	0.476161
Parietal (L)	0.391725
Parietal (L)	0.412744
Parietal (L)	0.461011
Parietal (L)	0.40516
Parietal (L)	0.396287
Parietal (L)	0.475717
Parietal (L)	0.405937
Parietal (L)	0.379401
Parietal (L)	0.370612
Parietal (L)	0.484935
Parietal (L)	0.467702
Parietal (L)	0.425537
Parietal (L)	0.507359
Parietal (L)	0.503106
Parietal (L)	0.469284
Parietal (L)	0.577307
Parietal (L)	0.499961
Parietal (L)	0.48308
Parietal (L)	0.510457
Parietal (L)	0.493295
Parietal (L)	0.585273
Parietal (L)	0.535468
Parietal (L)	0.579117
Parietal (L)	0.532263
Parietal (L)	0.52683
Parietal (L)	0.499439
Parietal (L)	0.534318
Parietal (L)	0.506984
Parietal (L)	0.562389
Parietal (L)	0.569495
Parietal (L)	0.554968
Parietal (L)	0.585096
Parietal (L)	0.623262
Parietal (L)	0.598977
Parietal (L)	0.587265
Parietal (L)	0.63156
Parietal (L)	0.634684
Parietal (L)	0.632057
Parietal (L)	0.606295
Parietal (L)	0.631033
Parietal (L)	0.624684
Parietal (L)	0.631433
Parietal (L)	0.637326
Parietal (L)	0.639905
Parietal (L)	0.637897
Parietal (L)	0.634583
Parietal (L)	0.63889
Parietal (L)	0.663087
Parietal (L)	0.642532
Parietal (L)	0.643754
Parietal (L)	0.641803
Parietal (L)	0.441405
Parietal (L)	0.44587
Parietal (L)	0.409061
Parietal (L)	0.390436
Parietal (L)	0.323502
Parietal (L)	0.450585
Parietal (L)	0.450908
Parietal (L)	0.309464
Parietal (L)	0.433676
Parietal (L)	0.407698
Parietal (L)	0.437713
Parietal (L)	0.421314
Parietal (L)	0.411801
Parietal (L)	0.389047
Parietal (L)	0.398308
Parietal (L)	0.37048
Parietal (L)	0.32569
Parietal (L)	0.355459
Parietal (L)	0.368507
Parietal (L)	0.400359
Limbic (L)	0.319451
Limbic (L)	0.499006
Limbic (L)	0.332499
Limbic (L)	0.314403
Limbic (L)	0.325657
Limbic (L)	0.343123
Limbic (L)	0.318536
Limbic (L)	0.313813
Limbic (L)	0.337401
Limbic (L)	0.335876
Limbic (L)	0
Limbic (L)	0.350717
Limbic (L)	0.387785
Limbic (L)	0
Limbic (L)	0.35578
Limbic (L)	0.381822
Limbic (L)	0.345582
Limbic (L)	0.3625
Limbic (L)	0.350579
Limbic (L)	0.384151
Limbic (L)	0.394262
Limbic (L)	0.395216
Limbic (L)	0.411334
Limbic (L)	0.45917
Limbic (L)	0.56399
Limbic (L)	0.510883
Limbic (L)	0.510319
Limbic (L)	0.499176
Limbic (L)	0.540401
Limbic (L)	0
Limbic (L)	0.514001
Limbic (L)	0.576076
Limbic (L)	0.455215
Limbic (L)	0.493919
Limbic (L)	0.579056
Limbic (L)	0.501304
Limbic (L)	0.542261
Limbic (L)	0.558869
Limbic (L)	0.485206
Limbic (L)	0.405596
Limbic (L)	0
Limbic (L)	0.544356
Limbic (L)	0.500691
Limbic (L)	0.529483
Limbic (L)	0.550428
Limbic (L)	0.519391
Limbic (L)	0.520069
Limbic (L)	0.559924
Limbic (L)	0.366029
Limbic (L)	0.539364
Limbic (L)	0.471304
Limbic (L)	0.44372
Limbic (L)	0.459367
Limbic (L)	0.321011
Limbic (L)	0.4014
Limbic (L)	0.38819
Limbic (L)	0.370916
Limbic (L)	0.425299
Limbic (L)	0.399029
Limbic (L)	0.436895
Limbic (L)	0.429624
Limbic (L)	0.418037
Limbic (L)	0.295608
Limbic (L)	0.398319
Limbic (L)	0.441368
Limbic (L)	0.387011
Limbic (L)	0.354036
Limbic (L)	0.413165
Limbic (L)	0.385069
Limbic (L)	0.405463
Limbic (L)	0.409437
Limbic (L)	0.449571
Limbic (L)	0.312519
Limbic (L)	0.377776
Limbic (L)	0.447173
Limbic (L)	0.416313
Limbic (L)	0.237847
Limbic (L)	0
Limbic (L)	0.453831
Limbic (L)	0.454581
Limbic (L)	0.44847
Limbic (L)	0.275305
Limbic (L)	0
Limbic (L)	0.435501
Limbic (L)	0.291543
Limbic (L)	0.227817
Limbic (L)	0.447481
Limbic (L)	0.44445
Limbic (L)	0.24502
Limbic (L)	0.380627
Limbic (L)	0.422287
Limbic (L)	0.399585
Limbic (L)	0.414861
Limbic (L)	0.302529
Limbic (L)	0.340612
Limbic (L)	0.266624
Limbic (L)	0.265238
Limbic (L)	0.361548
Limbic (L)	0.308595
Limbic (L)	0.375371
Limbic (L)	0.233435
Limbic (L)	0.266725
Limbic (L)	0
Limbic (L)	0.310535
Limbic (L)	0.312957
Limbic (L)	0.308304
Limbic (L)	0.294538
Limbic (L)	0.276117
Limbic (L)	0.312399
Limbic (L)	0.314434
Limbic (L)	0.330414
Limbic (L)	0
Limbic (L)	0.333749
Limbic (L)	0.304437
Limbic (L)	0.375377
Limbic (L)	0.361863
Limbic (L)	0.392484
Limbic (L)	0.349359
Limbic (L)	0.329039
Limbic (L)	0.397675
Limbic (L)	0.399
Limbic (L)	0.418242
Limbic (L)	0.440006
Limbic (L)	0.409364
Limbic (L)	0.429628
Limbic (L)	0.408017
Limbic (L)	0.372648
Limbic (L)	0.382896
Limbic (L)	0.389001
Limbic (L)	0.378507
Limbic (L)	0.378528
Limbic (L)	0.342463
Limbic (L)	0
Limbic (L)	0.476397
Limbic (L)	0
Limbic (L)	0
Limbic (L)	0.487546
Limbic (L)	0.49734
Limbic (L)	0.34713
Limbic (L)	0.360586
Limbic (L)	0.536166
Limbic (L)	0.538658
Limbic (L)	0.544122
Limbic (L)	0.484153
Limbic (L)	0.539266
Limbic (L)	0.526277
Limbic (L)	0.358421
Limbic (L)	0
Limbic (L)	0.542468
Limbic (L)	0.215027
Limbic (L)	0.21882
Limbic (L)	0.231713
Limbic (L)	0.250938
Limbic (L)	0
Limbic (L)	0.23164
Limbic (L)	0.301381
Limbic (L)	0.35013
Limbic (L)	0
Limbic (L)	0
Limbic (L)	0.379719
Limbic (L)	0
Limbic (L)	0.375158
Limbic (L)	0.422126
Limbic (L)	0
Limbic (L)	0
Limbic (L)	0.36577
Limbic (L)	0.379339
Limbic (L)	0.411374
Limbic (L)	0
Limbic (L)	0
Limbic (L)	0
Limbic (L)	0.430456
Limbic (L)	0.44572
Limbic (L)	0
Limbic (L)	0
Limbic (L)	0.432814
Limbic (L)	0
Limbic (L)	0.349987
Limbic (L)	0
Limbic (L)	0
Limbic (L)	0
Limbic (L)	0
Limbic (L)	0
Limbic (L)	0
Limbic (L)	0
Limbic (L)	0
Limbic (L)	0
Limbic (L)	0
Limbic (L)	0.440255
Limbic (L)	0
Limbic (L)	0
Limbic (L)	0
Limbic (L)	0.408644
Limbic (L)	0.442088
Limbic (L)	0.471324
Limbic (L)	0.468154
Limbic (L)	0.460013
Limbic (L)	0.370831
Limbic (L)	0.290333
Limbic (L)	0.318051
Limbic (L)	0.31677
Limbic (L)	0.306937
Limbic (L)	0.311003
Limbic (L)	0.273607
Limbic (L)	0.286006
Limbic (L)	0.27501
Limbic (L)	0.250889
Limbic (L)	0.243727
Temporal (L)	0.561027
Temporal (L)	0.573739
Temporal (L)	0.490026
Temporal (L)	0.492597
Temporal (L)	0.481689
Temporal (L)	0.5625
Temporal (L)	0.586515
Temporal (L)	0.527037
Temporal (L)	0.579264
Temporal (L)	0.164166
Temporal (L)	0.225521
Temporal (L)	0.299171
Temporal (L)	0.154321
Temporal (L)	0.273345
Temporal (L)	0.254346
Temporal (L)	0.168264
Temporal (L)	0.204068
Temporal (L)	0.150569
Temporal (L)	0.368086
Temporal (L)	0.223447
Temporal (L)	0.21183
Temporal (L)	0.214711
Temporal (L)	0.303042
Temporal (L)	0.202484
Temporal (L)	0.220538
Temporal (L)	0.275571
Temporal (L)	0.225471
Temporal (L)	0.352546
Temporal (L)	0.240054
Temporal (L)	0.233851
Temporal (L)	0.307868
Temporal (L)	0.273635
Temporal (L)	0.571374
Temporal (L)	0.448192
Temporal (L)	0.526129
Temporal (L)	0.297391
Temporal (L)	0.563463
Temporal (L)	0.603582
Temporal (L)	0.380207
Temporal (L)	0.47333
Temporal (L)	0.435197
Temporal (L)	0.421773
Temporal (L)	0.382188
Temporal (L)	0.510423
Temporal (L)	0.56222
Temporal (L)	0.612732
Temporal (L)	0.420755
Temporal (L)	0.525129
Temporal (L)	0.584146
Temporal (L)	0.595522
Temporal (L)	0.598038
Temporal (L)	0.549418
Temporal (L)	0.508229
Temporal (L)	0.466231
Temporal (L)	0.468646
Temporal (L)	0.544345
Temporal (L)	0.534178
Temporal (L)	0.491985
Temporal (L)	0.520274
Temporal (L)	0.492265
Temporal (L)	0.488791
Temporal (L)	0.526664
Temporal (L)	0.453735
Temporal (L)	0.438891
Temporal (L)	0.345995
Temporal (L)	0.450955
Temporal (L)	0.501532
Temporal (L)	0.413983
Temporal (L)	0.476985
Temporal (L)	0.433
Temporal (L)	0.410468
Temporal (L)	0.422435
Temporal (L)	0.404711
Temporal (L)	0.384232
Temporal (L)	0.354274
Temporal (L)	0.38193
Temporal (L)	0.35624
Temporal (L)	0.255995
Temporal (L)	0.339361
Temporal (L)	0.342393
Temporal (L)	0.271097
Temporal (L)	0.378101
Temporal (L)	0.355863
Temporal (L)	0.409137
Temporal (L)	0.454524
Temporal (L)	0.48159
Temporal (L)	0.485963
Temporal (L)	0.383166
Temporal (L)	0.371861
Temporal (L)	0.476129
Temporal (L)	0.377404
Temporal (L)	0.391368
Temporal (L)	0.384067
Temporal (L)	0.259448
Temporal (L)	0.267917
Temporal (L)	0.358794
Temporal (L)	0.458483
Temporal (L)	0.454302
Temporal (L)	0.336616
Temporal (L)	0.265499
Temporal (L)	0.294418
Temporal (L)	0.333961
Temporal (L)	0.447289
Temporal (L)	0.390232
Temporal (L)	0.384559
Temporal (L)	0.270701
Temporal (L)	0.19075
Temporal (L)	0.363614
Temporal (L)	0.390016
Temporal (L)	0.391926
Temporal (L)	0.394877
Temporal (L)	0.367167
Temporal (L)	0.34676
Temporal (L)	0.305636
Temporal (L)	0.323625
Temporal (L)	0.362352
Temporal (L)	0.345007
Temporal (L)	0.346462
Temporal (L)	0.303406
Temporal (L)	0.254328
Temporal (L)	0.346386
Temporal (L)	0.344096
Temporal (L)	0.27355
Temporal (L)	0.339262
Temporal (L)	0.413458
Temporal (L)	0.512216
Temporal (L)	0.353623
Temporal (L)	0.387697
Temporal (L)	0.367546
Temporal (L)	0.652435
Temporal (L)	0.649406
Temporal (L)	0.397058
Temporal (L)	0.654483
Temporal (L)	0.345692
Temporal (L)	0.645961
Temporal (L)	0.601867
Temporal (L)	0.388691
Temporal (L)	0.365245
Temporal (L)	0.559185
Temporal (L)	0.446183
Temporal (L)	0.533171
Temporal (L)	0.356877
Temporal (L)	0.546416
Temporal (L)	0.560014
Temporal (L)	0.336442
Temporal (L)	0.495429
Temporal (L)	0.515424
Temporal (L)	0.330347
Temporal (L)	0.43432
Temporal (L)	0.461286
Temporal (L)	0.345677
Temporal (L)	0.370512
Temporal (L)	0.336032
Temporal (L)	0.278815
Temporal (L)	0.248816
Temporal (L)	0.209654
Temporal (L)	0.331701
Temporal (L)	0.413781
Temporal (L)	0
Temporal (L)	0.486239
Temporal (L)	0.473213
Temporal (L)	0.472084
Temporal (L)	0.492238
Temporal (L)	0.489609
Temporal (L)	0.503126
Temporal (L)	0.599012
Temporal (L)	0.532893
Temporal (L)	0.54793
Temporal (L)	0.551038
Temporal (L)	0.576178
Temporal (L)	0.621625
Temporal (L)	0.607406
Temporal (L)	0.632008
Temporal (L)	0.58129
Temporal (L)	0.652459
Temporal (L)	0.632868
Temporal (L)	0.642245
Temporal (L)	0.36879
Temporal (L)	0.511973
Temporal (L)	0.532437
Temporal (L)	0.556494
Temporal (L)	0.629738
Temporal (L)	0.617736
Temporal (L)	0.470038
Temporal (L)	0.470592
Temporal (L)	0.474717
Temporal (L)	0.565015
Temporal (L)	0.640402
Temporal (L)	0.635844
Temporal (L)	0.640356
Temporal (L)	0.402858
Temporal (L)	0.474329
Temporal (L)	0.518253
Temporal (L)	0.508742
Temporal (L)	0.511061
Temporal (L)	0.509857
Temporal (L)	0.492077
Temporal (L)	0.61423
Temporal (L)	0.521979
Temporal (L)	0.570879
Temporal (L)	0.514956
Temporal (L)	0.493383
Temporal (L)	0.652648
Temporal (L)	0.630834
Temporal (L)	0.492308
Temporal (L)	0.618361
Temporal (L)	0.60489
Temporal (L)	0.506307
Temporal (L)	0.508706
Temporal (L)	0.518104
Temporal (L)	0.540429
Temporal (L)	0.575402
Temporal (L)	0.651095
Temporal (L)	0.517922
Temporal (L)	0.510572
Temporal (L)	0.573223
Temporal (L)	0.544273
Temporal (L)	0.645196
Temporal (L)	0.516719
Temporal (L)	0.514127
Temporal (L)	0.53199
Temporal (L)	0.639651
Temporal (L)	0.598905
Temporal (L)	0.542484
Temporal (L)	0.557208
Temporal (L)	0.647851
Temporal (L)	0.531477
Temporal (L)	0.549372
Temporal (L)	0.564472
Temporal (L)	0.619016
Temporal (L)	0.536543
Temporal (L)	0.454944
Temporal (L)	0.518494
Temporal (L)	0.605715
Temporal (L)	0.579773
Temporal (L)	0.574738
Temporal (L)	0.531639
Temporal (L)	0.567129
Temporal (L)	0.607425
Temporal (L)	0.61801
Temporal (L)	0.605779
Temporal (L)	0.590303
Temporal (L)	0.593327
Temporal (L)	0.462454
Temporal (L)	0.574836
Temporal (L)	0.581119
Temporal (L)	0.54897
Temporal (L)	0.611969
Temporal (L)	0.562484
Temporal (L)	0.540953
Temporal (L)	0.573818
Temporal (L)	0.572898
Temporal (L)	0.581977
Temporal (L)	0.61754
Temporal (L)	0.60303
Temporal (L)	0.58563
Temporal (L)	0.581411
Temporal (L)	0.563873
Temporal (L)	0.59701
Temporal (L)	0.617066
Temporal (L)	0.588922
Temporal (L)	0.571458
Temporal (L)	0.582989
Temporal (L)	0.57596
Temporal (L)	0.552155
Temporal (L)	0.553949
Temporal (L)	0.576616
Temporal (L)	0.342317
Temporal (L)	0.581852
Temporal (L)	0.556262
Temporal (L)	0.544644
Temporal (L)	0.577738
Temporal (L)	0.592469
Temporal (L)	0.550314
Temporal (L)	0.595178
Temporal (L)	0.564507
Temporal (L)	0.384943
Temporal (L)	0.591042
Temporal (L)	0.59083
Temporal (L)	0.554207
Temporal (L)	0.594392
Temporal (L)	0.571869
Temporal (L)	0.495927
Temporal (L)	0.585363
Temporal (L)	0.561069
Temporal (L)	0.59205
Temporal (L)	0.555012
Temporal (L)	0.570647
Temporal (L)	0.59017
Temporal (L)	0.568991
Temporal (L)	0.540443
Temporal (L)	0.520078
Temporal (L)	0.577775
Temporal (L)	0.58635
Temporal (L)	0.553347
Temporal (L)	0.420106
Temporal (L)	0.477441
Temporal (L)	0.5526
Temporal (L)	0.579795
Temporal (L)	0.582773
Temporal (L)	0.520351
Temporal (L)	0.533301
Temporal (L)	0.467183
Temporal (L)	0.547872
Temporal (L)	0.450002
Temporal (L)	0.533796
Temporal (L)	0.539574
Temporal (L)	0.269691
Temporal (L)	0.428128
Temporal (L)	0.478693
Temporal (L)	0.417467
Temporal (L)	0.417024
Temporal (L)	0.344309
Temporal (L)	0.268357
Temporal (L)	0.242416
Temporal (L)	0.265871
Temporal (L)	0.355252
Temporal (L)	0.337337
Temporal (L)	0.489577
Temporal (L)	0.428476
Temporal (L)	0.265907
Temporal (L)	0.324163
Temporal (L)	0.357281
Temporal (L)	0.381008
Temporal (L)	0.473444
Temporal (L)	0.407471
Temporal (L)	0.351567
Temporal (L)	0.462961
Temporal (L)	0.487458
Temporal (L)	0.451577
Temporal (L)	0.454729
Temporal (L)	0.46763
Temporal (L)	0.456949
Temporal (L)	0.429522
Temporal (L)	0.470477
Temporal (L)	0.464687
Temporal (L)	0.475953
Temporal (L)	0.483899
Temporal (L)	0.419224
Temporal (L)	0.462493
Temporal (L)	0.476629
Temporal (L)	0.4883
Temporal (L)	0.420354
Temporal (L)	0.416578
Temporal (L)	0.401411
Temporal (L)	0.474209
Temporal (L)	0.42028
Temporal (L)	0.425442
Temporal (L)	0.418759
Temporal (L)	0.45223
Temporal (L)	0.43735
Temporal (L)	0.436467
Temporal (L)	0.431723
Temporal (L)	0.490335
Temporal (L)	0.56698
Temporal (L)	0.533686
Temporal (L)	0.440445
Temporal (L)	0.439828
Temporal (L)	0.459832
Temporal (L)	0.46968
Temporal (L)	0.529951
Temporal (L)	0.54582
Temporal (L)	0.430134
Temporal (L)	0.588358
Temporal (L)	0.589241
Temporal (L)	0.580677
Temporal (L)	0.585305
Temporal (L)	0.574232
Temporal (L)	0.479881
Temporal (L)	0.561149
Temporal (L)	0.58971
Temporal (L)	0.596739
Temporal (L)	0.569948
Temporal (L)	0.50804
Temporal (L)	0.496211
Temporal (L)	0.599318
Temporal (L)	0.566023
Temporal (L)	0.576553
Temporal (L)	0.604532
Temporal (L)	0.620334
Temporal (L)	0.62688
Temporal (L)	0.601996
Temporal (L)	0.640662
Temporal (L)	0.615679
Temporal (L)	0.581424
Temporal (L)	0.600207
Temporal (L)	0.603093
Temporal (L)	0.233428
Temporal (L)	0.28782
Occipital (L)	0.478554
Occipital (L)	0.577566
Occipital (L)	0.574351
Occipital (L)	0.353563
Occipital (L)	0.475733
Occipital (L)	0.385872
Occipital (L)	0.498864
Occipital (L)	0.226459
Occipital (L)	0.244088
Occipital (L)	0.281878
Occipital (L)	0.222441
Occipital (L)	0.592384
Occipital (L)	0.598317
Occipital (L)	0.437843
Occipital (L)	0.329106
Occipital (L)	0.42854
Occipital (L)	0.57965
Occipital (L)	0.432446
Occipital (L)	0.221193
Occipital (L)	0.504729
Occipital (L)	0.527595
Occipital (L)	0.489695
Occipital (L)	0.275124
Occipital (L)	0.547883
Occipital (L)	0.418528
Occipital (L)	0.525711
Occipital (L)	0.518916
Occipital (L)	0.473625
Occipital (L)	0.497969
Occipital (L)	0.507821
Occipital (L)	0.482882
Occipital (L)	0.490492
Occipital (L)	0.423319
Occipital (L)	0.454027
Occipital (L)	0.394628
Occipital (L)	0.373964
Occipital (L)	0.234848
Occipital (L)	0.249658
Occipital (L)	0.266492
Occipital (L)	0.240428
Occipital (L)	0.394766
Occipital (L)	0.474767
Occipital (L)	0.265334
Occipital (L)	0.310428
Occipital (L)	0.285405
Occipital (L)	0.273165
Occipital (L)	0.273926
Occipital (L)	0.279931
Occipital (L)	0.292277
Occipital (L)	0.313523
Occipital (L)	0.379941
Occipital (L)	0.431846
Occipital (L)	0.381998
Occipital (L)	0.506057
Occipital (L)	0.569711
Occipital (L)	0.562336
Occipital (L)	0.521413
Occipital (L)	0.493188
Occipital (L)	0.546009
Occipital (L)	0.547533
Occipital (L)	0.454968
Occipital (L)	0.421103
Occipital (L)	0.459267
Occipital (L)	0.488878
Occipital (L)	0.492764
Occipital (L)	0.420077
Occipital (L)	0.338264
Occipital (L)	0.433069
Occipital (L)	0.432631
Occipital (L)	0.343533
Occipital (L)	0.371173
Occipital (L)	0.382313
Occipital (L)	0.414627
Occipital (L)	0.354017
Occipital (L)	0.391112
Occipital (L)	0.454194
Occipital (L)	0.335571
Occipital (L)	0.419506
Occipital (L)	0.380836
Occipital (L)	0.266479
Occipital (L)	0.249187
Occipital (L)	0.0862546
Occipital (L)	0.148361
Occipital (L)	0.147517
Occipital (L)	0.188572
Occipital (L)	0.234152
Occipital (L)	0.216159
Occipital (L)	0.0616383
Occipital (L)	0.171477
Occipital (L)	0.0777429
Occipital (L)	0.144953
Occipital (L)	0.211644
Occipital (L)	0.211598
Occipital (L)	0.446919
Occipital (L)	0.458452
Occipital (L)	0.565958
Occipital (L)	0.563161
Occipital (L)	0.593037
Occipital (L)	0.590865
Occipital (L)	0.594035
Occipital (L)	0.59137
Occipital (L)	0.550005
Occipital (L)	0.556064
Occipital (L)	0.552672
Occipital (L)	0.575624
Occipital (L)	0.456938
Occipital (L)	0.427998
Occipital (L)	0.547257
Occipital (L)	0.555317
Occipital (L)	0.556426
Occipital (L)	0.606237
Occipital (L)	0.560533
Occipital (L)	0.575099
Occipital (L)	0.556081
Occipital (L)	0.561274
Occipital (L)	0.550887
Occipital (L)	0.55855
Occipital (L)	0.595999
Occipital (L)	0.49688
Occipital (L)	0.549879
Occipital (L)	0.549679
Occipital (L)	0.549271
Occipital (L)	0.603549
Occipital (L)	0.553045
Occipital (L)	0.552565
Occipital (L)	0.567091
Occipital (L)	0.581904
Occipital (L)	0.544053
Occipital (L)	0.560661
Occipital (L)	0.555725
Occipital (L)	0.595848
Occipital (L)	0.552197
Occipital (L)	0.556239
Occipital (L)	0.538582
Occipital (L)	0.554818
Occipital (L)	0.559684
Occipital (L)	0.563378
Occipital (L)	0.542976
Occipital (L)	0.553619
Occipital (L)	0.597948
Occipital (L)	0.538675
Occipital (L)	0.559943
Occipital (L)	0.579762
Occipital (L)	0.452626
Occipital (L)	0.561002
Occipital (L)	0.559493
Occipital (L)	0.568659
Occipital (L)	0.558239
Occipital (L)	0.479439
Occipital (L)	0.563436
Occipital (L)	0.572994
Occipital (L)	0.558345
Occipital (L)	0.558844
Occipital (L)	0.560304
Occipital (L)	0.541965
Occipital (L)	0.556939
Occipital (L)	0.569573
Occipital (L)	0.490716
Occipital (L)	0.538543
Occipital (L)	0.557905
Occipital (L)	0.555834
Occipital (L)	0.551844
Occipital (L)	0.554824
Occipital (L)	0.537946
Occipital (L)	0.55144
Occipital (L)	0.554558
Occipital (L)	0.559162
Occipital (L)	0.544645
Occipital (L)	0.55813
Occipital (L)	0.548101
Occipital (L)	0.546132
Occipital (L)	0.576948
Occipital (L)	0.546613
Occipital (L)	0.544839
Occipital (L)	0.56809
Occipital (L)	0.547077
Occipital (L)	0.558635
Occipital (L)	0.54365
Occipital (L)	0.578551
Occipital (L)	0.535901
Occipital (L)	0.569191
Occipital (L)	0.572317
Occipital (L)	0.580397
Occipital (L)	0.559542
Occipital (L)	0.590214
Occipital (L)	0.588011
Occipital (L)	0.576007
Occipital (L)	0.589199
Occipital (L)	0.579836
Occipital (L)	0.576916
Occipital (L)	0.548362
Occipital (L)	0.538522
Occipital (L)	0.545783
Occipital (L)	0.583955
Occipital (L)	0.612325
Occipital (L)	0.539469
Occipital (L)	0.547206
Occipital (L)	0.54317
Occipital (L)	0.575776
Occipital (L)	0.618673
Occipital (L)	0.581115
Occipital (L)	0.552877
Occipital (L)	0.539054
Occipital (L)	0.615124
Occipital (L)	0.579491
Occipital (L)	0.570611
Occipital (L)	0.564497
Occipital (L)	0.559483
Occipital (L)	0.539183
Occipital (L)	0.552546
Occipital (L)	0.610223
Occipital (L)	0.609887
Occipital (L)	0.556065
Occipital (L)	0.547639
Occipital (L)	0.581872
Occipital (L)	0.611227
Occipital (L)	0.549706
Occipital (L)	0.599412
Occipital (L)	0.593475
Occipital (L)	0.557089
Occipital (L)	0.540982
Occipital (L)	0.620708
Occipital (L)	0.559176
Occipital (L)	0.560517
Occipital (L)	0.563867
Occipital (L)	0.616244
Occipital (L)	0.607211
Occipital (L)	0.577074
Occipital (L)	0.573727
Occipital (L)	0.574398
Occipital (L)	0.564226
Occipital (L)	0.561215
Occipital (L)	0.585521
Occipital (L)	0.582984
Occipital (L)	0.569781
Occipital (L)	0.569368
Occipital (L)	0.563377
Occipital (L)	0.599473
Occipital (L)	0.59139
Occipital (L)	0.571149
Occipital (L)	0.569551
Occipital (L)	0.574178
Occipital (L)	0.593928
Occipital (L)	0.581516
Occipital (L)	0.579311
Occipital (L)	0.576863
Occipital (L)	0.577665
Occipital (L)	0.531627
Occipital (L)	0.570787
Occipital (L)	0.57142
Occipital (L)	0.576467
Occipital (L)	0.577329
Occipital (L)	0.574886
Occipital (L)	0.516829
Occipital (L)	0.523434
Occipital (L)	0.559742
Occipital (L)	0.513805
Occipital (L)	0.566556
Occipital (L)	0.562362
Occipital (L)	0.549917
Occipital (L)	0.558661
Occipital (L)	0.558624
Occipital (L)	0.519905
Occipital (L)	0.525902
Occipital (L)	0.544894
Occipital (L)	0.528945
Occipital (L)	0.529217
Occipital (L)	0.551512
Occipital (L)	0.505189
Occipital (L)	0.520751
Occipital (L)	0.543457
Occipital (L)	0.535399
Occipital (L)	0.540833
Occipital (L)	0.487867
Occipital (L)	0.502502
Occipital (L)	0.4803
Occipital (L)	0.539085
Occipital (L)	0.470784
Occipital (L)	0.534883
Occipital (L)	0.483796
Occipital (L)	0.48398
Occipital (L)	0.445497
Occipital (L)	0.41198
Occipital (L)	0.458301
Occipital (L)	0.429294
Occipital (L)	0.335146
Occipital (L)	0.436612
Occipital (L)	0.323557
Frontal (R)	0.399671
Frontal (R)	0.353195
Frontal (R)	0.41599
Frontal (R)	0.520601
Frontal (R)	0.507819
Frontal (R)	0.515555
Frontal (R)	0.231894
Frontal (R)	0.24459
Frontal (R)	0.282902
Frontal (R)	0.299804
Frontal (R)	0.257417
Frontal (R)	0.245346
Frontal (R)	0.274493
Frontal (R)	0.278813
Frontal (R)	0.301764
Frontal (R)	0.289925
Frontal (R)	0.276842
Frontal (R)	0.348153
Frontal (R)	0.279032
Frontal (R)	0.28314
Frontal (R)	0.290923
Frontal (R)	0.357009
Frontal (R)	0.338155
Frontal (R)	0.359767
Frontal (R)	0.285952
Frontal (R)	0.364045
Frontal (R)	0.328226
Frontal (R)	0.324831
Frontal (R)	0.355504
Frontal (R)	0.366717
Frontal (R)	0.356592
Frontal (R)	0.366199
Frontal (R)	0.33864
Frontal (R)	0.424765
Frontal (R)	0.441729
Frontal (R)	0.427061
Frontal (R)	0.486515
Frontal (R)	0.424332
Frontal (R)	0.479296
Frontal (R)	0.448987
Frontal (R)	0.379612
Frontal (R)	0.298616
Frontal (R)	0.348346
Frontal (R)	0.255541
Frontal (R)	0.301855
Frontal (R)	0.397523
Frontal (R)	0.291102
Frontal (R)	0.335755
Frontal (R)	0.361535
Frontal (R)	0.359413
Frontal (R)	0.533516
Frontal (R)	0.27919
Frontal (R)	0.271642
Frontal (R)	0.391911
Frontal (R)	0.296741
Frontal (R)	0.375028
Frontal (R)	0.320362
Frontal (R)	0.317529
Frontal (R)	0.328581
Frontal (R)	0.300438
Frontal (R)	0.290713
Frontal (R)	0.3007
Frontal (R)	0.310193
Frontal (R)	0.290202
Frontal (R)	0.280896
Frontal (R)	0.292265
Frontal (R)	0.3234
Frontal (R)	0.270419
Frontal (R)	0.277671
Frontal (R)	0.270095
Frontal (R)	0.317219
Frontal (R)	0.265031
Frontal (R)	0.253912
Frontal (R)	0.263258
Frontal (R)	0.280785
Frontal (R)	0.20712
Frontal (R)	0.304935
Frontal (R)	0.318992
Frontal (R)	0.322029
Frontal (R)	0.32036
Frontal (R)	0.314585
Frontal (R)	0.317995
Frontal (R)	0.320638
Frontal (R)	0.314308
Frontal (R)	0.327822
Frontal (R)	0.240075
Frontal (R)	0.324763
Frontal (R)	0.323986
Frontal (R)	0.315956
Frontal (R)	0.385136
Frontal (R)	0.277011
Frontal (R)	0.257157
Frontal (R)	0.248466
Frontal (R)	0.278381
Frontal (R)	0.3201
Frontal (R)	0.320424
Frontal (R)	0.318907
Frontal (R)	0.22738
Frontal (R)	0.314597
Frontal (R)	0.328022
Frontal (R)	0.315853
Frontal (R)	0.354904
Frontal (R)	0.292838
Frontal (R)	0.306406
Frontal (R)	0.320312
Frontal (R)	0.319447
Frontal (R)	0.289472
Frontal (R)	0.292604
Frontal (R)	0.238699
Frontal (R)	0.266977
Frontal (R)	0.257226
Frontal (R)	0.315011
Frontal (R)	0.238403
Frontal (R)	0.277773
Frontal (R)	0.295869
Frontal (R)	0.3573
[truncated: 1,745 more rows]

## Sheet: i
Cell_ID	UMAP_1	UMAP_2	Cell_Type
0	1.94304	7.60158	Excitatory neuron 1
1	2.04091	-0.107334	Excitatory neuron 1
2	2.04316	-0.583627	Excitatory neuron 1
3	2.48375	0.145673	Excitatory neuron 1
4	1.22922	-0.709997	Excitatory neuron 1
5	1.81699	-0.152463	Excitatory neuron 1
6	2.16669	-0.19399	Excitatory neuron 1
7	3.20687	0.216306	Excitatory neuron 1
8	2.02359	-0.141974	Excitatory neuron 1
9	2.7555	0.474486	Excitatory neuron 1
10	2.80378	0.348205	Excitatory neuron 1
11	1.72935	0.111664	Excitatory neuron 1
12	1.81843	0.465765	Excitatory neuron 1
13	2.15331	-0.374558	Excitatory neuron 1
14	1.75399	-0.447098	Excitatory neuron 1
15	0.576932	0.223182	Excitatory neuron 1
16	2.07413	0.45255	Excitatory neuron 1
17	2.33402	0.803462	Excitatory neuron 1
18	1.43232	0.409933	Excitatory neuron 1
19	2.47947	-0.106592	Excitatory neuron 1
20	1.83641	0.226354	Excitatory neuron 1
21	1.31978	-0.0504591	Excitatory neuron 1
22	1.25563	0.669812	Excitatory neuron 1
23	0.900414	0.214292	Excitatory neuron 1
24	2.56458	0.120778	Excitatory neuron 1
25	0.842302	-0.0303731	Excitatory neuron 1
26	1.81177	0.85199	Excitatory neuron 1
27	2.1705	1.13167	Excitatory neuron 1
28	1.365	0.887956	Excitatory neuron 1
29	2.2984	0.0601423	Excitatory neuron 1
30	1.70703	-0.0174916	Excitatory neuron 1
31	1.91154	1.65445	Excitatory neuron 1
32	2.73637	0.786805	Excitatory neuron 1
33	-0.138185	0.955024	Excitatory neuron 1
34	1.72348	0.0190812	Excitatory neuron 1
35	0.757519	0.819541	Excitatory neuron 1
36	2.0585	-0.423125	Excitatory neuron 1
37	0.0208163	0.524589	Excitatory neuron 1
38	1.48209	0.446036	Excitatory neuron 1
39	1.33359	1.30482	Excitatory neuron 1
40	0.571662	0.954928	Excitatory neuron 1
41	1.75608	0.532233	Excitatory neuron 1
42	1.83059	0.951582	Excitatory neuron 1
43	-0.0896887	1.9229	Excitatory neuron 1
44	1.87335	1.04203	Excitatory neuron 1
45	0.996407	1.4812	Excitatory neuron 1
46	1.6796	1.47992	Excitatory neuron 1
47	1.62896	0.654404	Excitatory neuron 1
48	0.762903	0.70936	Excitatory neuron 1
49	2.19252	1.03668	Excitatory neuron 1
50	2.15293	-0.132577	Excitatory neuron 1
51	1.59871	1.58838	Excitatory neuron 1
52	0.920182	0.795795	Excitatory neuron 1
53	1.45602	0.587319	Excitatory neuron 1
54	1.34496	1.23403	Excitatory neuron 1
55	0.869025	1.18892	Excitatory neuron 1
56	-0.485118	1.68953	Excitatory neuron 1
57	-0.286419	1.12023	Excitatory neuron 1
58	-0.34683	0.407185	Excitatory neuron 1
59	1.47121	0.375815	Excitatory neuron 1
60	0.445445	1.44322	Excitatory neuron 1
61	-0.300548	1.51904	Excitatory neuron 1
62	-0.423898	0.677417	Excitatory neuron 1
63	0.720665	1.11536	Excitatory neuron 1
64	1.95055	1.16523	Excitatory neuron 1
65	-0.354121	-0.320616	Excitatory neuron 1
66	1.50288	1.17819	Excitatory neuron 1
67	1.27327	0.728569	Excitatory neuron 1
68	-0.329303	1.07892	Excitatory neuron 1
69	1.58484	0.687252	Excitatory neuron 1
70	0.0020922	2.18846	Excitatory neuron 1
71	-0.00129943	1.76028	Excitatory neuron 1
72	0.0690737	2.40714	Excitatory neuron 1
73	-0.464063	1.54193	Excitatory neuron 1
74	-0.135795	1.31809	Excitatory neuron 1
75	1.19249	0.779424	Excitatory neuron 1
76	-0.4644	1.04804	Excitatory neuron 1
77	-0.224209	1.82434	Excitatory neuron 1
78	1.33195	0.650218	Excitatory neuron 1
79	-0.202731	1.30286	Excitatory neuron 1
80	1.63825	2.94903	Excitatory neuron 1
81	0.367568	0.629888	Excitatory neuron 1
82	1.09091	1.95966	Excitatory neuron 1
83	-0.88157	1.88708	Excitatory neuron 1
84	0.4392	0.908869	Excitatory neuron 1
85	0.213134	2.47061	Excitatory neuron 1
86	-0.647389	2.14904	Excitatory neuron 1
87	-1.00095	1.9626	Excitatory neuron 1
88	1.01744	1.65401	Excitatory neuron 1
89	-0.359395	1.73979	Excitatory neuron 1
90	-0.18805	1.78631	Excitatory neuron 1
91	-0.136349	1.69759	Excitatory neuron 1
92	0.136242	1.82518	Excitatory neuron 1
93	0.387338	3.23117	Excitatory neuron 1
94	-0.723669	1.62237	Excitatory neuron 1
95	-1.00664	2.1313	Excitatory neuron 1
96	-1.19672	2.11931	Excitatory neuron 1
97	0.760273	2.38248	Excitatory neuron 1
98	-0.559206	1.21637	Excitatory neuron 1
99	-0.133269	1.92697	Excitatory neuron 1
100	-1.13019	2.46877	Excitatory neuron 1
101	-0.570118	1.42306	Excitatory neuron 1
102	0.919715	1.86775	Excitatory neuron 1
103	1.79954	1.71312	Excitatory neuron 1
104	1.03439	2.52299	Excitatory neuron 1
105	-0.44323	2.00074	Excitatory neuron 1
106	-0.13965	1.17625	Excitatory neuron 1
107	0.715006	0.910106	Excitatory neuron 1
108	-0.533239	2.51115	Excitatory neuron 1
109	-0.440806	1.61761	Excitatory neuron 1
110	0.669109	1.46947	Excitatory neuron 1
111	-0.327792	3.00274	Excitatory neuron 1
112	0.21945	2.99116	Excitatory neuron 1
113	-0.111618	2.6931	Excitatory neuron 1
114	0.682901	2.60869	Excitatory neuron 1
115	0.673775	2.12887	Excitatory neuron 1
116	-0.482639	2.40443	Excitatory neuron 1
117	-0.851435	2.83238	Excitatory neuron 1
118	-0.576326	2.65156	Excitatory neuron 1
119	-0.51255	2.29357	Excitatory neuron 1
120	-0.0881548	2.54764	Excitatory neuron 1
121	-0.654576	3.48974	Excitatory neuron 1
122	0.407705	3.83657	Excitatory neuron 1
123	-0.868466	3.78215	Excitatory neuron 1
124	-1.21006	2.93662	Excitatory neuron 1
125	1.35209	2.89828	Excitatory neuron 1
126	0.156729	2.4081	Excitatory neuron 1
127	-1.12168	3.04599	Excitatory neuron 1
128	-0.695913	2.82081	Excitatory neuron 1
129	1.11912	2.71624	Excitatory neuron 1
130	-0.283125	4.11565	Excitatory neuron 1
131	0.818688	3.74064	Excitatory neuron 1
132	0.678271	2.46661	Excitatory neuron 1
133	-0.494985	3.07989	Excitatory neuron 1
134	-0.0991343	2.84137	Excitatory neuron 1
135	-0.98388	3.23615	Excitatory neuron 1
136	-0.534558	1.76169	Excitatory neuron 1
137	-0.601218	3.10604	Excitatory neuron 1
138	-0.914622	1.93707	Excitatory neuron 1
139	-0.737561	4.11198	Excitatory neuron 1
140	0.729252	2.91922	Excitatory neuron 1
141	-1.3377	3.1967	Excitatory neuron 1
142	-0.666348	3.27443	Excitatory neuron 1
143	-0.0677177	3.41389	Excitatory neuron 1
144	0.435457	3.13879	Excitatory neuron 1
145	-0.0438733	2.98652	Excitatory neuron 1
146	-0.330431	4.12615	Excitatory neuron 1
147	0.279584	4.00082	Excitatory neuron 1
148	-0.077484	4.69775	Excitatory neuron 1
149	0.25186	1.77047	Excitatory neuron 1
150	-0.0611323	3.23712	Excitatory neuron 1
151	-0.643812	3.54167	Excitatory neuron 1
152	0.36974	3.59101	Excitatory neuron 1
153	-0.890476	3.20845	Excitatory neuron 1
154	1.21412	3.23103	Excitatory neuron 1
155	-1.1939	3.48258	Excitatory neuron 1
156	-0.588715	3.21729	Excitatory neuron 1
157	-0.502921	3.33743	Excitatory neuron 1
158	-0.727112	4.29056	Excitatory neuron 1
159	-0.939808	3.01246	Excitatory neuron 1
160	0.302697	4.30372	Excitatory neuron 1
161	-0.977292	4.10508	Excitatory neuron 1
162	-0.721929	4.49921	Excitatory neuron 1
163	-0.517758	2.92805	Excitatory neuron 1
164	0.290474	5.7345	Excitatory neuron 1
165	-0.446024	3.99115	Excitatory neuron 1
166	0.314126	3.88756	Excitatory neuron 1
167	-0.694724	4.59023	Excitatory neuron 1
168	-0.51867	4.35694	Excitatory neuron 1
169	-0.145144	5.29494	Excitatory neuron 1
170	-0.711115	4.29032	Excitatory neuron 1
171	-0.166506	4.71913	Excitatory neuron 1
172	0.466308	4.79279	Excitatory neuron 1
173	-0.423071	4.50726	Excitatory neuron 1
174	-0.729303	3.23775	Excitatory neuron 1
175	-1.23621	3.10392	Excitatory neuron 1
176	0.562838	4.4472	Excitatory neuron 1
177	-0.683475	4.17623	Excitatory neuron 1
178	2.22952	-0.514291	Excitatory neuron 1
179	3.35377	0.156416	Excitatory neuron 1
180	3.15325	0.387359	Excitatory neuron 1
181	2.45379	-0.228004	Excitatory neuron 1
182	2.31252	-0.0778775	Excitatory neuron 1
183	2.28346	0.786334	Excitatory neuron 1
184	1.68911	-0.558804	Excitatory neuron 1
185	1.90587	-0.425823	Excitatory neuron 1
186	1.06956	0.43331	Excitatory neuron 1
187	0.940967	-0.144437	Excitatory neuron 1
188	-0.0999602	0.387049	Excitatory neuron 1
189	1.674	-0.703028	Excitatory neuron 1
190	1.59273	1.35922	Excitatory neuron 1
191	2.44931	-0.174441	Excitatory neuron 1
192	2.93409	-0.0266024	Excitatory neuron 1
193	1.9657	-0.24864	Excitatory neuron 1
194	1.71047	-0.289983	Excitatory neuron 1
195	1.6214	0.25196	Excitatory neuron 1
196	2.10819	0.0579968	Excitatory neuron 1
197	2.0851	0.140966	Excitatory neuron 1
198	2.61664	0.44736	Excitatory neuron 1
199	2.1936	1.04486	Excitatory neuron 1
200	1.01192	0.444721	Excitatory neuron 1
201	-0.043063	0.847049	Excitatory neuron 1
202	2.09202	0.990472	Excitatory neuron 1
203	1.95833	-0.0913443	Excitatory neuron 1
204	1.96386	0.132054	Excitatory neuron 1
205	1.64496	0.206228	Excitatory neuron 1
206	3.32128	0.381852	Excitatory neuron 1
207	1.57629	0.502497	Excitatory neuron 1
208	-0.451674	0.195921	Excitatory neuron 1
209	2.5792	0.858811	Excitatory neuron 1
210	1.66066	0.0284099	Excitatory neuron 1
211	1.27922	0.199207	Excitatory neuron 1
212	1.60352	0.490163	Excitatory neuron 1
213	2.35798	0.0750127	Excitatory neuron 1
214	0.371776	0.606921	Excitatory neuron 1
215	1.58948	0.94183	Excitatory neuron 1
216	2.10001	1.43407	Excitatory neuron 1
217	2.29032	1.127	Excitatory neuron 1
218	0.77537	0.64672	Excitatory neuron 1
219	2.18643	0.963541	Excitatory neuron 1
220	1.27489	0.304672	Excitatory neuron 1
221	0.458366	-0.0528949	Excitatory neuron 1
222	1.48564	0.450834	Excitatory neuron 1
223	2.21033	-0.0732811	Excitatory neuron 1
224	1.37836	0.839058	Excitatory neuron 1
225	1.14588	1.04609	Excitatory neuron 1
226	1.14539	0.0592408	Excitatory neuron 1
227	0.443393	1.2407	Excitatory neuron 1
228	0.403252	2.21817	Excitatory neuron 1
229	0.964637	0.873421	Excitatory neuron 1
230	-0.00708517	0.065123	Excitatory neuron 1
231	-0.474604	0.871895	Excitatory neuron 1
232	-0.310857	1.22502	Excitatory neuron 1
233	2.38131	1.09094	Excitatory neuron 1
234	1.57862	-0.142323	Excitatory neuron 1
235	-0.668171	2.01394	Excitatory neuron 1
236	1.52723	0.574685	Excitatory neuron 1
237	1.54557	1.39445	Excitatory neuron 1
238	-0.524163	0.997859	Excitatory neuron 1
239	1.17624	0.656329	Excitatory neuron 1
240	1.74506	0.984539	Excitatory neuron 1
241	0.274811	1.58028	Excitatory neuron 1
242	1.6892	1.64696	Excitatory neuron 1
243	0.430562	1.11711	Excitatory neuron 1
244	0.888647	1.8066	Excitatory neuron 1
245	-0.355322	1.62875	Excitatory neuron 1
246	-0.0968963	1.27401	Excitatory neuron 1
247	0.724542	0.939764	Excitatory neuron 1
248	0.110213	1.11145	Excitatory neuron 1
249	0.198749	1.27033	Excitatory neuron 1
250	0.821036	1.43405	Excitatory neuron 1
251	-0.413715	0.582862	Excitatory neuron 1
252	0.366031	2.51526	Excitatory neuron 1
253	0.261065	1.71643	Excitatory neuron 1
254	-0.691693	1.18189	Excitatory neuron 1
255	-0.763913	1.53222	Excitatory neuron 1
256	-0.201898	1.50439	Excitatory neuron 1
257	-0.311372	1.36051	Excitatory neuron 1
258	-0.836583	2.13724	Excitatory neuron 1
259	-0.16425	0.822494	Excitatory neuron 1
260	1.60184	1.42815	Excitatory neuron 1
261	0.753459	2.48646	Excitatory neuron 1
262	0.436036	1.67083	Excitatory neuron 1
263	-0.104819	0.760763	Excitatory neuron 1
264	8.31835	3.81389	Excitatory neuron 1
265	2.20669	1.25156	Excitatory neuron 1
266	-0.510164	1.94079	Excitatory neuron 1
267	0.139293	2.70553	Excitatory neuron 1
268	-0.124741	2.78878	Excitatory neuron 1
269	-0.817319	1.17501	Excitatory neuron 1
270	0.151115	0.977219	Excitatory neuron 1
271	1.23846	1.50775	Excitatory neuron 1
272	0.0496172	2.91489	Excitatory neuron 1
273	-0.0754064	1.78394	Excitatory neuron 1
274	-0.946932	2.69946	Excitatory neuron 1
275	-0.672515	2.0821	Excitatory neuron 1
276	-0.0190299	1.51905	Excitatory neuron 1
277	1.43069	3.37089	Excitatory neuron 1
278	1.33782	1.43721	Excitatory neuron 1
279	1.18295	3.53789	Excitatory neuron 1
280	0.547231	1.07651	Excitatory neuron 1
281	-0.954066	2.7352	Excitatory neuron 1
282	-0.685303	1.6939	Excitatory neuron 1
283	0.396938	2.01679	Excitatory neuron 1
284	-0.134324	3.46963	Excitatory neuron 1
285	-0.0214978	2.29197	Excitatory neuron 1
286	0.150105	3.44467	Excitatory neuron 1
287	2.89649	3.86999	Excitatory neuron 1
288	1.27376	2.1809	Excitatory neuron 1
289	0.551389	2.31962	Excitatory neuron 1
290	0.876495	1.84177	Excitatory neuron 1
291	-0.956317	2.03224	Excitatory neuron 1
292	-0.523265	3.27094	Excitatory neuron 1
293	-0.422472	1.93545	Excitatory neuron 1
294	-1.03918	2.47703	Excitatory neuron 1
295	-0.258875	2.76678	Excitatory neuron 1
296	-0.060367	2.629	Excitatory neuron 1
297	-1.05552	2.69366	Excitatory neuron 1
298	-0.418192	2.55534	Excitatory neuron 1
299	-0.0593691	1.33782	Excitatory neuron 1
300	0.129502	2.82088	Excitatory neuron 1
301	-0.470117	3.5607	Excitatory neuron 1
302	-0.665153	1.68975	Excitatory neuron 1
303	-0.112727	4.29829	Excitatory neuron 1
304	0.282734	2.7971	Excitatory neuron 1
305	-0.578611	2.65073	Excitatory neuron 1
306	-0.315214	3.24026	Excitatory neuron 1
307	1.05067	1.51296	Excitatory neuron 1
308	-1.08069	2.35509	Excitatory neuron 1
309	-0.274671	3.43019	Excitatory neuron 1
310	-1.10739	2.43108	Excitatory neuron 1
311	-0.234833	3.84974	Excitatory neuron 1
312	-1.2927	2.48504	Excitatory neuron 1
313	-0.15924	3.01973	Excitatory neuron 1
314	-0.208768	2.59727	Excitatory neuron 1
315	-0.132003	3.59873	Excitatory neuron 1
316	-0.925768	2.76191	Excitatory neuron 1
317	-0.77032	2.04424	Excitatory neuron 1
318	0.96477	2.42834	Excitatory neuron 1
319	-0.282046	3.65622	Excitatory neuron 1
320	0.41954	2.68514	Excitatory neuron 1
321	-1.20443	2.38394	Excitatory neuron 1
322	0.0163751	3.44434	Excitatory neuron 1
323	0.824806	3.41565	Excitatory neuron 1
324	-0.129178	3.21794	Excitatory neuron 1
325	0.189513	3.68068	Excitatory neuron 1
326	0.370183	4.33198	Excitatory neuron 1
327	-0.421047	3.01932	Excitatory neuron 1
328	0.304861	4.4791	Excitatory neuron 1
329	-0.594693	3.83958	Excitatory neuron 1
330	-0.329155	3.52738	Excitatory neuron 1
331	-0.122582	4.06019	Excitatory neuron 1
332	-0.10372	4.02928	Excitatory neuron 1
333	-0.296462	3.29224	Excitatory neuron 1
334	-1.06503	2.01054	Excitatory neuron 1
335	-0.894069	2.59973	Excitatory neuron 1
336	-0.501781	3.88008	Excitatory neuron 1
337	-1.1967	2.87457	Excitatory neuron 1
338	-0.65717	3.34029	Excitatory neuron 1
339	-0.772726	3.22868	Excitatory neuron 1
340	-0.53793	4.32039	Excitatory neuron 1
341	-0.0552723	1.73051	Excitatory neuron 1
342	0.346286	3.57628	Excitatory neuron 1
343	-1.28722	3.65643	Excitatory neuron 1
344	-0.115281	4.15519	Excitatory neuron 1
345	-0.874155	2.81381	Excitatory neuron 1
346	-0.87187	2.58084	Excitatory neuron 1
347	-1.1176	3.18746	Excitatory neuron 1
348	-0.333234	3.51236	Excitatory neuron 1
349	-0.342077	2.00167	Excitatory neuron 1
350	0.675077	3.59638	Excitatory neuron 1
351	-0.714583	3.86801	Excitatory neuron 1
352	0.232898	3.397	Excitatory neuron 1
353	-0.773264	3.9486	Excitatory neuron 1
354	0.564109	2.29627	Excitatory neuron 1
355	-0.21235	4.17707	Excitatory neuron 1
356	0.241703	2.77788	Excitatory neuron 1
357	-0.640111	4.6358	Excitatory neuron 1
358	0.0223667	3.105	Excitatory neuron 1
359	-0.48783	3.51207	Excitatory neuron 1
360	-0.88437	3.9402	Excitatory neuron 1
361	-0.335157	3.93131	Excitatory neuron 1
362	-0.349289	4.26563	Excitatory neuron 1
363	-0.635584	3.87542	Excitatory neuron 1
364	-0.0494596	5.80876	Excitatory neuron 1
365	-0.082035	4.29853	Excitatory neuron 1
366	0.610276	4.85682	Excitatory neuron 1
367	-0.0795546	4.53576	Excitatory neuron 1
368	-0.231464	4.16827	Excitatory neuron 1
369	-1.07262	3.70303	Excitatory neuron 1
370	0.336228	4.42325	Excitatory neuron 1
371	-0.423545	4.30597	Excitatory neuron 1
372	1.86465	-0.38139	Excitatory neuron 1
373	1.91235	-0.253585	Excitatory neuron 1
374	1.82106	-0.335519	Excitatory neuron 1
375	2.60172	0.069821	Excitatory neuron 1
376	1.96223	0.261021	Excitatory neuron 1
377	2.22183	0.23458	Excitatory neuron 1
378	1.66704	-0.0320433	Excitatory neuron 1
379	-0.375483	0.245664	Excitatory neuron 1
380	2.71148	0.449131	Excitatory neuron 1
381	0.188076	-0.491757	Excitatory neuron 1
382	-0.571866	0.0123213	Excitatory neuron 1
383	-0.0171014	-0.448611	Excitatory neuron 1
384	0.972632	0.587728	Excitatory neuron 1
385	-0.336492	1.00949	Excitatory neuron 1
386	-0.247372	0.92634	Excitatory neuron 1
387	0.823995	1.91933	Excitatory neuron 1
388	-0.143834	1.1661	Excitatory neuron 1
389	0.0817706	1.73575	Excitatory neuron 1
390	-0.231172	2.40361	Excitatory neuron 1
391	-0.440037	1.96114	Excitatory neuron 1
392	-0.350475	1.8011	Excitatory neuron 1
393	-0.723242	2.11366	Excitatory neuron 1
394	-0.854425	2.34611	Excitatory neuron 1
395	-0.718041	1.65433	Excitatory neuron 1
396	-0.391636	3.42739	Excitatory neuron 1
397	0.654293	3.95359	Excitatory neuron 1
398	-0.287326	4.63163	Excitatory neuron 1
399	0.402953	0.210326	Excitatory neuron 1
400	2.36819	0.638105	Excitatory neuron 1
401	2.0308	0.305651	Excitatory neuron 1
402	0.17696	-0.192699	Excitatory neuron 1
403	1.18053	-0.893937	Excitatory neuron 1
404	2.46837	-0.481838	Excitatory neuron 1
405	1.56387	0.91114	Excitatory neuron 1
406	7.17124	12.4301	Excitatory neuron 1
407	2.26632	0.088922	Excitatory neuron 1
408	9.54219	3.94361	Excitatory neuron 1
409	-0.0950602	2.47677	Excitatory neuron 1
410	-0.373032	0.75094	Excitatory neuron 1
411	-0.210381	0.878259	Excitatory neuron 1
412	-0.238156	0.55601	Excitatory neuron 1
413	1.37357	-0.811942	Excitatory neuron 1
414	1.61459	1.30055	Excitatory neuron 1
415	-0.114515	1.93581	Excitatory neuron 1
416	1.18258	0.961998	Excitatory neuron 1
417	0.74765	2.90439	Excitatory neuron 1
418	-1.36752	1.78593	Excitatory neuron 1
419	-0.0409226	1.85623	Excitatory neuron 1
420	-0.845984	3.63984	Excitatory neuron 1
421	7.01812	6.77045	Excitatory neuron 1
422	0.116041	2.82848	Excitatory neuron 1
423	7.11396	1.01439	Excitatory neuron 1
424	-0.919742	2.79396	Excitatory neuron 1
425	-0.49189	2.81488	Excitatory neuron 1
426	-0.769059	2.19802	Excitatory neuron 1
427	-1.11518	2.80121	Excitatory neuron 1
428	-0.94827	2.664	Excitatory neuron 1
429	-1.34942	2.2662	Excitatory neuron 1
430	0.525185	1.57431	Excitatory neuron 1
431	-0.541014	4.86066	Excitatory neuron 1
432	-0.783488	4.23542	Excitatory neuron 1
433	-1.07382	3.75193	Excitatory neuron 1
434	1.17412	-0.619471	Excitatory neuron 1
435	2.69741	-0.182259	Excitatory neuron 1
436	2.45008	-0.248512	Excitatory neuron 1
437	1.92615	-0.100698	Excitatory neuron 1
438	2.63484	-0.564074	Excitatory neuron 1
439	1.16266	-0.0432006	Excitatory neuron 1
440	1.75138	-0.366186	Excitatory neuron 1
441	0.218318	1.01406	Excitatory neuron 1
442	0.279913	-0.179361	Excitatory neuron 1
443	1.57672	0.072997	Excitatory neuron 1
444	2.34425	1.06917	Excitatory neuron 1
445	-1.78648	14.6418	Excitatory neuron 1
446	0.972648	0.408538	Excitatory neuron 1
447	0.424769	1.12527	Excitatory neuron 1
448	-0.069126	1.18941	Excitatory neuron 1
449	-0.131851	0.603463	Excitatory neuron 1
450	8.98614	4.1949	Excitatory neuron 1
451	8.8308	3.79382	Excitatory neuron 1
452	-0.448751	1.69883	Excitatory neuron 1
453	1.1763	1.38448	Excitatory neuron 1
454	0.182038	1.78863	Excitatory neuron 1
455	0.653657	1.85707	Excitatory neuron 1
456	0.345138	1.67656	Excitatory neuron 1
457	1.00381	1.24586	Excitatory neuron 1
458	-0.690478	0.772321	Excitatory neuron 1
459	-0.459966	0.914205	Excitatory neuron 1
460	0.0925628	1.39785	Excitatory neuron 1
461	0.373872	2.28165	Excitatory neuron 1
462	-1.03938	1.32026	Excitatory neuron 1
463	-0.659357	2.75183	Excitatory neuron 1
464	-0.85637	2.42437	Excitatory neuron 1
465	-0.355926	2.27499	Excitatory neuron 1
466	-0.893226	3.31811	Excitatory neuron 1
467	1.6861	-0.756564	Excitatory neuron 1
468	2.37828	0.146994	Excitatory neuron 1
469	7.27257	11.998	Excitatory neuron 1
470	0.518353	-0.542315	Excitatory neuron 1
471	-0.240476	0.606953	Excitatory neuron 1
472	2.21843	0.159153	Excitatory neuron 1
473	1.66254	-0.829351	Excitatory neuron 1
474	1.29671	0.528939	Excitatory neuron 1
475	1.56217	0.535865	Excitatory neuron 1
476	2.24826	0.742425	Excitatory neuron 1
477	-0.293393	0.320735	Excitatory neuron 1
478	2.20264	0.055689	Excitatory neuron 1
479	0.110186	0.128006	Excitatory neuron 1
480	-0.0020324	1.23821	Excitatory neuron 1
481	8.73099	3.90636	Excitatory neuron 1
482	-0.296494	13.9738	Excitatory neuron 1
483	-1.03019	1.5742	Excitatory neuron 1
484	0.470906	1.22933	Excitatory neuron 1
485	1.59164	2.04362	Excitatory neuron 1
486	1.21269	1.53732	Excitatory neuron 1
487	0.0465677	1.0824	Excitatory neuron 1
488	-1.0275	0.982623	Excitatory neuron 1
489	2.09696	1.91074	Excitatory neuron 1
490	0.46052	1.51434	Excitatory neuron 1
491	0.631611	1.55148	Excitatory neuron 1
492	1.24471	1.31029	Excitatory neuron 1
493	8.46399	3.8841	Excitatory neuron 1
494	1.56934	0.983031	Excitatory neuron 1
495	-0.13553	1.35955	Excitatory neuron 1
496	-0.773071	1.70266	Excitatory neuron 1
497	-0.941992	1.65862	Excitatory neuron 1
498	2.25397	1.51996	Excitatory neuron 1
499	-0.663033	1.29248	Excitatory neuron 1
500	-0.35597	1.62876	Excitatory neuron 1
501	-0.306859	1.70435	Excitatory neuron 1
502	-0.851785	0.896264	Excitatory neuron 1
503	-0.404349	2.73718	Excitatory neuron 1
504	1.68426	2.6592	Excitatory neuron 1
505	-0.900987	2.8172	Excitatory neuron 1
506	-0.47844	3.30653	Excitatory neuron 1
507	-1.0114	2.54218	Excitatory neuron 1
508	0.328248	2.03931	Excitatory neuron 1
509	0.493674	3.46156	Excitatory neuron 1
510	0.329766	3.85173	Excitatory neuron 1
511	0.941934	1.47185	Excitatory neuron 1
512	-0.0823342	2.58385	Excitatory neuron 1
513	-0.507271	2.34255	Excitatory neuron 1
514	0.613246	2.86169	Excitatory neuron 1
515	-0.516463	2.36862	Excitatory neuron 1
516	-0.164361	2.50537	Excitatory neuron 1
517	-0.245407	2.73179	Excitatory neuron 1
518	-1.10182	2.93411	Excitatory neuron 1
519	0.192442	3.73127	Excitatory neuron 1
520	-0.686248	3.28351	Excitatory neuron 1
521	-0.875511	3.8243	Excitatory neuron 1
522	-0.229835	3.37952	Excitatory neuron 1
523	-0.676623	3.01741	Excitatory neuron 1
524	-0.82658	3.31429	Excitatory neuron 1
525	-1.14308	3.50819	Excitatory neuron 1
526	8.85138	4.36454	Excitatory neuron 1
527	0.616189	4.02386	Excitatory neuron 1
528	-0.606926	4.11092	Excitatory neuron 1
529	-1.17545	3.77587	Excitatory neuron 1
530	0.741405	3.51146	Excitatory neuron 1
531	-0.435667	4.72839	Excitatory neuron 1
532	0.827645	4.50623	Excitatory neuron 1
533	-1.28484	3.75537	Excitatory neuron 1
534	-0.62356	4.27718	Excitatory neuron 1
535	-0.0469506	4.72559	Excitatory neuron 1
536	-0.415226	4.03635	Excitatory neuron 1
537	-0.0487981	4.4799	Excitatory neuron 1
538	-1.21915	3.67005	Excitatory neuron 1
539	2.44506	-0.336749	Excitatory neuron 1
540	2.40937	0.253851	Excitatory neuron 1
541	2.68735	-0.374383	Excitatory neuron 1
542	1.61472	0.21726	Excitatory neuron 1
543	2.1442	-0.17805	Excitatory neuron 1
544	-0.179155	-0.359004	Excitatory neuron 1
545	1.36765	1.19768	Excitatory neuron 1
546	0.924287	1.05553	Excitatory neuron 1
547	1.65001	0.995867	Excitatory neuron 1
548	1.53421	0.025291	Excitatory neuron 1
549	1.78459	0.477488	Excitatory neuron 1
550	0.911929	1.30649	Excitatory neuron 1
551	0.873118	1.44199	Excitatory neuron 1
552	-0.756586	2.8823	Excitatory neuron 1
553	1.13789	1.50494	Excitatory neuron 1
554	0.0155777	1.1491	Excitatory neuron 1
555	1.18858	1.13869	Excitatory neuron 1
556	-0.138732	2.0806	Excitatory neuron 1
557	0.602634	2.20081	Excitatory neuron 1
558	0.882715	1.69501	Excitatory neuron 1
559	-0.336661	1.77725	Excitatory neuron 1
560	0.225399	2.17954	Excitatory neuron 1
561	1.49492	1.92253	Excitatory neuron 1
562	0.391437	3.40559	Excitatory neuron 1
563	-0.763607	2.52161	Excitatory neuron 1
564	-0.519815	2.59684	Excitatory neuron 1
565	-0.0104202	2.3378	Excitatory neuron 1
566	2.02052	2.06603	Excitatory neuron 1
567	-0.20915	1.8803	Excitatory neuron 1
568	0.38502	1.741	Excitatory neuron 1
569	0.349185	3.57986	Excitatory neuron 1
570	0.60822	2.16468	Excitatory neuron 1
571	0.327682	2.20027	Excitatory neuron 1
572	-0.378025	3.39562	Excitatory neuron 1
573	-0.820404	2.12408	Excitatory neuron 1
574	0.311663	3.39091	Excitatory neuron 1
575	0.117157	3.15315	Excitatory neuron 1
576	-0.657693	3.11413	Excitatory neuron 1
577	-0.662255	2.26529	Excitatory neuron 1
578	-1.02035	4.11098	Excitatory neuron 1
579	-0.498662	3.32736	Excitatory neuron 1
580	-0.568304	2.78274	Excitatory neuron 1
581	-0.765745	3.0104	Excitatory neuron 1
582	-1.15758	3.39628	Excitatory neuron 1
583	-0.531553	4.59994	Excitatory neuron 1
584	-1.11961	3.25827	Excitatory neuron 1
585	-0.749699	2.27493	Excitatory neuron 1
586	0.461924	2.0854	Excitatory neuron 1
587	-0.190205	1.9657	Excitatory neuron 1
588	-1.17761	2.78052	Excitatory neuron 1
589	-0.746378	3.47853	Excitatory neuron 1
590	-1.1464	3.37125	Excitatory neuron 1
591	-0.842813	3.21303	Excitatory neuron 1
592	-0.658706	3.20009	Excitatory neuron 1
593	-0.40483	3.02525	Excitatory neuron 1
594	-1.10955	3.57878	Excitatory neuron 1
595	0.0203454	5.04603	Excitatory neuron 1
596	-0.26796	3.70536	Excitatory neuron 1
597	-0.694268	2.75738	Excitatory neuron 1
598	-1.08149	3.7816	Excitatory neuron 1
599	-1.00213	3.35695	Excitatory neuron 1
600	-0.696773	3.46376	Excitatory neuron 1
601	-0.163835	4.48612	Excitatory neuron 1
602	-0.878639	4.38381	Excitatory neuron 1
603	-0.678271	4.30758	Excitatory neuron 1
604	-0.390158	4.65201	Excitatory neuron 1
605	2.45255	-0.596136	Excitatory neuron 1
606	1.73553	0.72006	Excitatory neuron 1
607	2.14089	-0.835697	Excitatory neuron 1
608	2.32934	-0.414903	Excitatory neuron 1
609	1.24514	-0.74035	Excitatory neuron 1
610	1.6119	-0.784089	Excitatory neuron 1
611	0.838738	-0.687524	Excitatory neuron 1
612	-0.137737	-1.03391	Excitatory neuron 1
613	-0.233867	-1.118	Excitatory neuron 1
614	1.40528	-0.907764	Excitatory neuron 1
615	0.491444	0.220296	Excitatory neuron 1
616	1.66526	-0.930612	Excitatory neuron 1
617	-0.395477	0.301398	Excitatory neuron 1
618	-0.113319	0.579359	Excitatory neuron 1
619	1.02561	-0.255333	Excitatory neuron 1
620	2.07116	-0.651216	Excitatory neuron 1
621	1.54865	0.983295	Excitatory neuron 1
622	-0.00408916	-0.935239	Excitatory neuron 1
623	0.638646	-0.769964	Excitatory neuron 1
624	0.448538	1.00822	Excitatory neuron 1
625	1.61103	0.101956	Excitatory neuron 1
626	-0.43967	-0.964568	Excitatory neuron 1
627	0.34051	0.00342279	Excitatory neuron 1
628	0.183949	0.254065	Excitatory neuron 1
629	-0.137974	0.157006	Excitatory neuron 1
630	0.0172454	0.407352	Excitatory neuron 1
631	0.378689	2.00123	Excitatory neuron 1
632	-0.0280217	-1.21429	Excitatory neuron 1
633	1.75294	0.555975	Excitatory neuron 1
634	1.72259	1.03448	Excitatory neuron 1
635	-0.179922	-0.201588	Excitatory neuron 1
636	0.0384982	1.31953	Excitatory neuron 1
637	-0.295228	2.20738	Excitatory neuron 1
638	-0.229028	0.665798	Excitatory neuron 1
639	1.10299	2.00328	Excitatory neuron 1
640	1.57005	0.255924	Excitatory neuron 1
641	-0.483767	0.145062	Excitatory neuron 1
642	1.15981	2.10385	Excitatory neuron 1
643	-0.85781	1.14299	Excitatory neuron 1
644	-0.744664	1.18407	Excitatory neuron 1
645	-0.0373999	0.365424	Excitatory neuron 1
646	-0.506222	2.03574	Excitatory neuron 1
647	-0.568641	0.171735	Excitatory neuron 1
648	-0.270941	1.86668	Excitatory neuron 1
649	-0.275947	-0.476976	Excitatory neuron 1
650	-1.02608	0.522554	Excitatory neuron 1
651	0.136452	1.80639	Excitatory neuron 1
652	0.517727	5.24191	Excitatory neuron 1
653	-0.470304	2.60094	Excitatory neuron 1
654	0.823639	1.90824	Excitatory neuron 1
655	-0.776803	0.890328	Excitatory neuron 1
656	0.239734	2.7502	Excitatory neuron 1
657	1.01258	1.57617	Excitatory neuron 1
658	0.0307272	1.65676	Excitatory neuron 1
659	0.4918	-0.756824	Excitatory neuron 1
660	1.60262	6.64494	Excitatory neuron 1
661	-0.883205	1.56926	Excitatory neuron 1
662	0.0912793	2.21263	Excitatory neuron 1
663	0.963305	2.95429	Excitatory neuron 1
664	-1.02391	2.71795	Excitatory neuron 1
665	0.249548	1.3105	Excitatory neuron 1
666	0.557722	4.89976	Excitatory neuron 1
667	-0.122393	2.89175	Excitatory neuron 1
668	0.369257	5.70792	Excitatory neuron 1
669	-0.401097	5.62141	Excitatory neuron 1
670	0.108376	1.1564	Excitatory neuron 1
671	-0.771951	3.07475	Excitatory neuron 1
672	0.00920008	4.92091	Excitatory neuron 1
673	0.390743	3.61451	Excitatory neuron 1
674	-0.33947	4.30698	Excitatory neuron 1
675	0.353992	3.5119	Excitatory neuron 1
676	0.466509	6.30351	Excitatory neuron 1
677	1.04224	6.34145	Excitatory neuron 1
678	-1.01529	3.02797	Excitatory neuron 1
679	2.00577	7.10326	Excitatory neuron 1
680	0.979428	6.76051	Excitatory neuron 1
681	-0.138809	4.10188	Excitatory neuron 1
682	-0.021705	2.64471	Excitatory neuron 1
683	0.75785	6.10486	Excitatory neuron 1
684	0.654363	6.31228	Excitatory neuron 1
685	0.576087	5.9351	Excitatory neuron 1
686	-0.396061	4.08678	Excitatory neuron 1
687	0.481212	5.96357	Excitatory neuron 1
688	0.528765	5.93269	Excitatory neuron 1
689	0.930168	6.40982	Excitatory neuron 1
690	-1.08754	3.56299	Excitatory neuron 1
691	0.361506	6.57154	Excitatory neuron 1
692	-0.303432	3.8018	Excitatory neuron 1
693	-0.311581	4.08517	Excitatory neuron 1
694	0.543618	5.81943	Excitatory neuron 1
695	0.195838	2.39304	Excitatory neuron 1
696	-0.192601	6.01893	Excitatory neuron 1
697	-0.45026	5.14509	Excitatory neuron 1
698	0.705106	5.11282	Excitatory neuron 1
699	0.152418	6.58229	Excitatory neuron 1
700	0.454383	5.86621	Excitatory neuron 1
701	1.39781	5.76596	Excitatory neuron 1
702	1.41975	7.16864	Excitatory neuron 1
703	-0.186686	5.9318	Excitatory neuron 1
704	-0.320364	4.94311	Excitatory neuron 1
705	2.65817	-0.494612	Excitatory neuron 1
706	1.57545	-0.439432	Excitatory neuron 1
707	0.462775	-1.08574	Excitatory neuron 1
708	1.81413	-0.766341	Excitatory neuron 1
709	0.845107	0.43183	Excitatory neuron 1
710	0.770595	-0.358431	Excitatory neuron 1
711	1.612	0.228428	Excitatory neuron 1
712	2.08226	-0.156247	Excitatory neuron 1
713	0.131261	-0.593329	Excitatory neuron 1
714	2.26689	-0.715366	Excitatory neuron 1
715	0.522866	-0.686353	Excitatory neuron 1
716	0.422703	-0.374842	Excitatory neuron 1
717	0.647317	-1.15063	Excitatory neuron 1
718	1.93004	-0.269886	Excitatory neuron 1
719	1.49671	0.735236	Excitatory neuron 1
720	0.966118	-0.626104	Excitatory neuron 1
721	1.62875	0.458714	Excitatory neuron 1
722	2.35013	1.19659	Excitatory neuron 1
723	-0.146871	-0.976395	Excitatory neuron 1
724	9.19701	3.77042	Excitatory neuron 1
725	1.41475	1.71758	Excitatory neuron 1
726	0.165889	0.719261	Excitatory neuron 1
727	1.09246	0.723244	Excitatory neuron 1
728	-0.0759162	-0.39083	Excitatory neuron 1
729	0.279099	0.240556	Excitatory neuron 1
730	0.963349	0.988534	Excitatory neuron 1
731	1.39512	0.877118	Excitatory neuron 1
732	0.00410281	0.353272	Excitatory neuron 1
733	1.132	0.260729	Excitatory neuron 1
734	0.781481	0.0439847	Excitatory neuron 1
735	-0.0471615	0.811475	Excitatory neuron 1
736	0.282741	0.208688	Excitatory neuron 1
737	0.0547493	2.63485	Excitatory neuron 1
738	-0.202442	0.552043	Excitatory neuron 1
739	-0.370437	1.12432	Excitatory neuron 1
740	1.43522	0.991226	Excitatory neuron 1
741	0.558409	1.39835	Excitatory neuron 1
742	0.93188	2.11355	Excitatory neuron 1
743	-0.1765	1.214	Excitatory neuron 1
744	3.2918	1.63533	Excitatory neuron 1
745	1.27979	2.16105	Excitatory neuron 1
746	0.32225	2.33484	Excitatory neuron 1
747	0.35398	1.84822	Excitatory neuron 1
748	-0.966646	1.66525	Excitatory neuron 1
749	1.85476	1.19158	Excitatory neuron 1
750	0.229225	1.38178	Excitatory neuron 1
751	0.603155	0.42473	Excitatory neuron 1
752	0.410184	1.89722	Excitatory neuron 1
753	-0.842485	2.9761	Excitatory neuron 1
754	0.673466	2.31482	Excitatory neuron 1
755	-0.258017	2.15418	Excitatory neuron 1
756	-0.608182	2.73328	Excitatory neuron 1
757	-0.172127	1.77028	Excitatory neuron 1
758	1.09861	1.57842	Excitatory neuron 1
759	-0.192243	2.51885	Excitatory neuron 1
760	-0.116989	1.57618	Excitatory neuron 1
761	-0.416949	2.4739	Excitatory neuron 1
762	-1.08475	1.46905	Excitatory neuron 1
763	1.67264	3.15352	Excitatory neuron 1
764	-0.296112	1.47202	Excitatory neuron 1
765	0.472941	3.62935	Excitatory neuron 1
766	0.979823	1.88401	Excitatory neuron 1
767	6.9107	12.4748	Excitatory neuron 1
768	-0.11788	1.12978	Excitatory neuron 1
769	1.81291	3.54437	Excitatory neuron 1
770	-1.1399	2.75474	Excitatory neuron 1
771	0.0426033	2.97987	Excitatory neuron 1
772	2.4655	-0.296814	Excitatory neuron 1
773	-0.13111	2.32435	Excitatory neuron 1
774	-0.821735	3.57546	Excitatory neuron 1
775	0.157055	2.93803	Excitatory neuron 1
776	-0.22295	4.04369	Excitatory neuron 1
777	1.06607	3.91597	Excitatory neuron 1
778	0.983785	3.47962	Excitatory neuron 1
779	0.582052	5.49914	Excitatory neuron 1
780	0.25199	3.41991	Excitatory neuron 1
781	-0.720945	4.50534	Excitatory neuron 1
782	0.201073	4.38494	Excitatory neuron 1
783	-0.675066	1.45503	Excitatory neuron 1
784	1.32656	5.0449	Excitatory neuron 1
785	0.448445	2.86134	Excitatory neuron 1
786	-0.0188696	2.86978	Excitatory neuron 1
787	-0.494465	2.75157	Excitatory neuron 1
788	0.219583	2.87499	Excitatory neuron 1
789	-0.502501	4.23508	Excitatory neuron 1
790	0.585533	5.12365	Excitatory neuron 1
791	0.204216	5.786	Excitatory neuron 1
792	-0.45032	3.74516	Excitatory neuron 1
793	0.810229	4.57009	Excitatory neuron 1
794	-0.835225	3.6809	Excitatory neuron 1
795	-0.602154	3.79356	Excitatory neuron 1
796	0.15034	5.66483	Excitatory neuron 1
797	0.549617	5.79894	Excitatory neuron 1
798	0.435015	6.65743	Excitatory neuron 1
799	0.701894	5.81135	Excitatory neuron 1
800	-0.767748	4.67213	Excitatory neuron 1
801	1.23545	5.43835	Excitatory neuron 1
802	0.660223	5.94411	Excitatory neuron 1
803	0.32461	5.3772	Excitatory neuron 1
804	-0.70079	2.5855	Excitatory neuron 1
805	0.959908	6.01556	Excitatory neuron 1
806	-0.990248	3.36402	Excitatory neuron 1
807	-0.56255	4.42738	Excitatory neuron 1
808	-4.77281e-05	4.90171	Excitatory neuron 1
809	0.866775	7.00086	Excitatory neuron 1
810	0.298311	5.26871	Excitatory neuron 1
811	1.35401	6.98429	Excitatory neuron 1
812	-0.304358	5.59846	Excitatory neuron 1
813	3.04058	0.131915	Excitatory neuron 1
814	2.58112	-0.125234	Excitatory neuron 1
815	3.11677	-0.112579	Excitatory neuron 1
816	2.94822	0.425391	Excitatory neuron 1
817	2.86652	-0.00305755	Excitatory neuron 1
818	0.50749	-0.0488334	Excitatory neuron 1
819	2.67347	-0.199416	Excitatory neuron 1
820	2.13894	0.148747	Excitatory neuron 1
821	1.98805	-0.105897	Excitatory neuron 1
822	1.96355	0.790999	Excitatory neuron 1
823	2.71057	-0.0634047	Excitatory neuron 1
824	0.722192	0.509054	Excitatory neuron 1
825	1.85394	0.0582309	Excitatory neuron 1
826	1.92139	0.571737	Excitatory neuron 1
827	2.25269	0.5123	Excitatory neuron 1
828	2.013	0.144094	Excitatory neuron 1
829	2.27147	-0.128864	Excitatory neuron 1
830	3.0495	8.10101	Excitatory neuron 1
831	2.3661	1.63525	Excitatory neuron 1
832	2.21344	-0.116147	Excitatory neuron 1
833	1.98794	0.312555	Excitatory neuron 1
834	2.04025	1.62934	Excitatory neuron 1
835	2.45124	0.866068	Excitatory neuron 1
836	1.7029	1.21225	Excitatory neuron 1
837	1.89699	2.70407	Excitatory neuron 1
838	0.554601	0.706272	Excitatory neuron 1
839	2.26225	1.24821	Excitatory neuron 1
840	-0.415429	1.10097	Excitatory neuron 1
841	0.50286	1.09703	Excitatory neuron 1
842	1.62602	1.53521	Excitatory neuron 1
843	0.46452	0.89656	Excitatory neuron 1
844	0.646846	1.55189	Excitatory neuron 1
845	1.53945	2.47419	Excitatory neuron 1
846	1.74524	0.229158	Excitatory neuron 1
847	-0.15799	0.949169	Excitatory neuron 1
848	0.676388	1.54455	Excitatory neuron 1
849	-0.483296	1.20993	Excitatory neuron 1
850	0.023644	0.864833	Excitatory neuron 1
851	1.63499	1.30361	Excitatory neuron 1
852	1.69481	1.8511	Excitatory neuron 1
853	2.29709	1.1937	Excitatory neuron 1
854	2.43144	1.94408	Excitatory neuron 1
855	1.27898	1.98899	Excitatory neuron 1
856	1.67062	-0.0688099	Excitatory neuron 1
857	-0.218274	1.19198	Excitatory neuron 1
858	1.61358	1.74703	Excitatory neuron 1
859	0.0170608	1.43265	Excitatory neuron 1
860	0.166111	1.25075	Excitatory neuron 1
861	-0.174799	2.01913	Excitatory neuron 1
862	2.24722	1.79938	Excitatory neuron 1
863	1.62464	1.76884	Excitatory neuron 1
864	-1.01613	1.74642	Excitatory neuron 1
865	-0.0468524	0.751145	Excitatory neuron 1
866	1.68296	2.45829	Excitatory neuron 1
867	-0.0884757	2.5412	Excitatory neuron 1
868	0.81004	2.18312	Excitatory neuron 1
869	-0.128637	1.11773	Excitatory neuron 1
870	2.69088	6.81744	Excitatory neuron 1
871	1.84685	2.27907	Excitatory neuron 1
872	0.0540208	1.33292	Excitatory neuron 1
873	-1.43152	2.06598	Excitatory neuron 1
874	-0.394285	2.7757	Excitatory neuron 1
875	-0.830319	1.77546	Excitatory neuron 1
876	0.736019	3.36349	Excitatory neuron 1
877	0.85522	2.14272	Excitatory neuron 1
878	0.799159	3.68084	Excitatory neuron 1
879	0.0259591	2.4482	Excitatory neuron 1
880	2.13559	2.01581	Excitatory neuron 1
881	-0.473132	3.35611	Excitatory neuron 1
882	-0.765804	2.2088	Excitatory neuron 1
883	1.40123	3.55532	Excitatory neuron 1
884	-0.48225	2.24201	Excitatory neuron 1
885	0.138403	2.79403	Excitatory neuron 1
886	-0.552202	4.03331	Excitatory neuron 1
887	0.273201	2.29264	Excitatory neuron 1
888	1.01543	2.25334	Excitatory neuron 1
889	-0.676682	3.29812	Excitatory neuron 1
890	-0.124124	3.1977	Excitatory neuron 1
891	2.52567	4.76323	Excitatory neuron 1
892	0.407125	3.39137	Excitatory neuron 1
893	-0.156178	4.51636	Excitatory neuron 1
894	1.93196	3.08592	Excitatory neuron 1
895	0.480836	3.42636	Excitatory neuron 1
896	-0.00366749	5.4641	Excitatory neuron 1
897	-0.719234	3.9569	Excitatory neuron 1
898	0.00364695	6.18786	Excitatory neuron 1
899	0.107827	3.84482	Excitatory neuron 1
900	0.0752273	4.69438	Excitatory neuron 1
901	-0.299846	4.12043	Excitatory neuron 1
902	-0.31944	4.5885	Excitatory neuron 1
903	-0.394173	4.08899	Excitatory neuron 1
904	-0.0509581	5.16927	Excitatory neuron 1
905	-0.678357	4.02645	Excitatory neuron 1
906	-0.0271105	3.35637	Excitatory neuron 1
907	-0.832297	4.00758	Excitatory neuron 1
908	-0.00989483	3.91988	Excitatory neuron 1
909	0.101474	5.32122	Excitatory neuron 1
910	0.254607	4.44856	Excitatory neuron 1
911	0.537487	4.48395	Excitatory neuron 1
912	-0.888448	4.41235	Excitatory neuron 1
913	-0.239659	4.81344	Excitatory neuron 1
914	0.0542989	5.02067	Excitatory neuron 1
915	0.743997	4.13294	Excitatory neuron 1
916	0.424176	5.82397	Excitatory neuron 1
917	0.0403674	3.92568	Excitatory neuron 1
918	-0.528914	3.89125	Excitatory neuron 1
919	0.496894	5.69122	Excitatory neuron 1
920	0.351716	3.96309	Excitatory neuron 1
921	-0.860989	4.48124	Excitatory neuron 1
922	-1.12245	4.0631	Excitatory neuron 1
923	2.89944	-0.121977	Excitatory neuron 1
924	2.0332	-0.0973468	Excitatory neuron 1
925	0.940948	0.624208	Excitatory neuron 1
926	1.4945	-0.191757	Excitatory neuron 1
927	1.91265	-0.237563	Excitatory neuron 1
928	1.81723	-0.266435	Excitatory neuron 1
929	1.63219	-0.436972	Excitatory neuron 1
930	3.30906	0.387868	Excitatory neuron 1
931	1.68322	0.418571	Excitatory neuron 1
932	1.52641	0.0262957	Excitatory neuron 1
933	2.92413	-0.472066	Excitatory neuron 1
934	9.04718	3.76888	Excitatory neuron 1
935	2.91414	0.0638502	Excitatory neuron 1
936	2.74095	0.0410726	Excitatory neuron 1
937	1.81775	1.01386	Excitatory neuron 1
938	0.678996	-0.236004	Excitatory neuron 1
939	1.01587	0.0344896	Excitatory neuron 1
940	2.05705	0.734291	Excitatory neuron 1
941	0.650027	0.743276	Excitatory neuron 1
942	2.11531	0.512096	Excitatory neuron 1
943	1.32611	0.908657	Excitatory neuron 1
944	1.81685	1.1216	Excitatory neuron 1
945	2.43162	0.44621	Excitatory neuron 1
946	2.86562	0.210397	Excitatory neuron 1
947	2.164	0.632049	Excitatory neuron 1
948	2.13158	0.687859	Excitatory neuron 1
949	0.272258	0.377182	Excitatory neuron 1
950	0.984183	0.233799	Excitatory neuron 1
951	1.37078	0.385372	Excitatory neuron 1
952	1.05844	0.539379	Excitatory neuron 1
953	1.3703	0.272375	Excitatory neuron 1
954	1.75501	1.58264	Excitatory neuron 1
955	1.67303	0.134731	Excitatory neuron 1
956	2.56231	0.178648	Excitatory neuron 1
957	2.6748	1.079	Excitatory neuron 1
958	1.11283	0.0769171	Excitatory neuron 1
959	3.34768	0.133236	Excitatory neuron 1
960	1.87898	-0.0669445	Excitatory neuron 1
961	1.29849	1.32794	Excitatory neuron 1
962	2.26884	0.818761	Excitatory neuron 1
963	1.3448	0.275572	Excitatory neuron 1
964	0.778419	0.857221	Excitatory neuron 1
965	-0.278835	0.477382	Excitatory neuron 1
966	1.06911	1.74318	Excitatory neuron 1
967	0.71921	0.646082	Excitatory neuron 1
968	0.551128	0.970129	Excitatory neuron 1
969	-0.864384	0.576807	Excitatory neuron 1
970	2.13264	0.825453	Excitatory neuron 1
971	1.11532	0.399562	Excitatory neuron 1
972	1.57437	0.826134	Excitatory neuron 1
973	0.701954	1.04653	Excitatory neuron 1
974	0.526378	0.503871	Excitatory neuron 1
975	7.7512	6.00027	Excitatory neuron 1
976	1.73483	1.05888	Excitatory neuron 1
977	0.632569	0.458466	Excitatory neuron 1
978	1.20673	1.28818	Excitatory neuron 1
979	2.02151	2.18702	Excitatory neuron 1
980	0.32724	1.85987	Excitatory neuron 1
981	0.252566	1.0875	Excitatory neuron 1
982	0.597551	0.566203	Excitatory neuron 1
983	1.7223	1.77413	Excitatory neuron 1
984	1.74438	4.53913	Excitatory neuron 1
985	-0.271062	1.53998	Excitatory neuron 1
986	0.0146735	1.04543	Excitatory neuron 1
987	0.0817585	1.47191	Excitatory neuron 1
988	-0.482498	1.80853	Excitatory neuron 1
989	-0.415334	1.51498	Excitatory neuron 1
990	0.719897	1.73368	Excitatory neuron 1
991	1.61408	1.95345	Excitatory neuron 1
992	-0.508207	1.08171	Excitatory neuron 1
993	2.1537	1.20538	Excitatory neuron 1
994	0.566146	2.70181	Excitatory neuron 1
995	-0.355611	2.12356	Excitatory neuron 1
996	0.378334	2.15196	Excitatory neuron 1
997	0.455635	2.41482	Excitatory neuron 1
998	1.19408	1.06014	Excitatory neuron 1
999	-0.54594	1.78403	Excitatory neuron 1
1000	0.631025	4.09843	Excitatory neuron 1
1001	0.0471255	3.13378	Excitatory neuron 1
1002	0.124896	3.37103	Excitatory neuron 1
1003	2.42147	6.54878	Excitatory neuron 1
1004	0.159838	2.25786	Excitatory neuron 1
1005	0.044337	3.21473	Excitatory neuron 1
1006	0.808518	2.26899	Excitatory neuron 1
1007	-0.480858	2.15778	Excitatory neuron 1
1008	-0.263303	2.88028	Excitatory neuron 1
1009	-0.707426	2.53983	Excitatory neuron 1
1010	1.03833	3.03522	Excitatory neuron 1
1011	1.91582	1.77455	Excitatory neuron 1
1012	-0.553168	2.19545	Excitatory neuron 1
1013	6.83266	1.06286	Excitatory neuron 1
1014	-0.806486	3.44658	Excitatory neuron 1
1015	-0.150439	3.96021	Excitatory neuron 1
1016	-0.342282	3.43035	Excitatory neuron 1
1017	-0.781587	3.05114	Excitatory neuron 1
1018	1.01026	4.8525	Excitatory neuron 1
1019	-0.995473	2.72098	Excitatory neuron 1
1020	0.354961	2.94568	Excitatory neuron 1
1021	-0.273699	4.30056	Excitatory neuron 1
1022	1.28406	5.84629	Excitatory neuron 1
1023	1.03447	4.04287	Excitatory neuron 1
1024	0.641829	3.26254	Excitatory neuron 1
1025	1.34692	5.32895	Excitatory neuron 1
1026	-0.0810163	2.77645	Excitatory neuron 1
1027	0.377492	3.4556	Excitatory neuron 1
1028	0.252972	5.77143	Excitatory neuron 1
1029	-0.861328	4.28408	Excitatory neuron 1
1030	-0.355525	4.10458	Excitatory neuron 1
1031	0.072292	4.40586	Excitatory neuron 1
1032	0.427302	4.48479	Excitatory neuron 1
1033	0.0530889	6.3419	Excitatory neuron 1
1034	-0.506935	4.17456	Excitatory neuron 1
1035	1.23688	5.64477	Excitatory neuron 1
1036	0.179555	5.80711	Excitatory neuron 1
1037	-0.302717	4.6722	Excitatory neuron 1
1038	-0.393696	5.02012	Excitatory neuron 1
1039	0.519481	5.13715	Excitatory neuron 1
1040	0.0317975	3.96455	Excitatory neuron 1
1041	-0.355584	4.7957	Excitatory neuron 1
1042	-0.211202	5.13731	Excitatory neuron 1
1043	0.215545	5.89727	Excitatory neuron 1
1044	-0.267561	4.91901	Excitatory neuron 1
1045	0.359903	5.73449	Excitatory neuron 1
1046	1.4721	-0.309318	Excitatory neuron 1
1047	1.80916	-0.144598	Excitatory neuron 1
1048	2.82301	-0.216039	Excitatory neuron 1
1049	1.60761	0.450869	Excitatory neuron 1
1050	1.12318	-0.00858528	Excitatory neuron 1
1051	1.42433	0.978524	Excitatory neuron 1
1052	2.17465	1.5756	Excitatory neuron 1
1053	0.211151	1.14155	Excitatory neuron 1
1054	1.5749	1.24197	Excitatory neuron 1
1055	1.7589	1.92516	Excitatory neuron 1
1056	-0.179025	1.34516	Excitatory neuron 1
1057	1.26798	1.91493	Excitatory neuron 1
1058	2.83673	2.40963	Excitatory neuron 1
1059	1.16605	2.0753	Excitatory neuron 1
1060	1.51945	1.77317	Excitatory neuron 1
1061	1.80821	1.76158	Excitatory neuron 1
1062	0.648543	2.66447	Excitatory neuron 1
1063	0.610411	1.05418	Excitatory neuron 1
1064	-0.161476	1.63689	Excitatory neuron 1
1065	1.29127	2.80791	Excitatory neuron 1
1066	9.24183	3.95869	Excitatory neuron 1
1067	0.148544	3.51199	Excitatory neuron 1
1068	0.29871	1.92045	Excitatory neuron 1
1069	0.830975	-0.414506	Excitatory neuron 1
1070	0.151943	3.31939	Excitatory neuron 1
1071	-0.0437997	2.93913	Excitatory neuron 1
1072	0.584752	2.76799	Excitatory neuron 1
1073	1.28379	2.36586	Excitatory neuron 1
1074	1.19644	1.99889	Excitatory neuron 1
1075	0.787668	2.67771	Excitatory neuron 1
1076	0.0547355	1.72538	Excitatory neuron 1
1077	0.484879	3.03593	Excitatory neuron 1
1078	-0.201159	3.58909	Excitatory neuron 1
1079	-0.0147666	1.80833	Excitatory neuron 1
1080	0.555951	3.13163	Excitatory neuron 1
1081	1.31704	2.60955	Excitatory neuron 1
1082	-0.485318	3.11812	Excitatory neuron 1
1083	-0.962181	3.23562	Excitatory neuron 1
1084	-0.0769332	2.49125	Excitatory neuron 1
1085	0.0037466	2.94488	Excitatory neuron 1
1086	-0.473509	3.34632	Excitatory neuron 1
1087	-0.0525955	3.39337	Excitatory neuron 1
1088	0.461891	4.52862	Excitatory neuron 1
1089	-0.708507	3.60951	Excitatory neuron 1
1090	-0.743061	3.90771	Excitatory neuron 1
1091	-0.537076	3.95199	Excitatory neuron 1
1092	-0.468363	4.30001	Excitatory neuron 1
1093	0.10976	5.04224	Excitatory neuron 1
1094	-0.542088	3.11151	Excitatory neuron 1
1095	-0.129595	4.55761	Excitatory neuron 1
1096	-0.736863	2.96866	Excitatory neuron 1
1097	-0.362296	4.1492	Excitatory neuron 1
1098	0.103273	4.94925	Excitatory neuron 1
1099	-0.280085	3.68349	Excitatory neuron 1
1100	-0.133722	4.32839	Excitatory neuron 1
1101	-0.761588	4.17584	Excitatory neuron 1
1102	-0.0357876	4.28393	Excitatory neuron 1
1103	3.43692	1.43191	Excitatory neuron 1
1104	1.54766	0.233497	Excitatory neuron 1
1105	2.70034	0.608705	Excitatory neuron 1
1106	1.34943	1.57058	Excitatory neuron 1
1107	2.47541	0.502012	Excitatory neuron 1
1108	1.42072	2.1133	Excitatory neuron 1
1109	2.24849	-0.0793077	Excitatory neuron 1
1110	0.965777	1.59324	Excitatory neuron 1
1111	1.67615	1.12798	Excitatory neuron 1
1112	2.28494	0.673487	Excitatory neuron 1
1113	1.68681	1.14093	Excitatory neuron 1
1114	0.0678919	1.23914	Excitatory neuron 1
1115	1.86838	1.59083	Excitatory neuron 1
1116	1.98786	2.57122	Excitatory neuron 1
1117	2.19296	0.4328	Excitatory neuron 1
1118	1.6135	1.42726	Excitatory neuron 1
1119	0.429015	1.61588	Excitatory neuron 1
1120	1.80322	1.77248	Excitatory neuron 1
1121	1.44883	1.83683	Excitatory neuron 1
1122	0.725216	0.872549	Excitatory neuron 1
1123	0.481166	1.09979	Excitatory neuron 1
1124	1.41209	2.38344	Excitatory neuron 1
1125	0.0644159	2.67852	Excitatory neuron 1
1126	0.984627	2.40958	Excitatory neuron 1
1127	1.70009	1.86174	Excitatory neuron 1
1128	0.71348	1.89399	Excitatory neuron 1
1129	0.417898	2.57841	Excitatory neuron 1
1130	1.64119	2.93249	Excitatory neuron 1
1131	1.06014	1.73438	Excitatory neuron 1
1132	0.454464	2.57247	Excitatory neuron 1
1133	0.250089	1.46538	Excitatory neuron 1
1134	-0.175979	1.95835	Excitatory neuron 1
1135	-0.438113	2.56596	Excitatory neuron 1
1136	1.41437	1.87904	Excitatory neuron 1
1137	1.13846	3.22949	Excitatory neuron 1
1138	1.33238	1.27869	Excitatory neuron 1
1139	1.52148	1.92674	Excitatory neuron 1
1140	0.282779	0.589451	Excitatory neuron 1
1141	-0.111578	2.95747	Excitatory neuron 1
1142	1.27755	2.33166	Excitatory neuron 1
1143	0.153792	3.14271	Excitatory neuron 1
1144	0.329173	5.16129	Excitatory neuron 1
1145	0.042271	1.4609	Excitatory neuron 1
1146	-0.552604	3.59487	Excitatory neuron 1
1147	-0.599743	2.54386	Excitatory neuron 1
1148	-0.243156	3.12471	Excitatory neuron 1
1149	0.451483	1.70794	Excitatory neuron 1
1150	0.310542	2.12848	Excitatory neuron 1
1151	0.762214	1.60618	Excitatory neuron 1
1152	-0.509109	3.8576	Excitatory neuron 1
1153	1.03299	1.64192	Excitatory neuron 1
1154	-0.636493	2.38231	Excitatory neuron 1
1155	0.745581	0.952555	Excitatory neuron 1
1156	0.613606	2.38452	Excitatory neuron 1
1157	0.129842	3.58989	Excitatory neuron 1
1158	0.620278	3.44765	Excitatory neuron 1
1159	-0.307291	3.66884	Excitatory neuron 1
1160	-0.23118	4.51596	Excitatory neuron 1
1161	-0.695926	3.03747	Excitatory neuron 1
1162	-0.811493	3.2156	Excitatory neuron 1
1163	-0.344066	3.51538	Excitatory neuron 1
1164	-1.11294	2.98039	Excitatory neuron 1
1165	0.604015	3.08239	Excitatory neuron 1
1166	0.535175	3.03585	Excitatory neuron 1
1167	0.293236	3.88231	Excitatory neuron 1
1168	-0.103555	4.0824	Excitatory neuron 1
1169	0.321769	2.88866	Excitatory neuron 1
1170	-0.540676	3.07792	Excitatory neuron 1
1171	0.0627408	3.67843	Excitatory neuron 1
1172	-0.0386957	3.33357	Excitatory neuron 1
1173	-0.432973	3.43968	Excitatory neuron 1
1174	-0.492301	3.76485	Excitatory neuron 1
1175	0.322129	3.9862	Excitatory neuron 1
1176	-0.841625	2.95246	Excitatory neuron 1
1177	-0.883019	4.14128	Excitatory neuron 1
1178	0.168262	5.81618	Excitatory neuron 1
1179	-0.543956	3.70357	Excitatory neuron 1
1180	0.854989	5.05423	Excitatory neuron 1
1181	0.172083	3.63602	Excitatory neuron 1
1182	-0.856881	4.30467	Excitatory neuron 1
1183	0.457252	4.63125	Excitatory neuron 1
1184	-0.621449	3.90386	Excitatory neuron 1
1185	0.112978	4.0176	Excitatory neuron 1
1186	-0.919774	3.88333	Excitatory neuron 1
1187	-0.443915	4.17936	Excitatory neuron 1
1188	-0.573552	4.6357	Excitatory neuron 1
1189	-0.819924	3.75886	Excitatory neuron 1
1190	-0.0770065	5.18605	Excitatory neuron 1
1191	-0.54591	3.84801	Excitatory neuron 1
1192	0.793427	5.22325	Excitatory neuron 1
1193	0.954541	4.0613	Excitatory neuron 1
1194	0.960903	4.8575	Excitatory neuron 1
1195	-1.0124	3.66414	Excitatory neuron 1
1196	3.66429	0.341066	Excitatory neuron 1
1197	2.83949	0.846869	Excitatory neuron 1
1198	3.39499	0.466494	Excitatory neuron 1
1199	7.01378	6.48916	Excitatory neuron 1
1200	2.35106	0.848276	Excitatory neuron 1
1201	1.87597	0.605483	Excitatory neuron 1
1202	1.40774	1.32397	Excitatory neuron 1
1203	1.77227	1.63384	Excitatory neuron 1
1204	2.4809	1.0809	Excitatory neuron 1
1205	2.18768	1.12	Excitatory neuron 1
1206	1.80613	1.80545	Excitatory neuron 1
1207	1.93287	2.10008	Excitatory neuron 1
1208	1.73036	1.94758	Excitatory neuron 1
1209	0.237608	2.99634	Excitatory neuron 1
1210	0.182021	4.0449	Excitatory neuron 1
1211	-0.113392	4.16616	Excitatory neuron 1
1212	0.218618	4.61998	Excitatory neuron 1
1213	-0.178257	5.21877	Excitatory neuron 1
1214	-0.232636	4.2745	Excitatory neuron 1
1215	3.23813	0.641345	Excitatory neuron 1
1216	3.74034	0.350605	Excitatory neuron 1
1217	3.63349	0.357963	Excitatory neuron 1
1218	3.63004	0.344513	Excitatory neuron 1
1219	3.09793	-0.0557087	Excitatory neuron 1
1220	3.45599	0.110109	Excitatory neuron 1
1221	1.79763	-0.356497	Excitatory neuron 1
1222	2.76862	0.755969	Excitatory neuron 1
1223	3.02108	0.751723	Excitatory neuron 1
1224	3.04001	0.0526228	Excitatory neuron 1
1225	2.24785	0.348699	Excitatory neuron 1
1226	3.24137	0.855687	Excitatory neuron 1
1227	8.13773	3.55088	Excitatory neuron 1
1228	3.47284	0.28973	Excitatory neuron 1
1229	2.80904	0.555165	Excitatory neuron 1
1230	1.7117	0.489629	Excitatory neuron 1
1231	1.62666	0.346501	Excitatory neuron 1
1232	2.51651	1.03228	Excitatory neuron 1
1233	1.72742	1.92535	Excitatory neuron 1
1234	1.86817	2.20492	Excitatory neuron 1
1235	1.73223	2.3233	Excitatory neuron 1
1236	1.03831	2.77225	Excitatory neuron 1
1237	-0.664367	4.0224	Excitatory neuron 1
1238	0.522783	2.98454	Excitatory neuron 1
1239	0.524207	3.19493	Excitatory neuron 1
1240	0.369222	4.38186	Excitatory neuron 1
1241	0.453436	4.8411	Excitatory neuron 1
1242	0.0339677	5.0029	Excitatory neuron 1
1243	0.11146	4.27596	Excitatory neuron 1
1244	0.0452266	3.23625	Excitatory neuron 1
1245	1.73081	-0.154552	Excitatory neuron 1
1246	2.77072	0.874733	Excitatory neuron 1
1247	1.30174	0.762747	Excitatory neuron 1
1248	3.2714	0.386519	Excitatory neuron 1
1249	1.82871	1.30497	Excitatory neuron 1
1250	3.14335	0.133279	Excitatory neuron 1
1251	3.14759	0.439902	Excitatory neuron 1
1252	3.4046	0.473395	Excitatory neuron 1
1253	1.31595	2.7533	Excitatory neuron 1
1254	0.438258	4.66977	Excitatory neuron 1
1255	2.92202	-0.333741	Excitatory neuron 1
1256	2.8733	-0.296205	Excitatory neuron 1
1257	3.05646	0.102535	Excitatory neuron 1
1258	1.78131	0.80864	Excitatory neuron 1
1259	3.14403	0.585003	Excitatory neuron 1
1260	3.11896	1.39473	Excitatory neuron 1
1261	1.44438	1.12069	Excitatory neuron 1
1262	2.07221	2.68611	Excitatory neuron 1
1263	1.6464	3.74185	Excitatory neuron 1
1264	0.484516	4.51391	Excitatory neuron 1
1265	2.13961	-0.0677462	Excitatory neuron 1
1266	0.0866307	3.08946	Excitatory neuron 1
1267	1.94504	7.08121	Excitatory neuron 1
1268	1.69849	6.65359	Excitatory neuron 1
1269	2.21026	6.33749	Excitatory neuron 1
1270	1.78618	7.02541	Excitatory neuron 1
1271	0.317701	1.36185	Excitatory neuron 1
1272	1.85083	7.17052	Excitatory neuron 1
1273	1.63909	7.11693	Excitatory neuron 1
1274	0.873648	6.19437	Excitatory neuron 1
1275	0.100838	4.46974	Excitatory neuron 1
1276	1.00208	1.75632	Excitatory neuron 1
1277	0.576199	5.56751	Excitatory neuron 1
1278	0.582614	5.63191	Excitatory neuron 1
1279	1.7599	6.83918	Excitatory neuron 1
1280	0.223558	5.93298	Excitatory neuron 1
1281	-0.180401	5.42235	Excitatory neuron 1
1282	0.40691	5.54345	Excitatory neuron 1
1283	1.85652	7.13178	Excitatory neuron 1
1284	1.14283	5.67921	Excitatory neuron 1
1285	0.293125	6.18406	Excitatory neuron 1
1286	0.400381	5.86047	Excitatory neuron 1
1287	-0.310517	5.33673	Excitatory neuron 1
1288	0.270299	5.58437	Excitatory neuron 1
1289	0.849228	6.91857	Excitatory neuron 1
1290	0.049123	5.69915	Excitatory neuron 1
1291	0.954156	5.96749	Excitatory neuron 1
1292	1.70554	7.03711	Excitatory neuron 1
1293	0.112267	5.24961	Excitatory neuron 1
1294	1.1523	6.37663	Excitatory neuron 1
1295	1.81095	6.08148	Excitatory neuron 1
1296	-0.0463035	6.88484	Excitatory neuron 1
1297	0.320189	4.59164	Excitatory neuron 1
1298	0.624725	6.39065	Excitatory neuron 1
1299	1.0789	6.89979	Excitatory neuron 1
1300	0.732314	5.87379	Excitatory neuron 1
1301	1.63377	7.07663	Excitatory neuron 1
1302	1.27516	6.74171	Excitatory neuron 1
1303	0.897579	6.49248	Excitatory neuron 1
1304	-0.495688	3.94882	Excitatory neuron 1
1305	1.37971	6.82094	Excitatory neuron 1
1306	1.05783	5.82721	Excitatory neuron 1
1307	0.569062	6.07782	Excitatory neuron 1
1308	0.655661	6.76371	Excitatory neuron 1
1309	2.71233	-0.0800227	Excitatory neuron 1
1310	2.43368	-0.43978	Excitatory neuron 1
1311	2.03245	2.20215	Excitatory neuron 1
1312	3.1511	1.85976	Excitatory neuron 1
1313	0.888443	1.13077	Excitatory neuron 1
1314	3.02462	2.83562	Excitatory neuron 1
1315	0.642084	2.12728	Excitatory neuron 1
1316	0.480002	4.30731	Excitatory neuron 1
1317	0.595347	4.14327	Excitatory neuron 1
1318	1.56226	7.24632	Excitatory neuron 1
1319	1.35247	4.78559	Excitatory neuron 1
1320	0.4377	5.20325	Excitatory neuron 1
1321	0.461785	5.57416	Excitatory neuron 1
1322	0.697516	5.8275	Excitatory neuron 1
1323	1.31934	7.16729	Excitatory neuron 1
1324	1.29994	6.88753	Excitatory neuron 1
1325	1.63444	6.97588	Excitatory neuron 1
1326	0.632738	6.01159	Excitatory neuron 1
1327	0.874076	5.69427	Excitatory neuron 1
1328	-0.0142534	4.4961	Excitatory neuron 1
1329	0.635673	6.1952	Excitatory neuron 1
1330	-0.125954	5.29216	Excitatory neuron 1
1331	0.508674	5.6713	Excitatory neuron 1
1332	-0.327978	4.66495	Excitatory neuron 1
1333	0.374414	5.41411	Excitatory neuron 1
1334	0.552834	4.89093	Excitatory neuron 1
1335	0.673215	5.56267	Excitatory neuron 1
1336	-0.116175	4.69576	Excitatory neuron 1
1337	0.777311	6.40319	Excitatory neuron 1
1338	0.353723	4.96943	Excitatory neuron 1
1339	1.76333	7.1111	Excitatory neuron 1
1340	-0.0319382	5.37403	Excitatory neuron 1
1341	3.26254	0.0569609	Excitatory neuron 1
1342	3.44326	0.219923	Excitatory neuron 1
1343	3.31713	0.522704	Excitatory neuron 1
1344	3.05322	1.52183	Excitatory neuron 1
1345	2.7659	7.03269	Excitatory neuron 1
1346	2.74981	6.74582	Excitatory neuron 1
1347	1.83517	3.00634	Excitatory neuron 1
1348	0.697766	4.22276	Excitatory neuron 1
1349	2.27581	2.66066	Excitatory neuron 1
1350	1.16553	3.39814	Excitatory neuron 1
1351	2.04003	6.65902	Excitatory neuron 1
1352	1.62004	2.8047	Excitatory neuron 1
1353	1.25247	6.73246	Excitatory neuron 1
1354	0.585716	3.87786	Excitatory neuron 1
1355	0.0666172	3.52912	Excitatory neuron 1
1356	1.38427	5.44258	Excitatory neuron 1
1357	-0.0622363	6.81756	Excitatory neuron 1
1358	1.01346	5.66164	Excitatory neuron 1
1359	0.981816	3.82282	Excitatory neuron 1
1360	0.479688	6.42752	Excitatory neuron 1
1361	-0.230223	4.44103	Excitatory neuron 1
1362	-0.625714	5.9723	Excitatory neuron 1
1363	-0.157227	5.01434	Excitatory neuron 1
1364	0.435022	7.09529	Excitatory neuron 1
1365	-0.0962627	5.33993	Excitatory neuron 1
1366	0.467162	6.77448	Excitatory neuron 1
1367	1.10462	5.61316	Excitatory neuron 1
1368	-0.0350307	5.25643	Excitatory neuron 1
1369	0.564613	4.8783	Excitatory neuron 1
1370	0.586149	7.01288	Excitatory neuron 1
1371	1.35486	1.02936	Excitatory neuron 1
1372	3.18862	0.310807	Excitatory neuron 1
1373	2.67553	1.75255	Excitatory neuron 1
1374	2.71316	6.96212	Excitatory neuron 1
1375	1.99362	2.82733	Excitatory neuron 1
1376	2.23907	2.77404	Excitatory neuron 1
1377	2.33406	1.53704	Excitatory neuron 1
1378	2.30391	6.29465	Excitatory neuron 1
1379	2.39048	6.68218	Excitatory neuron 1
1380	0.481536	4.17269	Excitatory neuron 1
1381	2.17799	6.75233	Excitatory neuron 1
1382	1.47343	5.62004	Excitatory neuron 1
1383	1.87637	7.0581	Excitatory neuron 1
1384	1.18074	4.26114	Excitatory neuron 1
1385	1.611	3.27153	Excitatory neuron 1
1386	1.1095	4.62644	Excitatory neuron 1
1387	1.01821	4.91564	Excitatory neuron 1
1388	0.886483	3.69558	Excitatory neuron 1
1389	1.08968	4.45109	Excitatory neuron 1
1390	1.24988	6.70303	Excitatory neuron 1
1391	0.966117	3.86024	Excitatory neuron 1
1392	0.467807	5.79996	Excitatory neuron 1
1393	1.86887	6.39539	Excitatory neuron 1
1394	1.19604	6.63972	Excitatory neuron 1
1395	0.383591	6.50261	Excitatory neuron 1
1396	0.941883	5.62117	Excitatory neuron 1
1397	0.61391	6.60904	Excitatory neuron 1
1398	0.501311	6.01238	Excitatory neuron 1
1399	0.580014	4.50495	Excitatory neuron 1
1400	1.0069	5.96956	Excitatory neuron 1
1401	1.24056	4.58313	Excitatory neuron 1
1402	0.593892	6.57106	Excitatory neuron 1
1403	-0.180367	4.53539	Excitatory neuron 1
1404	0.6399	4.73727	Excitatory neuron 1
1405	0.502279	4.71631	Excitatory neuron 1
1406	0.277016	6.40174	Excitatory neuron 1
1407	0.587832	6.16299	Excitatory neuron 1
1408	0.712183	5.83156	Excitatory neuron 1
1409	0.880689	5.81434	Excitatory neuron 1
1410	-0.143698	4.37707	Excitatory neuron 1
1411	0.480467	5.6404	Excitatory neuron 1
1412	0.593031	6.05404	Excitatory neuron 1
1413	0.0698107	5.91249	Excitatory neuron 1
1414	0.82868	6.41579	Excitatory neuron 1
1415	1.02367	6.45404	Excitatory neuron 1
1416	-0.313981	5.1153	Excitatory neuron 1
1417	0.157251	6.13105	Excitatory neuron 1
1418	0.427155	6.10542	Excitatory neuron 1
1419	0.891254	5.19198	Excitatory neuron 1
1420	1.04647	5.25804	Excitatory neuron 1
1421	0.106376	5.29773	Excitatory neuron 1
1422	0.314094	5.52305	Excitatory neuron 1
1423	1.02343	5.62661	Excitatory neuron 1
1424	0.702451	4.45107	Excitatory neuron 1
1425	1.04591	5.96105	Excitatory neuron 1
1426	-0.161434	5.13728	Excitatory neuron 1
1427	-0.444874	4.85529	Excitatory neuron 1
1428	0.884133	5.34144	Excitatory neuron 1
1429	1.57915	5.47138	Excitatory neuron 1
1430	2.61894	1.02022	Excitatory neuron 1
1431	1.57272	0.652176	Excitatory neuron 1
1432	2.73285	1.00122	Excitatory neuron 1
1433	0.806292	4.99722	Excitatory neuron 1
1434	1.20588	1.96923	Excitatory neuron 1
1435	1.61427	2.73435	Excitatory neuron 1
1436	1.518	1.81382	Excitatory neuron 1
1437	0.226356	4.65342	Excitatory neuron 1
1438	0.30225	4.77316	Excitatory neuron 1
1439	0.733768	3.8118	Excitatory neuron 1
1440	-0.0314862	3.77278	Excitatory neuron 1
1441	0.66358	6.18576	Excitatory neuron 1
1442	-0.252868	4.51018	Excitatory neuron 1
1443	0.759675	4.09271	Excitatory neuron 1
1444	3.88691	0.471407	Excitatory neuron 1
1445	2.79834	0.706726	Excitatory neuron 1
1446	2.11506	1.13684	Excitatory neuron 1
1447	1.55707	1.96287	Excitatory neuron 1
1448	1.50695	2.79853	Excitatory neuron 1
1449	3.00496	0.840057	Excitatory neuron 1
1450	1.45592	2.45015	Excitatory neuron 1
1451	1.02772	2.97508	Excitatory neuron 1
1452	1.00964	6.13191	Excitatory neuron 1
1453	1.07261	2.91549	Excitatory neuron 1
1454	0.494779	3.55537	Excitatory neuron 1
1455	2.28845	1.51209	Excitatory neuron 1
1456	0.123772	3.62548	Excitatory neuron 1
1457	1.09118	3.26337	Excitatory neuron 1
1458	0.411017	5.02933	Excitatory neuron 1
1459	0.360974	3.75164	Excitatory neuron 1
1460	-0.306067	3.82624	Excitatory neuron 1
1461	1.34794	4.78339	Excitatory neuron 1
1462	1.25127	6.10847	Excitatory neuron 1
1463	2.05605	0.194815	Excitatory neuron 1
1464	3.2163	0.480985	Excitatory neuron 1
1465	2.89607	0.482617	Excitatory neuron 1
1466	2.57903	0.970162	Excitatory neuron 1
1467	3.28232	0.665484	Excitatory neuron 1
1468	8.64434	3.90375	Excitatory neuron 1
1469	2.45439	1.19775	Excitatory neuron 1
1470	3.15798	0.552323	Excitatory neuron 1
1471	2.22784	1.11933	Excitatory neuron 1
1472	2.59726	1.7215	Excitatory neuron 1
1473	2.67236	1.37808	Excitatory neuron 1
1474	2.07409	1.84133	Excitatory neuron 1
1475	2.06306	2.00556	Excitatory neuron 1
1476	0.847217	2.24601	Excitatory neuron 1
1477	1.43869	3.72594	Excitatory neuron 1
1478	0.482707	3.67843	Excitatory neuron 1
1479	0.659518	3.86648	Excitatory neuron 1
1480	0.992902	4.50312	Excitatory neuron 1
1481	0.386569	3.68758	Excitatory neuron 1
1482	-0.0458716	4.69323	Excitatory neuron 1
1483	2.48908	0.867701	Excitatory neuron 1
1484	2.4754	0.811672	Excitatory neuron 1
1485	2.48301	1.53402	Excitatory neuron 1
1486	1.60338	2.34652	Excitatory neuron 1
1487	1.37277	2.56422	Excitatory neuron 1
1488	1.96418	2.32924	Excitatory neuron 1
1489	2.0669	1.7869	Excitatory neuron 1
1490	0.397992	4.51385	Excitatory neuron 1
1491	0.950789	5.75524	Excitatory neuron 1
1492	0.318062	4.19002	Excitatory neuron 1
1493	2.48613	0.650515	Excitatory neuron 1
1494	0.654125	3.63278	Excitatory neuron 1
1495	1.62361	2.24374	Excitatory neuron 1
1496	3.11548	0.225239	Excitatory neuron 1
1497	3.36106	0.504625	Excitatory neuron 1
1498	3.08055	0.101681	Excitatory neuron 1
1499	1.61267	1.21082	Excitatory neuron 1
1500	1.31645	2.94788	Excitatory neuron 1
1501	1.78825	2.52099	Excitatory neuron 1
1502	2.29552	0.466269	Excitatory neuron 1
1503	2.61053	1.33234	Excitatory neuron 1
1504	2.90032	0.53935	Excitatory neuron 1
1505	2.1822	1.4454	Excitatory neuron 1
1506	3.27735	0.609985	Excitatory neuron 1
1507	2.38496	1.37145	Excitatory neuron 1
1508	1.72557	2.4595	Excitatory neuron 1
1509	0.608837	4.49913	Excitatory neuron 1
1510	2.50077	0.549139	Excitatory neuron 1
1511	3.34591	0.550339	Excitatory neuron 1
1512	1.326	1.85402	Excitatory neuron 1
1513	0.467633	4.55507	Excitatory neuron 1
1514	0.523009	5.01774	Excitatory neuron 1
1515	1.11924	6.78148	Excitatory neuron 1
1516	0.730926	4.01481	Excitatory neuron 1
1517	-0.299733	4.55511	Excitatory neuron 1
1518	2.4338	0.985974	Excitatory neuron 1
1519	3.02259	0.973791	Excitatory neuron 1
1520	2.10614	1.65042	Excitatory neuron 1
1521	1.02193	2.85772	Excitatory neuron 1
1522	1.81316	2.70781	Excitatory neuron 1
1523	0.524166	4.65219	Excitatory neuron 1
1524	2.15715	1.13788	Excitatory neuron 1
1525	1.05135	4.33679	Excitatory neuron 1
1526	0.951661	3.53036	Excitatory neuron 1
1527	-0.214673	4.92108	Excitatory neuron 1
1528	0.352858	5.81441	Excitatory neuron 1
1529	0.290832	5.27496	Excitatory neuron 1
1530	3.53991	0.688979	Excitatory neuron 1
1531	2.75057	0.886666	Excitatory neuron 1
1532	1.86741	1.25368	Excitatory neuron 1
1533	2.3453	1.55286	Excitatory neuron 1
1534	2.67103	1.37761	Excitatory neuron 1
1535	1.54289	2.1412	Excitatory neuron 1
1536	0.515539	2.17352	Excitatory neuron 1
1537	1.95232	2.76032	Excitatory neuron 1
1538	1.80977	1.80016	Excitatory neuron 1
1539	0.465283	3.28637	Excitatory neuron 1
1540	-0.347135	3.98517	Excitatory neuron 1
1541	0.746033	4.664	Excitatory neuron 1
1542	3.25106	0.0465683	Excitatory neuron 1
1543	3.33939	0.285482	Excitatory neuron 1
1544	3.1703	1.12364	Excitatory neuron 1
1545	2.92549	0.617624	Excitatory neuron 1
1546	3.99643	0.596358	Excitatory neuron 1
1547	4.20738	1.00146	Excitatory neuron 1
1548	3.19436	0.519542	Excitatory neuron 1
1549	2.24097	1.04118	Excitatory neuron 1
1550	2.38967	0.520356	Excitatory neuron 1
1551	2.00893	0.525004	Excitatory neuron 1
1552	2.33709	1.18556	Excitatory neuron 1
1553	2.39306	1.54983	Excitatory neuron 1
1554	2.30889	1.88636	Excitatory neuron 1
1555	2.31178	1.56105	Excitatory neuron 1
1556	0.851221	3.22248	Excitatory neuron 1
1557	-0.170676	2.85336	Excitatory neuron 1
1558	-0.338815	3.68957	Excitatory neuron 1
1559	0.215424	5.01477	Excitatory neuron 1
1560	2.67119	2.45413	Excitatory neuron 1
1561	3.39377	0.578506	Excitatory neuron 1
1562	1.49423	2.50822	Excitatory neuron 1
1563	1.6426	2.86369	Excitatory neuron 1
1564	3.88326	0.75687	Excitatory neuron 1
1565	2.30869	0.470945	Excitatory neuron 1
1566	1.95981	1.2549	Excitatory neuron 1
1567	2.41256	1.63686	Excitatory neuron 1
1568	1.30124	2.99436	Excitatory neuron 1
1569	0.152919	3.44305	Excitatory neuron 1
1570	1.90101	4.64671	Excitatory neuron 1
1571	1.49149	1.87588	Excitatory neuron 1
1572	1.21391	1.90756	Excitatory neuron 1
1573	0.924695	3.34702	Excitatory neuron 1
1574	0.583226	4.03708	Excitatory neuron 1
1575	0.589774	2.54836	Excitatory neuron 1
1576	-0.389305	4.78329	Excitatory neuron 1
1577	0.578345	4.07942	Excitatory neuron 1
1578	1.01776	0.755469	Excitatory neuron 1
1579	1.22571	0.786456	Excitatory neuron 1
1580	1.16058	0.209596	Excitatory neuron 1
1581	1.99869	1.46249	Excitatory neuron 1
1582	1.43669	0.342696	Excitatory neuron 1
1583	-0.326143	1.51096	Excitatory neuron 1
1584	0.929479	4.38607	Excitatory neuron 1
1585	0.358636	4.23112	Excitatory neuron 1
1586	1.77217	3.96159	Excitatory neuron 1
1587	2.04735	0.865891	Excitatory neuron 1
1588	2.84404	0.351573	Excitatory neuron 1
1589	-0.655563	3.68396	Excitatory neuron 1
1590	-0.936802	3.95376	Excitatory neuron 1
1591	0.0105207	3.68269	Excitatory neuron 1
1592	2.01546	0.332165	Excitatory neuron 1
1593	1.09497	0.0550594	Excitatory neuron 1
1594	0.220544	1.21643	Excitatory neuron 1
1595	1.85458	1.8768	Excitatory neuron 1
1596	0.859506	2.17282	Excitatory neuron 1
1597	-0.779843	5.74597	Excitatory neuron 1
1598	-0.0470094	3.4579	Excitatory neuron 1
1599	-0.881133	3.6418	Excitatory neuron 1
1600	-0.387398	4.88663	Excitatory neuron 1
1601	-0.221297	5.64037	Excitatory neuron 1
1602	1.61676	0.435593	Excitatory neuron 1
1603	1.25181	0.861727	Excitatory neuron 1
1604	1.82054	0.759734	Excitatory neuron 1
1605	0.497794	0.77935	Excitatory neuron 1
1606	0.387882	2.94455	Excitatory neuron 1
1607	0.348208	2.77021	Excitatory neuron 1
1608	0.419605	4.05087	Excitatory neuron 1
1609	0.796425	3.92194	Excitatory neuron 1
1610	0.690201	4.1212	Excitatory neuron 1
1611	1.09411	4.43766	Excitatory neuron 1
1612	1.6623	0.21511	Excitatory neuron 1
1613	1.98371	0.333281	Excitatory neuron 1
1614	1.84911	2.12061	Excitatory neuron 1
1615	2.00912	1.63957	Excitatory neuron 1
1616	0.530509	2.01613	Excitatory neuron 1
1617	1.07352	0.771578	Excitatory neuron 1
1618	2.88704	1.11037	Excitatory neuron 1
1619	1.84216	0.536976	Excitatory neuron 1
1620	1.38758	1.90537	Excitatory neuron 1
1621	1.53175	2.5124	Excitatory neuron 1
1622	2.47339	1.25878	Excitatory neuron 1
1623	0.434791	1.73095	Excitatory neuron 1
1624	0.357554	3.38586	Excitatory neuron 1
1625	0.599966	3.29119	Excitatory neuron 1
1626	-0.245741	3.9482	Excitatory neuron 1
1627	1.48698	3.73091	Excitatory neuron 1
1628	2.87299	0.0517805	Excitatory neuron 1
1629	2.52839	-0.159103	Excitatory neuron 1
1630	9.5717	3.89153	Excitatory neuron 1
1631	1.67489	0.234463	Excitatory neuron 1
1632	2.75784	0.654387	Excitatory neuron 1
1633	2.94811	0.273524	Excitatory neuron 1
1634	7.09312	12.853	Excitatory neuron 1
1635	2.02365	1.1125	Excitatory neuron 1
1636	0.532484	1.63221	Excitatory neuron 1
1637	1.69202	1.81452	Excitatory neuron 1
1638	2.70872	1.22109	Excitatory neuron 1
1639	0.464485	1.26682	Excitatory neuron 1
1640	1.86627	2.12731	Excitatory neuron 1
1641	1.29752	2.01877	Excitatory neuron 1
1642	0.667211	1.19305	Excitatory neuron 1
1643	0.488954	1.88162	Excitatory neuron 1
1644	0.377049	1.37248	Excitatory neuron 1
1645	1.36829	2.50073	Excitatory neuron 1
1646	0.075474	5.7055	Excitatory neuron 1
1647	1.0845	4.78952	Excitatory neuron 1
1648	0.176533	3.60503	Excitatory neuron 1
1649	0.43363	4.29901	Excitatory neuron 1
1650	0.332674	5.18719	Excitatory neuron 1
1651	3.56854	0.550273	Excitatory neuron 1
1652	2.97577	1.07939	Excitatory neuron 1
1653	2.87625	0.761009	Excitatory neuron 1
1654	2.32785	1.25725	Excitatory neuron 1
1655	1.20016	2.0423	Excitatory neuron 1
1656	0.797944	1.95512	Excitatory neuron 1
1657	0.64866	1.89373	Excitatory neuron 1
1658	1.24353	2.82306	Excitatory neuron 1
1659	0.955013	2.51519	Excitatory neuron 1
1660	0.82713	3.86699	Excitatory neuron 1
1661	-0.422015	5.43922	Excitatory neuron 1
1662	3.19995	0.449019	Excitatory neuron 1
1663	0.51127	1.63387	Excitatory neuron 1
1664	0.786329	4.0865	Excitatory neuron 1
1665	3.61534	0.574618	Excitatory neuron 1
1666	3.60527	1.53869	Excitatory neuron 1
1667	3.60923	0.773429	Excitatory neuron 1
1668	7.55417	12.2571	Excitatory neuron 1
1669	-0.231861	7.27328	Excitatory neuron 1
1670	3.45879	1.14612	Excitatory neuron 1
1671	0.463519	4.93463	Excitatory neuron 1
1672	-1.13376	5.54647	Excitatory neuron 1
1673	3.55153	0.87734	Excitatory neuron 1
1674	0.478419	4.25064	Excitatory neuron 1
1675	0.759229	4.98811	Excitatory neuron 1
1676	0.878082	6.59468	Excitatory neuron 1
1677	0.915733	1.1088	Excitatory neuron 1
1678	1.09146	6.62194	Excitatory neuron 1
1679	3.15893	4.73588	Excitatory neuron 1
1680	0.00757422	4.31824	Excitatory neuron 1
1681	0.00266879	5.21722	Excitatory neuron 1
1682	0.0978071	6.15489	Excitatory neuron 1
1683	1.39503	5.2607	Excitatory neuron 1
1684	0.146502	5.02194	Excitatory neuron 1
1685	1.16108	5.3335	Excitatory neuron 1
1686	2.02379	2.23517	Excitatory neuron 1
1687	0.82696	3.249	Excitatory neuron 1
1688	1.55801	2.93812	Excitatory neuron 1
1689	-0.466377	5.53367	Excitatory neuron 1
1690	0.394402	4.13056	Excitatory neuron 1
1691	0.537546	6.95108	Excitatory neuron 1
1692	-0.0550893	3.61215	Excitatory neuron 1
1693	0.218712	4.68574	Excitatory neuron 1
1694	0.706609	6.28859	Excitatory neuron 1
1695	-0.004303	6.27455	Excitatory neuron 1
1696	-0.266757	4.98452	Excitatory neuron 1
1697	2.40593	2.66844	Excitatory neuron 1
1698	2.11081	1.98098	Excitatory neuron 1
1699	0.774032	5.0564	Excitatory neuron 1
1700	-0.320501	5.03418	Excitatory neuron 1
1701	1.89198	1.74706	Excitatory neuron 1
1702	-0.137172	0.968206	Excitatory neuron 1
1703	2.17912	2.6409	Excitatory neuron 1
1704	1.87535	2.53751	Excitatory neuron 1
1705	1.37388	3.12949	Excitatory neuron 1
1706	2.58289	1.78289	Excitatory neuron 1
1707	2.10274	2.44915	Excitatory neuron 1
1708	1.30108	2.38195	Excitatory neuron 1
1709	0.751376	6.1671	Excitatory neuron 1
1710	0.4837	4.38448	Excitatory neuron 1
1711	0.473546	3.99071	Excitatory neuron 1
1712	1.69397	2.26177	Excitatory neuron 1
1713	2.62578	2.12017	Excitatory neuron 1
1714	0.864334	5.39746	Excitatory neuron 1
1715	1.8287	4.82774	Excitatory neuron 1
1716	1.25622	5.02722	Excitatory neuron 1
1717	0.0130059	4.46158	Excitatory neuron 1
1718	2.34279	5.02863	Excitatory neuron 1
1719	1.2102	5.82478	Excitatory neuron 1
1720	1.53276	6.04664	Excitatory neuron 1
1721	0.918407	5.37653	Excitatory neuron 1
1722	0.989506	5.22764	Excitatory neuron 1
1723	-0.311399	3.76375	Excitatory neuron 1
1724	1.74107	5.1686	Excitatory neuron 1
1725	2.22661	0.848203	Excitatory neuron 1
1726	0.916721	4.92125	Excitatory neuron 1
1727	0.824388	6.92863	Excitatory neuron 1
1728	0.68306	6.28718	Excitatory neuron 1
1729	0.337643	4.44559	Excitatory neuron 1
1730	0.821785	2.37844	Excitatory neuron 1
1731	0.185139	5.87372	Excitatory neuron 1
1732	1.08595	7.31218	Excitatory neuron 1
1733	0.140897	6.13053	Excitatory neuron 1
1734	0.341491	5.99801	Excitatory neuron 1
1735	-0.254309	4.65932	Excitatory neuron 1
1736	2.78792	1.76675	Excitatory neuron 1
1737	-0.0745294	4.5487	Excitatory neuron 1
1738	-0.166892	5.63742	Excitatory neuron 1
1739	0.526859	6.12214	Excitatory neuron 1
1740	0.669549	6.7823	Excitatory neuron 1
1741	-3.13826	7.30594	Excitatory neuron 1
1742	-1.68655	6.53876	Excitatory neuron 1
1743	0.341054	4.45542	Excitatory neuron 1
1744	7.14041	12.3503	Excitatory neuron 1
1745	2.37658	0.941857	Excitatory neuron 1
1746	-0.650134	6.11954	Excitatory neuron 1
1747	0.489566	6.02002	Excitatory neuron 1
1748	1.11416	6.418	Excitatory neuron 1
1749	1.13633	4.49861	Excitatory neuron 1
1750	0.996555	7.28243	Excitatory neuron 1
1751	-0.143238	5.83109	Excitatory neuron 1
1752	0.898622	6.04557	Excitatory neuron 1
1753	-0.0481562	5.77038	Excitatory neuron 1
1754	7.88027	6.04121	Excitatory neuron 1
1755	0.0613047	4.85236	Excitatory neuron 1
1756	-0.210125	4.47212	Excitatory neuron 1
1757	0.368305	6.05125	Excitatory neuron 1
1758	-0.630345	4.21554	Excitatory neuron 1
1759	2.22443	-0.473566	Excitatory neuron 1
1760	0.945356	1.99735	Excitatory neuron 1
1761	1.52351	0.890419	Excitatory neuron 1
1762	2.81805	1.77759	Excitatory neuron 1
1763	0.632331	3.01664	Excitatory neuron 1
1764	2.25067	2.01095	Excitatory neuron 1
1765	-0.780395	2.40804	Excitatory neuron 1
1766	-0.8045	3.05025	Excitatory neuron 1
1767	1.11048	1.64323	Excitatory neuron 1
1768	0.139981	5.45042	Excitatory neuron 1
1769	0.186917	3.73091	Excitatory neuron 1
1770	-0.435372	3.29134	Excitatory neuron 1
1771	0.482931	3.61435	Excitatory neuron 1
1772	-1.39838	2.56803	Excitatory neuron 1
1773	-1.25785	3.66844	Excitatory neuron 1
1774	3.25334	0.695035	Excitatory neuron 1
1775	2.4608	0.146941	Excitatory neuron 1
1776	1.97605	0.887235	Excitatory neuron 1
1777	1.07105	1.47381	Excitatory neuron 1
1778	-0.354435	2.33429	Excitatory neuron 1
1779	-0.267975	5.68046	Excitatory neuron 1
1780	0.402126	4.68626	Excitatory neuron 1
1781	-0.0624717	1.13704	Excitatory neuron 1
1782	2.23198	-0.0610716	Excitatory neuron 1
1783	1.79832	1.289	Excitatory neuron 1
1784	0.994371	1.61246	Excitatory neuron 1
1785	0.634075	3.47974	Excitatory neuron 1
1786	-0.889242	2.37845	Excitatory neuron 1
1787	0.618797	4.57614	Excitatory neuron 1
1788	1.41146	4.01428	Excitatory neuron 1
1789	2.38558	5.9438	Excitatory neuron 1
1790	0.828957	6.19364	Excitatory neuron 1
1791	0.272337	5.60247	Excitatory neuron 1
1792	1.77491	6.9346	Excitatory neuron 1
1793	0.508647	5.49043	Excitatory neuron 1
1794	1.28895	6.63109	Excitatory neuron 1
1795	0.179002	6.25668	Excitatory neuron 1
1796	0.748048	7.1712	Excitatory neuron 1
1797	0.78489	6.52247	Excitatory neuron 1
1798	1.26018	6.81933	Excitatory neuron 1
1799	-0.813919	1.66007	Excitatory neuron 1
1800	0.186428	0.592791	Excitatory neuron 1
1801	-1.06944	2.64789	Excitatory neuron 1
1802	0.65439	5.82964	Excitatory neuron 1
1803	0.384064	3.51921	Excitatory neuron 1
1804	0.809086	6.77011	Excitatory neuron 1
1805	0.666584	6.28371	Excitatory neuron 1
1806	0.794848	6.50469	Excitatory neuron 1
1807	0.0493816	6.00294	Excitatory neuron 1
1808	0.610956	6.14346	Excitatory neuron 1
1809	0.558716	6.52532	Excitatory neuron 1
1810	0.608889	6.35433	Excitatory neuron 1
1811	2.15441	0.508052	Excitatory neuron 1
1812	1.71124	5.42385	Excitatory neuron 1
1813	0.0226831	6.72052	Excitatory neuron 1
1814	-0.159343	3.28661	Excitatory neuron 1
1815	0.992014	5.9658	Excitatory neuron 1
1816	1.30223	5.84918	Excitatory neuron 1
1817	0.767068	5.60798	Excitatory neuron 1
1818	1.5441	5.91515	Excitatory neuron 1
1819	0.92807	3.32088	Excitatory neuron 1
1820	1.44431	5.75004	Excitatory neuron 1
1821	-0.192229	5.7379	Excitatory neuron 1
1822	-1.12145	4.08691	Excitatory neuron 1
1823	-1.37175	3.66085	Excitatory neuron 1
1824	-0.211676	5.30367	Excitatory neuron 1
1825	0.190612	5.08677	Excitatory neuron 1
1826	0.315695	5.91535	Excitatory neuron 1
1827	0.607592	5.90432	Excitatory neuron 1
1828	0.881368	3.53379	Excitatory neuron 1
1829	-0.13187	5.69934	Excitatory neuron 1
1830	0.345724	5.36224	Excitatory neuron 1
1831	1.17247	0.438942	Excitatory neuron 1
1832	7.54563	7.2708	Excitatory neuron 1
1833	-0.926885	1.64179	Excitatory neuron 1
1834	0.0659273	0.978694	Excitatory neuron 1
1835	0.0500592	2.58924	Excitatory neuron 1
1836	2.09834	6.72444	Excitatory neuron 1
1837	-0.68367	2.4438	Excitatory neuron 1
1838	1.16764	3.40913	Excitatory neuron 1
1839	0.693264	3.308	Excitatory neuron 1
1840	1.95992	7.2994	Excitatory neuron 1
1841	0.481379	6.70058	Excitatory neuron 1
1842	0.509894	5.73374	Excitatory neuron 1
1843	0.0392354	4.88709	Excitatory neuron 1
1844	0.517819	5.42719	Excitatory neuron 1
1845	0.555124	5.08203	Excitatory neuron 1
1846	0.680937	6.05216	Excitatory neuron 1
1847	1.2636	4.28698	Excitatory neuron 1
1848	0.62628	5.29004	Excitatory neuron 1
1849	-0.269162	5.95529	Excitatory neuron 1
1850	1.45556	5.73456	Excitatory neuron 1
1851	0.127771	5.81529	Excitatory neuron 1
1852	0.21296	3.9215	Excitatory neuron 1
1853	-0.102292	4.69053	Excitatory neuron 1
1854	0.732936	6.18427	Excitatory neuron 1
1855	0.799807	6.41397	Excitatory neuron 1
1856	1.15276	6.09223	Excitatory neuron 1
1857	2.18583	2.87947	Excitatory neuron 1
1858	0.420011	2.44442	Excitatory neuron 1
1859	1.58934	3.12887	Excitatory neuron 1
1860	-0.351284	3.76815	Excitatory neuron 1
1861	-0.628403	4.06008	Excitatory neuron 1
1862	-0.195469	3.95832	Excitatory neuron 1
1863	0.278779	4.59602	Excitatory neuron 1
1864	-0.331175	5.60715	Excitatory neuron 1
1865	0.515501	3.93434	Excitatory neuron 1
1866	1.15553	5.33598	Excitatory neuron 1
1867	0.826846	2.19546	Excitatory neuron 1
1868	-0.529225	2.71203	Excitatory neuron 1
1869	0.223161	3.83832	Excitatory neuron 1
1870	-0.545081	3.69147	Excitatory neuron 1
1871	0.354927	4.00763	Excitatory neuron 1
1872	1.47241	7.20682	Excitatory neuron 2
1873	2.51647	1.39186	Excitatory neuron 2
1874	1.07652	5.25136	Excitatory neuron 2
1875	0.189853	2.80118	Excitatory neuron 2
1876	1.09771	6.53245	Excitatory neuron 2
1877	0.0369907	6.18936	Excitatory neuron 2
1878	0.956706	6.07289	Excitatory neuron 2
1879	0.611173	6.69198	Excitatory neuron 2
1880	0.547691	5.37894	Excitatory neuron 2
1881	3.20755	1.16413	Excitatory neuron 2
1882	3.59298	1.11309	Excitatory neuron 2
1883	0.22013	5.34478	Excitatory neuron 2
1884	-0.196009	4.71198	Excitatory neuron 2
1885	3.55104	0.658156	Excitatory neuron 2
1886	3.57346	0.458373	Excitatory neuron 2
1887	4.18293	0.538133	Excitatory neuron 2
1888	2.83243	1.57845	Excitatory neuron 2
1889	1.59474	3.7419	Excitatory neuron 2
1890	2.16274	5.34417	Excitatory neuron 2
1891	0.394877	5.61954	Excitatory neuron 2
1892	0.193697	5.71283	Excitatory neuron 2
1893	3.12284	1.2266	Excitatory neuron 2
1894	3.38355	1.04052	Excitatory neuron 2
1895	3.05902	1.14397	Excitatory neuron 2
1896	0.333284	4.84561	Excitatory neuron 2
1897	4.02285	0.35204	Excitatory neuron 2
1898	3.80397	0.384494	Excitatory neuron 2
1899	0.773945	4.36025	Excitatory neuron 2
1900	4.26434	0.708712	Excitatory neuron 2
1901	3.09264	1.41414	Excitatory neuron 2
1902	3.53443	0.784436	Excitatory neuron 2
1903	3.14409	0.97893	Excitatory neuron 2
1904	1.69522	5.58774	Excitatory neuron 2
1905	1.51768	4.15543	Excitatory neuron 2
1906	1.54655	3.49369	Excitatory neuron 2
1907	2.02694	6.86122	Excitatory neuron 2
1908	1.31077	6.15441	Excitatory neuron 2
1909	0.715256	5.56627	Excitatory neuron 2
1910	1.51772	6.3025	Excitatory neuron 2
1911	0.844155	3.89632	Excitatory neuron 2
1912	1.4004	6.4977	Excitatory neuron 2
1913	1.56626	6.2179	Excitatory neuron 2
1914	1.16107	6.54389	Excitatory neuron 2
1915	1.41612	5.88897	Excitatory neuron 2
1916	1.74471	6.9048	Excitatory neuron 2
1917	0.899745	6.09647	Excitatory neuron 2
1918	0.201573	4.94381	Excitatory neuron 2
1919	1.31066	5.47163	Excitatory neuron 2
1920	0.372937	6.12972	Excitatory neuron 2
1921	0.821346	6.97569	Excitatory neuron 2
1922	1.2986	6.25903	Excitatory neuron 2
1923	2.89834	0.797413	Excitatory neuron 2
1924	2.09536	5.4581	Excitatory neuron 2
1925	2.4797	7.25305	Excitatory neuron 2
1926	1.10566	4.28086	Excitatory neuron 2
1927	3.17816	3.00498	Excitatory neuron 2
1928	1.02429	4.93431	Excitatory neuron 2
1929	0.617454	5.25022	Excitatory neuron 2
1930	3.12015	6.98694	Excitatory neuron 2
1931	3.98293	0.56516	Excitatory neuron 2
1932	2.96624	6.69153	Excitatory neuron 2
1933	2.81991	6.78577	Excitatory neuron 2
1934	2.3803	5.81235	Excitatory neuron 2
1935	2.51052	6.77324	Excitatory neuron 2
1936	2.30075	4.36047	Excitatory neuron 2
1937	0.661675	6.3802	Excitatory neuron 2
1938	1.1881	5.57486	Excitatory neuron 2
1939	0.222144	5.0727	Excitatory neuron 2
1940	3.44732	0.269029	Excitatory neuron 2
1941	3.70212	0.580432	Excitatory neuron 2
1942	2.46945	1.53963	Excitatory neuron 2
1943	2.81471	7.23249	Excitatory neuron 2
1944	3.84033	1.61773	Excitatory neuron 2
1945	2.86614	6.64524	Excitatory neuron 2
1946	2.54973	7.08584	Excitatory neuron 2
1947	2.60112	6.86496	Excitatory neuron 2
1948	2.7074	6.59401	Excitatory neuron 2
1949	2.02601	3.80896	Excitatory neuron 2
1950	1.89936	6.38937	Excitatory neuron 2
1951	2.22409	6.32463	Excitatory neuron 2
1952	2.12488	5.24842	Excitatory neuron 2
1953	1.12844	4.30508	Excitatory neuron 2
1954	0.460593	5.79294	Excitatory neuron 2
1955	1.10943	5.34207	Excitatory neuron 2
1956	1.28628	4.71542	Excitatory neuron 2
1957	1.48893	5.9804	Excitatory neuron 2
1958	1.11024	6.35469	Excitatory neuron 2
1959	0.492768	6.04001	Excitatory neuron 2
1960	3.51722	1.18864	Excitatory neuron 2
1961	3.07437	2.08723	Excitatory neuron 2
1962	1.41022	4.74189	Excitatory neuron 2
1963	2.56753	1.7377	Excitatory neuron 2
1964	4.05547	0.962455	Excitatory neuron 2
1965	1.31466	4.87399	Excitatory neuron 2
1966	3.65082	0.360687	Excitatory neuron 2
1967	1.96269	2.00081	Excitatory neuron 2
1968	1.65703	1.79681	Excitatory neuron 2
1969	3.8202	0.597527	Excitatory neuron 2
1970	1.80141	2.70014	Excitatory neuron 2
1971	3.78116	0.594974	Excitatory neuron 2
1972	2.42	1.51229	Excitatory neuron 2
1973	0.966139	6.23041	Excitatory neuron 2
1974	1.04952	6.50927	Excitatory neuron 2
1975	3.51698	0.740836	Excitatory neuron 2
1976	2.21936	2.57026	Excitatory neuron 2
1977	-0.240923	4.6912	Excitatory neuron 2
1978	3.81157	0.786474	Excitatory neuron 2
1979	2.8893	1.01424	Excitatory neuron 2
1980	3.57127	0.781294	Excitatory neuron 2
1981	2.77328	1.23269	Excitatory neuron 2
1982	2.68875	1.35823	Excitatory neuron 2
1983	3.65129	0.787104	Excitatory neuron 2
1984	3.65798	0.752224	Excitatory neuron 2
1985	4.29742	1.89419	Excitatory neuron 2
1986	1.632	3.25475	Excitatory neuron 2
1987	3.42653	1.17266	Excitatory neuron 2
1988	3.53852	1.55578	Excitatory neuron 2
1989	0.524774	5.58537	Excitatory neuron 2
1990	3.7738	0.720194	Excitatory neuron 2
1991	2.30675	3.14805	Excitatory neuron 2
1992	2.52786	0.907342	Excitatory neuron 2
1993	4.21804	0.657966	Excitatory neuron 2
1994	3.03317	8.00229	Excitatory neuron 2
1995	3.71116	0.734667	Excitatory neuron 2
1996	4.31628	1.06821	Excitatory neuron 2
1997	4.13303	0.759252	Excitatory neuron 2
1998	4.52402	0.905352	Excitatory neuron 2
[truncated: 26,912 more rows]

## Sheet: j
gene_name	Ranked_Metric	RES_Excitatory neuron 4	Hits_Excitatory neuron 4	RES_Excitatory neuron 3	Hits_Excitatory neuron 3	RES_Excitatory neuron 5	Hits_Excitatory neuron 5	RES_Microglia	Hits_Microglia	RES_Excitatory neuron 1	Hits_Excitatory neuron 1	RES_Astrocyte	Hits_Astrocyte	RES_Inhibitory neuron 6	Hits_Inhibitory neuron 6	RES_Excitatory neuron 2	Hits_Excitatory neuron 2
GOPC	0.662206	-6.47207e-05	0	-6.47585e-05	0	-6.47417e-05	0	-6.4612e-05	0	-6.47291e-05	0	-6.47165e-05	0	-6.47207e-05	0	-6.47082e-05	0
PDCL3	0.612441	-0.000129441	0	-0.000129517	0	-0.000129483	0	-0.000129224	0	-0.000129458	0	-0.000129433	0	-0.000129441	0	-0.000129416	0
TM7SF3	0.60668	-0.000194162	0	-0.000194275	0	-0.000194225	0	-0.000193836	0	-0.000194187	0	-0.00019415	0	-0.000194162	0	-0.000194124	0
EML6	0.60572	-0.000258883	0	-0.000259034	0	0.0126336	1	-0.000258448	0	0.0134017	1	-0.000258866	0	-0.000258883	0	-0.000258833	0
TMEM170B	0.603924	-0.000323604	0	-0.000323792	0	0.0125688	0	-0.00032306	0	0.0133369	0	-0.000323583	0	-0.000323604	0	-0.000323541	0
PDCL3P4	0.602296	-0.000388324	0	-0.000388551	0	0.0125041	0	-0.000387672	0	0.0132722	0	-0.000388299	0	-0.000388324	0	-0.000388249	0
SATB1	0.599791	-0.000453045	0	-0.000453309	0	0.0124393	0	-0.000452284	0	0.0132075	0	-0.000453016	0	-0.000453045	0	-0.000452957	0
OPN3	0.599708	-0.000517766	0	-0.000518068	0	0.0123746	0	-0.000516896	0	0.0131427	0	-0.000517732	0	-0.000517766	0	-0.000517665	0
IPO5	0.597328	-0.000582487	0	-0.000582826	0	0.0123099	0	-0.000581508	0	0.013078	0	-0.000582449	0	-0.000582487	0	-0.000582373	0
KLF12	0.595115	-0.000647207	0	-0.000647585	0	0.0122451	0	-0.00064612	0	0.0130133	0	-0.000647165	0	0.0136658	1	-0.000647082	0
NAPEPLD	0.591358	-0.000711928	0	-0.000712343	0	0.0121804	0	-0.000710732	0	0.0129486	0	-0.000711882	0	0.0136011	0	-0.00071179	0
FBLN7	0.591233	-0.000776649	0	-0.000777101	0	0.0121156	0	-0.000775344	0	0.0128838	0	-0.000776598	0	0.0277564	1	-0.000776498	0
ELAVL4	0.58902	0.0111717	1	0.011383	1	0.0245898	1	-0.000839956	0	0.0128191	0	-0.000841315	0	0.0276917	0	-0.000841206	0
KCNS2	0.588394	0.0111069	0	0.0113182	0	0.024525	0	-0.000904568	0	0.0127544	0	-0.000906032	0	0.027627	0	-0.000905914	0
MAFB	0.581004	0.0110422	0	0.0112535	0	0.0244603	0	-0.00096918	0	0.0126896	0	-0.000970748	0	0.0275622	0	-0.000970622	0
NIPAL2	0.580587	0.0109775	0	0.0111887	0	0.0243955	0	-0.00103379	0	0.0126249	0	-0.00103546	0	0.0274975	0	-0.00103533	0
RPS6KB1	0.578123	0.0109128	0	0.0111239	0	0.0243308	0	-0.0010984	0	0.0125602	0	-0.00110018	0	0.0274328	0	-0.00110004	0
FMR1	0.577748	0.0108481	0	0.0110592	0	0.0242661	0	-0.00116302	0	0.0124955	0	-0.0011649	0	0.0273681	0	-0.00116475	0
PPP1CB	0.570316	0.0107833	0	0.0109944	0	0.0242013	0	-0.00122763	0	0.0124307	0	-0.00122961	0	0.0273034	0	-0.00122946	0
OSTF1	0.569774	0.0107186	0	0.0109297	0	0.0241366	0	-0.00129224	0	0.012366	0	-0.00129433	0	0.0272386	0	-0.00129416	0
FLRT2	0.569481	0.0106539	0	0.0108649	0	0.0240718	0	-0.00135685	0	0.0251485	1	-0.00135905	0	0.0271739	0	0.0123316	1
IPCEF1	0.568855	0.0221932	1	0.0108002	0	0.0361189	1	-0.00142146	0	0.0250837	0	-0.00142376	0	0.0271092	0	0.0122669	0
ZRANB1	0.568354	0.0221284	0	0.0107354	0	0.0360542	0	-0.00148608	0	0.025019	0	-0.00148848	0	0.0270445	0	0.0122022	0
ZMYND8	0.565306	0.0220637	0	0.0106706	0	0.0359894	0	-0.00155069	0	0.0249543	0	-0.0015532	0	0.0269798	0	0.0121375	0
SHROOM3	0.563762	0.021999	0	0.0106059	0	0.0359247	0	-0.0016153	0	0.0248895	0	0.0124259	1	0.026915	0	0.0120728	0
FIGN	0.563678	0.0219343	0	0.0105411	0	0.03586	0	-0.00167991	0	0.0248248	0	0.0123612	0	0.0268503	0	0.0120081	0
PKNOX2	0.562968	0.0218695	0	0.0104764	0	0.0357952	0	-0.00174452	0	0.0247601	0	0.0122965	0	0.0267856	0	0.0119434	0
STAT4	0.561966	0.0218048	0	0.0104116	0	0.0357305	0	-0.00180914	0	0.0246953	0	0.0122318	0	0.0267209	0	0.0118787	0
IGIP	0.560923	0.0217401	0	0.0103468	0	0.0356657	0	-0.00187375	0	0.0246306	0	0.0121671	0	0.0266562	0	0.011814	0
CHML	0.560171	0.0216754	0	0.0102821	0	0.035601	0	-0.00193836	0	0.0245659	0	0.0121024	0	0.0265914	0	0.0117493	0
ASH1L	0.559002	0.0216107	0	0.0102173	0	0.0355362	0	-0.00200297	0	0.0245012	0	0.0120376	0	0.0265267	0	0.0116846	0
CALCOCO1	0.558376	0.0215459	0	0.0101526	0	0.0354715	0	-0.00206758	0	0.0244364	0	0.0119729	0	0.026462	0	0.0116199	0
PPM1L	0.551446	0.0214812	0	0.0100878	0	0.0354068	0	-0.0021322	0	0.0243717	0	0.0119082	0	0.0263973	0	0.0115551	0
ETV6	0.550945	0.0214165	0	0.0100231	0	0.035342	0	0.0114229	1	0.024307	0	0.0118435	0	0.0263326	0	0.0114904	0
MFAP3	0.550068	0.0213518	0	0.0099583	0	0.0352773	0	0.0113583	0	0.0242422	0	0.0117788	0	0.0262678	0	0.0114257	0
MAPK10	0.548607	0.0212871	0	0.00989354	0	0.0352125	0	0.0112937	0	0.0241775	0	0.0117141	0	0.0262031	0	0.0245521	1
FSTL4	0.548356	0.0324105	1	0.0212141	1	0.0468255	1	0.0112291	0	0.0364858	1	0.0116493	0	0.0261384	0	0.0244874	0
MXD1	0.548356	0.0323458	0	0.0211494	0	0.0467608	0	0.0111645	0	0.0364211	0	0.0115846	0	0.0260737	0	0.0244227	0
IQUB	0.547939	0.0322811	0	0.0210846	0	0.046696	0	0.0110999	0	0.0363563	0	0.0115199	0	0.0260089	0	0.0243579	0
CSRNP3	0.546477	0.0322163	0	0.0210199	0	0.0466313	0	0.0110353	0	0.0362916	0	0.0114552	0	0.0259442	0	0.0242932	0
SHROOM2	0.543931	0.0321516	0	0.0209551	0	0.0465665	0	0.0109706	0	0.0362269	0	0.0113905	0	0.0258795	0	0.0242285	0
NAB1	0.543012	0.0320869	0	0.0208903	0	0.0465018	0	0.010906	0	0.0361622	0	0.0113258	0	0.0258148	0	0.0241638	0
CDKL1	0.542177	0.0320222	0	0.0208256	0	0.0464371	0	0.0108414	0	0.0360974	0	0.011261	0	0.0257501	0	0.0240991	0
ZBTB38	0.541718	0.0319575	0	0.0207608	0	0.0463723	0	0.0107768	0	0.0360327	0	0.0111963	0	0.0256853	0	0.0240344	0
RARB	0.54105	0.0429327	1	0.0206961	0	0.0463076	0	0.0107122	0	0.035968	0	0.0111316	0	0.0256206	0	0.0369799	1
GALR1	0.540966	0.042868	0	0.0206313	0	0.0462428	0	0.0106476	0	0.0359032	0	0.0110669	0	0.0255559	0	0.0369152	0
KCNMA1	0.540382	0.0428032	0	0.0205665	0	0.0576869	1	0.010583	0	0.0480325	1	0.0110022	0	0.0254912	0	0.0368505	0
ZNF484	0.539881	0.0427385	0	0.0205018	0	0.0576222	0	0.0105184	0	0.0479678	0	0.0109375	0	0.0254265	0	0.0367858	0
ETS1	0.537376	0.0426738	0	0.020437	0	0.0575574	0	0.0104538	0	0.0479031	0	0.0108727	0	0.0253617	0	0.0367211	0
PIK3R1	0.537084	0.0535686	1	0.0203723	0	0.0574927	0	0.0103891	0	0.0478383	0	0.010808	0	0.025297	0	0.0366564	0
KMT5B	0.536082	0.0535039	0	0.0203075	0	0.0574279	0	0.0103245	0	0.0477736	0	0.0107433	0	0.0252323	0	0.0365917	0
MAT2B	0.535706	0.0534391	0	0.0202428	0	0.0573632	0	0.0102599	0	0.0477089	0	0.0106786	0	0.0251676	0	0.036527	0
MYO1B	0.534495	0.0533744	0	0.020178	0	0.0572985	0	0.0101953	0	0.0476442	0	0.0106139	0	0.0251029	0	0.0364623	0
NR3C2	0.53103	0.0533097	0	0.0201132	0	0.0572337	0	0.0101307	0	0.0475794	0	0.0105492	0	0.0250381	0	0.0363976	0
SBNO1	0.53032	0.053245	0	0.0200485	0	0.057169	0	0.0100661	0	0.0475147	0	0.0104844	0	0.0249734	0	0.0363329	0
SLC38A11	0.530195	0.064	1	0.0199837	0	0.0571042	0	0.0100015	0	0.04745	0	0.0104197	0	0.0249087	0	0.0362682	0
FAM126B	0.530153	0.0639353	0	0.019919	0	0.0570395	0	0.00993686	0	0.0473852	0	0.010355	0	0.024844	0	0.0362034	0
EPC2	0.529903	0.0638706	0	0.0198542	0	0.0569748	0	0.00987224	0	0.0473205	0	0.0102903	0	0.0247793	0	0.0361387	0
SPTBN4	0.529611	0.0638059	0	0.0197894	0	0.05691	0	0.00980763	0	0.0472558	0	0.0102256	0	0.0247145	0	0.036074	0
MARCH6	0.529193	0.0637411	0	0.0197247	0	0.0568453	0	0.00974302	0	0.0471911	0	0.0101609	0	0.0246498	0	0.0360093	0
NUAK1	0.528442	0.0744606	1	0.0306342	1	0.0680365	1	0.00967841	0	0.0471263	0	0.0100961	0	0.0245851	0	0.0359446	0
FCHO2	0.527941	0.0743959	0	0.0305694	0	0.0679718	0	0.0096138	0	0.0470616	0	0.0100314	0	0.0245204	0	0.0358799	0
ZNF148	0.527899	0.0743312	0	0.0305046	0	0.067907	0	0.00954918	0	0.0469969	0	0.00996671	0	0.0244557	0	0.0358152	0
PLEKHM3	0.527565	0.0742664	0	0.0304399	0	0.0678423	0	0.00948457	0	0.0469321	0	0.00990199	0	0.0243909	0	0.0357505	0
CNOT6L	0.527231	0.0742017	0	0.0303751	0	0.0677775	0	0.00941996	0	0.0468674	0	0.00983727	0	0.0243262	0	0.0356858	0
STAMBPL1	0.527231	0.074137	0	0.0303104	0	0.0677128	0	0.00935535	0	0.0468027	0	0.00977256	0	0.0242615	0	0.0356211	0
RTKN2	0.526813	0.0740723	0	0.0302456	0	0.067648	0	0.00929074	0	0.0467379	0	0.00970784	0	0.0241968	0	0.0355564	0
FAM84A	0.525645	0.0740076	0	0.0301808	0	0.0675833	0	0.00922612	0	0.0466732	0	0.00964312	0	0.024132	0	0.0354917	0
ZNF641	0.52506	0.0739428	0	0.0301161	0	0.0675186	0	0.00916151	0	0.0466085	0	0.00957841	0	0.0240673	0	0.0354269	0
SKIDA1	0.524601	0.0738781	0	0.0300513	0	0.0674538	0	0.0090969	0	0.0465438	0	0.00951369	0	0.0240026	0	0.0353622	0
MSL2	0.522388	0.0738134	0	0.0299866	0	0.0673891	0	0.00903229	0	0.046479	0	0.00944898	0	0.0239379	0	0.0352975	0
ZNF92	0.522179	0.0737487	0	0.0299218	0	0.0673243	0	0.00896768	0	0.0464143	0	0.00938426	0	0.0238732	0	0.0352328	0
ZCCHC2	0.522054	0.073684	0	0.0298571	0	0.0672596	0	0.00890306	0	0.0463496	0	0.00931954	0	0.0238084	0	0.0351681	0
TAF5	0.521637	0.0736192	0	0.0297923	0	0.0671949	0	0.00883845	0	0.0462848	0	0.00925483	0	0.0237437	0	0.0351034	0
FEM1C	0.520969	0.0735545	0	0.0297275	0	0.0671301	0	0.00877384	0	0.0462201	0	0.00919011	0	0.023679	0	0.0350387	0
TSPYL4	0.519633	0.0734898	0	0.0296628	0	0.0670654	0	0.00870923	0	0.0461554	0	0.00912539	0	0.0236143	0	0.034974	0
PCDHB17P	0.518505	0.0734251	0	0.029598	0	0.0670006	0	0.00864462	0	0.0460907	0	0.00906068	0	0.0235496	0	0.0349093	0
C9orf72	0.518464	0.0733604	0	0.0295333	0	0.0669359	0	0.00858	0	0.0460259	0	0.00899596	0	0.0234848	0	0.0348446	0
ZNF284	0.518213	0.0732956	0	0.0294685	0	0.0668711	0	0.00851539	0	0.0459612	0	0.00893124	0	0.0234201	0	0.0347799	0
PDS5B	0.518213	0.0732309	0	0.0294037	0	0.0668064	0	0.00845078	0	0.0458965	0	0.00886653	0	0.0233554	0	0.0347152	0
FAM162B	0.51813	0.0731662	0	0.029339	0	0.0667417	0	0.00838617	0	0.0458317	0	0.00880181	0	0.0232907	0	0.0346504	0
ZNF124	0.518046	0.0731015	0	0.0292742	0	0.0666769	0	0.00832156	0	0.045767	0	0.00873709	0	0.023226	0	0.0345857	0
QPCT	0.517253	0.0730368	0	0.0292095	0	0.0666122	0	0.00825694	0	0.0457023	0	0.00867238	0	0.0231612	0	0.034521	0
BTBD7	0.516167	0.072972	0	0.0291447	0	0.0665474	0	0.00819233	0	0.0456376	0	0.00860766	0	0.0230965	0	0.0344563	0
GLIPR1	0.515959	0.0729073	0	0.02908	0	0.0664827	0	0.00812772	0	0.0455728	0	0.00854294	0	0.0230318	0	0.0343916	0
RSPH3	0.515499	0.0728426	0	0.0290152	0	0.066418	0	0.00806311	0	0.0455081	0	0.00847823	0	0.0229671	0	0.0343269	0
ZNF567	0.515291	0.0727779	0	0.0289504	0	0.0663532	0	0.0079985	0	0.0454434	0	0.00841351	0	0.0229024	0	0.0342622	0
PARP8	0.515082	0.0727132	0	0.0288857	0	0.0662885	0	0.00793388	0	0.0453786	0	0.00834879	0	0.0228376	0	0.0341975	0
NTN4	0.514915	0.0726484	0	0.0288209	0	0.0662237	0	0.00786927	0	0.0453139	0	0.00828408	0	0.0227729	0	0.0341328	0
MIR600HG	0.514456	0.0725837	0	0.0287562	0	0.066159	0	0.00780466	0	0.0452492	0	0.00821936	0	0.0227082	0	0.0340681	0
ZNF507	0.514289	0.072519	0	0.0286914	0	0.0660942	0	0.00774005	0	0.0451844	0	0.00815464	0	0.0226435	0	0.0340034	0
MECP2	0.513996	0.0724543	0	0.0286266	0	0.0660295	0	0.00767544	0	0.0451197	0	0.00808993	0	0.0225788	0	0.0339387	0
CASP8AP2	0.513495	0.0723895	0	0.0285619	0	0.0659648	0	0.00761082	0	0.045055	0	0.00802521	0	0.022514	0	0.033874	0
AFTPH	0.513078	0.0723248	0	0.0284971	0	0.0659	0	0.00754621	0	0.0449903	0	0.00796049	0	0.0224493	0	0.0338092	0
HECA	0.512827	0.0722601	0	0.0284324	0	0.0658353	0	0.0074816	0	0.0449255	0	0.00789578	0	0.0223846	0	0.0337445	0
AEBP2	0.510448	0.0721954	0	0.0283676	0	0.0657705	0	0.00741699	0	0.0448608	0	0.00783106	0	0.0223199	0	0.0336798	0
PAPD7	0.509696	0.0721307	0	0.0283029	0	0.0657058	0	0.00735238	0	0.0447961	0	0.00776635	0	0.0222551	0	0.0336151	0
CREBRF	0.509655	0.0720659	0	0.0282381	0	0.0656411	0	0.00728776	0	0.0447313	0	0.00770163	0	0.0221904	0	0.0335504	0
EIF4ENIF1	0.507484	0.0720012	0	0.0281733	0	0.0655763	0	0.00722315	0	0.0446666	0	0.00763691	0	0.0221257	0	0.0334857	0
ZBTB21	0.5074	0.0719365	0	0.0281086	0	0.0655116	0	0.00715854	0	0.0446019	0	0.0075722	0	0.022061	0	0.033421	0
NRXN1	0.507358	0.0822283	1	0.0280438	0	0.0762563	1	0.00709393	0	0.0445372	0	0.0201527	1	0.0219963	0	0.0455604	1
PTPN12	0.507108	0.0821636	0	0.0279791	0	0.0761915	0	0.00702932	0	0.0444724	0	0.020088	0	0.0219315	0	0.0454957	0
RACGAP1	0.506774	0.0820989	0	0.0279143	0	0.0761268	0	0.0069647	0	0.0444077	0	0.0200233	0	0.0218668	0	0.045431	0
TRHDE	0.506523	0.0923737	1	0.0383713	1	0.0760621	0	0.00690009	0	0.044343	0	0.0199586	0	0.0218021	0	0.0575504	1
ATF2	0.505814	0.092309	0	0.0383065	0	0.0759973	0	0.00683548	0	0.0442782	0	0.0198939	0	0.0217374	0	0.0574857	0
FMN1	0.505146	0.102556	1	0.0487351	1	0.0866952	1	0.00677087	0	0.0442135	0	0.0198292	0	0.0338316	1	0.0695722	1
SATB2	0.504895	0.112798	1	0.0486703	0	0.0973877	1	0.00670626	0	0.0555463	1	0.0197644	0	0.0337669	0	0.0695075	0
TTC33	0.504812	0.112733	0	0.0486055	0	0.097323	0	0.00664164	0	0.0554815	0	0.0196997	0	0.0337022	0	0.0694428	0
RBBP4	0.504603	0.112668	0	0.0485408	0	0.0972583	0	0.00657703	0	0.0554168	0	0.019635	0	0.0336374	0	0.069378	0
ORC4	0.504018	0.112604	0	0.048476	0	0.0971935	0	0.00651242	0	0.0553521	0	0.0195703	0	0.0335727	0	0.0693133	0
KALRN	0.504018	0.122828	1	0.0588813	1	0.107868	1	0.00644781	0	0.0666652	1	0.0195056	0	0.033508	0	0.0813728	1
ARL5B	0.502557	0.122763	0	0.0588165	0	0.107803	0	0.0063832	0	0.0666004	0	0.0194409	0	0.0334433	0	0.0813081	0
PLCB1	0.502515	0.122698	0	0.0691908	1	0.107738	0	0.00631858	0	0.0778798	1	0.0193761	0	0.0333786	0	0.0933317	1
TRIAP1	0.502181	0.122633	0	0.069126	0	0.107673	0	0.00625397	0	0.0778151	0	0.0193114	0	0.0333138	0	0.0932669	0
PPM1A	0.501889	0.122569	0	0.0690612	0	0.107609	0	0.00618936	0	0.0777503	0	0.0192467	0	0.0332491	0	0.0932022	0
SNTG1	0.500804	0.132728	1	0.0794001	1	0.118214	1	0.00612475	0	0.0776856	0	0.019182	0	0.0452394	1	0.105185	1
PLXDC1	0.500762	0.132663	0	0.0793354	0	0.11815	0	0.00606014	0	0.0776209	0	0.0191173	0	0.0451747	0	0.10512	0
NFAT5	0.50072	0.132598	0	0.0792706	0	0.118085	0	0.00599552	0	0.0775562	0	0.0190526	0	0.04511	0	0.105055	0
PLAGL2	0.500386	0.132533	0	0.0792059	0	0.11802	0	0.00593091	0	0.0774914	0	0.0189878	0	0.0450452	0	0.104991	0
ACSL3	0.500344	0.132469	0	0.0791411	0	0.117955	0	0.0058663	0	0.0774267	0	0.0189231	0	0.0449805	0	0.104926	0
TMEM237	0.500136	0.132404	0	0.0790763	0	0.117891	0	0.00580169	0	0.077362	0	0.0188584	0	0.0449158	0	0.104861	0
ZSCAN26	0.499342	0.132339	0	0.0790116	0	0.117826	0	0.00573708	0	0.0772972	0	0.0187937	0	0.0448511	0	0.104797	0
SCAI	0.498925	0.132275	0	0.0893117	1	0.117761	0	0.00567246	0	0.0772325	0	0.018729	0	0.0447863	0	0.104732	0
ARMCX4	0.498716	0.13221	0	0.0892469	0	0.117697	0	0.00560785	0	0.0771678	0	0.0186643	0	0.0447216	0	0.104667	0
FBXO9	0.498549	0.132145	0	0.0891822	0	0.117632	0	0.00554324	0	0.0771031	0	0.0185995	0	0.0446569	0	0.104602	0
ZSCAN21	0.498507	0.13208	0	0.0891174	0	0.117567	0	0.00547863	0	0.0770383	0	0.0185348	0	0.0445922	0	0.104538	0
ZNF248	0.498299	0.132016	0	0.0890527	0	0.117502	0	0.00541402	0	0.0769736	0	0.0184701	0	0.0445275	0	0.104473	0
ROCK2	0.498257	0.131951	0	0.0889879	0	0.117438	0	0.0053494	0	0.0881574	1	0.0184054	0	0.0444627	0	0.104408	0
JADE1	0.498048	0.131886	0	0.0889231	0	0.117373	0	0.00528479	0	0.0880926	0	0.0183407	0	0.044398	0	0.104344	0
KCNB1	0.497923	0.131821	0	0.0888584	0	0.117308	0	0.00522018	0	0.0880279	0	0.018276	0	0.0443333	0	0.104279	0
POU6F1	0.497798	0.131757	0	0.0887936	0	0.117243	0	0.00515557	0	0.0879632	0	0.0182112	0	0.0442686	0	0.104214	0
TRIM44	0.497756	0.131692	0	0.0887289	0	0.117179	0	0.00509096	0	0.0878984	0	0.0181465	0	0.0442039	0	0.104149	0
ZNF736	0.497589	0.131627	0	0.0886641	0	0.117114	0	0.00502634	0	0.0878337	0	0.0180818	0	0.0441391	0	0.104085	0
LZTS3	0.497505	0.131563	0	0.0885993	0	0.117049	0	0.00496173	0	0.087769	0	0.0180171	0	0.0440744	0	0.10402	0
MBTPS2	0.497505	0.131498	0	0.0885346	0	0.116984	0	0.00489712	0	0.0877043	0	0.0179524	0	0.0440097	0	0.103955	0
OR2L3	0.497297	0.131433	0	0.0884698	0	0.11692	0	0.00483251	0	0.0876395	0	0.0178877	0	0.043945	0	0.103891	0
CUL3	0.497088	0.131368	0	0.0884051	0	0.116855	0	0.0047679	0	0.0875748	0	0.0178229	0	0.0438803	0	0.103826	0
TFAM	0.496921	0.131304	0	0.0883403	0	0.11679	0	0.00470328	0	0.0875101	0	0.0177582	0	0.0438155	0	0.103761	0
CHD2	0.496629	0.131239	0	0.0882755	0	0.116725	0	0.00463867	0	0.0874453	0	0.0176935	0	0.0437508	0	0.103697	0
TCF7L2	0.496545	0.131174	0	0.0882108	0	0.116661	0	0.00457406	0	0.0873806	0	0.0300059	1	0.0436861	0	0.103632	0
STX19	0.496086	0.13111	0	0.088146	0	0.116596	0	0.00450945	0	0.0873159	0	0.0299412	0	0.0436214	0	0.103567	0
CHD6	0.496003	0.131045	0	0.0880813	0	0.116531	0	0.00444484	0	0.0872512	0	0.0298765	0	0.0435567	0	0.103502	0
LZTFL1	0.495919	0.13098	0	0.0880165	0	0.116466	0	0.00438022	0	0.0871864	0	0.0298118	0	0.0434919	0	0.103438	0
NAP1L2	0.495126	0.130915	0	0.0879518	0	0.116402	0	0.00431561	0	0.0871217	0	0.0297471	0	0.0434272	0	0.103373	0
RFPL2	0.495001	0.130851	0	0.087887	0	0.116337	0	0.004251	0	0.087057	0	0.0296824	0	0.0433625	0	0.103308	0
TCOF1	0.494625	0.130786	0	0.0878222	0	0.116272	0	0.00418639	0	0.0869922	0	0.0296176	0	0.0432978	0	0.103244	0
ING3	0.494458	0.130721	0	0.0877575	0	0.116207	0	0.00412178	0	0.0869275	0	0.0295529	0	0.0432331	0	0.103179	0
SPATA2	0.494291	0.130656	0	0.0876927	0	0.116143	0	0.00405716	0	0.0868628	0	0.0294882	0	0.0431683	0	0.103114	0
STEAP2	0.493832	0.130592	0	0.087628	0	0.116078	0	0.00399255	0	0.086798	0	0.0294235	0	0.0431036	0	0.103049	0
TMEM56	0.493706	0.130527	0	0.0875632	0	0.116013	0	0.00392794	0	0.0867333	0	0.0293588	0	0.0430389	0	0.102985	0
RMND5A	0.493331	0.130462	0	0.0874984	0	0.115948	0	0.00386333	0	0.0866686	0	0.0292941	0	0.0429742	0	0.10292	0
CHI3L1	0.493247	0.130398	0	0.0874337	0	0.115884	0	0.00379872	0	0.0866039	0	0.0292293	0	0.0429094	0	0.102855	0
ZNF232	0.49308	0.130333	0	0.0873689	0	0.115819	0	0.0037341	0	0.0865391	0	0.0291646	0	0.0428447	0	0.102791	0
ZSCAN29	0.492955	0.130268	0	0.0873042	0	0.115754	0	0.00366949	0	0.0864744	0	0.0290999	0	0.04278	0	0.102726	0
CELF2	0.492913	0.140267	1	0.0974802	1	0.126193	1	0.00360488	0	0.0975382	1	0.0290352	0	0.0427153	0	0.11452	1
WDR33	0.49283	0.140202	0	0.0974154	0	0.126128	0	0.00354027	0	0.0974735	0	0.0289705	0	0.0426506	0	0.114455	0
SRSF8	0.492496	0.140138	0	0.0973507	0	0.126064	0	0.00347566	0	0.0974088	0	0.0289058	0	0.0425858	0	0.11439	0
THAP1	0.492412	0.140073	0	0.0972859	0	0.125999	0	0.00341104	0	0.097344	0	0.028841	0	0.0425211	0	0.114326	0
MALAT1	0.491744	0.140008	0	0.0972211	0	0.125934	0	0.00334643	0	0.0972793	0	0.0287763	0	0.0424564	0	0.114261	0
PDE12	0.491452	0.139943	0	0.0971564	0	0.125869	0	0.00328182	0	0.0972146	0	0.0287116	0	0.0423917	0	0.114196	0
CAMKK2	0.490784	0.139879	0	0.107288	1	0.125805	0	0.00321721	0	0.0971498	0	0.0286469	0	0.042327	0	0.114131	0
LYST	0.490617	0.139814	0	0.107224	0	0.12574	0	0.0031526	0	0.0970851	0	0.0285822	0	0.0422622	0	0.114067	0
STAU2	0.490408	0.139749	0	0.107159	0	0.125675	0	0.00308798	0	0.0970204	0	0.0285175	0	0.0421975	0	0.114002	0
CIT	0.490199	0.139684	0	0.107094	0	0.12561	0	0.00302337	0	0.0969557	0	0.0284527	0	0.0421328	0	0.113937	0
ZNF12	0.489865	0.13962	0	0.107029	0	0.125546	0	0.00295876	0	0.0968909	0	0.028388	0	0.0420681	0	0.113873	0
PGBD2	0.489782	0.139555	0	0.106965	0	0.125481	0	0.00289415	0	0.0968262	0	0.0283233	0	0.0420034	0	0.113808	0
UNC79	0.489448	0.13949	0	0.1069	0	0.125416	0	0.00282954	0	0.0967615	0	0.0282586	0	0.0419386	0	0.113743	0
GCC2	0.48878	0.149405	1	0.106835	0	0.125351	0	0.00276492	0	0.0966967	0	0.0281939	0	0.0418739	0	0.113678	0
KIAA1107	0.488655	0.149341	0	0.10677	0	0.125287	0	0.00270031	0	0.096632	0	0.0281292	0	0.0418092	0	0.113614	0
DLGAP1-AS4	0.488028	0.149276	0	0.106706	0	0.125222	0	0.0026357	0	0.107586	1	0.0280644	0	0.0417445	0	0.113549	0
FAM198B	0.487945	0.149211	0	0.106641	0	0.125157	0	0.00257109	0	0.107521	0	0.0279997	0	0.0416798	0	0.113484	0
VAPA	0.487736	0.149146	0	0.106576	0	0.125092	0	0.00250648	0	0.107457	0	0.027935	0	0.041615	0	0.11342	0
MNS1	0.487277	0.149082	0	0.106511	0	0.125028	0	0.00244186	0	0.107392	0	0.0278703	0	0.0415503	0	0.113355	0
TRIM7	0.486859	0.149017	0	0.106447	0	0.124963	0	0.00237725	0	0.107327	0	0.0278056	0	0.0414856	0	0.11329	0
NRN1	0.486233	0.15888	1	0.116485	1	0.13526	1	0.00231264	0	0.107263	0	0.0277409	0	0.0414209	0	0.113226	0
WAPL	0.486233	0.158815	0	0.11642	0	0.135196	0	0.00224803	0	0.107198	0	0.0276761	0	0.0413561	0	0.113161	0
TGFBRAP1	0.486066	0.158751	0	0.116355	0	0.135131	0	0.00218342	0	0.107133	0	0.0276114	0	0.0412914	0	0.113096	0
ST8SIA1	0.485899	0.158686	0	0.11629	0	0.135066	0	0.0021188	0	0.107068	0	0.0275467	0	0.0412267	0	0.113031	0
GABPB1-IT1	0.485315	0.158621	0	0.116226	0	0.135001	0	0.00205419	0	0.107004	0	0.027482	0	0.041162	0	0.112967	0
STAG3L4	0.485189	0.158557	0	0.116161	0	0.134937	0	0.00198958	0	0.106939	0	0.0274173	0	0.0410973	0	0.112902	0
NCK2	0.485189	0.158492	0	0.116096	0	0.134872	0	0.00192497	0	0.106874	0	0.0273526	0	0.0410325	0	0.112837	0
DMKN	0.48473	0.158427	0	0.116031	0	0.134807	0	0.00186036	0	0.106809	0	0.0272878	0	0.0409678	0	0.112773	0
NIPA2	0.483478	0.158362	0	0.115967	0	0.134742	0	0.00179574	0	0.106745	0	0.0272231	0	0.0409031	0	0.112708	0
ATXN1	0.482935	0.158298	0	0.115902	0	0.134678	0	0.00173113	0	0.10668	0	0.0271584	0	0.0408384	0	0.112643	0
CPNE9	0.482893	0.158233	0	0.115837	0	0.134613	0	0.00166652	0	0.106615	0	0.0270937	0	0.0407737	0	0.112578	0
ZADH2	0.48281	0.158168	0	0.115772	0	0.134548	0	0.00160191	0	0.106551	0	0.027029	0	0.0407089	0	0.112514	0
RORB	0.482309	0.167952	1	0.125729	1	0.144762	1	0.0015373	0	0.106486	0	0.0269643	0	0.0406442	0	0.124054	1
ANO5	0.482225	0.167887	0	0.125665	0	0.144698	0	0.00147268	0	0.106421	0	0.0268995	0	0.0405795	0	0.123989	0
MEX3C	0.482183	0.167822	0	0.1256	0	0.144633	0	0.00140807	0	0.106356	0	0.0268348	0	0.0405148	0	0.123924	0
SMARCD2	0.481975	0.167758	0	0.125535	0	0.144568	0	0.00134346	0	0.106292	0	0.0267701	0	0.0404501	0	0.12386	0
RFPL3	0.481599	0.167693	0	0.12547	0	0.144503	0	0.00127885	0	0.106227	0	0.0267054	0	0.0403853	0	0.123795	0
PRAG1	0.481557	0.167628	0	0.125406	0	0.144439	0	0.00121424	0	0.106162	0	0.0266407	0	0.0403206	0	0.12373	0
KCNA2	0.481515	0.167564	0	0.135346	1	0.144374	0	0.00114962	0	0.106097	0	0.026576	0	0.0402559	0	0.123666	0
YOD1	0.481432	0.167499	0	0.135282	0	0.144309	0	0.00108501	0	0.106033	0	0.0265112	0	0.0401912	0	0.123601	0
FIZ1	0.481182	0.167434	0	0.135217	0	0.144244	0	0.0010204	0	0.105968	0	0.0264465	0	0.0401265	0	0.123536	0
PJVK	0.480138	0.167369	0	0.135152	0	0.14418	0	0.000955787	0	0.105903	0	0.0263818	0	0.0400617	0	0.123471	0
RAB40C	0.479846	0.167305	0	0.135087	0	0.144115	0	0.000891175	0	0.105839	0	0.0263171	0	0.039997	0	0.123407	0
ZNF365	0.478802	0.16724	0	0.135022	0	0.14405	0	0.000826563	0	0.105774	0	0.0262524	0	0.0399323	0	0.123342	0
RGS6	0.478176	0.167175	0	0.134958	0	0.154177	1	0.000761951	0	0.116507	1	0.0261877	0	0.0398676	0	0.134783	1
OTUD6B-AS1	0.477758	0.167111	0	0.134893	0	0.154112	0	0.000697339	0	0.116442	0	0.0261229	0	0.0398029	0	0.134718	0
TTI1	0.477716	0.167046	0	0.134828	0	0.154047	0	0.000632727	0	0.116377	0	0.0260582	0	0.0397381	0	0.134654	0
IGSF3	0.477466	0.166981	0	0.134763	0	0.153983	0	0.000568115	0	0.116313	0	0.0259935	0	0.0396734	0	0.134589	0
ZNF250	0.477299	0.166916	0	0.134699	0	0.153918	0	0.000503503	0	0.116248	0	0.0259288	0	0.0396087	0	0.134524	0
IRS1	0.47709	0.166852	0	0.134634	0	0.153853	0	0.000438891	0	0.116183	0	0.0258641	0	0.039544	0	0.13446	0
LINC00473	0.475671	0.166787	0	0.134569	0	0.153788	0	0.000374279	0	0.116118	0	0.0257994	0	0.0394792	0	0.134395	0
ZNF879	0.475211	0.166722	0	0.134504	0	0.153724	0	0.000309667	0	0.116054	0	0.0257346	0	0.0394145	0	0.13433	0
FAM76B	0.474961	0.166657	0	0.13444	0	0.153659	0	0.000245055	0	0.115989	0	0.0256699	0	0.0393498	0	0.134265	0
DAPK1	0.47471	0.166593	0	0.134375	0	0.153594	0	0.000180443	0	0.115924	0	0.0256052	0	0.0392851	0	0.134201	0
PRC1	0.473583	0.166528	0	0.13431	0	0.153529	0	0.000115831	0	0.11586	0	0.0255405	0	0.0392204	0	0.134136	0
C3orf58	0.473207	0.166463	0	0.134245	0	0.153465	0	5.1219e-05	0	0.115795	0	0.0254758	0	0.0391556	0	0.134071	0
ZFYVE9	0.473166	0.166399	0	0.134181	0	0.1534	0	-1.3393e-05	0	0.11573	0	0.0254111	0	0.0390909	0	0.134007	0
GPR161	0.472289	0.166334	0	0.134116	0	0.153335	0	-7.8005e-05	0	0.115665	0	0.0253463	0	0.0390262	0	0.133942	0
ZNF267	0.472122	0.166269	0	0.134051	0	0.153271	0	-0.000142617	0	0.115601	0	0.0252816	0	0.0389615	0	0.133877	0
C1RL	0.472122	0.166204	0	0.133986	0	0.153206	0	-0.000207229	0	0.115536	0	0.0252169	0	0.0388968	0	0.133813	0
CAPS2	0.472038	0.16614	0	0.133922	0	0.153141	0	-0.000271841	0	0.115471	0	0.0251522	0	0.038832	0	0.145107	1
NLK	0.472038	0.166075	0	0.133857	0	0.153076	0	-0.000336453	0	0.126066	1	0.0250875	0	0.0387673	0	0.145042	0
PLEKHG1	0.472038	0.16601	0	0.133792	0	0.153012	0	-0.000401065	0	0.126002	0	0.0250228	0	0.0387026	0	0.144977	0
FES	0.471955	0.165946	0	0.133727	0	0.152947	0	-0.000465677	0	0.125937	0	0.024958	0	0.0386379	0	0.144913	0
ZNF786	0.471746	0.165881	0	0.133663	0	0.152882	0	-0.000530289	0	0.125872	0	0.0248933	0	0.0385732	0	0.144848	0
NECAB1	0.471579	0.165816	0	0.143398	1	0.152817	0	-0.000594901	0	0.136457	1	0.0248286	0	0.0385084	0	0.156131	1
PPM1B	0.471537	0.165751	0	0.143333	0	0.152753	0	-0.000659513	0	0.136392	0	0.0247639	0	0.0384437	0	0.156067	0
C2orf27A	0.470869	0.165687	0	0.143269	0	0.152688	0	-0.000724125	0	0.136328	0	0.0246992	0	0.038379	0	0.156002	0
ZNF143	0.470744	0.165622	0	0.143204	0	0.152623	0	-0.000788737	0	0.136263	0	0.0246345	0	0.0383143	0	0.155937	0
ZNF16	0.470535	0.165557	0	0.143139	0	0.152558	0	-0.000853349	0	0.136198	0	0.0245697	0	0.0382496	0	0.155873	0
BBS10	0.470494	0.165493	0	0.143074	0	0.152494	0	-0.000917961	0	0.136134	0	0.024505	0	0.0381848	0	0.155808	0
ADAMTS5	0.47041	0.165428	0	0.14301	0	0.152429	0	-0.000982573	0	0.136069	0	0.0244403	0	0.0381201	0	0.155743	0
IDS	0.469909	0.165363	0	0.142945	0	0.152364	0	-0.00104719	0	0.136004	0	0.0243756	0	0.0380554	0	0.155678	0
XKR9	0.4697	0.165298	0	0.14288	0	0.152299	0	-0.0011118	0	0.135939	0	0.0243109	0	0.0379907	0	0.155614	0
CPEB4	0.4697	0.165234	0	0.142815	0	0.152235	0	-0.00117641	0	0.135875	0	0.0242462	0	0.037926	0	0.155549	0
REPS1	0.469158	0.165169	0	0.142751	0	0.15217	0	-0.00124102	0	0.13581	0	0.0241814	0	0.0378612	0	0.155484	0
DSCC1	0.469158	0.165104	0	0.142686	0	0.152105	0	-0.00130563	0	0.135745	0	0.0241167	0	0.0377965	0	0.15542	0
NCALD	0.469074	0.174619	1	0.15237	1	0.162039	1	-0.00137025	0	0.13568	0	0.024052	0	0.0377318	0	0.155355	0
TAS2R14	0.46874	0.174555	0	0.152305	0	0.161974	0	-0.00143486	0	0.135616	0	0.0239873	0	0.0376671	0	0.15529	0
CHRNA2	0.468531	0.17449	0	0.15224	0	0.16191	0	-0.00149947	0	0.135551	0	0.0239226	0	0.0376023	0	0.155225	0
ZNF322	0.468406	0.174425	0	0.152175	0	0.161845	0	-0.00156408	0	0.135486	0	0.0238579	0	0.0375376	0	0.155161	0
STRN	0.468323	0.174361	0	0.152111	0	0.16178	0	-0.00162869	0	0.135422	0	0.0237931	0	0.0374729	0	0.155096	0
LRRK1	0.468281	0.174296	0	0.152046	0	0.171697	1	0.00989263	1	0.135357	0	0.0237284	0	0.0374082	0	0.1663	1
SLC35F3	0.468114	0.174231	0	0.151981	0	0.181611	1	0.00982801	0	0.145864	1	0.0236637	0	0.0373435	0	0.166236	0
PDIK1L	0.467321	0.174166	0	0.151916	0	0.181546	0	0.0097634	0	0.145799	0	0.023599	0	0.0372787	0	0.166171	0
FNDC4	0.467112	0.174102	0	0.151852	0	0.181481	0	0.00969879	0	0.145735	0	0.0235343	0	0.037214	0	0.166106	0
CISD2	0.467112	0.174037	0	0.151787	0	0.181417	0	0.00963418	0	0.14567	0	0.0234696	0	0.0371493	0	0.166042	0
BICD2	0.46707	0.173972	0	0.151722	0	0.181352	0	0.00956957	0	0.145605	0	0.0234049	0	0.0370846	0	0.165977	0
RABGEF1	0.466903	0.173907	0	0.151657	0	0.181287	0	0.00950495	0	0.14554	0	0.0233401	0	0.0370199	0	0.165912	0
LYRM7	0.466778	0.173843	0	0.151593	0	0.181222	0	0.00944034	0	0.145476	0	0.0232754	0	0.0369551	0	0.165847	0
ZFP14	0.466653	0.173778	0	0.151528	0	0.181158	0	0.00937573	0	0.145411	0	0.0232107	0	0.0368904	0	0.165783	0
GZF1	0.46611	0.173713	0	0.151463	0	0.181093	0	0.00931112	0	0.145346	0	0.023146	0	0.0368257	0	0.165718	0
SOCS5	0.465901	0.173649	0	0.151398	0	0.181028	0	0.00924651	0	0.145281	0	0.0230813	0	0.036761	0	0.165653	0
BTBD11	0.465818	0.173584	0	0.151334	0	0.180964	0	0.00918189	0	0.145217	0	0.0230166	0	0.0479136	1	0.165589	0
PURA	0.465484	0.173519	0	0.151269	0	0.180899	0	0.00911728	0	0.145152	0	0.0229518	0	0.0478489	0	0.165524	0
ABRACL	0.4654	0.173454	0	0.151204	0	0.180834	0	0.00905267	0	0.145087	0	0.0228871	0	0.0477842	0	0.165459	0
GABRB2	0.464565	0.182878	1	0.160795	1	0.180769	0	0.00898806	0	0.145022	0	0.0228224	0	0.0589068	1	0.165395	0
LSMEM1	0.464482	0.182813	0	0.16073	0	0.180705	0	0.00892345	0	0.144958	0	0.0227577	0	0.0588421	0	0.16533	0
TIGAR	0.464482	0.182749	0	0.160665	0	0.18064	0	0.00885883	0	0.144893	0	0.022693	0	0.0587774	0	0.165265	0
L2HGDH	0.46444	0.182684	0	0.1606	0	0.180575	0	0.00879422	0	0.144828	0	0.0226283	0	0.0587127	0	0.1652	0
CUL5	0.463897	0.182619	0	0.160536	0	0.18051	0	0.00872961	0	0.144764	0	0.0225635	0	0.0586479	0	0.165136	0
FGFR1OP2	0.463856	0.182555	0	0.160471	0	0.180446	0	0.008665	0	0.144699	0	0.0224988	0	0.0585832	0	0.165071	0
DCLRE1A	0.462728	0.18249	0	0.160406	0	0.180381	0	0.00860039	0	0.144634	0	0.0224341	0	0.0585185	0	0.165006	0
IL1RAP	0.462687	0.182425	0	0.160341	0	0.180316	0	0.00853577	0	0.144569	0	0.0223694	0	0.0584538	0	0.164942	0
BDH1	0.46252	0.18236	0	0.160277	0	0.180251	0	0.00847116	0	0.144505	0	0.0223047	0	0.0583891	0	0.164877	0
ZNF783	0.462269	0.182296	0	0.160212	0	0.180187	0	0.00840655	0	0.14444	0	0.02224	0	0.0583243	0	0.164812	0
ZDHHC17	0.461852	0.182231	0	0.160147	0	0.180122	0	0.00834194	0	0.144375	0	0.0221752	0	0.0582596	0	0.164747	0
MICU3	0.461726	0.182166	0	0.160082	0	0.180057	0	0.00827733	0	0.14431	0	0.0221105	0	0.0581949	0	0.164683	0
CCNI	0.461392	0.191526	1	0.169608	1	0.179992	0	0.00821271	0	0.144246	0	0.0220458	0	0.0581302	0	0.164618	0
XKR6	0.460808	0.191461	0	0.169543	0	0.179928	0	0.0081481	0	0.144181	0	0.0219811	0	0.0580655	0	0.164553	0
SUSD5	0.460724	0.191396	0	0.169478	0	0.179863	0	0.00808349	0	0.144116	0	0.0219164	0	0.0580007	0	0.164489	0
TAS2R10	0.460641	0.191331	0	0.169413	0	0.179798	0	0.00801888	0	0.144052	0	0.0218517	0	0.057936	0	0.164424	0
UBP1	0.460516	0.191267	0	0.169349	0	0.179733	0	0.00795427	0	0.143987	0	0.0217869	0	0.0578713	0	0.164359	0
TRIM9	0.460349	0.191202	0	0.169284	0	0.189483	1	0.00788965	0	0.15432	1	0.0217222	0	0.0578066	0	0.164294	0
[truncated: 15,365 more rows]

[truncated: 4 more sheets: k, l, m, n]
