# Supplementary material for: Brain functional-structural gradient coupling reflects development, behavior and genetic influences
Source: Nat Commun. 2026 Apr 9;17:4850. doi: 10.1038/s41467-026-71719-y (PMC13222887; doi:10.1038/s41467-026-71719-y)
Supplement: Supplementary file 6 — Source Data [file 41467_2026_71719_MOESM6_ESM.zip › Source Data/Supp_Fig5a_after.csv]

	PC1	PC2	motion	scanner	site
1	1.19639505912431	-1.61309581732047	0.208566	SIEMENS	site07
2	5.29763024779248	-0.428837980758962	0.120561	SIEMENS	site21
3	-0.0538005973571192	-1.21276122466768	0.20826	SIEMENS	site20
4	2.72368180839079	-0.0397028520714863	0.14999	GE MEDICAL SYSTEMS	site04
5	3.43694152894531	-0.55499847156607	0.139351	SIEMENS	site02
6	-2.31117700593886	1.66845906145076	0.127002	Philips Medical Systems	site01
7	0.111122794795209	-0.934178690655293	0.107635	SIEMENS	site20
8	-2.90652102651945	1.6875988617424	0.114306	SIEMENS	site03
9	6.13629579797309	2.17849572544756	0.138657	SIEMENS	site21
10	0.180457421688062	1.88004873356601	0.138118	Philips Medical Systems	site17
11	-1.88554556366635	-3.8943175643685	0.0927198	GE MEDICAL SYSTEMS	site04
12	-4.16762107224539	-0.651135945760748	0.293412	GE MEDICAL SYSTEMS	site13
13	-5.90814526886627	0.804144072232224	0.0638275	SIEMENS	site21
14	-3.49741690433828	-3.89456009609616	0.0466219	GE MEDICAL SYSTEMS	site18
15	-2.466922394695	0.268740532843055	0.0459751	SIEMENS	site16
16	0.832411816264865	-1.12706762834993	0.0941217	SIEMENS	site03
17	-2.88552808772832	5.30930565792703	0.0942415	SIEMENS	site16
18	2.24205111417166	3.64571251997273	0.178627	GE MEDICAL SYSTEMS	site10
19	-4.77611930359538	2.08593511230929	0.0596348	SIEMENS	site03
20	-5.59899569313756	0.683060620999206	0.0808309	SIEMENS	site11
21	5.712969747809	-2.50118968238502	0.15841	GE MEDICAL SYSTEMS	site13
22	5.05217916883177	1.79209885986371	0.275726	SIEMENS	site20
23	-0.206739881615061	5.62184403631357	0.0881041	GE MEDICAL SYSTEMS	site04
24	-2.42663045688153	1.23100984134785	0.0933189	Philips Medical Systems	site19
25	-4.08373139255643	4.52801050350185	0.0898099	SIEMENS	site07
26	-1.18134631529426	-0.0951343505289447	0.0808653	GE MEDICAL SYSTEMS	site08
27	-3.81199816377206	3.25231705102276	0.0649114	SIEMENS	site14
28	2.78487362181503	-5.87715229772981	0.145924	SIEMENS	site21
29	2.64648297699778	-3.06238861194959	0.209915	SIEMENS	site05
30	-4.59045302944353	-1.78599780365454	0.0457665	SIEMENS	site09
31	1.27093996530156	1.35421828550811	0.252395	SIEMENS	site03
32	-5.24108139697226	-0.0605593929859595	0.0423145	SIEMENS	site07
33	4.17773191633238	-6.17950143445279	0.179319	SIEMENS	site20
34	-1.97661013570901	4.53669609873891	0.113828	SIEMENS	site12
35	2.65156606114964	2.31610672354065	0.259924	Philips Medical Systems	site17
36	-3.95529747155329	-3.35764435565325	0.219422	SIEMENS	site12
37	-2.31245126084075	2.10114920615952	0.0984096	SIEMENS	site16
38	2.20140481479594	-5.58481712303004	0.162441	SIEMENS	site16
39	4.54309022039764	0.75096631390712	0.292943	SIEMENS	site07
40	-4.97231175338932	3.47672470123147	0.050386	SIEMENS	site14
41	-1.36821602367137	-2.47431397988822	0.0490528	SIEMENS	site02
42	8.37860451059377	-0.0678180779316612	0.0901048	GE MEDICAL SYSTEMS	site04
43	-2.53361227444742	2.79694144871539	0.0733009	SIEMENS	site16
44	2.66306977610462	2.30728107916584	0.217314	GE MEDICAL SYSTEMS	site10
45	1.44109773888758	-3.64162408019052	0.0962903	SIEMENS	site20
46	-0.558243115804304	1.36090190726966	0.0959018	SIEMENS	site02
47	5.11588280183485	1.42120665508444	0.114257	SIEMENS	site02
48	-1.97077102426534	-1.96495813826753	0.121286	SIEMENS	site14
49	-4.96849261694926	-2.12133545655203	0.130363	SIEMENS	site20
50	5.18890389376081	0.796449526925358	0.227314	Philips Medical Systems	site17
51	-3.31121148205816	-0.46338319268709	0.0840924	SIEMENS	site14
52	-1.15394401561843	4.87488951044464	0.166012	SIEMENS	site02
53	2.42089729924611	-3.44357349508732	0.224129	SIEMENS	site14
54	-2.46085327726533	-8.88112274202246	0.273762	SIEMENS	site07
55	-1.67476651645307	3.48444538134449	0.0865802	SIEMENS	site02
56	1.79510079506348	8.06739572829068	0.2126	SIEMENS	site07
57	-2.41676433636299	3.13928514713838	0.111933	GE MEDICAL SYSTEMS	site13
58	-1.68294501260661	3.9267796260144	0.220843	SIEMENS	site20
59	6.86136219821412	-5.09940936942117	0.0873513	GE MEDICAL SYSTEMS	site18
60	0.470167859214094	-0.556296907196022	0.20985	SIEMENS	site21
61	4.28542032618868	0.176720346342006	0.170075	SIEMENS	site06
62	-2.95648621410288	0.995247029704076	0.153187	SIEMENS	site06
63	5.54248179719363	-3.66701304368865	0.181996	SIEMENS	site11
64	1.34117066806711	-1.70926132535977	0.131123	SIEMENS	site11
65	-3.3627115670078	-1.49988881265874	0.0664476	SIEMENS	site16
66	3.43313532321471	1.52626403533253	0.114652	Philips Medical Systems	site19
67	-3.96969012815135	-0.628129627586315	0.0678288	SIEMENS	site20
68	-7.18650098902788	2.75817506662792	0.0675963	GE MEDICAL SYSTEMS	site04
69	-4.10751871923196	0.962489065629026	0.234976	SIEMENS	site20
70	-1.46692950086334	-5.27574760425625	0.0744695	SIEMENS	site16
71	11.41818446137	-0.121248964780167	0.136938	SIEMENS	site09
72	-4.94770668407988	-4.55432322220587	0.0796213	SIEMENS	site06
73	-0.225497728739413	0.906570600218457	0.21102	GE MEDICAL SYSTEMS	site10
74	3.79806149114697	-1.17267919424055	0.118301	GE MEDICAL SYSTEMS	site10
75	0.379556302140081	-7.60365202391562	0.101987	SIEMENS	site12
76	-6.93112181285873	2.1989171004366	0.0469429	SIEMENS	site03
77	-6.46918626419724	2.67329653449528	0.0807604	SIEMENS	site02
78	-0.718366848252111	-0.396144257928818	0.215443	SIEMENS	site02
79	6.01411730286178	-0.57827772103821	0.234987	GE MEDICAL SYSTEMS	site08
80	0.420855142157354	1.66916428070649	0.234501	SIEMENS	site20
81	14.8191606615508	6.40211150202321	0.109343	SIEMENS	site12
82	-0.848937297020365	4.13898232439902	0.266448	SIEMENS	site11
83	2.98755599746654	1.74441254194332	0.221701	SIEMENS	site11
84	-2.35890650427234	0.544006073490098	0.100449	GE MEDICAL SYSTEMS	site04
85	-2.67550146760981	-1.3958577618474	0.215025	GE MEDICAL SYSTEMS	site13
86	-4.1031995533169	-1.76989610462567	0.208713	SIEMENS	site21
87	-1.32682989327465	1.0350284995488	0.104987	SIEMENS	site07
88	-4.99579850305232	0.971478471856372	0.219233	SIEMENS	site21
89	0.0842420800887743	0.979349662507834	0.115292	GE MEDICAL SYSTEMS	site04
90	-1.76585753667778	-3.34208965456598	0.188973	SIEMENS	site07
91	4.54868211496793	2.86128992281368	0.065825	GE MEDICAL SYSTEMS	site18
92	10.0911380921005	2.47610715419376	0.190303	SIEMENS	site12
93	-1.91232928153373	0.420621595223903	0.0985111	GE MEDICAL SYSTEMS	site04
94	2.87109034380856	-9.26729947843234	0.176827	SIEMENS	site15
95	-4.31154777033298	0.730086388208145	0.238431	Philips Medical Systems	site01
96	-3.02296657005923	2.2734004003519	0.225189	GE MEDICAL SYSTEMS	site13
97	-2.27830486550976	-0.192446229993206	0.215518	SIEMENS	site21
98	0.537722186402947	0.178857497543682	0.242849	GE MEDICAL SYSTEMS	site10
99	7.4671433336231	0.992109070896778	0.187155	GE MEDICAL SYSTEMS	site04
100	-1.54572970221771	2.24310000436716	0.116023	SIEMENS	site16
101	-0.294008073506379	3.16385415474939	0.149654	SIEMENS	site16
102	-1.75100895447802	-0.318286431761833	0.172731	SIEMENS	site16
103	-4.23666075350785	-0.908374784536882	0.0544659	GE MEDICAL SYSTEMS	site18
104	-3.25870682121303	-0.115888073286313	0.0903111	SIEMENS	site11
105	0.583607105027962	-0.126918864468724	0.141647	SIEMENS	site21
106	-0.893863585665362	-6.04253527892926	0.150165	Philips Medical Systems	site17
107	-0.650229848167361	-5.10031640895804	0.108212	GE MEDICAL SYSTEMS	site04
108	-0.307860085635129	2.06361769438324	0.108239	SIEMENS	site20
109	1.34988268713988	5.79925689058553	0.159397	SIEMENS	site02
110	0.222684189773826	0.602887358092104	0.0792559	SIEMENS	site21
111	1.4633790083243	3.51288511293602	0.120904	GE MEDICAL SYSTEMS	site13
112	2.78827869569221	4.70918345688573	0.150137	SIEMENS	site15
113	-0.888761585469995	-1.55405998257908	0.130097	SIEMENS	site03
114	0.625895236559261	1.56174009966736	0.0961663	SIEMENS	site16
115	8.83494044231089	-4.8252076578211	0.0790035	SIEMENS	site06
116	2.57124720001296	4.28298009343431	0.254276	SIEMENS	site03
117	3.26862367633714	-2.43264399774444	0.296898	GE MEDICAL SYSTEMS	site08
118	0.831661319271517	0.274101510682385	0.043005	GE MEDICAL SYSTEMS	site18
119	-2.58825309753406	3.0792330122413	0.118011	SIEMENS	site12
120	0.0386331763011261	2.36686915260921	0.0830869	SIEMENS	site03
121	-2.59507489588083	3.00330140736542	0.0696139	SIEMENS	site06
122	3.51955124610173	1.92852324091475	0.0943031	GE MEDICAL SYSTEMS	site04
123	5.89018154398212	1.01952467515785	0.103328	SIEMENS	site12
124	3.27862003117508	3.03074761595553	0.075947	GE MEDICAL SYSTEMS	site18
125	2.84878065042923	-1.74775377871716	0.205973	Philips Medical Systems	site19
126	-3.94731142186938	3.00942333087076	0.20409	SIEMENS	site16
127	-6.55761886513184	5.6912692426119	0.077132	SIEMENS	site02
128	2.75732203556212	-0.910777247109329	0.0509607	SIEMENS	site16
129	1.62393770851461	-7.54584783746617	0.185996	Philips Medical Systems	site01
130	-3.45002448131686	0.340366278859134	0.0623303	SIEMENS	site21
131	-3.48192168475846	3.22626662497411	0.108213	GE MEDICAL SYSTEMS	site13
132	0.176571843609875	-1.53921353875282	0.0657406	GE MEDICAL SYSTEMS	site04
133	-2.22675347991355	-0.596973124909126	0.105538	SIEMENS	site16
134	6.13064212807755	1.22826876368926	0.189866	SIEMENS	site06
135	-1.57649795276535	3.54615257037584	0.118755	SIEMENS	site06
136	-7.80483907236277	0.700274982819342	0.068064	SIEMENS	site15
137	-4.12835143990293	2.91872512922707	0.17117	GE MEDICAL SYSTEMS	site13
138	3.5834856601067	1.79726094896795	0.206943	SIEMENS	site15
139	-1.55154325679482	-6.04998519682252	0.0667141	SIEMENS	site16
140	-4.64937013042726	-4.81068066535883	0.0549659	SIEMENS	site16
141	6.80852074124966	-4.00573605568975	0.281428	SIEMENS	site21
142	4.01952549433483	-2.13491354171079	0.147603	Philips Medical Systems	site19
143	6.88682335394969	2.31945832668396	0.193855	GE MEDICAL SYSTEMS	site10
144	-5.46595026081356	-0.512313911315168	0.059789	GE MEDICAL SYSTEMS	site13
145	4.37132967329898	3.29623634701096	0.148144	SIEMENS	site15
146	-4.78086461992194	2.07378938207378	0.0767872	SIEMENS	site16
147	2.0029793798381	2.07275338495932	0.114717	SIEMENS	site21
148	11.5055756802381	2.70539636746381	0.126373	GE MEDICAL SYSTEMS	site18
149	-2.18605808227333	0.341623734463494	0.269409	SIEMENS	site12
150	1.30083338922141	-1.89258668931827	0.107815	SIEMENS	site05
151	-0.461346710043404	1.23765978617939	0.179043	SIEMENS	site06
152	-4.78251014889762	0.267473969503538	0.05349	SIEMENS	site16
153	3.89984904884744	0.170613819229756	0.112826	SIEMENS	site02
154	3.23246677081196	1.48389576369113	0.26691	SIEMENS	site05
155	3.02194784096967	2.24238072172151	0.126346	Philips Medical Systems	site02
156	-0.573338021446113	2.71223984295865	0.217784	GE MEDICAL SYSTEMS	site13
157	-0.560233012200152	-2.77184408652859	0.126046	SIEMENS	site12
158	4.65310143430325	0.683174705751436	0.198461	SIEMENS	site20
159	-1.16691880878676	-7.21798546538317	0.161553	SIEMENS	site20
160	2.74881938148541	4.45803214764138	0.188416	GE MEDICAL SYSTEMS	site04
161	5.37934875908422	2.7696434048162	0.183828	Philips Medical Systems	site19
162	0.150646505171095	4.58990284374643	0.179066	SIEMENS	site09
163	-4.28197326099868	0.161783663482042	0.0746919	SIEMENS	site21
164	-2.53911077812928	2.45225349364288	0.110251	GE MEDICAL SYSTEMS	site04
165	-4.61503526175527	-4.39889072069391	0.178507	SIEMENS	site14
166	-1.48809064434624	3.83287213516521	0.190024	GE MEDICAL SYSTEMS	site13
167	2.7101171971522	-2.7875906495666	0.0834636	SIEMENS	site06
168	-1.42249609604836	-0.885377026154296	0.108584	SIEMENS	site05
169	-1.19750985741846	-2.59653076726574	0.0655423	GE MEDICAL SYSTEMS	site10
170	0.966622853719434	3.89714163209172	0.0891241	Philips Medical Systems	site19
171	-2.31725511300772	-5.33111113176436	0.102717	Philips Medical Systems	site17
172	0.231296443457375	0.255117021420277	0.0841912	GE MEDICAL SYSTEMS	site18
173	-1.19248220405055	0.161348748071169	0.282049	GE MEDICAL SYSTEMS	site10
174	0.133087016130069	-9.12061356338846	0.229282	Philips Medical Systems	site19
175	-6.75448209912533	0.126580147533043	0.0643545	SIEMENS	site16
176	0.990814566804554	1.69617887606859	0.12544	SIEMENS	site14
177	0.595497853781136	-8.76651296087235	0.0917155	SIEMENS	site03
178	-4.15369233652837	4.59190888414869	0.0494706	GE MEDICAL SYSTEMS	site18
179	0.8371543900775	3.28934431496287	0.226478	SIEMENS	site15
180	4.90488651974531	-4.92296984546531	0.0876746	SIEMENS	site07
181	10.252204541091	4.73635563164059	0.183411	Philips Medical Systems	site19
182	5.13428876481693	1.05467552102144	0.156323	SIEMENS	site02
183	-1.22055704808349	0.180467380598275	0.147282	SIEMENS	site16
184	6.80402913108903	-1.18221988725198	0.192102	GE MEDICAL SYSTEMS	site04
185	-5.30702564351161	4.25983467380398	0.0610717	SIEMENS	site16
186	8.68356553456959	3.08781058330543	0.271336	SIEMENS	site12
187	-0.682926571777764	3.77828506595194	0.183004	SIEMENS	site21
188	-3.61940623351844	3.57166821964316	0.104785	SIEMENS	site21
189	-2.16226899851397	-0.791786455858494	0.162153	GE MEDICAL SYSTEMS	site13
190	2.75406820618818	4.03194624418304	0.170998	Philips Medical Systems	site17
191	0.143780882159133	-1.39439436724918	0.117164	SIEMENS	site14
192	-2.1463872723452	0.1419661800502	0.233193	SIEMENS	site02
193	-1.2024972923521	2.2535582326048	0.266767	SIEMENS	site20
194	-4.6233429033931	0.848792771705522	0.153841	SIEMENS	site16
195	0.183770482978543	-2.48571489650259	0.126021	SIEMENS	site11
196	7.81456241205767	-5.2704357428106	0.18507	SIEMENS	site02
197	0.860505931581672	-0.523681552055049	0.182651	SIEMENS	site21
198	4.07972838205429	2.79372783788057	0.155793	SIEMENS	site14
199	-0.326043768812422	5.19448573911766	0.140821	SIEMENS	site02
200	8.42441564761424	0.544977248010621	0.129654	SIEMENS	site21
201	4.34986385715308	2.08372718817254	0.0748741	GE MEDICAL SYSTEMS	site08
202	-3.28318967397832	0.862326543081758	0.113	Philips Medical Systems	site19
203	-1.26411868459992	1.29350497981026	0.0918103	SIEMENS	site20
204	1.49108892513806	1.7179135248234	0.102443	GE MEDICAL SYSTEMS	site13
205	2.90106719990979	4.49799130284497	0.187535	SIEMENS	site02
206	-3.67262642171656	-4.87406036126016	0.048029	SIEMENS	site15
207	4.49163875072924	2.16505637445627	0.0929374	SIEMENS	site06
208	-4.63306525252216	2.05532417551803	0.10048	SIEMENS	site02
209	-3.78198400533143	-2.57697238237211	0.2665	Philips Medical Systems	site17
210	-1.63336123706481	-1.86250974227168	0.0810076	SIEMENS	site14
211	3.62466467798453	3.32158973689185	0.275633	SIEMENS	site02
212	-2.91005354373304	4.98819148957136	0.132316	Philips Medical Systems	site17
213	2.71538718525148	3.45871214538494	0.152	GE MEDICAL SYSTEMS	site04
214	-6.60660634038267	3.47282937196345	0.0451751	SIEMENS	site02
215	3.84997193272767	-1.31973221909145	0.0731829	SIEMENS	site14
216	-2.48936856190008	3.27990011624808	0.13007	SIEMENS	site11
217	-1.07198180476267	0.532104666443841	0.147224	SIEMENS	site11
218	1.1332913136837	1.69722126515166	0.0543632	GE MEDICAL SYSTEMS	site13
219	-5.00921786319137	5.00657209249552	0.0600311	SIEMENS	site02
220	2.51497778170053	-0.31068807386264	0.063892	SIEMENS	site16
221	-0.995896180912963	-0.0961218644197623	0.0605532	SIEMENS	site20
222	-0.63375167613716	-4.91443007532925	0.0636756	SIEMENS	site06
223	2.85120553169942	2.5488244925808	0.0680184	GE MEDICAL SYSTEMS	site18
224	6.87291400843374	4.47438598171619	0.0826585	SIEMENS	site14
225	-5.70573532726101	7.68586882162296	0.210748	SIEMENS	site14
226	-0.970803781606501	-4.84956737526339	0.142208	Philips Medical Systems	site17
227	-2.64135681968205	-0.9780348989482	0.296189	SIEMENS	site21
228	-0.69260029183988	5.94283319154069	0.134995	GE MEDICAL SYSTEMS	site08
229	3.66485432359037	0.0100687547903868	0.271985	SIEMENS	site12
230	6.12740514095352	3.76067759419116	0.276779	SIEMENS	site05
231	2.35269787340938	3.26355152572653	0.254573	SIEMENS	site14
232	5.14373763820797	-3.12433834682402	0.166216	SIEMENS	site06
233	7.13153521532447	-4.63523248151433	0.259018	SIEMENS	site14
234	-1.32358108905189	0.74060396544018	0.092467	SIEMENS	site02
235	1.42381094038001	-3.72320653686588	0.12651	SIEMENS	site12
236	5.41863541189891	-4.76462179051515	0.103158	GE MEDICAL SYSTEMS	site18
237	-0.109738913089903	1.90479024729986	0.126619	SIEMENS	site12
238	1.96357252019294	-1.22316656532071	0.0528686	GE MEDICAL SYSTEMS	site18
239	11.3413592872582	0.862058031123933	0.145328	SIEMENS	site16
240	-0.360062165367213	-3.79761538147754	0.27526	SIEMENS	site21
241	-0.766667339520322	-0.553249427658647	0.195437	SIEMENS	site09
242	-0.814260446026639	-0.159304418506008	0.267801	SIEMENS	site02
243	2.89394644586005	-0.636888227815457	0.237947	SIEMENS	site16
244	0.250712413367756	-1.0630176736655	0.142125	SIEMENS	site16
245	1.97610775387294	2.38905782065144	0.192338	SIEMENS	site16
246	6.33217585501012	0.911645870139664	0.10703	GE MEDICAL SYSTEMS	site10
247	2.83803143155458	5.61815899628598	0.135897	Philips Medical Systems	site17
248	-0.613262427600844	2.00106861123558	0.0596061	SIEMENS	site06
249	-0.525332750904072	-1.78126124674136	0.0975066	GE MEDICAL SYSTEMS	site13
250	-2.28489476921244	-6.43832838139272	0.0351947	SIEMENS	site21
251	3.09657484935463	2.38846217579247	0.127489	SIEMENS	site06
252	3.11407938118467	0.465947170717771	0.273818	SIEMENS	site11
253	-0.0202166233852435	4.74267507501713	0.0740009	SIEMENS	site16
254	1.84138970496769	0.409832664658378	0.153532	SIEMENS	site03
255	2.50305641936035	-0.136886874539182	0.159215	GE MEDICAL SYSTEMS	site04
256	3.22045060398743	-0.94525159540186	0.224238	GE MEDICAL SYSTEMS	site18
257	-3.31717995904994	0.854281017079455	0.0523452	GE MEDICAL SYSTEMS	site08
258	-4.75182156378918	-2.96873499370982	0.255689	SIEMENS	site21
259	-2.24262113476515	-3.42125242575648	0.054919	GE MEDICAL SYSTEMS	site13
260	5.1437240101741	-2.71938013340063	0.102805	GE MEDICAL SYSTEMS	site08
261	0.563079594287197	2.79515904464185	0.191229	GE MEDICAL SYSTEMS	site13
262	2.54027379663178	2.78389893321989	0.168048	GE MEDICAL SYSTEMS	site13
263	0.185594102921377	0.834279837163517	0.206796	Philips Medical Systems	site17
264	-1.08966312843205	4.81581931904592	0.165003	SIEMENS	site16
265	4.30283370970807	0.852785619422354	0.173558	Philips Medical Systems	site17
266	-2.17309365811953	3.29205654648545	0.125108	SIEMENS	site06
267	-2.0283218308659	0.844396673481617	0.102959	SIEMENS	site07
268	4.78932600536797	-0.131925677068193	0.257609	SIEMENS	site05
269	-6.37923878038715	2.32495400844349	0.0680207	SIEMENS	site02
270	13.343123723819	-1.28890142617222	0.196823	SIEMENS	site14
271	3.66590727333173	0.649486787807949	0.244375	SIEMENS	site11
272	7.62220575468792	-0.29053620646987	0.138717	GE MEDICAL SYSTEMS	site10
273	-0.74900348750303	-1.352782416646	0.157029	Philips Medical Systems	site01
274	7.77519350021653	0.164978383180134	0.129245	SIEMENS	site11
275	-4.11599765529765	1.50431464742138	0.0617334	SIEMENS	site16
276	5.00233576931032	3.15804395193256	0.12059	SIEMENS	site14
277	0.384174947072686	2.70966310248775	0.0749265	GE MEDICAL SYSTEMS	site13
278	7.42735722019127	-1.77777693805296	0.17318	SIEMENS	site06
279	1.58644987549448	-4.45534853449474	0.0699468	SIEMENS	site20
280	-3.14448341808999	-1.6551216134479	0.0941746	SIEMENS	site16
281	-2.03825861262739	0.622050212195839	0.215576	SIEMENS	site16
282	2.80570384227742	-8.91000209159585	0.0697483	SIEMENS	site03
283	-3.90220808908026	1.14583485462238	0.0984622	SIEMENS	site02
284	-4.89539975227489	2.58829982762599	0.147161	SIEMENS	site11
285	-7.6791104027049	1.23653603027777	0.218854	SIEMENS	site02
286	0.486161610777099	-4.69705396276267	0.077276	SIEMENS	site02
287	2.61243056744715	3.02324600630252	0.247133	Philips Medical Systems	site19
288	-2.43114112092864	0.390789495847127	0.253242	GE MEDICAL SYSTEMS	site13
289	1.0471855009458	2.41520287845616	0.096987	SIEMENS	site02
290	-1.10144100308902	-1.6425846943791	0.0708119	SIEMENS	site20
291	-1.52450401531729	1.07136118747406	0.0531233	SIEMENS	site16
292	6.43186354063116	0.476839223463089	0.0653639	SIEMENS	site15
293	0.222739072209089	1.93779010201492	0.04352	SIEMENS	site06
294	-4.05646591933241	-0.549856219075852	0.228351	SIEMENS	site03
295	-1.45075484818488	-1.56726353308002	0.275817	GE MEDICAL SYSTEMS	site08
296	2.12053621190886	-3.12337171570636	0.0983203	SIEMENS	site06
297	12.7938883856821	-1.27159687012669	0.144967	GE MEDICAL SYSTEMS	site08
298	4.63951409354846	0.934408656624364	0.133198	Philips Medical Systems	site19
299	5.20988703514843	-11.131648640929	0.164114	SIEMENS	site02
300	7.61727852651396	2.08852759029164	0.178741	GE MEDICAL SYSTEMS	site13
301	1.68427209353472	-4.55358561948315	0.108536	SIEMENS	site05
302	-1.07816478377652	1.28080870775104	0.128451	SIEMENS	site07
303	-3.3422279201803	-2.52951186784283	0.0578762	Philips Medical Systems	site01
304	-1.90546112545327	-0.290460393927058	0.107697	GE MEDICAL SYSTEMS	site08
305	-0.880184970548813	-0.769916081246334	0.0676745	SIEMENS	site11
306	-4.71340600528188	3.26729921026918	0.0849169	GE MEDICAL SYSTEMS	site13
307	-2.01286802522207	-2.30703991873238	0.288054	GE MEDICAL SYSTEMS	site10
308	-3.97513063757007	1.46005097189167	0.0705395	GE MEDICAL SYSTEMS	site13
309	-2.00508623505461	-0.865377847679278	0.113191	SIEMENS	site12
310	1.61622870228671	0.39392752201439	0.280153	Philips Medical Systems	site19
311	-0.207475045008352	-7.0684057151168	0.120598	SIEMENS	site07
312	-3.71002337180192	-2.04237546980049	0.257293	SIEMENS	site05
313	-0.559163650247394	0.683908650829854	0.0752851	SIEMENS	site12
314	3.59800207411562	-0.929293312436909	0.151823	GE MEDICAL SYSTEMS	site04
315	1.46612568491888	-5.57379148059297	0.0834135	SIEMENS	site07
316	-3.7099002532752	4.02855887824227	0.100146	SIEMENS	site02
317	2.42293619311272	-4.4550546608689	0.161602	Philips Medical Systems	site19
318	2.19160180039041	2.57369525261403	0.0957378	SIEMENS	site16
319	1.15504564169104	-1.46357324919097	0.153132	GE MEDICAL SYSTEMS	site10
320	-3.18704318299531	-3.10369155663502	0.0850216	SIEMENS	site02
321	-0.81063885891727	-6.00241072634655	0.152817	Philips Medical Systems	site19
322	-0.287519828413494	0.904985865702328	0.0740702	SIEMENS	site02
323	0.665677734390677	-6.3454037458588	0.100546	GE MEDICAL SYSTEMS	site18
324	-4.17523706541518	2.22662555760355	0.0569551	SIEMENS	site02
325	3.26760154591533	2.15804458675481	0.236315	SIEMENS	site03
326	4.98727106181004	1.8184498266907	0.204581	SIEMENS	site09
327	0.0940680677639766	3.13838249245797	0.0594956	GE MEDICAL SYSTEMS	site13
328	8.83351275827473	3.05271301020307	0.105039	SIEMENS	site06
329	8.05873511357184	0.0484766405819911	0.154642	SIEMENS	site20
330	-4.27864507288729	0.697859757191114	0.17328	SIEMENS	site05
331	4.28234407557335	-8.01220384520411	0.0967638	SIEMENS	site03
332	-8.10183934669153	3.81044719203201	0.0821547	SIEMENS	site16
333	3.00303915700154	1.28067863463135	0.180181	SIEMENS	site12
334	1.21904365886811	0.0634734153818279	0.0664878	SIEMENS	site06
335	-4.72029781132168	0.719780720248134	0.0971218	SIEMENS	site16
336	-1.73201939717741	-0.73972965890257	0.145101	Philips Medical Systems	site01
337	0.0603641637021446	-4.62062634544915	0.0618407	GE MEDICAL SYSTEMS	site04
338	2.51267396384139	-5.36139175093874	0.208034	SIEMENS	site20
339	-4.37304951774884	0.897773383271484	0.0744473	SIEMENS	site02
340	6.19605231740474	0.499202612526803	0.100764	SIEMENS	site02
341	6.42754501898193	-6.79034623859096	0.111411	SIEMENS	site09
342	-1.75210214883026	2.48915060749985	0.109131	Philips Medical Systems	site17
343	0.118331274699896	1.83491608855384	0.0618692	SIEMENS	site09
344	-6.09220580088216	3.25727191136318	0.0426539	GE MEDICAL SYSTEMS	site18
345	6.19155766610565	3.73370504396925	0.212704	SIEMENS	site14
346	2.8042306389319	-3.84548842192064	0.0939282	SIEMENS	site11
347	-0.945913933751745	1.80298438495911	0.114642	SIEMENS	site20
348	2.12495852248271	-6.4542500938756	0.140704	SIEMENS	site15
349	2.35668557954797	-2.72834118170396	0.151392	GE MEDICAL SYSTEMS	site10
350	-3.26322332544696	-0.130861809950415	0.0537302	SIEMENS	site20
351	11.3725852368365	4.66642579958194	0.237647	SIEMENS	site06
352	-1.99407487774364	-0.194034100399691	0.11784	GE MEDICAL SYSTEMS	site04
353	2.98230418577377	-0.910961221964605	0.127647	SIEMENS	site16
354	-1.75036029862935	-4.61013810929523	0.231138	GE MEDICAL SYSTEMS	site10
355	4.80512674005037	-4.91016005933048	0.128998	GE MEDICAL SYSTEMS	site13
356	-4.01115779551848	1.33499665646713	0.128477	GE MEDICAL SYSTEMS	site13
357	-5.61478207086924	3.84669575731775	0.0437356	GE MEDICAL SYSTEMS	site04
358	-4.98217732009817	1.6771295260306	0.0642041	SIEMENS	site15
359	1.08242082560571	2.62694046458219	0.0936355	GE MEDICAL SYSTEMS	site10
360	-3.13613199607182	-0.510306407673224	0.0288175	SIEMENS	site02
361	0.28290335153989	2.9051191947839	0.130153	SIEMENS	site14
362	1.06350006115275	-0.0297437219894816	0.0777652	SIEMENS	site03
363	4.79475795997783	-4.11897011895741	0.251635	SIEMENS	site06
364	0.215117823329355	-0.569236628791584	0.0892361	SIEMENS	site11
365	-0.97440547047849	3.44294429521629	0.0925834	Philips Medical Systems	site17
366	5.2033080824671	-1.24099385474862	0.101934	SIEMENS	site06
367	-5.12336970929981	2.20434632902282	0.294899	SIEMENS	site12
368	3.17565407287537	1.28804088802041	0.236986	GE MEDICAL SYSTEMS	site10
369	-1.94380274904456	-1.15429663488617	0.130839	Philips Medical Systems	site01
370	6.97927260200089	0.251005394571201	0.155657	GE MEDICAL SYSTEMS	site08
371	2.5983023394618	5.65546076518154	0.0815911	SIEMENS	site16
372	2.87154530358117	-4.27000388263305	0.190886	SIEMENS	site20
373	7.38254200742059	6.72937857486577	0.209319	SIEMENS	site02
374	5.82273473117103	4.36329036000357	0.0953525	SIEMENS	site07
375	1.85008351452891	-1.56058999752502	0.103718	SIEMENS	site20
376	-4.4915698657869	3.52754255623416	0.0400508	SIEMENS	site02
377	-2.23732254459438	1.70772568821673	0.143812	Philips Medical Systems	site17
378	-1.6367697398535	0.189074641189979	0.141074	GE MEDICAL SYSTEMS	site13
379	-1.48036833430479	-2.77217693123242	0.0808786	GE MEDICAL SYSTEMS	site04
380	-4.81550752502005	0.0923118789235343	0.0450228	GE MEDICAL SYSTEMS	site04
381	1.48537929526907	-0.942941124024563	0.0910376	SIEMENS	site06
382	2.01813641747246	1.14594867434265	0.0795216	GE MEDICAL SYSTEMS	site04
383	0.917279309578281	-0.809776879205654	0.128466	SIEMENS	site03
384	-2.66774615436635	2.05297186950016	0.238756	GE MEDICAL SYSTEMS	site13
385	2.33032615542269	-5.51058375281994	0.286382	SIEMENS	site14
386	-3.07227650729294	-1.2786725598537	0.254833	SIEMENS	site03
387	-1.36470219675873	-0.883568251859469	0.155219	SIEMENS	site15
388	-1.57597349174919	1.59769553195117	0.0597138	GE MEDICAL SYSTEMS	site08
389	5.74811731374532	-0.627992810870904	0.26415	SIEMENS	site03
390	-3.60806154061535	1.99718441890941	0.0785494	SIEMENS	site16
391	9.64916638888532	4.67247175486795	0.18734	Philips Medical Systems	site19
392	-0.957919480074756	-1.95999308643349	0.0531424	GE MEDICAL SYSTEMS	site10
393	3.25525125304817	0.39686635400314	0.0705421	SIEMENS	site16
394	-6.06446306349081	-0.592181164996767	0.222008	SIEMENS	site03
395	2.6260645900864	0.0521065815137767	0.200071	GE MEDICAL SYSTEMS	site10
396	3.98741741265986	-0.602165010114845	0.299365	SIEMENS	site16
397	2.96605086679452	-2.99655599749833	0.119371	SIEMENS	site16
398	-0.63226545217044	2.78724430468454	0.0820365	SIEMENS	site05
399	-0.0757403312423751	0.938379086493168	0.126647	SIEMENS	site03
400	-3.71011536712076	-0.362560401213267	0.0681355	SIEMENS	site16
401	-0.552224061414972	-0.539003673520032	0.12862	SIEMENS	site12
402	-4.50525737842743	-7.43182467098862	0.0397665	GE MEDICAL SYSTEMS	site22
403	3.02921250452787	-1.48770023191116	0.0809619	SIEMENS	site06
404	-1.7041922802965	3.03745843595547	0.0661488	SIEMENS	site09
405	1.85963116614783	-1.00939792302042	0.0898136	SIEMENS	site16
406	11.6329559185005	-1.84282962120755	0.186122	SIEMENS	site16
407	-1.653913239767	-4.77805656766344	0.109069	SIEMENS	site14
408	-0.281210083851465	0.212192806813136	0.145816	GE MEDICAL SYSTEMS	site18
409	-5.81529899683683	1.10374525564242	0.230032	GE MEDICAL SYSTEMS	site10
410	-5.25420570065428	0.99982577566923	0.0789936	GE MEDICAL SYSTEMS	site04
411	-0.764028477803106	-1.957372094906	0.1239	GE MEDICAL SYSTEMS	site04
412	-0.342602609663784	1.13093277363508	0.149761	SIEMENS	site09
413	-2.82017776466711	-0.764066426962737	0.075461	SIEMENS	site16
414	2.97914032961431	-3.18314500408865	0.180199	SIEMENS	site09
415	1.30424349616265	1.66949182969511	0.0705565	GE MEDICAL SYSTEMS	site04
416	-2.77555774589248	1.89410026295615	0.26194	SIEMENS	site14
417	1.72085674753158	0.058792437237407	0.269536	GE MEDICAL SYSTEMS	site08
418	-6.35087217206768	-2.69177599343374	0.0571732	GE MEDICAL SYSTEMS	site04
419	-0.0878691659827208	3.5492113572605	0.0904527	SIEMENS	site14
420	4.80810565689133	3.3478745282218	0.16121	Philips Medical Systems	site17
421	-2.73418588076098	-2.77357175699782	0.141772	SIEMENS	site03
422	1.00081687603703	-0.81820126196349	0.257569	GE MEDICAL SYSTEMS	site10
423	0.894003330902596	1.26373976654217	0.0598591	SIEMENS	site16
424	1.62668180884525	-4.12425446967967	0.259728	GE MEDICAL SYSTEMS	site08
425	-2.294994817627	-2.82523698611536	0.0639465	SIEMENS	site11
426	2.87196835670612	-3.83148161619964	0.105593	SIEMENS	site12
427	-4.10552827412879	-0.0764604980778374	0.0848747	SIEMENS	site02
428	-3.79196854886305	3.84847480477032	0.0764805	GE MEDICAL SYSTEMS	site04
429	-3.30896482488582	1.06771105412167	0.0598268	SIEMENS	site03
430	-0.331787989308888	4.71574805854563	0.182413	GE MEDICAL SYSTEMS	site10
431	3.1719836655128	5.82944895511591	0.209894	SIEMENS	site21
432	1.24841584422296	-0.911818921360908	0.254261	SIEMENS	site07
433	9.20589928875072	-6.79367273447367	0.158435	Philips Medical Systems	site19
434	-4.05341012320137	3.88219640439387	0.106096	SIEMENS	site05
435	2.74565134176968	-9.55634996804128	0.127111	SIEMENS	site07
436	-1.8849752748643	0.0378705421283468	0.0765354	SIEMENS	site16
437	-2.17506332102291	3.21571470625166	0.0943406	SIEMENS	site16
438	-2.90416125930612	0.00378157425809833	0.0678477	SIEMENS	site16
439	2.41719490350029	-1.28021615816635	0.126114	GE MEDICAL SYSTEMS	site08
440	-2.71806853317822	1.26978831944974	0.120532	SIEMENS	site12
441	-5.02619281075694	0.498208108388429	0.104252	Philips Medical Systems	site01
442	1.60513754934488	-0.852365173445178	0.269204	SIEMENS	site16
443	-0.787930964121278	-0.921580612957166	0.267896	SIEMENS	site05
444	-1.57781033305766	2.66843143375133	0.281539	SIEMENS	site21
445	2.03244419927412	-2.06591682397427	0.18938	SIEMENS	site12
446	-1.08989339447966	0.605807903926069	0.103249	SIEMENS	site02
447	-4.67009890820894	-2.23994017017624	0.0814236	SIEMENS	site14
448	-1.74672443016161	-4.02809296134199	0.0852064	SIEMENS	site07
449	-0.889672546016604	-3.53162328330248	0.141148	GE MEDICAL SYSTEMS	site10
450	-2.45232933275974	2.05838359938986	0.147772	SIEMENS	site16
451	4.53460348403752	-1.87396028456789	0.17761	GE MEDICAL SYSTEMS	site10
452	-3.35082675829028	4.05710913712213	0.138371	SIEMENS	site20
453	2.80386494444021	1.69618484195218	0.0729326	SIEMENS	site02
454	-1.55862354004421	2.88696299490664	0.0647414	GE MEDICAL SYSTEMS	site08
455	-0.382245962939409	3.57218843784293	0.169191	GE MEDICAL SYSTEMS	site22
456	-3.19367179213656	-0.461546681435577	0.221498	SIEMENS	site02
457	-5.17795238629359	1.20265397892146	0.0547454	SIEMENS	site16
458	-2.82682049087648	2.98038298530174	0.0641542	SIEMENS	site09
459	9.09607232270967	4.7472695298772	0.116606	SIEMENS	site21
460	-5.00194970976792	0.606171032851654	0.102253	SIEMENS	site15
461	-0.546138652413718	5.17521687820016	0.146442	SIEMENS	site02
462	-2.1105716475671	3.6988237045636	0.0459152	SIEMENS	site02
463	6.41155580676525	1.92034827648567	0.239154	Philips Medical Systems	site17
464	-0.749979754217788	-2.25119687690977	0.131073	SIEMENS	site09
465	-2.68451212839977	-2.36789048900409	0.0793147	SIEMENS	site12
466	-3.22477803214478	-1.89324431878058	0.116971	GE MEDICAL SYSTEMS	site04
467	-2.70039852219383	-3.38315080960392	0.126353	SIEMENS	site03
468	1.03820523712447	1.89632197402114	0.277606	SIEMENS	site14
469	-1.69489646987435	3.30675533484548	0.115719	GE MEDICAL SYSTEMS	site04
470	-2.56922705120664	3.9455800240807	0.100956	SIEMENS	site03
471	2.15132100405885	-1.74566288985096	0.114834	SIEMENS	site16
472	-1.21044668330772	-2.08158563767208	0.214812	SIEMENS	site14
473	-4.18631916025999	-4.45683338432299	0.194688	Philips Medical Systems	site01
474	-0.1524641418073	3.53100172673135	0.29454	GE MEDICAL SYSTEMS	site13
475	-1.18783388358364	-8.01028749240632	0.082995	SIEMENS	site21
476	-5.06137350710973	3.50823119889477	0.0749139	GE MEDICAL SYSTEMS	site13
477	5.29289002361232	-0.233073775756474	0.279684	SIEMENS	site02
478	-4.4448261551344	-1.3252658230206	0.187839	GE MEDICAL SYSTEMS	site04
479	-4.11959341634163	-1.13748472516909	0.0711544	SIEMENS	site12
480	-0.783606219514509	0.268182013766144	0.0953453	SIEMENS	site12
481	15.4284147799164	3.09823742755156	0.191399	SIEMENS	site14
482	-2.367661883759	-2.11196631049657	0.218262	GE MEDICAL SYSTEMS	site08
483	6.07819043667347	0.0329203638579708	0.180195	GE MEDICAL SYSTEMS	site10
484	1.61527113445996	1.28382362522788	0.118089	SIEMENS	site16
485	-4.10005545991599	-1.22227864831442	0.104852	Philips Medical Systems	site17
486	-5.30098784343055	-0.079138722319221	0.212931	GE MEDICAL SYSTEMS	site10
487	0.379848637606637	1.45108588544807	0.213409	SIEMENS	site16
488	1.72522267615085	0.147926371119047	0.140095	SIEMENS	site21
489	-1.49424504708807	2.96268263494354	0.241605	SIEMENS	site15
490	4.63588040744101	-2.04852210437313	0.0682197	SIEMENS	site21
491	7.64275411110275	0.54912860798378	0.180038	GE MEDICAL SYSTEMS	site04
492	-1.40223705665227	4.14041341615992	0.0963519	SIEMENS	site06
493	-1.15618973908268	3.31856290003866	0.0458394	SIEMENS	site15
494	3.23624192511893	-3.20080994966721	0.169503	SIEMENS	site09
495	1.43526736706654	-0.998793533333052	0.0751606	SIEMENS	site12
496	6.2878407442944	1.30364817095572	0.270914	SIEMENS	site02
497	-4.2484038245408	2.74483287819432	0.0375461	SIEMENS	site02
498	2.8884544233166	3.41656326319544	0.163125	Philips Medical Systems	site19
499	-4.91018610606763	2.04352369976934	0.234795	SIEMENS	site05
500	-1.60984473959088	1.25773133449424	0.0878042	GE MEDICAL SYSTEMS	site04
501	-1.57150041232262	-3.80451337947806	0.136194	SIEMENS	site03
502	10.433581923666	-0.857794043788841	0.143113	GE MEDICAL SYSTEMS	site10
503	7.76038022271983	1.57459229498171	0.133502	SIEMENS	site02
504	-3.4305820968596	5.01308797927794	0.0516075	GE MEDICAL SYSTEMS	site04
505	-3.59879597112837	0.695841288504463	0.21639	SIEMENS	site16
506	4.61896057953409	-1.4347364455267	0.0911306	SIEMENS	site16
507	-0.00880195604414402	5.12322336438171	0.0373867	SIEMENS	site16
508	2.12968344437978	-2.9856651615046	0.136245	SIEMENS	site06
509	-3.89005413815348	2.12175980689538	0.0400581	SIEMENS	site21
510	5.99625199436206	2.05410552036072	0.146123	SIEMENS	site05
511	-5.20606222463327	0.286438478116713	0.0527432	SIEMENS	site02
512	-0.415263875241479	-1.99014393325738	0.0961867	SIEMENS	site16
513	-0.701111189157606	1.13799919602356	0.11736	Philips Medical Systems	site17
514	-4.23247572678446	-1.47556300085092	0.0469636	GE MEDICAL SYSTEMS	site04
515	-5.15973595950126	1.71968402171929	0.249007	SIEMENS	site03
516	-2.97307509627165	1.79262945104822	0.0930743	SIEMENS	site16
517	9.10668813019532	-4.83290717180446	0.19407	SIEMENS	site20
518	6.50405241635196	-0.493534500511211	0.153803	Philips Medical Systems	site01
519	-0.806959818663783	1.2902221532394	0.111301	Philips Medical Systems	site17
520	-4.79972778906231	0.118561723760472	0.103516	SIEMENS	site06
521	-0.376327865865013	-5.87562324542641	0.164421	Philips Medical Systems	site01
522	8.40045839655453	-2.2599055430966	0.133134	SIEMENS	site12
523	1.15728156212269	6.75558930600209	0.211828	SIEMENS	site16
524	-4.64377713365472	4.21108151173879	0.154659	GE MEDICAL SYSTEMS	site04
525	4.68883387357236	0.498757449009732	0.126457	SIEMENS	site12
526	11.1204234810133	4.78811898616356	0.12761	Philips Medical Systems	site19
527	-2.22203144672233	-1.17993710242379	0.10452	GE MEDICAL SYSTEMS	site18
528	-2.20974417452313	-2.38573349985552	0.225907	SIEMENS	site03
529	11.0953419518667	5.12919052751041	0.191965	GE MEDICAL SYSTEMS	site18
530	-0.631268288695785	-0.203090246853912	0.239859	GE MEDICAL SYSTEMS	site13
531	-1.27232234246859	0.0761219426079037	0.0997024	SIEMENS	site20
532	1.18171351387832	-0.848726194081498	0.100691	SIEMENS	site16
533	-3.68317469655901	3.99074896952976	0.0850213	Philips Medical Systems	site17
534	1.38205235190155	-1.41796462677512	0.100443	Philips Medical Systems	site19
535	-1.69915888176219	-2.69467229332651	0.0805223	SIEMENS	site03
536	-2.93740276607869	-2.65658580818023	0.0652118	GE MEDICAL SYSTEMS	site10
537	-4.37514504840458	0.429383338073349	0.132394	SIEMENS	site21
538	-2.53393932968353	-1.84422060453459	0.0543792	SIEMENS	site16
539	-2.7129081812547	4.57469224953916	0.0777924	SIEMENS	site20
540	-0.321891471835387	0.166467711955093	0.244078	SIEMENS	site16
541	-0.0507400678117995	-2.06819651324845	0.052363	GE MEDICAL SYSTEMS	site13
542	-3.73021152036258	-12.3228586369269	0.113966	SIEMENS	site03
543	-0.632195916302225	-3.66091972876019	0.289382	GE MEDICAL SYSTEMS	site04
544	-3.78389273272036	5.33693433551379	0.116979	SIEMENS	site06
545	2.78639027306393	2.14408299882127	0.0587929	SIEMENS	site06
546	-5.85615851991966	3.90795755832608	0.111908	GE MEDICAL SYSTEMS	site13
547	-5.04227426198922	3.93569048445269	0.0487886	SIEMENS	site14
548	-1.23007176535193	-0.151658185848555	0.239283	SIEMENS	site21
549	5.18791167815063	1.53592086760115	0.0784285	SIEMENS	site11
550	-3.4397873194689	-0.199530317779563	0.116855	SIEMENS	site16
551	-2.51910003163142	-2.81732307046417	0.2051	SIEMENS	site03
552	-3.46118428216355	-4.56691017101137	0.0626933	SIEMENS	site15
553	-1.12970538303151	3.36184610159822	0.0943115	SIEMENS	site16
554	-4.67303943879269	4.42846077266576	0.117084	GE MEDICAL SYSTEMS	site13
555	-1.52273385523763	1.26128804240728	0.0725448	SIEMENS	site06
556	-1.79892576649046	-0.810418290955611	0.0661748	GE MEDICAL SYSTEMS	site13
557	-2.60669214716574	4.49838778201911	0.198428	Philips Medical Systems	site17
558	-2.42181133370489	-0.0840640465900978	0.105773	GE MEDICAL SYSTEMS	site18
559	1.0465148920128	1.87649946370269	0.156701	SIEMENS	site16
560	-1.22229722180439	-4.80317082580383	0.0652692	SIEMENS	site16
561	-3.76513099773989	-7.91238754130809	0.12521	SIEMENS	site03
562	-2.02120792145773	-2.45114158102495	0.049177	SIEMENS	site02
563	-3.80106837657197	0.617986725290308	0.0518718	SIEMENS	site16
564	4.62566039061616	-1.84214919744378	0.255116	SIEMENS	site14
565	7.56628092471408	-0.983337801559203	0.22609	Philips Medical Systems	site19
566	-4.07863050792105	0.417737533923102	0.0969243	GE MEDICAL SYSTEMS	site08
567	2.57133601146228	4.12216870345969	0.124807	SIEMENS	site12
568	-0.251405135628251	1.60945377120093	0.262446	Philips Medical Systems	site19
569	-2.73703637841963	-0.870484428210464	0.0693505	SIEMENS	site03
570	-4.05281345748536	2.75252692834383	0.0470255	SIEMENS	site02
571	-3.02721310108586	-1.80724701336679	0.180696	SIEMENS	site16
572	-2.46530814116244	4.26088521962073	0.0491177	SIEMENS	site16
573	3.20609746000307	2.12347682557926	0.153725	Philips Medical Systems	site19
574	0.861313982770018	2.10495106623618	0.141935	SIEMENS	site07
575	-0.623731892674719	-1.39700677931796	0.157244	SIEMENS	site03
576	-3.09663457284474	3.59393601711733	0.0440549	GE MEDICAL SYSTEMS	site04
577	-5.1978755877302	3.30226607527468	0.0921146	SIEMENS	site03
578	3.72500063760421	3.60904588603839	0.204209	SIEMENS	site20
579	2.07685980241239	-0.0870079578727889	0.126354	GE MEDICAL SYSTEMS	site10
580	5.21490926701341	-1.09362146264526	0.157109	Philips Medical Systems	site19
581	-2.93178155225914	-4.60601624683131	0.0473122	SIEMENS	site11
582	2.71273358231178	-0.0263964680608834	0.133571	SIEMENS	site16
583	-7.48270576680046	0.756686736458952	0.27383	SIEMENS	site03
584	-4.75881206568009	1.30103809534361	0.239937	GE MEDICAL SYSTEMS	site18
585	3.41809721446767	-1.50463240927885	0.204358	SIEMENS	site11
586	-2.58169156167235	-0.667371632712761	0.0876846	SIEMENS	site12
587	-6.12708687912222	5.49406779410775	0.0788447	SIEMENS	site16
588	7.6531087694173	-2.88056431861718	0.145758	GE MEDICAL SYSTEMS	site04
589	-0.0561148704041693	0.193747167689434	0.12018	SIEMENS	site06
590	1.73434825973511	1.53503303061435	0.187814	SIEMENS	site03
591	-4.26280843919871	0.58504455505274	0.0881586	SIEMENS	site02
592	-0.00124699805052919	-7.59730003205211	0.0722146	SIEMENS	site12
593	-3.5831418653542	0.599215012522497	0.0761027	GE MEDICAL SYSTEMS	site13
594	-4.30334369882963	-0.770715928349255	0.186833	GE MEDICAL SYSTEMS	site04
595	1.89568537088938	-15.387336187425	0.0511526	GE MEDICAL SYSTEMS	site18
596	6.91132529540245	-0.121787386021301	0.167873	SIEMENS	site11
597	-0.0245159976749726	-0.0173393174570453	0.0742217	SIEMENS	site11
598	1.01885036150152	1.12597373058446	0.0910085	GE MEDICAL SYSTEMS	site13
599	-1.5620318167629	6.3849421917814	0.143219	Philips Medical Systems	site19
600	1.78623219137278	-4.72009931531051	0.260213	GE MEDICAL SYSTEMS	site18
601	2.38084902506534	3.12953654886666	0.178366	SIEMENS	site06
602	0.945058903815268	0.944594818655583	0.073844	GE MEDICAL SYSTEMS	site04
603	-1.45353896553995	-2.73306421357839	0.0794173	GE MEDICAL SYSTEMS	site10
604	-2.65190352312464	-13.0210835739803	0.128855	SIEMENS	site12
605	-1.06446499528609	2.47786638901158	0.0802526	SIEMENS	site02
606	0.79373499833406	1.58673059270605	0.187414	SIEMENS	site20
607	2.70029430056177	-1.06789326215822	0.08655	SIEMENS	site03
608	-4.50637510396012	1.50774931082208	0.230622	SIEMENS	site16
609	-1.27765893992255	-1.88849537646521	0.0757034	GE MEDICAL SYSTEMS	site10
610	5.60352104245987	1.00996381758342	0.219097	SIEMENS	site11
611	-6.30385810993602	1.61220588387849	0.0623104	SIEMENS	site20
612	-1.27007036933657	-4.6209449295437	0.173661	SIEMENS	site02
613	1.65458830097732	3.29680558849977	0.0592634	SIEMENS	site09
614	-4.39806188781175	0.924133351422206	0.0589554	GE MEDICAL SYSTEMS	site04
615	3.94899831541721	1.33778063255373	0.149552	GE MEDICAL SYSTEMS	site04
616	0.937261377048887	-1.74977212637089	0.297801	SIEMENS	site12
617	-2.76094000737485	-0.0578099438979041	0.0680145	SIEMENS	site20
618	-0.264073922601385	-7.01121197237969	0.0672607	SIEMENS	site15
619	-0.000997371671466768	-0.905451094332455	0.10815	GE MEDICAL SYSTEMS	site13
620	-1.86647609974943	-0.271413396183218	0.230368	SIEMENS	site02
621	-3.76028957447334	2.92866679716348	0.0760453	SIEMENS	site02
622	-4.91137181846803	4.45753387802278	0.09276	Philips Medical Systems	site17
623	-1.07478428127707	4.12481141156846	0.110928	SIEMENS	site20
624	-0.105447844449058	-2.57994710904572	0.185699	GE MEDICAL SYSTEMS	site10
625	4.68745242589028	2.9776053310077	0.161494	Philips Medical Systems	site19
626	12.6076559068989	3.26702315463103	0.257805	SIEMENS	site15
627	-3.42788128902566	-0.307850403495998	0.110597	SIEMENS	site20
628	4.36351041827827	2.38413168559916	0.237503	Philips Medical Systems	site01
629	-5.28738914289449	-2.98660091773059	0.0821981	Philips Medical Systems	site17
630	-0.718478107645535	5.13928912682189	0.0970148	GE MEDICAL SYSTEMS	site08
631	1.03574662022098	-2.64425297135922	0.0858813	SIEMENS	site09
632	1.91145846712326	3.19147240021322	0.117685	GE MEDICAL SYSTEMS	site04
633	-1.35033336035509	3.20648237591259	0.191013	SIEMENS	site16
634	1.78006985461364	1.69499451084521	0.218371	SIEMENS	site20
635	-1.17821405237372	-0.164297696279773	0.155113	SIEMENS	site14
636	-3.40473681629005	-1.81970179561001	0.11241	GE MEDICAL SYSTEMS	site13
637	-3.36746493118466	-0.79821908250948	0.0569977	SIEMENS	site02
638	-0.478050540410013	-0.419325873459342	0.103791	SIEMENS	site06
639	-0.157472151024521	3.01220947851736	0.0696578	SIEMENS	site14
640	-0.585343428954087	-1.83409987297713	0.1275	SIEMENS	site05
641	-1.18427707876123	3.44648992523445	0.120331	SIEMENS	site14
642	-2.75692731415152	-1.39810279503546	0.232847	Philips Medical Systems	site17
643	3.60520129978744	-2.28631255126437	0.106295	SIEMENS	site09
644	-2.05348978954161	2.00266437468662	0.090679	SIEMENS	site03
645	-2.24997780120003	-7.82871673783075	0.052118	SIEMENS	site02
646	-4.19436090180128	3.86731830778211	0.0745838	SIEMENS	site02
647	-4.71640802086008	4.16103851827866	0.175787	SIEMENS	site03
648	-0.558729942410066	-1.89257492929267	0.0923007	Philips Medical Systems	site01
649	4.4469593395	-2.80039967122978	0.15445	GE MEDICAL SYSTEMS	site18
650	-3.1915083961123	1.44409914644768	0.0965049	SIEMENS	site20
651	-5.22952783103367	-1.97414707294523	0.0626777	SIEMENS	site16
652	1.6744948419096	-2.46368413982325	0.202011	GE MEDICAL SYSTEMS	site18
653	2.03522164978322	-5.08397162703412	0.211236	SIEMENS	site02
654	1.07949070069319	4.27682295542245	0.118367	GE MEDICAL SYSTEMS	site04
655	-0.824361900791925	1.58926251576394	0.112456	GE MEDICAL SYSTEMS	site10
656	-4.60277978081262	0.66877457018989	0.220931	Philips Medical Systems	site01
657	-1.80059786909632	-0.0219726718667299	0.0930378	SIEMENS	site12
658	-1.95373634247319	3.12306155240517	0.252156	SIEMENS	site07
659	-3.23957148087557	-4.31461556656913	0.228203	SIEMENS	site12
660	-0.338213101335889	0.304770266006694	0.138041	SIEMENS	site16
661	-1.59138938946482	1.11324884090068	0.108105	Philips Medical Systems	site17
662	-1.94964628336169	-5.68808324803151	0.101815	GE MEDICAL SYSTEMS	site10
663	-2.00858508836833	-1.62644520482599	0.087758	SIEMENS	site12
664	2.28833934267139	1.39931125567818	0.14255	SIEMENS	site16
665	0.373493314254353	1.30637521946381	0.178732	SIEMENS	site09
666	-1.72192078112527	-13.2352568977693	0.13289	SIEMENS	site03
667	-0.161450540178735	2.52231210083153	0.206976	SIEMENS	site06
668	4.72423823957714	4.86589573021518	0.124611	GE MEDICAL SYSTEMS	site10
669	6.02948142624479	2.03921858506617	0.167971	GE MEDICAL SYSTEMS	site10
670	0.282898289314585	-0.271828538306566	0.0682633	GE MEDICAL SYSTEMS	site13
671	3.29273998126843	8.50191824859684	0.136196	SIEMENS	site07
672	-0.931403077390423	-3.62402746346515	0.100667	SIEMENS	site07
673	-2.37002316287622	-0.243964630991234	0.0719324	SIEMENS	site20
674	4.33233043057057	0.751418862063669	0.234655	GE MEDICAL SYSTEMS	site13
675	7.37421562650923	0.0553057552936687	0.0922957	SIEMENS	site16
676	1.42745817979891	-1.07444320970047	0.0544851	SIEMENS	site16
677	-1.71319527679777	0.278001407472175	0.0918565	SIEMENS	site16
678	-5.59286259113354	1.33118373325333	0.123557	SIEMENS	site06
679	-4.40389073252142	0.720072685651713	0.0988181	SIEMENS	site16
680	0.246665091670791	-1.14853222255893	0.0661604	GE MEDICAL SYSTEMS	site13
681	4.65198879464197	-0.0754171862553208	0.213712	SIEMENS	site14
682	-4.16661698609164	3.64523668048326	0.094162	SIEMENS	site12
683	-4.40071999492785	1.962821986193	0.0727767	GE MEDICAL SYSTEMS	site13
684	-1.79896611928926	2.11490024979392	0.238362	SIEMENS	site02
685	2.14384014680011	3.94097761057562	0.170243	SIEMENS	site02
686	-0.905664181835414	0.402892046863274	0.0326185	SIEMENS	site16
687	-4.80153484327443	0.947691414072975	0.107409	GE MEDICAL SYSTEMS	site13
688	9.11728576713279	0.935967204832744	0.143169	SIEMENS	site11
689	-3.23039138728715	2.04599330073035	0.244292	GE MEDICAL SYSTEMS	site13
690	3.27468456457347	-2.67018131267453	0.171969	SIEMENS	site05
691	-4.90881571709955	-2.64441615774268	0.105958	SIEMENS	site02
692	-7.33990276192543	2.40233324519421	0.0750749	SIEMENS	site16
693	-3.69963650334436	-1.24824750867902	0.0668303	SIEMENS	site16
694	0.945762081818948	2.58168758707508	0.15297	SIEMENS	site15
695	-3.80140918294588	3.27279553626454	0.147336	SIEMENS	site20
696	5.01887009148727	1.72555384736287	0.148125	SIEMENS	site16
697	1.76678660850836	2.49549385629013	0.227071	Philips Medical Systems	site17
698	-2.40338475719742	-7.05713216011651	0.145524	SIEMENS	site03
699	0.425577805415152	-7.68878444326611	0.106161	Philips Medical Systems	site19
700	9.88109618307059	-3.56226156067245	0.190477	SIEMENS	site16
701	1.68152452472665	3.44926013558409	0.240377	SIEMENS	site07
702	-2.44338044340326	-11.6624729450541	0.114497	Philips Medical Systems	site01
703	-2.04479277455558	-0.985980677005166	0.0847742	SIEMENS	site09
704	-0.60389760707908	-0.453770351195539	0.153867	SIEMENS	site16
705	3.66544574821353	-0.273849475253211	0.162288	GE MEDICAL SYSTEMS	site10
706	1.704852397796	-1.66394411763911	0.174455	SIEMENS	site02
707	7.1649140063505	0.793643677446773	0.243059	GE MEDICAL SYSTEMS	site10
708	-3.31307339959043	-4.18403019470405	0.0546237	SIEMENS	site06
709	2.60705646064743	-12.2947272907448	0.165243	Philips Medical Systems	site19
710	-3.89824396164122	0.685065832613201	0.0538157	SIEMENS	site16
711	2.35370532194352	0.996998603713077	0.13893	GE MEDICAL SYSTEMS	site04
712	11.9442597039772	-0.514640831487466	0.158423	GE MEDICAL SYSTEMS	site08
713	-1.81242394146225	-0.478809575391974	0.112581	SIEMENS	site21
714	2.58835586173179	2.30478529581343	0.100747	SIEMENS	site16
715	7.08872473688334	-0.150823924045809	0.137936	GE MEDICAL SYSTEMS	site10
716	-4.51480069208218	0.504454974383697	0.0796667	SIEMENS	site02
717	-0.649327282405769	-0.797304434370251	0.0497969	GE MEDICAL SYSTEMS	site04
718	-2.40302029202777	-2.41287301197803	0.0702503	SIEMENS	site02
719	4.78281919162316	0.569423659674586	0.174711	SIEMENS	site02
720	7.82072809803002	3.63679118545132	0.109618	GE MEDICAL SYSTEMS	site13
721	-3.10481474392466	0.515099937678875	0.165015	Philips Medical Systems	site01
722	-4.07637136101496	-2.86679412604336	0.115741	Philips Medical Systems	site17
723	6.41165235545513	3.57328654966772	0.136219	SIEMENS	site09
724	8.32556621315872	-0.543540610658413	0.189983	GE MEDICAL SYSTEMS	site10
725	0.203520274233986	0.851368337813131	0.10746	SIEMENS	site11
726	0.559902874094489	4.01852419404783	0.167293	SIEMENS	site02
727	-2.4843724624189	0.364287800654546	0.0601903	GE MEDICAL SYSTEMS	site18
728	-0.906834351568674	1.74660169872429	0.233308	GE MEDICAL SYSTEMS	site04
729	0.051042775337911	1.44714646466086	0.102721	GE MEDICAL SYSTEMS	site08
730	3.62128043317359	-4.57563281114733	0.274672	SIEMENS	site12
731	17.0305371987801	4.93704185154951	0.14666	SIEMENS	site06
732	-0.266905740740784	-1.76016804447386	0.163453	SIEMENS	site14
733	-2.67616657289558	-2.21216952295957	0.234908	SIEMENS	site14
734	0.719958412074775	3.15240755386486	0.0697573	GE MEDICAL SYSTEMS	site18
735	1.87875757080503	-3.92287264939925	0.118621	SIEMENS	site20
736	-2.80015897185834	-0.466020092574274	0.0641009	GE MEDICAL SYSTEMS	site04
737	-1.99627532934398	-1.39285278847487	0.0882489	SIEMENS	site20
738	0.0350372816429628	-6.85574588983058	0.234598	GE MEDICAL SYSTEMS	site04
739	5.09664794271338	-4.70466197881992	0.168214	SIEMENS	site12
740	-0.230803150670959	-4.97114038575786	0.190181	SIEMENS	site03
741	-5.61950828789589	3.94764676883376	0.100606	SIEMENS	site16
742	0.318204074944794	0.401821118301051	0.163334	Philips Medical Systems	site19
743	-0.367883693191126	-3.02251112152948	0.105041	GE MEDICAL SYSTEMS	site04
744	4.24356811776159	1.91565887178745	0.0600425	SIEMENS	site16
745	11.7999618357791	1.01165755232184	0.194585	GE MEDICAL SYSTEMS	site08
746	-4.59632430132945	-6.57569035538978	0.0382799	GE MEDICAL SYSTEMS	site10
747	-4.52695520558146	2.21382247192685	0.0636579	SIEMENS	site16
748	7.39541533882928	1.99323311635395	0.274997	GE MEDICAL SYSTEMS	site04
749	4.44679771935442	-2.52755792695748	0.117601	GE MEDICAL SYSTEMS	site10
750	7.77482651082193	0.446039406803579	0.0760054	GE MEDICAL SYSTEMS	site08
751	-3.19815597198161	4.63481716027872	0.0606879	SIEMENS	site14
752	-0.091094007683817	-4.77869767022571	0.0951957	SIEMENS	site11
753	5.05670619337501	3.35140733544493	0.170549	SIEMENS	site09
754	0.646273965124676	-0.152951885058797	0.116734	GE MEDICAL SYSTEMS	site18
755	-2.34556274744819	4.34767768676856	0.263747	SIEMENS	site21
756	-1.74979835633143	-0.941024730684334	0.154578	SIEMENS	site15
757	-0.919306199944607	3.67181560787865	0.257459	SIEMENS	site14
758	-1.52813640730009	-0.622741685939116	0.156302	SIEMENS	site16
759	7.54883824842855	6.24366334783809	0.17685	SIEMENS	site06
760	1.76869971956059	7.43278719563295	0.118761	SIEMENS	site16
761	4.30892783087474	0.139402284712372	0.22936	SIEMENS	site16
762	-4.94250827023091	-1.23851824838723	0.281132	GE MEDICAL SYSTEMS	site10
763	3.08403570646486	-6.93702735428582	0.106181	SIEMENS	site07
764	1.40344317469082	3.81723298611018	0.111944	SIEMENS	site05
765	-0.436476234281585	2.71246457429149	0.0918044	SIEMENS	site06
766	-0.845999316611127	-1.33212182591232	0.242437	GE MEDICAL SYSTEMS	site08
767	1.11988333391288	3.60542150203301	0.089901	Philips Medical Systems	site17
768	2.58700071664219	-4.33026285188424	0.169231	SIEMENS	site09
769	1.44131549851618	3.76050459511555	0.110149	Philips Medical Systems	site17
770	-4.50059761768876	-0.238166155146188	0.0664696	SIEMENS	site20
771	-5.94908390695932	2.02966758918583	0.107041	SIEMENS	site20
772	-4.32284754511476	-1.06694354277008	0.0609328	SIEMENS	site16
773	13.3933366589874	5.11571298693012	0.124754	SIEMENS	site02
774	4.71840905935208	0.58098388007519	0.149713	GE MEDICAL SYSTEMS	site08
775	6.60570496730873	1.95888766268091	0.180515	GE MEDICAL SYSTEMS	site13
776	-2.63404003943975	-0.110341991590723	0.0641801	SIEMENS	site20
777	-3.89604089795626	0.342377338704273	0.0633299	Philips Medical Systems	site17
778	-5.58870312331126	4.71291104769151	0.10965	SIEMENS	site16
779	-5.3225213254524	2.34933347130061	0.0784217	SIEMENS	site06
780	-3.4449798358148	3.84302296020151	0.0558425	GE MEDICAL SYSTEMS	site08
781	-0.948769627625909	-4.13615582368367	0.0776503	GE MEDICAL SYSTEMS	site13
782	3.92639729351816	-0.132939955452088	0.11756	GE MEDICAL SYSTEMS	site08
783	3.17246121957612	-1.435619189566	0.224582	SIEMENS	site12
784	0.446565055281847	-0.0537216439704733	0.209756	SIEMENS	site14
785	-6.11616285751368	-0.194282698916863	0.0819996	Philips Medical Systems	site01
786	2.42496109645857	-4.41437024495545	0.164896	SIEMENS	site06
787	-1.73448295052471	-5.3345134636627	0.233647	SIEMENS	site09
788	-0.636672362847046	4.28709092186577	0.262536	SIEMENS	site06
789	1.36762040911414	3.35788019738704	0.0991347	SIEMENS	site03
790	5.04427525164363	-8.15965684676991	0.183062	SIEMENS	site14
791	3.08346342025797	-0.839495641507573	0.117823	GE MEDICAL SYSTEMS	site04
792	-3.86097759209807	2.21048870448605	0.0870835	SIEMENS	site16
793	0.682952630313438	6.05378556913437	0.281021	SIEMENS	site06
794	1.8007856997675	-3.56741412018699	0.262673	SIEMENS	site16
795	0.138008845151093	3.11427090017172	0.0646289	SIEMENS	site20
796	-5.47223874389277	0.97357445623851	0.10102	SIEMENS	site03
797	3.85855129232644	1.81982523351594	0.0696357	SIEMENS	site06
798	-0.645110032079634	-1.87696845669357	0.0731433	GE MEDICAL SYSTEMS	site18
799	-0.644663159705636	0.170310687636252	0.254256	GE MEDICAL SYSTEMS	site04
800	-0.754849048248741	2.91925315450704	0.244804	SIEMENS	site14
801	-3.33624708250002	-1.53491165893149	0.225404	GE MEDICAL SYSTEMS	site04
802	-4.1153226017136	1.29547271698739	0.094782	SIEMENS	site20
803	-4.63962117956573	-5.29745661001793	0.165627	Philips Medical Systems	site01
804	7.71952057308114	6.7049721989009	0.28854	GE MEDICAL SYSTEMS	site13
805	-3.48918084784163	-1.84721713183107	0.0769903	SIEMENS	site20
806	-2.14950823511251	-3.11606743676426	0.214026	SIEMENS	site09
807	3.98072779817879	1.30318201950612	0.17378	SIEMENS	site20
808	-1.63564592596817	-8.74470599587249	0.251421	SIEMENS	site15
809	-4.38175604934246	0.247237127867907	0.0732482	SIEMENS	site03
810	1.01236167768906	-1.52168226071121	0.124299	SIEMENS	site12
811	-1.3291608758226	-5.70333647273987	0.145816	SIEMENS	site09
812	3.19097085265909	3.21677912347396	0.154363	SIEMENS	site06
813	2.57777120603401	-3.4261468612392	0.210839	Philips Medical Systems	site17
814	-4.99919703629279	2.53888989744489	0.0848623	GE MEDICAL SYSTEMS	site08
815	-5.71453046002896	-2.49266305906565	0.229124	SIEMENS	site03
816	4.79158266334993	3.78107472157866	0.119511	SIEMENS	site06
817	0.371479955483517	4.93517355303699	0.0767637	SIEMENS	site05
818	3.41053892493808	-0.601233725699902	0.0895318	SIEMENS	site06
819	-0.99848747992998	-0.920013477547948	0.090735	GE MEDICAL SYSTEMS	site18
820	2.91814548075071	1.03421076489501	0.127043	SIEMENS	site16
821	-5.60784456688871	1.44900816663468	0.0762134	SIEMENS	site05
822	-4.23834757589513	-0.00269124419303568	0.0585098	GE MEDICAL SYSTEMS	site04
823	-0.72301124586544	2.35614288197513	0.111525	SIEMENS	site09
824	5.76012353185701	3.77828685931623	0.148898	Philips Medical Systems	site19
825	0.574250489142612	6.89058659342581	0.121053	SIEMENS	site07
826	-4.46547100526173	0.103148074593615	0.0577928	GE MEDICAL SYSTEMS	site18
827	0.486464300153719	-2.56896317524818	0.0817286	GE MEDICAL SYSTEMS	site13
828	-2.10740830631409	0.195481654063833	0.0825111	SIEMENS	site06
829	-5.68209429255321	-4.96659784636488	0.0920833	Philips Medical Systems	site17
830	8.03258827734935	2.46436580645431	0.244836	SIEMENS	site21
831	-6.06320379563134	-2.90834546005793	0.0356268	SIEMENS	site11
832	1.03525214489596	0.884079848884453	0.0933224	SIEMENS	site06
833	-2.05331485298359	1.85051114558002	0.280863	SIEMENS	site05
834	-0.241123150928203	-4.8141692548316	0.103453	Philips Medical Systems	site01
835	2.27148489967332	1.39416503234752	0.124169	SIEMENS	site02
836	3.2941452594004	0.514510655534748	0.154374	SIEMENS	site20
837	2.84137859016418	0.415626906604161	0.17967	SIEMENS	site16
838	-0.432983379110156	2.19671386748141	0.14929	Philips Medical Systems	site17
839	-5.70431642153308	3.78275435171737	0.070587	GE MEDICAL SYSTEMS	site13
840	-4.67572364187451	-2.72413124111666	0.0787103	SIEMENS	site12
841	1.77263070775019	1.66848257752633	0.256746	SIEMENS	site14
842	10.6940006693809	1.4118932608204	0.150989	Philips Medical Systems	site17
843	2.08096544580114	-4.67882056356375	0.102493	SIEMENS	site07
844	2.51777221832967	-1.53618581290079	0.291364	SIEMENS	site16
845	0.215938893485519	0.0341496824441539	0.102949	SIEMENS	site16
846	0.373326176878044	3.64610019580747	0.160311	SIEMENS	site15
847	-4.60781708724746	4.33045221424466	0.0558698	SIEMENS	site20
848	3.78685975492333	0.226467910565548	0.171795	SIEMENS	site16
849	-0.0148201948770876	4.59386176411705	0.200392	SIEMENS	site02
850	11.5169010341982	-2.86427183880365	0.15088	SIEMENS	site16
851	-4.65266157868864	0.274456934083641	0.165519	SIEMENS	site03
852	-0.493331425491583	-5.08951409591225	0.276279	SIEMENS	site09
853	2.80421335470578	1.36040876034071	0.224228	SIEMENS	site16
854	1.11117184324321	-0.218917208540089	0.184709	SIEMENS	site03
855	6.76731055809918	-0.814931484137346	0.181062	SIEMENS	site15
856	0.596209460420873	0.653466511180649	0.298576	GE MEDICAL SYSTEMS	site10
857	-1.30949609249247	4.01491495132265	0.211569	Philips Medical Systems	site19
858	4.11769975230618	0.0610850476744226	0.155616	SIEMENS	site16
859	-1.27871177782746	3.21467591887899	0.0843766	SIEMENS	site16
860	4.36185468246865	-8.04166398478573	0.120995	GE MEDICAL SYSTEMS	site13
861	0.552188753090476	-2.25676261542285	0.110609	GE MEDICAL SYSTEMS	site08
862	-5.30271524534254	-1.3810605954517	0.214888	SIEMENS	site07
863	-2.90515910317629	-4.94234960782861	0.151478	Philips Medical Systems	site01
864	-4.28145632204052	2.48799016220265	0.0965456	GE MEDICAL SYSTEMS	site04
865	0.0926957418514862	2.20677000229357	0.164769	SIEMENS	site20
866	-0.165759924915799	0.604382674842016	0.181985	SIEMENS	site09
867	-3.94957132765107	-0.36858189213969	0.19616	GE MEDICAL SYSTEMS	site10
868	-2.57630065315101	-1.85250257862586	0.061584	SIEMENS	site16
869	11.9141313836945	-0.223767982484764	0.297811	SIEMENS	site05
870	4.20855635451343	-5.38862672076784	0.0829412	SIEMENS	site15
871	-2.11609159866646	4.7211586048217	0.214902	SIEMENS	site21
872	4.41621106228683	2.92299209841775	0.203121	GE MEDICAL SYSTEMS	site18
873	5.30021027775398	-0.675530156215999	0.131938	SIEMENS	site09
874	1.03311913460678	2.28529914114561	0.0868156	SIEMENS	site03
875	7.09240109386677	2.84673079807462	0.266218	SIEMENS	site21
876	-3.64507277580018	-8.27651415986468	0.0606258	SIEMENS	site21
877	0.112006201936777	0.459179176612417	0.0952799	SIEMENS	site20
878	3.09594204297009	-3.69172590558663	0.0953846	SIEMENS	site11
879	-0.255676476759101	-2.36170632909814	0.095922	SIEMENS	site12
880	-2.9470045931974	4.77018804275489	0.0574826	SIEMENS	site16
881	-1.10527120856332	-2.99710749741782	0.130425	GE MEDICAL SYSTEMS	site04
882	-2.63650535440376	-0.352656352218637	0.076101	SIEMENS	site14
883	-3.85533213331962	-1.84147792447424	0.0957077	GE MEDICAL SYSTEMS	site10
884	-1.41577143783691	-7.02819057280163	0.169558	SIEMENS	site20
885	4.55523010502551	1.9564800276215	0.173848	Philips Medical Systems	site17
886	2.06645086700806	4.04794602197837	0.108719	SIEMENS	site07
887	-0.680367856775208	3.54758565844509	0.132914	SIEMENS	site16
888	-3.9251669242845	1.94100121848606	0.267029	SIEMENS	site03
889	-6.02557158195137	-3.12521223993498	0.0441854	GE MEDICAL SYSTEMS	site13
890	-5.20091925968774	3.04197171572846	0.0435564	GE MEDICAL SYSTEMS	site18
891	6.0824007555424	1.0953575462046	0.171598	SIEMENS	site12
892	1.92299243242367	-1.49168863669307	0.117426	GE MEDICAL SYSTEMS	site10
893	-1.97520348308012	-4.76641786722034	0.041452	SIEMENS	site02
894	-2.63161738557658	3.06899611351237	0.172675	SIEMENS	site03
895	-1.22873096784968	0.801048239369692	0.133705	SIEMENS	site14
896	-1.4301066244628	-2.68380245626635	0.237578	GE MEDICAL SYSTEMS	site04
897	-3.03304574142771	-4.68792466397078	0.0930377	Philips Medical Systems	site01
898	4.08281258954357	1.78743406193819	0.14224	Philips Medical Systems	site19
899	2.21256735279828	1.96299936854575	0.171407	SIEMENS	site11
900	2.62261501186923	4.22548008500043	0.269905	SIEMENS	site02
901	6.9259872906752	-0.263827384780989	0.185843	SIEMENS	site12
902	0.907480222958834	-2.58615092998238	0.0770948	GE MEDICAL SYSTEMS	site13
903	0.465470722227737	-0.983794092957338	0.180253	SIEMENS	site21
904	-5.6596540541676	1.62166895415714	0.113493	SIEMENS	site03
905	7.98023262496703	1.17454437396403	0.179608	Philips Medical Systems	site19
906	2.14111225858036	-0.579473083105574	0.165834	GE MEDICAL SYSTEMS	site10
907	-3.35869270040181	4.33351215183489	0.0752706	SIEMENS	site16
908	0.0958083638858801	4.52422438824955	0.108937	SIEMENS	site06
909	-7.71579524116118	1.78435903882793	0.20051	SIEMENS	site03
910	-5.11061995964741	0.931607949316945	0.132058	Philips Medical Systems	site01
911	-5.34532052258978	4.70540826656172	0.0889773	SIEMENS	site16
912	-4.36054512111444	0.195079314659927	0.161412	Philips Medical Systems	site01
913	-3.12613467440927	0.204913545301177	0.0582585	SIEMENS	site12
914	-4.1483277593991	2.75500600833691	0.177937	SIEMENS	site06
915	-1.00845720229933	2.78959169944001	0.0644421	GE MEDICAL SYSTEMS	site04
916	6.3453349170582	4.92819860887693	0.0600162	SIEMENS	site06
917	-2.37883252202318	-2.22774621244236	0.267285	SIEMENS	site20
918	-2.44584959175668	0.598333016792814	0.17272	GE MEDICAL SYSTEMS	site13
919	0.579335682912167	1.64524972885351	0.0551316	SIEMENS	site16
920	-6.20735483274265	4.14143214900859	0.0967765	SIEMENS	site05
921	-0.65883005570098	2.21409374626444	0.154556	Philips Medical Systems	site17
922	-3.66552687663228	0.645383737551406	0.103601	SIEMENS	site16
923	-0.62102649456655	0.043231114840802	0.0575731	SIEMENS	site06
924	-1.57974730653119	3.0602286695073	0.117211	SIEMENS	site20
925	-1.51722584066142	0.459484335878625	0.270111	SIEMENS	site05
926	4.17078786367577	-7.6953269215202	0.1002	GE MEDICAL SYSTEMS	site04
927	-0.919660493418057	-0.305517982260797	0.258546	GE MEDICAL SYSTEMS	site18
928	-0.305586885736187	3.24624568994584	0.130362	SIEMENS	site21
929	-5.92447641130501	-2.48486788802369	0.218186	SIEMENS	site20
930	-5.5931229139132	0.770392767036442	0.0556095	SIEMENS	site15
931	2.52353122400675	3.05358674569687	0.0848375	SIEMENS	site14
932	1.32180053027177	-7.41739520698454	0.192974	Philips Medical Systems	site01
933	-2.92138973932706	2.44881631750052	0.122548	SIEMENS	site11
934	-1.90372056715513	-2.4234134702079	0.216297	Philips Medical Systems	site19
935	-4.65797100020373	4.09620106595436	0.046278	SIEMENS	site02
936	-4.6374105927901	3.50009697996559	0.0758471	SIEMENS	site02
937	-6.67030514161214	1.0719422164757	0.11238	SIEMENS	site03
938	-0.878150431877795	2.59388615639355	0.199277	SIEMENS	site16
939	1.47836951612699	0.745354389928539	0.138985	Philips Medical Systems	site17
940	-1.85181170628535	0.0319788885703151	0.0648205	SIEMENS	site16
941	9.08518766379634	2.77380677787179	0.0892265	SIEMENS	site15
942	-2.59265891178572	-4.59374555111975	0.0825946	GE MEDICAL SYSTEMS	site13
943	-2.10217189689496	0.695221763982574	0.140339	Philips Medical Systems	site17
944	-1.04225664502997	-15.1324542726915	0.0560581	GE MEDICAL SYSTEMS	site10
945	-0.753056056569607	-1.27111873449002	0.0978204	GE MEDICAL SYSTEMS	site04
946	4.34392897833397	-0.405565508321331	0.120031	SIEMENS	site15
947	-2.38176363909082	2.82584751480203	0.25862	SIEMENS	site06
948	-2.32783496113829	-6.93637975032827	0.103293	SIEMENS	site20
949	-1.92244199399056	-3.94795797286601	0.169597	Philips Medical Systems	site19
950	-4.50074617214756	1.72041395820491	0.0632176	SIEMENS	site09
951	3.38872950593506	2.19248750718392	0.138341	SIEMENS	site09
952	-2.11284505752329	5.49922843549469	0.0540516	SIEMENS	site02
953	5.93958388393779	3.09476499861273	0.175813	SIEMENS	site14
954	5.54500168784714	3.16314554129532	0.190263	GE MEDICAL SYSTEMS	site13
955	2.06656256929703	-3.41037845441372	0.0732421	GE MEDICAL SYSTEMS	site10
956	-4.10255527487394	-2.38133225827571	0.0760018	SIEMENS	site16
957	14.412385072496	2.61165779283421	0.175265	SIEMENS	site05
958	2.41128317863683	0.0896073912258327	0.183572	GE MEDICAL SYSTEMS	site04
959	-7.15265268891971	-1.2627491542085	0.0741141	Philips Medical Systems	site01
960	-1.68474336043087	-3.19486590834732	0.107284	SIEMENS	site20
961	-4.24399571857944	0.20917200926477	0.069302	SIEMENS	site14
962	-0.801684953572359	1.54520416294534	0.16548	SIEMENS	site06
963	-4.43816496164076	0.23326889801053	0.0684208	SIEMENS	site02
964	-1.75250855606628	-8.76627546424656	0.0566543	GE MEDICAL SYSTEMS	site10
965	10.1819176328597	-0.868925793855292	0.281066	SIEMENS	site21
966	1.98372875599172	-0.93285019675439	0.0501852	SIEMENS	site16
967	-0.0522955575992303	4.96223640199984	0.105972	SIEMENS	site14
968	-0.370545371093542	-0.891716954847494	0.179885	GE MEDICAL SYSTEMS	site10
969	-0.893669171309393	5.69629284426502	0.0378299	GE MEDICAL SYSTEMS	site08
970	-0.24622042248005	2.8057286421013	0.170699	SIEMENS	site21
971	-1.60002374479527	-0.294040893193036	0.126847	Philips Medical Systems	site17
972	-3.66632127302988	-0.263686670030354	0.0698197	GE MEDICAL SYSTEMS	site13
973	-2.90249835700256	0.932774626636436	0.0807412	SIEMENS	site16
974	8.51666034055865	0.642628339986859	0.155464	GE MEDICAL SYSTEMS	site08
975	-1.10021058449194	2.41732649026286	0.0858562	SIEMENS	site03
976	7.70697615405783	-0.739381308977978	0.106942	SIEMENS	site03
977	0.803227283954235	-3.26117161195808	0.0652868	SIEMENS	site03
978	-1.19512172329035	-1.76364071154172	0.191519	SIEMENS	site02
979	1.5825334619976	-0.0472824244846076	0.207712	Philips Medical Systems	site19
980	-2.96008494885641	4.32234355679414	0.0728321	SIEMENS	site09
981	-2.13625405365668	0.58580878506237	0.0800216	SIEMENS	site14
982	-1.6626835456645	-0.777418805446612	0.0985038	SIEMENS	site06
983	2.06353182980101	2.50773179500596	0.0877391	SIEMENS	site16
984	-2.25990151105162	-0.801935542667167	0.23263	Philips Medical Systems	site17
985	5.98184737341093	-9.23532075684688	0.157246	SIEMENS	site15
986	12.5220836151729	1.70040572135217	0.180824	SIEMENS	site21
987	8.15146755160305	1.12229209427509	0.15577	SIEMENS	site12
988	-7.04382824498974	0.715275346640946	0.127667	Philips Medical Systems	site17
989	0.696406675907564	-3.91224721990271	0.132025	SIEMENS	site20
990	-6.26467692548757	4.29893391830217	0.0529964	SIEMENS	site14
991	2.26420136826802	3.09968565460077	0.121137	SIEMENS	site14
992	2.98638765730518	1.10145471165889	0.133554	SIEMENS	site16
993	-3.59829893799304	-2.4272289445831	0.0717372	Philips Medical Systems	site17
994	-0.294080932230061	1.47242127818012	0.110158	SIEMENS	site21
995	-0.111125964357287	-4.34598008247448	0.095765	SIEMENS	site12
996	-3.44677718195311	-2.12930165523122	0.273327	SIEMENS	site03
997	-4.68536699813454	-3.3939650979959	0.106633	Philips Medical Systems	site01
998	0.0342290064097885	-9.91160773958481	0.178687	SIEMENS	site20
999	-0.303706036954813	2.12021991115055	0.105993	GE MEDICAL SYSTEMS	site13
1000	1.05638842280583	5.66598493810112	0.0892292	GE MEDICAL SYSTEMS	site13
1001	-4.31600166196566	-0.58571495493468	0.0732661	GE MEDICAL SYSTEMS	site04
1002	1.37853725060722	2.9320550783408	0.150258	Philips Medical Systems	site19
1003	-0.688948927687776	0.817972359106824	0.126516	SIEMENS	site02
1004	-2.10280862104225	-6.28079329624707	0.163389	GE MEDICAL SYSTEMS	site13
1005	-5.84465597204712	3.09316346049939	0.058735	SIEMENS	site05
1006	-0.490288368800488	-4.83616752168727	0.12736	SIEMENS	site03
1007	4.24968473798994	1.23094224231875	0.149687	GE MEDICAL SYSTEMS	site10
1008	-3.75543889431724	0.590369673902866	0.2204	GE MEDICAL SYSTEMS	site18
1009	0.59928503512931	-7.84887771735234	0.128633	SIEMENS	site20
1010	-0.760761417151228	-6.6734346295679	0.213742	Philips Medical Systems	site19
1011	-4.34472385090777	4.89188509359595	0.0781488	SIEMENS	site02
1012	0.614094493072196	0.791500732216516	0.150584	SIEMENS	site07
1013	0.100478559298652	5.18242749223627	0.284885	SIEMENS	site02
1014	5.33084085616515	2.16702954515207	0.137953	SIEMENS	site11
1015	-1.3146713787255	5.57041399576234	0.184876	SIEMENS	site12
1016	-0.330600990288343	5.51851898389027	0.132652	GE MEDICAL SYSTEMS	site13
1017	-1.48398526052708	2.99168334872437	0.204771	SIEMENS	site16
1018	1.22870876622166	2.24477370796653	0.0539536	SIEMENS	site16
1019	3.10895753424256	0.0776416552427732	0.108194	Philips Medical Systems	site19
1020	-2.18449886353534	2.07465833385069	0.0932946	SIEMENS	site09
1021	0.573334613995938	-1.77972852821733	0.165054	GE MEDICAL SYSTEMS	site10
1022	4.41710953401236	-0.693361353279411	0.141718	GE MEDICAL SYSTEMS	site10
1023	-1.33399400378695	-1.08504854224956	0.168067	SIEMENS	site12
1024	-2.64445931869829	-3.9642852572762	0.0788518	GE MEDICAL SYSTEMS	site04
1025	-4.26149820152777	1.40602892361131	0.116	GE MEDICAL SYSTEMS	site10
1026	-0.61498066926664	0.470459830453477	0.0786867	SIEMENS	site14
1027	4.3710195926496	-3.41685690975709	0.165701	SIEMENS	site14
1028	0.510615474233297	2.78546624657603	0.237775	SIEMENS	site15
1029	-1.52510858147307	-2.46382593437025	0.159548	SIEMENS	site06
1030	2.15974694531308	-0.849196664733933	0.0929174	SIEMENS	site14
1031	-4.26276037627562	4.55174293349098	0.076145	GE MEDICAL SYSTEMS	site13
1032	-4.7057704114364	-0.0378323372210754	0.0413012	SIEMENS	site20
1033	0.421964522455105	-4.54104262595319	0.27201	SIEMENS	site07
1034	-4.24313591351464	-1.00850114305253	0.058495	GE MEDICAL SYSTEMS	site10
1035	1.13369275158316	2.2119732477258	0.0784754	SIEMENS	site20
1036	-0.538234472514464	-4.95947377956013	0.113138	GE MEDICAL SYSTEMS	site10
1037	-0.015744168653955	-5.05699454671572	0.107501	SIEMENS	site12
1038	-4.2904113750343	-1.3317358414747	0.237576	Philips Medical Systems	site01
1039	1.43166897729357	-2.48881539506866	0.26866	SIEMENS	site02
1040	-3.25177696700702	1.63494005510447	0.218495	GE MEDICAL SYSTEMS	site10
1041	9.43021611799245	3.35637953999036	0.112688	GE MEDICAL SYSTEMS	site18
1042	1.21982445440482	-0.289650430581115	0.14337	Philips Medical Systems	site01
1043	-1.76710370874849	2.58488400547012	0.124946	Philips Medical Systems	site19
1044	12.8705083789967	6.06994701052055	0.221738	SIEMENS	site16
1045	2.33167854289797	-2.48649674974423	0.13537	GE MEDICAL SYSTEMS	site13
1046	-0.572052455729235	-3.1565666413731	0.235805	SIEMENS	site21
1047	-1.92035908498996	5.91536456911114	0.0638092	GE MEDICAL SYSTEMS	site18
1048	1.32536634779261	-4.97428478215661	0.298746	SIEMENS	site03
1049	0.998889265787769	-9.53295072664395	0.261741	SIEMENS	site15
1050	-4.78328857119217	-0.274227027872251	0.27475	SIEMENS	site16
1051	-3.13922628877806	-3.01128350439169	0.053552	GE MEDICAL SYSTEMS	site10
1052	-1.96737806648248	-2.08305609073787	0.0755218	SIEMENS	site02
1053	5.62569485871867	2.96535761637456	0.136916	Philips Medical Systems	site17
1054	2.22162388872617	-2.24301609998317	0.121091	SIEMENS	site14
1055	1.43466980428711	-0.15199755277671	0.087897	SIEMENS	site07
1056	-0.397278205453363	0.460816086547083	0.0470087	SIEMENS	site20
1057	2.04596592070016	1.12148097457186	0.185108	GE MEDICAL SYSTEMS	site13
1058	-2.17888574200083	5.87355074411683	0.208571	SIEMENS	site06
1059	-4.66432503382719	2.11070172485596	0.115716	SIEMENS	site16
1060	-1.49021087001633	1.36596312152692	0.0912946	GE MEDICAL SYSTEMS	site13
1061	1.4313271826717	1.62476973154882	0.0840966	SIEMENS	site14
1062	-1.97087740711868	2.47248564294596	0.273162	SIEMENS	site06
1063	0.799692522531882	3.77408244832243	0.0787504	GE MEDICAL SYSTEMS	site18
1064	0.605012986857214	5.22085685650078	0.122369	GE MEDICAL SYSTEMS	site04
1065	-3.96444851038498	-3.08346479802643	0.0694916	SIEMENS	site03
1066	-3.01377697877913	4.64967883033645	0.0931164	SIEMENS	site02
1067	-1.94723566411786	-0.474536918699988	0.208884	SIEMENS	site14
1068	0.46558846223238	4.03517979964504	0.12278	SIEMENS	site06
1069	-1.86577038448411	-0.867839748291669	0.100662	SIEMENS	site14
1070	-1.74092631062425	-0.0684094687606864	0.114733	SIEMENS	site16
1071	2.74480550381542	3.14936180512207	0.224298	SIEMENS	site21
1072	-3.48857078671392	-0.395546063679535	0.163495	SIEMENS	site16
1073	3.93864717391481	3.35072440543317	0.151084	GE MEDICAL SYSTEMS	site08
1074	-2.42403941020398	1.80710790218354	0.127936	GE MEDICAL SYSTEMS	site04
1075	-2.00163386082168	-6.91779494967516	0.0843412	SIEMENS	site12
1076	-4.82804123066775	1.68515954624377	0.117093	SIEMENS	site16
1077	-4.68495740981118	-1.25130285160297	0.220892	SIEMENS	site09
1078	-1.90682651252147	-1.37979312861036	0.178219	SIEMENS	site15
1079	0.232631650201435	-0.994612875398629	0.283737	GE MEDICAL SYSTEMS	site18
1080	-2.43274726335842	1.23123527475217	0.0886926	SIEMENS	site02
1081	-0.0648445380367224	1.36209184399235	0.201955	SIEMENS	site16
1082	-1.178292900232	2.09324420456048	0.0694667	SIEMENS	site20
1083	-6.58366798464136	3.50171858909326	0.0972304	Philips Medical Systems	site01
1084	-5.05091775545425	0.686631175305391	0.0368699	SIEMENS	site14
1085	-1.97188958742359	-1.68042289489961	0.114637	SIEMENS	site12
1086	-1.87473278589442	-2.95418780671981	0.0890998	SIEMENS	site03
1087	-4.12567494326085	3.73653982633095	0.0653458	SIEMENS	site02
1088	-3.50189875006639	6.56225245422149	0.0768889	SIEMENS	site02
1089	-1.41915755303394	-15.2394188098728	0.127624	SIEMENS	site12
1090	2.10515604455991	-0.352305708350872	0.18173	SIEMENS	site14
1091	-5.63765922470108	0.28707825065001	0.116952	Philips Medical Systems	site17
1092	-3.44021692382449	1.74657668149697	0.0640085	SIEMENS	site21
1093	8.79945038059655	3.86881111724542	0.116199	SIEMENS	site16
1094	-2.24739585636209	4.13307181485529	0.262101	GE MEDICAL SYSTEMS	site04
1095	-0.541539247762434	-12.1254562557225	0.112958	Philips Medical Systems	site19
1096	-1.43849296032119	-0.171646131837799	0.142143	SIEMENS	site03
1097	-3.31363939904551	-0.678093718519255	0.0727846	SIEMENS	site16
1098	-1.44049113577018	0.355688021766952	0.0460816	SIEMENS	site16
1099	6.74072858443998	2.43375795728195	0.186807	SIEMENS	site16
1100	-0.571128451058144	-3.01783793861577	0.106527	SIEMENS	site20
1101	4.00340540051831	-4.33834564511874	0.113675	Philips Medical Systems	site19
1102	-5.97918251240937	1.17219638646278	0.0673196	SIEMENS	site06
1103	-3.00895365203221	1.59464089016831	0.29017	SIEMENS	site11
1104	-3.20883652723398	3.82218916641622	0.132707	SIEMENS	site06
1105	1.42596314585483	-4.15185086892652	0.0711643	SIEMENS	site16
1106	-3.28364233555121	-0.798441074514501	0.120762	SIEMENS	site12
1107	0.377942272614162	-10.4526435259699	0.106531	Philips Medical Systems	site01
1108	-2.61583602941632	-8.4090171346621	0.119214	SIEMENS	site12
1109	-2.07170788337418	-11.0180494871619	0.173431	SIEMENS	site03
1110	-3.7050547792896	-0.0623504831128882	0.0941959	SIEMENS	site21
1111	-4.06555136680031	3.17725641658565	0.0869965	GE MEDICAL SYSTEMS	site13
1112	-1.76292971255375	-5.35357063872005	0.134363	GE MEDICAL SYSTEMS	site04
1113	2.28929664777591	2.23709993258653	0.109049	Philips Medical Systems	site19
1114	-3.32620169454202	3.03754687362812	0.0585014	SIEMENS	site14
1115	2.98544265790794	2.250868446643	0.261944	SIEMENS	site14
1116	-0.104454540484255	-7.29134931600123	0.174457	SIEMENS	site03
1117	-1.18161972865914	-1.84843875604688	0.0576129	SIEMENS	site06
1118	-3.96589585388998	4.55024011474917	0.215306	SIEMENS	site16
1119	3.31600993707108	5.78200437431006	0.204992	SIEMENS	site16
1120	2.39511872610908	0.516677252613092	0.181383	Philips Medical Systems	site19
1121	2.16675368389065	-7.48236996278465	0.0829569	SIEMENS	site03
1122	-2.74902800482567	-0.0217924893532227	0.0471281	SIEMENS	site14
1123	7.71496374773125	-2.87070953940921	0.250046	SIEMENS	site20
1124	3.06054931305815	1.66184942389321	0.24539	Philips Medical Systems	site01
1125	-8.42935617362507	1.19447978975597	0.225526	SIEMENS	site14
1126	0.249498237821882	2.84047444745553	0.186637	Philips Medical Systems	site17
1127	-1.83969272325699	-5.32174537489804	0.13201	SIEMENS	site16
1128	-5.03198597595182	2.44913170023746	0.0610749	SIEMENS	site09
1129	3.39097966414757	-2.17349442896666	0.23918	SIEMENS	site16
1130	0.811073224426767	0.58532183823456	0.0719805	GE MEDICAL SYSTEMS	site18
1131	-2.75202726884827	2.17456874570729	0.116876	Philips Medical Systems	site17
1132	11.1577535499354	1.59571111609565	0.140041	SIEMENS	site03
1133	2.90775370650444	-0.0632572964492872	0.246147	SIEMENS	site14
1134	4.45953944055675	0.595048546543475	0.243134	GE MEDICAL SYSTEMS	site08
1135	1.80962005797684	-0.486663966087837	0.117801	GE MEDICAL SYSTEMS	site04
1136	-2.59657180932824	-4.1701946275971	0.0803611	GE MEDICAL SYSTEMS	site04
1137	1.31636465702487	2.92367740452154	0.0912547	SIEMENS	site09
1138	3.03226748213328	-2.65454029101745	0.09695	GE MEDICAL SYSTEMS	site10
1139	2.53386372485043	1.91122059023085	0.229976	Philips Medical Systems	site19
1140	3.29219101487316	-2.05292816253604	0.0652921	SIEMENS	site02
1141	-6.90503197540376	5.78070281676624	0.277744	SIEMENS	site16
1142	1.36361640440024	-1.00883049208048	0.0718304	GE MEDICAL SYSTEMS	site10
1143	4.79003557946547	4.28690004443334	0.19669	SIEMENS	site03
1144	-1.08868339038835	-6.43203349834611	0.109762	SIEMENS	site03
1145	-1.65073231597707	-0.449814783064439	0.0547305	SIEMENS	site06
1146	2.02517019243763	-2.21392180271274	0.236116	SIEMENS	site06
1147	10.8022558260175	3.36862131655086	0.200301	SIEMENS	site06
1148	-2.07911693720329	3.65893175400841	0.0876037	SIEMENS	site16
1149	0.148687923397815	4.32726641831047	0.272978	SIEMENS	site03
1150	-2.45046582509097	-2.93295773958793	0.165796	GE MEDICAL SYSTEMS	site10
1151	-1.2978068618072	-1.15695843510291	0.104396	SIEMENS	site16
1152	8.99406458665301	-8.41919004659499	0.137655	SIEMENS	site12
1153	-2.38460248893761	-2.93228925304758	0.0920511	Philips Medical Systems	site19
1154	7.3993145923347	-3.70153350328704	0.198835	SIEMENS	site09
1155	-4.02678579342304	0.923685981183327	0.0855138	GE MEDICAL SYSTEMS	site13
1156	6.78064991840139	2.02978125709961	0.167138	GE MEDICAL SYSTEMS	site18
1157	-5.16013839660945	-6.11387028498244	0.213895	SIEMENS	site05
1158	8.87422436902312	0.267852466678668	0.152499	GE MEDICAL SYSTEMS	site08
1159	-4.08125316817621	3.88210257776777	0.126359	Philips Medical Systems	site19
1160	1.67824646152209	-15.1066862621496	0.152759	SIEMENS	site12
1161	1.9119165249026	-1.83115193728794	0.0735421	GE MEDICAL SYSTEMS	site08
1162	1.9247497446131	1.07922192245636	0.171938	Philips Medical Systems	site17
1163	2.67709457437252	4.47338654578464	0.12314	GE MEDICAL SYSTEMS	site08
1164	-0.295024284958882	4.60225101994829	0.299485	GE MEDICAL SYSTEMS	site13
1165	0.893390079278488	4.50949430524235	0.184642	SIEMENS	site07
1166	-6.34740576787414	7.2506170589654	0.0655071	SIEMENS	site16
1167	2.07190371361569	-2.40106546760857	0.107589	SIEMENS	site12
1168	-5.20548089430618	-0.73215667558609	0.203185	SIEMENS	site16
1169	-1.80343509124505	-7.68328657144965	0.0541791	SIEMENS	site14
1170	1.35468565039046	-0.20735680788407	0.111846	SIEMENS	site16
1171	1.34035226644022	-0.0832241115222082	0.198918	SIEMENS	site03
1172	3.2128725073892	-4.55633548228139	0.166709	GE MEDICAL SYSTEMS	site04
1173	4.03565326639707	0.544940327038064	0.11944	Philips Medical Systems	site01
1174	1.16726011085649	-2.08008916390438	0.298826	SIEMENS	site20
1175	-2.32790710670336	-0.787415892921463	0.0854591	GE MEDICAL SYSTEMS	site10
1176	1.16832905246322	2.67330979880046	0.17199	SIEMENS	site21
1177	3.0071658388329	-12.4912249081296	0.0762521	SIEMENS	site15
1178	0.294627489618766	-7.82068882419682	0.078195	SIEMENS	site21
1179	0.316781371457475	-1.57472445233659	0.233558	SIEMENS	site07
1180	1.23401962791454	-3.58280843964669	0.119136	GE MEDICAL SYSTEMS	site04
1181	-2.10367528631774	-3.02178138952327	0.0527696	GE MEDICAL SYSTEMS	site04
1182	-3.15651611961918	-0.167723560782532	0.0475463	SIEMENS	site16
1183	1.17822726453296	2.20291393293129	0.173518	Philips Medical Systems	site17
1184	-2.82927382105406	2.22379205076678	0.0877299	SIEMENS	site20
1185	-3.53261762398093	-1.18141840249034	0.217768	SIEMENS	site12
1186	-1.95270091373395	1.13027298689209	0.115438	GE MEDICAL SYSTEMS	site13
1187	0.655707183948728	-0.25741384497482	0.0992387	Philips Medical Systems	site19
1188	-0.443655460916451	2.14212086748393	0.247191	Philips Medical Systems	site17
1189	0.0436958402413023	2.48265646159428	0.0971981	SIEMENS	site03
1190	-1.04869365596525	-0.0385067909290843	0.0758886	SIEMENS	site09
1191	-2.96859589953735	3.12990194171669	0.121341	SIEMENS	site06
1192	-2.03528032820307	0.0715491633090834	0.054441	GE MEDICAL SYSTEMS	site04
1193	3.5627609329496	2.42222075708112	0.115562	Philips Medical Systems	site19
1194	5.40923078351207	4.4005859524587	0.19027	Philips Medical Systems	site17
1195	-4.18241862282261	2.26821399356377	0.0665806	GE MEDICAL SYSTEMS	site13
1196	-0.510662070913869	0.187416521721108	0.128702	GE MEDICAL SYSTEMS	site10
1197	-5.99189307878803	-9.28026256977326	0.248121	SIEMENS	site20
1198	-1.47433023450397	-3.36781747159604	0.287247	SIEMENS	site15
1199	0.251555613100078	4.05985374188485	0.169089	SIEMENS	site02
1200	-0.512279095855894	0.0492372894860801	0.0567968	GE MEDICAL SYSTEMS	site13
1201	4.04237430954008	-0.119998552800316	0.133434	SIEMENS	site16
1202	7.57946491473141	4.49919471556611	0.17891	SIEMENS	site20
1203	-0.926604785728383	-1.97454016184088	0.294595	SIEMENS	site06
1204	0.797791770072719	-0.366621474734005	0.147819	SIEMENS	site11
1205	-5.57271330383768	-6.3812608111851	0.24509	Philips Medical Systems	site01
1206	-3.02024342691048	1.55177952738096	0.0706846	GE MEDICAL SYSTEMS	site04
1207	-4.05454302645618	5.07500576524759	0.0662003	GE MEDICAL SYSTEMS	site04
1208	-2.81557605666835	-4.45922809008617	0.118588	SIEMENS	site20
1209	4.33839178505281	-2.51613278314316	0.195714	GE MEDICAL SYSTEMS	site04
1210	-4.36822840203057	3.78581849444946	0.106715	SIEMENS	site20
1211	-4.13658224807445	5.28292084409549	0.100287	GE MEDICAL SYSTEMS	site13
1212	1.91966698221123	-1.67959671663677	0.249618	SIEMENS	site14
1213	9.52446055610298	3.2241488752191	0.168899	SIEMENS	site21
1214	4.42694441015587	3.09262599821844	0.189844	SIEMENS	site05
1215	-2.21866382208468	2.6181598631982	0.0578272	GE MEDICAL SYSTEMS	site04
1216	-2.53605354194998	-0.501366403732481	0.124647	SIEMENS	site07
1217	1.91867643579244	-2.19540636210864	0.107524	GE MEDICAL SYSTEMS	site08
1218	-6.33384894360542	0.244120948268148	0.067025	SIEMENS	site21
1219	-4.48643348217069	3.90154238007592	0.0631184	SIEMENS	site06
1220	-5.92617940778913	0.110495898214491	0.0484809	SIEMENS	site16
1221	-4.24202157424803	1.79647818337825	0.0351318	SIEMENS	site06
1222	6.46800865688293	0.2962956195173	0.133125	Philips Medical Systems	site17
1223	-0.709529790423406	-4.95277734525163	0.130507	SIEMENS	site16
1224	-3.98705726024946	4.81878104948135	0.0661313	SIEMENS	site16
1225	1.99377268987272	6.74117945273177	0.19011	SIEMENS	site11
1226	-0.492940014093882	1.32994140461179	0.160399	SIEMENS	site02
1227	-1.13496994094609	1.68724896247126	0.192457	GE MEDICAL SYSTEMS	site13
1228	-4.03756763784499	2.1474374702145	0.246491	Philips Medical Systems	site17
1229	4.45239851948002	-1.28565476422255	0.0789458	SIEMENS	site06
1230	7.44102263984443	0.380838201906416	0.27917	SIEMENS	site12
1231	-2.2192608488232	0.924743636359477	0.0737444	SIEMENS	site21
1232	3.36189856436039	1.0530185807211	0.14826	SIEMENS	site16
1233	-2.5992910151858	0.926727079035211	0.0967549	GE MEDICAL SYSTEMS	site13
1234	12.5715952837393	-0.0804087024984037	0.198138	SIEMENS	site16
1235	-2.27880770779652	4.64122757872633	0.18646	SIEMENS	site11
1236	-2.06034215005311	-0.0402060974596488	0.239294	SIEMENS	site06
1237	-3.1861331253399	0.127550295052256	0.0560824	SIEMENS	site16
1238	-1.21674355322154	-0.727140067499675	0.152023	SIEMENS	site16
1239	-2.91672636998201	-1.14765710366163	0.0834575	GE MEDICAL SYSTEMS	site04
1240	-3.11562451530897	-7.05516341714172	0.0917741	GE MEDICAL SYSTEMS	site04
1241	1.96939707913281	2.81493600612838	0.290177	SIEMENS	site03
1242	-4.24697530206742	2.2531774046679	0.0976266	SIEMENS	site16
1243	5.73362209518267	4.89889344034164	0.224284	SIEMENS	site06
1244	4.02076859828701	1.57930102917234	0.154279	SIEMENS	site03
1245	-5.80638473682519	5.03706043402453	0.105151	SIEMENS	site02
1246	-3.21578986759656	4.88962156350401	0.0922545	SIEMENS	site16
1247	-1.65675243266645	1.37656187861154	0.0916248	GE MEDICAL SYSTEMS	site10
1248	6.60660216421916	3.35216020502101	0.243711	GE MEDICAL SYSTEMS	site13
1249	1.93115576668531	-4.52130183025704	0.149254	GE MEDICAL SYSTEMS	site04
1250	7.89524533637711	4.03140048856371	0.100759	SIEMENS	site07
1251	4.97802805498268	-6.13917251689618	0.12251	SIEMENS	site03
1252	-2.54476726431624	0.0259849790870903	0.156855	SIEMENS	site16
1253	-7.01900334271422	4.52900798082184	0.0468597	SIEMENS	site02
1254	1.46201249524592	-3.86719104882979	0.16297	GE MEDICAL SYSTEMS	site04
1255	1.36466282799821	1.27561751167536	0.14034	GE MEDICAL SYSTEMS	site10
1256	2.14562891055821	0.41966380369346	0.0814428	GE MEDICAL SYSTEMS	site08
1257	1.79078485638604	-7.49802909424723	0.111703	SIEMENS	site05
1258	2.09097175541153	1.8214989626299	0.262447	GE MEDICAL SYSTEMS	site04
1259	10.5226316379111	0.129380997598884	0.155386	SIEMENS	site06
1260	1.89211741050307	-2.48286565329473	0.266016	SIEMENS	site20
1261	8.11726818965214	-1.41936602225171	0.123509	SIEMENS	site20
1262	-4.07736750383855	1.98823003041857	0.053918	SIEMENS	site14
1263	5.23188546861883	3.7370473093804	0.136754	Philips Medical Systems	site19
1264	-3.04454471354857	3.19649924310893	0.113731	SIEMENS	site16
1265	-5.37606986167938	2.72911208832648	0.0712368	SIEMENS	site11
1266	-2.31748749253662	-2.45756012584525	0.145365	SIEMENS	site07
1267	-1.90860230362766	2.95504269065384	0.184331	GE MEDICAL SYSTEMS	site04
1268	-5.33741701459868	4.65929817558551	0.242691	SIEMENS	site03
1269	-3.08590654505185	-2.58831843603246	0.0755888	SIEMENS	site20
1270	-3.75526188438138	1.95414983882278	0.133125	GE MEDICAL SYSTEMS	site13
1271	0.798221871488011	-11.0428010983682	0.169473	SIEMENS	site15
1272	-3.53096573146799	-6.55569515794429	0.0871931	GE MEDICAL SYSTEMS	site10
1273	2.01443603277479	-2.08742183674804	0.151758	SIEMENS	site12
1274	5.94261987969789	-2.1776338499494	0.282927	GE MEDICAL SYSTEMS	site10
1275	-6.7140540042289	4.77600126995846	0.0914129	SIEMENS	site16
1276	0.998274819002191	-3.72863813169914	0.259946	SIEMENS	site12
1277	3.65718868133234	-12.6446525852136	0.100904	Philips Medical Systems	site19
1278	5.23562541786894	2.16409327550473	0.193193	GE MEDICAL SYSTEMS	site18
1279	-1.10542694190954	0.413597234597238	0.0623705	SIEMENS	site02
1280	-0.605482343801237	0.000157799382371954	0.160363	GE MEDICAL SYSTEMS	site13
1281	5.18428416504445	3.3710729265268	0.082832	GE MEDICAL SYSTEMS	site10
1282	0.842769438462012	1.46215795780956	0.259869	Philips Medical Systems	site19
1283	-0.593319024512736	0.690427399195717	0.182304	Philips Medical Systems	site17
1284	-5.8040314522169	-1.69700055920725	0.260958	GE MEDICAL SYSTEMS	site10
1285	6.79850141243135	0.356782504256408	0.153056	GE MEDICAL SYSTEMS	site04
1286	0.602298476296849	2.00939087560158	0.0783959	GE MEDICAL SYSTEMS	site18
1287	3.69773568173056	-0.478598163679388	0.136265	SIEMENS	site16
1288	-4.91665666238587	-3.84098483538473	0.0673506	SIEMENS	site03
1289	-1.38407608189166	-0.188996323793129	0.144535	Philips Medical Systems	site19
1290	-4.5180146735168	-1.38932093168544	0.173306	Philips Medical Systems	site01
1291	3.87855217459398	-5.80973449145573	0.260272	SIEMENS	site09
1292	7.50110098956409	-4.60870376885931	0.194287	SIEMENS	site03
1293	-1.10039480051478	-1.01336545389636	0.063572	GE MEDICAL SYSTEMS	site10
1294	5.44587703317867	3.27637164496682	0.0819906	SIEMENS	site12
1295	6.47079736320406	-1.6431661298997	0.122555	SIEMENS	site05
1296	6.47272350940528	0.451622387197299	0.0756647	GE MEDICAL SYSTEMS	site10
1297	-1.56894579988288	0.246571770178118	0.09051	SIEMENS	site11
1298	-5.48359197140797	-6.78224677981625	0.206406	SIEMENS	site05
1299	-6.26973028944798	0.610669091692069	0.114379	GE MEDICAL SYSTEMS	site13
1300	6.63276006068384	-0.164198663570167	0.157248	SIEMENS	site16
1301	2.62791301808164	-3.34246750639862	0.150332	SIEMENS	site03
1302	-4.97787557948137	1.52320413570939	0.0461144	SIEMENS	site16
1303	-6.5000066930696	2.35593912713556	0.0992797	SIEMENS	site20
1304	-4.48482058627496	1.8285621368581	0.121628	SIEMENS	site05
1305	2.88345448128411	-0.0964865321150392	0.214463	SIEMENS	site02
1306	-3.75539945824181	0.472162784845085	0.0779827	SIEMENS	site16
1307	0.387882965301859	0.00439009456874229	0.0759888	SIEMENS	site15
1308	-7.93316192581975	5.30482972291346	0.0440807	SIEMENS	site06
1309	-4.76915631251915	0.262792637304741	0.119194	SIEMENS	site16
1310	5.7460961248238	-2.81498432274046	0.197638	SIEMENS	site20
1311	6.2386737421596	-8.46358163725009	0.116148	Philips Medical Systems	site01
1312	-3.61346284174054	2.97041934828985	0.124701	SIEMENS	site03
1313	2.70074953433386	0.467640581958548	0.0668384	SIEMENS	site16
1314	4.46543103835708	-1.94798620606204	0.15823	GE MEDICAL SYSTEMS	site04
1315	6.41116795739361	3.48821185805593	0.292746	SIEMENS	site06
1316	-3.54819248615543	-2.4072523426577	0.154229	SIEMENS	site12
1317	-1.36332263385555	2.3928933416525	0.258357	SIEMENS	site14
1318	-3.79971186898777	2.39370775325286	0.0986243	SIEMENS	site20
1319	4.32251004996901	-0.526104475201186	0.170013	SIEMENS	site05
1320	5.71374451097692	-0.64270920665922	0.146553	SIEMENS	site07
1321	-2.2648387255476	1.84472677818853	0.117176	SIEMENS	site02
1322	4.97006924611326	-1.41211480788412	0.17217	SIEMENS	site05
1323	4.19897099232805	-7.38160734152688	0.105176	SIEMENS	site03
1324	-5.11148459863273	2.60043494226617	0.060118	SIEMENS	site06
1325	0.856805878962094	-0.193077497797161	0.24826	SIEMENS	site16
1326	-0.141746537685492	-0.986338660990468	0.0610528	GE MEDICAL SYSTEMS	site10
1327	-4.48045022307879	2.27536490758179	0.0758231	GE MEDICAL SYSTEMS	site13
1328	-6.37715388965244	3.55976743695394	0.214675	SIEMENS	site21
1329	0.381941221339765	-13.1988149384055	0.122179	SIEMENS	site15
1330	-0.68981985524262	1.47551676502528	0.0784189	SIEMENS	site06
1331	1.99425478336321	-3.80877890447986	0.276765	GE MEDICAL SYSTEMS	site08
1332	-1.56602576614278	-1.03950523493351	0.080622	SIEMENS	site14
1333	-4.49357742143136	1.85104180717166	0.230057	GE MEDICAL SYSTEMS	site13
1334	-5.62149564698194	3.3854138905941	0.0788346	GE MEDICAL SYSTEMS	site04
1335	-7.40937071120288	1.42704316401773	0.220657	Philips Medical Systems	site17
1336	1.88149600111725	-1.1114778836425	0.262265	Philips Medical Systems	site17
1337	2.68503960784716	-3.92017760771364	0.27838	SIEMENS	site16
1338	-5.08765388887694	3.77075118175823	0.0795406	SIEMENS	site14
1339	4.19785059418147	-2.19325337950952	0.183693	SIEMENS	site11
1340	4.21625817004366	-2.39842884125288	0.144962	SIEMENS	site16
1341	-1.71137204586119	1.93676177122364	0.122704	SIEMENS	site03
1342	-3.6193749354301	0.481790994285506	0.264173	Philips Medical Systems	site01
1343	1.1146938075108	-1.18878009425815	0.24039	SIEMENS	site21
1344	6.71720755957298	-2.68445355722977	0.198708	SIEMENS	site07
1345	5.95699874394379	-1.5513108082536	0.0504686	SIEMENS	site20
1346	-6.47035552510871	-1.21355407703767	0.147206	SIEMENS	site15
1347	1.69575173974104	-0.100428798217824	0.224132	Philips Medical Systems	site19
1348	1.19455513248669	4.27153767738241	0.0968725	GE MEDICAL SYSTEMS	site22
1349	-1.23327402274874	-0.426969527902945	0.127375	SIEMENS	site21
1350	2.02954650769874	1.89108416798822	0.0871413	GE MEDICAL SYSTEMS	site13
1351	-0.190912937968474	-1.61955855997725	0.28175	Philips Medical Systems	site19
1352	-5.57629957997739	0.413875130258248	0.251771	SIEMENS	site12
1353	-2.69970796225426	1.12668250568498	0.043827	SIEMENS	site21
1354	-6.05952839190285	0.205559689576217	0.125155	SIEMENS	site03
1355	0.596053426016667	3.95936011844241	0.0982225	SIEMENS	site16
1356	-3.65167258874728	-1.65418930611943	0.045475	SIEMENS	site20
1357	2.18460315165493	-14.0137904676143	0.0992504	SIEMENS	site05
1358	2.95659166543626	1.94749570037527	0.118322	SIEMENS	site15
1359	-6.8366290248441	2.38790180421352	0.0845844	Philips Medical Systems	site17
1360	-2.05242684514357	-2.6524629326578	0.0917171	SIEMENS	site02
1361	-0.344001443299331	0.654791557464822	0.0731891	SIEMENS	site14
1362	0.982930510563773	-0.79279000414719	0.093523	SIEMENS	site16
1363	-3.84922309030004	0.17164219143642	0.0604563	GE MEDICAL SYSTEMS	site04
1364	-0.756097123959353	-4.02730881800147	0.0814636	SIEMENS	site09
1365	-3.03722820453164	0.367289709351523	0.0634058	SIEMENS	site16
1366	1.24784349495451	-5.42333221410984	0.0367179	SIEMENS	site07
1367	4.12100795017423	-0.549359847813508	0.169068	Philips Medical Systems	site01
1368	-5.33794313464215	-1.97579412631362	0.233689	SIEMENS	site14
1369	2.20276424737797	0.602923142132272	0.264843	SIEMENS	site11
1370	1.42586641873637	2.77576459376878	0.12474	Philips Medical Systems	site17
1371	-2.83285850229136	4.68935475635278	0.0865359	SIEMENS	site12
1372	-3.22834359758533	2.17308027881771	0.185982	SIEMENS	site20
1373	8.40830811127764	0.900391677013662	0.106632	SIEMENS	site06
1374	1.61147719353367	-2.77043482596421	0.115951	SIEMENS	site03
1375	3.48334898404468	-5.65994934323613	0.165078	SIEMENS	site14
1376	2.20472893760673	-0.165662439228027	0.137673	SIEMENS	site07
1377	-5.43209638407359	3.3062088391916	0.100593	GE MEDICAL SYSTEMS	site04
1378	-5.79679987595865	1.35659945939431	0.0453461	SIEMENS	site02
1379	1.67407107578402	-0.00312154239328712	0.0777305	SIEMENS	site14
1380	-2.76261959904281	-0.0197273908287615	0.296432	GE MEDICAL SYSTEMS	site13
1381	7.55126923034665	0.29169943341773	0.19246	SIEMENS	site21
1382	-2.72287142386801	2.94458798196377	0.0952517	SIEMENS	site21
1383	-2.65474098384711	1.25499316804062	0.0466303	SIEMENS	site21
1384	-3.67489183060596	4.42019501680396	0.246637	SIEMENS	site06
1385	-4.05706893734969	0.111146594932138	0.0310131	SIEMENS	site16
1386	-2.23473105426208	3.53516717033984	0.0609945	SIEMENS	site02
1387	-0.248389481460373	2.90896214534213	0.0912627	Philips Medical Systems	site19
1388	0.196516962871083	-4.32524089120644	0.26211	SIEMENS	site14
1389	0.67380961434798	-1.73046482198357	0.117031	GE MEDICAL SYSTEMS	site04
1390	5.90738207330497	1.89942740228366	0.153497	SIEMENS	site09
1391	4.35241267063517	-6.90251562291516	0.26849	SIEMENS	site20
1392	-0.578913345248978	-4.31677434074572	0.0599271	SIEMENS	site09
1393	5.55875325201638	-4.12154503773245	0.233717	SIEMENS	site06
1394	8.69924570814419	2.51160006945095	0.135967	SIEMENS	site06
1395	-3.80916315238714	1.00631881188398	0.236719	GE MEDICAL SYSTEMS	site04
1396	2.76295511395674	-1.62230867805687	0.160669	SIEMENS	site14
1397	-2.84754239431647	3.25805420309245	0.051851	SIEMENS	site02
1398	1.89672400005187	0.300534086320053	0.147165	GE MEDICAL SYSTEMS	site04
1399	2.89939248059501	6.46832517881059	0.185717	SIEMENS	site06
1400	-1.55019409663823	-4.86364277847579	0.0765519	SIEMENS	site21
1401	-6.13109014779097	-6.53618846870643	0.235203	SIEMENS	site15
1402	-5.11252699780436	6.26219845923477	0.0643214	SIEMENS	site16
1403	-3.53674341716166	0.598378459127893	0.167069	GE MEDICAL SYSTEMS	site13
1404	2.69074382990658	3.0470986680697	0.191303	GE MEDICAL SYSTEMS	site22
1405	-4.56950173845538	1.93110457341486	0.280735	Philips Medical Systems	site01
1406	1.1662569370443	0.811428356326361	0.190039	GE MEDICAL SYSTEMS	site04
1407	-3.45664097986487	-0.246116952230322	0.0961705	SIEMENS	site03
1408	-0.691284575733621	-1.74306505288252	0.12243	SIEMENS	site06
1409	1.38454909840228	0.832479596397474	0.126909	SIEMENS	site06
1410	1.18788197639025	2.22717375832942	0.0927871	SIEMENS	site07
1411	0.475798430622631	1.78031649926362	0.248845	SIEMENS	site03
1412	-2.76093000386994	-10.8795640031242	0.220256	SIEMENS	site15
1413	5.27803556527682	0.319214724171507	0.130925	SIEMENS	site15
1414	3.08269086360605	1.90016815971848	0.101344	GE MEDICAL SYSTEMS	site08
1415	-2.95779764294719	-0.734628724958064	0.0834332	SIEMENS	site20
1416	-1.64378745803364	-3.02821094176497	0.0928582	SIEMENS	site16
1417	8.13868416710172	-1.29920860543868	0.0738855	SIEMENS	site16
1418	5.89033721082573	-2.14442174253244	0.196334	GE MEDICAL SYSTEMS	site10
1419	2.19540789254949	0.411340491874798	0.126437	Philips Medical Systems	site17
1420	-4.43863169979432	-0.704142973167033	0.142023	SIEMENS	site02
1421	5.98823207810022	2.68314705772448	0.160726	SIEMENS	site16
1422	1.92816578404726	-2.76950686633374	0.0813052	SIEMENS	site11
1423	-1.61263205523656	-3.65585482670509	0.104183	SIEMENS	site05
1424	1.59662444218613	4.56228364600973	0.10448	SIEMENS	site07
1425	-2.66347419132701	-1.0039173903225	0.0721202	SIEMENS	site20
1426	-0.179452484867393	1.41706936762119	0.215531	Philips Medical Systems	site19
1427	3.33306002922883	-5.12626422336683	0.263673	SIEMENS	site21
1428	5.01014603446385	4.6418875354118	0.155114	SIEMENS	site03
1429	-1.30747187449347	2.00259161642588	0.175508	GE MEDICAL SYSTEMS	site04
1430	1.79912927516528	3.0499023684219	0.133592	GE MEDICAL SYSTEMS	site18
1431	1.46124498270346	-2.24949925610626	0.0542558	SIEMENS	site16
1432	-1.04368490093348	1.70873797001612	0.0623572	GE MEDICAL SYSTEMS	site13
1433	3.92709179574931	0.0334055338648528	0.081695	GE MEDICAL SYSTEMS	site08
1434	1.22376768876555	-3.23720211401498	0.125263	SIEMENS	site12
1435	3.12109887357118	1.40397095997274	0.238575	GE MEDICAL SYSTEMS	site13
1436	-0.639115243027392	-6.02640269028475	0.0759114	SIEMENS	site03
1437	-4.71858159232956	1.66666520255903	0.113155	SIEMENS	site06
1438	6.19349555863703	2.4984548529799	0.0848113	SIEMENS	site16
1439	-1.76958779018453	-1.95251201301711	0.170596	SIEMENS	site06
1440	-2.91136056267535	-0.0560068150734347	0.106951	Philips Medical Systems	site17
1441	3.14418835343418	-10.8989014078827	0.13513	SIEMENS	site07
1442	-6.90871474646683	1.46025002218655	0.111791	SIEMENS	site09
1443	-4.44714934158929	-2.63678511591377	0.230016	GE MEDICAL SYSTEMS	site10
1444	-5.26951514391891	-1.71528016066705	0.143695	Philips Medical Systems	site01
1445	1.40891468493935	2.38989920164023	0.122065	GE MEDICAL SYSTEMS	site04
1446	-2.4153055381395	4.13299362675685	0.0975411	SIEMENS	site20
1447	3.87731378060392	1.14120503047871	0.167711	SIEMENS	site16
1448	-1.32775003787669	-1.65238129818227	0.245798	GE MEDICAL SYSTEMS	site10
1449	-2.30726761129441	-4.10441113332259	0.275944	SIEMENS	site21
1450	6.44677931325786	-2.0327631778445	0.105195	GE MEDICAL SYSTEMS	site18
1451	-3.25726138703333	1.80389991447049	0.0963323	GE MEDICAL SYSTEMS	site04
1452	-2.51462187596341	2.52224364785397	0.240045	SIEMENS	site14
1453	-3.56419310805994	2.95860632959478	0.124797	Philips Medical Systems	site17
1454	-0.138875431345802	-0.287286795956953	0.178293	SIEMENS	site21
1455	-0.666651990483599	0.507637549517088	0.0874579	GE MEDICAL SYSTEMS	site08
1456	2.47621894877178	4.67230768071117	0.0951072	SIEMENS	site02
1457	-1.56525039562706	-3.51907993722062	0.0789376	SIEMENS	site02
1458	-0.646408545455907	2.19844455536314	0.115165	GE MEDICAL SYSTEMS	site18
1459	-3.40288411423992	2.81143714528445	0.0474132	SIEMENS	site05
1460	4.15972046470228	0.951032216613147	0.120787	SIEMENS	site14
1461	6.24303192255148	2.88495764770731	0.239657	Philips Medical Systems	site19
1462	3.67664489505936	0.571394538530668	0.0995586	SIEMENS	site09
1463	4.16578427774799	0.144518873002918	0.295315	GE MEDICAL SYSTEMS	site10
1464	10.086028426156	3.20415842312297	0.127949	SIEMENS	site06
1465	-1.22812251767223	0.225555492669867	0.0730493	SIEMENS	site16
1466	-3.08010039535901	-0.650357822355237	0.231752	SIEMENS	site20
1467	0.206187170620413	0.486720318048738	0.127414	SIEMENS	site16
1468	-0.983365933693316	0.190367865861051	0.263851	SIEMENS	site21
1469	-5.15193114773425	1.38142667130465	0.0653402	SIEMENS	site14
1470	-0.327484302389656	4.65728167502218	0.159156	SIEMENS	site12
1471	2.93139695842169	-6.88754266347449	0.17385	SIEMENS	site05
1472	-6.91906301444201	0.541954082193714	0.101073	Philips Medical Systems	site01
1473	-2.51065513364367	-1.09869679320401	0.237199	Philips Medical Systems	site19
1474	2.36636068887296	0.677267218152628	0.159421	SIEMENS	site02
1475	-1.68481846183457	0.804666187759083	0.20167	SIEMENS	site20
1476	0.327955837974887	-10.4240636286523	0.188555	GE MEDICAL SYSTEMS	site04
1477	1.95898110305279	-3.49325261274737	0.125605	SIEMENS	site20
1478	6.04539017222424	2.60535136746796	0.204016	SIEMENS	site02
1479	5.94832040715669	-9.47808623547933	0.182197	SIEMENS	site05
1480	5.96341323249175	-4.91672797290685	0.168467	SIEMENS	site05
1481	0.878623501477995	5.88327983090214	0.0807753	GE MEDICAL SYSTEMS	site18
1482	-4.61930999606129	-2.56399842099723	0.0541174	SIEMENS	site12
1483	5.35133380629432	-6.40879975020927	0.102929	GE MEDICAL SYSTEMS	site10
1484	-2.42258106346597	1.557955084534	0.202188	SIEMENS	site21
1485	-2.73691202227696	0.141251687328267	0.0805098	SIEMENS	site15
1486	6.91056538325787	-1.67507006961258	0.103655	GE MEDICAL SYSTEMS	site18
1487	0.720013960967372	1.56723805007704	0.147918	Philips Medical Systems	site19
1488	2.06490161999578	1.37174181014157	0.169719	SIEMENS	site12
1489	1.34510166971075	3.00726344393541	0.183255	SIEMENS	site16
1490	7.94221619827829	1.55422414912284	0.0919569	GE MEDICAL SYSTEMS	site18
1491	-0.807939973765719	-10.3650619513563	0.0902811	SIEMENS	site21
1492	0.504281072709405	-1.68212722440154	0.289309	GE MEDICAL SYSTEMS	site04
1493	-0.817557408479653	-4.52182641601758	0.162613	SIEMENS	site15
1494	2.43276562984507	2.02382433579592	0.26489	SIEMENS	site16
1495	2.17810916455528	0.826128117237726	0.216043	SIEMENS	site15
1496	-4.78020718714198	2.28075026431786	0.0572089	SIEMENS	site03
1497	6.1224286818184	-2.79481799641802	0.146079	Philips Medical Systems	site19
1498	1.93745238283663	0.023991658088286	0.196935	Philips Medical Systems	site17
1499	-0.358838966137135	0.672773898922956	0.155074	SIEMENS	site15
1500	-0.397643061249618	-1.17287671366491	0.112685	GE MEDICAL SYSTEMS	site10
1501	0.635608174455808	2.60677798895324	0.192074	SIEMENS	site14
1502	-0.743586769355887	-3.97069893562692	0.0519563	SIEMENS	site06
1503	8.80448849414595	-2.96256662445728	0.254596	SIEMENS	site12
1504	-3.84216998646643	2.29471167316977	0.0850934	SIEMENS	site02
1505	-5.47103412767796	-0.848940632585513	0.0898824	GE MEDICAL SYSTEMS	site04
1506	-1.54878761133429	-4.75736735935996	0.0492451	GE MEDICAL SYSTEMS	site10
1507	-2.11985937571842	-0.105834580381443	0.114894	SIEMENS	site02
1508	-7.71011454977318	6.2905432608773	0.0669212	SIEMENS	site07
1509	0.474623802293691	0.922720702539372	0.146455	SIEMENS	site09
1510	2.78630436201252	3.5849888620276	0.0598991	SIEMENS	site16
1511	-5.46659249345569	-0.375128588005095	0.130397	Philips Medical Systems	site17
1512	-1.44047429934744	2.59963462372728	0.0695157	SIEMENS	site02
1513	3.98462876190773	3.56395389281208	0.138552	SIEMENS	site02
1514	7.63294717155935	0.587448878729148	0.174068	GE MEDICAL SYSTEMS	site04
1515	9.36953284719966	2.34502276535747	0.198309	GE MEDICAL SYSTEMS	site18
1516	0.875161563741882	-6.19198802068154	0.0828231	SIEMENS	site12
1517	-3.942275896957	4.94439699110806	0.219646	GE MEDICAL SYSTEMS	site18
1518	0.827549756692889	-1.51002509687877	0.165197	SIEMENS	site11
1519	-3.32370865863892	5.31947193627366	0.127038	SIEMENS	site16
1520	-4.37403597316748	5.82714295698509	0.0838543	SIEMENS	site07
1521	-3.20117161521766	3.04666312724202	0.117847	SIEMENS	site21
1522	-4.35674456983415	-3.21528060602484	0.227924	GE MEDICAL SYSTEMS	site13
1523	1.22023847832747	-8.26308754218093	0.124872	SIEMENS	site20
1524	-5.73409675825529	1.41063893321479	0.062095	GE MEDICAL SYSTEMS	site13
1525	0.120501770032302	0.0756822092858364	0.116829	SIEMENS	site16
1526	10.0073016398248	1.23529025230588	0.14545	SIEMENS	site16
1527	0.647652644923076	-0.239405762805714	0.124396	GE MEDICAL SYSTEMS	site10
1528	-4.77295842664065	2.40553002019808	0.186337	SIEMENS	site03
1529	9.26781884388794	1.13100972469016	0.0905754	SIEMENS	site02
1530	-2.96587683770349	1.50837546682112	0.231011	GE MEDICAL SYSTEMS	site13
1531	-0.290761979825972	0.314265102035566	0.151912	SIEMENS	site12
1532	0.718543101115093	-2.09500173011757	0.121193	Philips Medical Systems	site01
1533	-1.12077434999761	5.04541121786263	0.0810078	SIEMENS	site02
1534	-4.25921077270619	4.18767810956951	0.270747	SIEMENS	site09
1535	-2.62017338911616	0.928491997771775	0.0972946	SIEMENS	site16
1536	-2.85781380634546	-1.58443734078708	0.105525	SIEMENS	site16
1537	-4.28201997370948	0.431733876285137	0.0679054	SIEMENS	site14
1538	-4.03707992994332	-11.8412618553705	0.0747747	SIEMENS	site15
1539	0.876056841912663	1.77529396627893	0.151012	SIEMENS	site09
1540	2.32131745943396	0.978484615136057	0.111942	SIEMENS	site11
1541	-4.74140288942118	-1.54590993469151	0.049259	SIEMENS	site14
1542	2.54927679653667	-0.929122652708023	0.147834	SIEMENS	site16
1543	-4.06684816222397	4.52516478772165	0.0837716	SIEMENS	site20
1544	2.84765035919714	-0.93344546911882	0.131095	SIEMENS	site03
1545	-4.70570900008249	1.5531542509648	0.214552	SIEMENS	site07
1546	1.20964124638871	4.78057532575632	0.092897	SIEMENS	site09
1547	1.85542047574641	2.97476930228066	0.227945	SIEMENS	site14
1548	-0.355276707003323	2.05927484341942	0.0615367	SIEMENS	site09
1549	-2.9557985655396	-2.55116024309131	0.203653	GE MEDICAL SYSTEMS	site10
1550	0.980994187794458	-1.35915571535967	0.080645	SIEMENS	site14
1551	0.652896210337218	-2.2802336554534	0.102046	Philips Medical Systems	site17
1552	-4.68234383566105	3.81907295206415	0.0845667	SIEMENS	site16
1553	2.36250702370168	0.4683687515533	0.0838322	SIEMENS	site06
1554	-3.1854772904046	-7.11483544028112	0.113326	GE MEDICAL SYSTEMS	site04
1555	0.283613821867848	3.06457286726297	0.122767	GE MEDICAL SYSTEMS	site08
1556	0.0514583334811576	2.94051291837716	0.12677	SIEMENS	site14
1557	-0.608197999986268	1.53822560919095	0.106341	Philips Medical Systems	site17
1558	-1.21543237808563	5.85018670582667	0.101224	SIEMENS	site02
1559	-0.301233184031158	-1.1620351082182	0.23614	SIEMENS	site21
1560	6.59733416050444	5.80081168986293	0.0712424	SIEMENS	site02
1561	1.68132180996077	4.15988926434547	0.155069	SIEMENS	site07
1562	0.215562552412582	0.206528797594701	0.100782	GE MEDICAL SYSTEMS	site04
1563	-0.696175637842631	-5.24027470082018	0.100475	SIEMENS	site21
1564	-2.01766657125855	3.37973339260935	0.0805774	GE MEDICAL SYSTEMS	site13
1565	0.154142268310051	2.69958578513203	0.116623	SIEMENS	site14
1566	0.31828595925901	-3.04053801370291	0.127896	Philips Medical Systems	site17
1567	2.62195811844428	1.74539068641133	0.293651	SIEMENS	site16
1568	4.15826707038215	3.51383299855764	0.140176	SIEMENS	site03
1569	5.27165840890844	0.136307712090268	0.190674	SIEMENS	site14
1570	13.2446786234241	-0.316420604515601	0.151908	SIEMENS	site11
1571	-1.52144659408191	-0.982798206955886	0.281766	GE MEDICAL SYSTEMS	site13
1572	5.67079024403446	-6.33634403016934	0.0734851	SIEMENS	site05
1573	4.16214699642496	1.18235790346664	0.238004	SIEMENS	site11
1574	7.40648704948258	2.72335713709835	0.155554	Philips Medical Systems	site17
1575	-3.27719317829524	2.5517372160515	0.127039	GE MEDICAL SYSTEMS	site04
1576	-3.39660199518833	1.57338622173257	0.250371	Philips Medical Systems	site17
1577	1.47196896166379	1.17631521639181	0.181634	Philips Medical Systems	site17
1578	-4.25575757778847	-1.28389435727824	0.081253	SIEMENS	site03
1579	0.455780367635319	-4.42496329041434	0.175345	SIEMENS	site16
1580	-3.12719623190168	0.331669901203019	0.0904011	SIEMENS	site11
1581	3.76399460801909	4.80298381099628	0.190184	SIEMENS	site11
1582	1.62871148443491	1.54603498148241	0.111328	SIEMENS	site06
1583	2.18763862252025	1.52721043917006	0.289638	GE MEDICAL SYSTEMS	site18
1584	1.8903081013752	1.13883035962389	0.235652	SIEMENS	site20
1585	0.295269906436804	2.09240678173568	0.0779927	SIEMENS	site21
1586	-2.08147159930257	-4.29369286489831	0.106713	GE MEDICAL SYSTEMS	site13
1587	-1.57554611241244	-0.427354724705575	0.105579	SIEMENS	site03
1588	-2.69639496725405	2.52304313876035	0.123069	SIEMENS	site20
1589	2.18773470236051	0.558115434334266	0.149904	SIEMENS	site06
1590	-2.04690852701586	-9.12660025229953	0.0916938	SIEMENS	site20
1591	4.12122324532495	0.242604379748367	0.2369	SIEMENS	site07
1592	-2.27764545777723	-2.73367974336785	0.0963618	SIEMENS	site16
1593	-3.03746965392812	-4.02608372327829	0.212026	SIEMENS	site02
1594	-3.70683689604172	-2.21020012165977	0.164113	SIEMENS	site16
1595	-2.71806556904486	5.37811335171875	0.0623692	SIEMENS	site16
1596	7.27048463189728	6.49123547366928	0.0982561	SIEMENS	site02
1597	-1.91811203586319	3.32317947737929	0.152223	SIEMENS	site03
1598	-0.366329386983227	-0.297024628819769	0.163586	GE MEDICAL SYSTEMS	site18
1599	-1.35154304100491	-4.76060820241324	0.114195	SIEMENS	site02
1600	-1.60700258168993	-6.81662389198567	0.10291	Philips Medical Systems	site01
1601	0.462096536312599	0.504522798538682	0.107853	SIEMENS	site16
1602	-1.67116143187049	3.25279970060743	0.122298	SIEMENS	site16
1603	-4.60500077976801	-3.64350442033094	0.0636398	GE MEDICAL SYSTEMS	site04
1604	4.0499491104454	1.87873555176674	0.0944326	GE MEDICAL SYSTEMS	site04
1605	5.02314409991499	1.99232440199714	0.289801	GE MEDICAL SYSTEMS	site13
1606	-6.84855152775007	-1.04644137149967	0.0578335	SIEMENS	site21
1607	-2.91709347505222	2.91435759244384	0.0695395	SIEMENS	site20
1608	1.25359671168199	-0.366505304792825	0.22993	SIEMENS	site11
1609	10.5460917049922	0.856762292352742	0.177367	GE MEDICAL SYSTEMS	site22
1610	9.90297754700481	1.52045857127836	0.298126	SIEMENS	site02
1611	-4.48084760021839	-4.22621961452101	0.207977	Philips Medical Systems	site01
1612	3.01265420647734	-3.11145739820456	0.126299	SIEMENS	site06
1613	-3.53324610166053	-5.90051106350707	0.134203	GE MEDICAL SYSTEMS	site04
1614	-4.55978254428076	3.0969443471067	0.0681792	SIEMENS	site06
1615	-2.43228472846273	0.583321086031944	0.161303	GE MEDICAL SYSTEMS	site13
1616	-0.792025363236226	-2.13106064468906	0.0982049	GE MEDICAL SYSTEMS	site10
1617	1.28241044425356	-2.20449459156063	0.100832	GE MEDICAL SYSTEMS	site10
1618	-3.95328671051903	3.6138500125326	0.108315	GE MEDICAL SYSTEMS	site04
1619	-6.0250726806987	1.45312504902243	0.209027	SIEMENS	site14
1620	1.31581613648307	-2.85930066814239	0.273201	SIEMENS	site11
1621	-3.21696361554213	3.32370404601458	0.128973	SIEMENS	site02
1622	2.66636792618286	-5.42064816550677	0.123651	GE MEDICAL SYSTEMS	site10
1623	12.7803720331399	4.30401518872633	0.140921	SIEMENS	site12
1624	-4.61421191378761	3.39091977881053	0.0767787	SIEMENS	site14
1625	4.37401731062645	1.41935130304959	0.211525	SIEMENS	site07
1626	0.401656257119755	2.41643662685412	0.191712	GE MEDICAL SYSTEMS	site13
1627	-4.26353741016626	4.26335085577168	0.0892536	SIEMENS	site02
1628	2.73758346858055	3.60040121201715	0.0753601	SIEMENS	site06
1629	-1.35735637824115	-0.631030633777955	0.200567	SIEMENS	site12
1630	-5.27656703753109	4.28579497287958	0.0329137	SIEMENS	site02
1631	-3.37616404727793	2.24577886838553	0.101787	Philips Medical Systems	site17
1632	11.581415647394	6.24308812809882	0.229748	SIEMENS	site06
1633	2.51552903531776	-3.71114810485281	0.279522	SIEMENS	site06
1634	-2.53910891082226	-0.395567530592897	0.227532	SIEMENS	site03
1635	-2.12817548548614	-3.13042118105999	0.0598998	SIEMENS	site09
1636	-3.23145058325602	2.20957701368919	0.151706	SIEMENS	site07
1637	-0.849861468821693	2.85438928901437	0.108953	SIEMENS	site03
1638	1.09071567291266	-5.68899595907466	0.150651	SIEMENS	site15
1639	-0.627843578701603	0.574358394943818	0.0986667	Philips Medical Systems	site01
1640	0.651535704229773	-3.73260907323168	0.104746	SIEMENS	site11
1641	-3.52237555961882	0.90812843415188	0.0798237	SIEMENS	site16
1642	-4.31824472802375	0.459419885598716	0.149837	Philips Medical Systems	site01
1643	2.85125813780374	-0.339137556263082	0.187423	Philips Medical Systems	site01
1644	0.656450722687602	4.69194916832667	0.13376	GE MEDICAL SYSTEMS	site08
1645	-0.285098777674049	0.67552257935859	0.155339	SIEMENS	site03
1646	-2.88995141764076	1.6256214357815	0.218949	GE MEDICAL SYSTEMS	site13
1647	-3.13392445945386	1.78073580839155	0.05681	SIEMENS	site05
1648	1.55097501963283	0.75247157515528	0.0925004	SIEMENS	site14
1649	-5.53029592159145	3.44626208550148	0.0903266	SIEMENS	site03
1650	10.9123946603727	2.90860828968813	0.15796	SIEMENS	site12
1651	0.576132114086744	0.593061061472939	0.106396	SIEMENS	site14
1652	4.17255862651126	-4.79635718820924	0.122286	SIEMENS	site12
1653	-4.51446018123098	-2.43404294441217	0.0445229	SIEMENS	site02
1654	-5.169536064492	0.129763663439174	0.0785881	SIEMENS	site02
1655	-2.3651177249416	2.65139811582983	0.161093	SIEMENS	site07
1656	-2.40469705811534	2.45800560974296	0.0734478	SIEMENS	site14
1657	2.89168159211437	2.79875890114397	0.156972	SIEMENS	site16
1658	0.503535619315514	-0.79510042487743	0.22488	SIEMENS	site21
1659	-3.60845850287775	4.27832651683219	0.0827522	SIEMENS	site02
1660	1.20602663303135	-7.32691674798655	0.105745	GE MEDICAL SYSTEMS	site10
1661	-5.88388205206567	3.58638809285506	0.120012	Philips Medical Systems	site19
1662	-3.57932178418387	-0.955562239456984	0.0544422	SIEMENS	site16
1663	-0.520446839706755	2.77995156952413	0.126214	SIEMENS	site11
1664	-2.74520632475569	0.716355167314324	0.175846	SIEMENS	site16
1665	-5.43065592925198	-3.67291253839683	0.106097	Philips Medical Systems	site01
1666	-1.06413193283258	-0.00949515595553804	0.0613411	GE MEDICAL SYSTEMS	site13
1667	-2.43209190760634	3.68170828860759	0.297102	SIEMENS	site03
1668	-2.49046265660057	-4.19417957855226	0.107495	SIEMENS	site06
1669	-2.48083469651611	-0.370703533943668	0.0666728	SIEMENS	site02
1670	-5.19871259836346	-0.680348097466676	0.216346	SIEMENS	site06
1671	2.69032675275533	1.72695929681342	0.0771369	SIEMENS	site16
1672	1.93651182792982	1.34748352376946	0.150574	SIEMENS	site20
1673	3.23872709618318	0.858828180953357	0.101712	SIEMENS	site05
1674	-2.703767695833	-2.79954123681561	0.0658567	SIEMENS	site03
1675	-0.964942468532129	-0.851703386657586	0.0882611	GE MEDICAL SYSTEMS	site10
1676	-3.04761187280347	3.3901764893502	0.0754733	GE MEDICAL SYSTEMS	site13
1677	10.3463611060044	7.24374238705534	0.220195	SIEMENS	site06
1678	-1.59678225155212	3.50399335927763	0.0997576	GE MEDICAL SYSTEMS	site13
1679	1.79110215194115	3.19837384458318	0.133887	GE MEDICAL SYSTEMS	site10
1680	1.12381693525126	-0.825554932875681	0.123267	SIEMENS	site20
1681	-5.0030004126711	1.12822528049144	0.120745	SIEMENS	site05
1682	0.145368116330793	1.18222796590909	0.263773	GE MEDICAL SYSTEMS	site04
1683	0.287030079255383	-1.62135699409191	0.198056	SIEMENS	site21
1684	4.15771348271578	3.54073863775124	0.180183	GE MEDICAL SYSTEMS	site13
1685	-2.51625316953521	-0.842344284812684	0.07187	SIEMENS	site16
1686	0.370621584366508	-0.781132920449573	0.202035	SIEMENS	site09
1687	8.59193621515362	3.63966463127032	0.222866	GE MEDICAL SYSTEMS	site10
1688	0.678692493084653	3.12044373561521	0.0843554	GE MEDICAL SYSTEMS	site08
1689	-4.57489933858291	-0.0565760044588036	0.178312	Philips Medical Systems	site17
1690	-1.62240930143788	-0.000106492783163908	0.212904	Philips Medical Systems	site17
1691	-0.91455033260342	1.13838861534177	0.181718	SIEMENS	site06
1692	-3.65739682249148	0.955805778988397	0.0625879	SIEMENS	site03
1693	4.74964980644904	2.81049143794688	0.132632	SIEMENS	site15
1694	-3.20257139799986	-0.775419150122355	0.0860211	SIEMENS	site14
1695	3.48598313173925	-2.35983111786114	0.0809714	GE MEDICAL SYSTEMS	site04
1696	-3.95664013895526	-1.25966826475007	0.136814	SIEMENS	site03
1697	4.3461066655172	-0.978253182918286	0.165925	SIEMENS	site06
1698	-4.3203420484821	-2.43697423936958	0.246156	SIEMENS	site02
1699	-7.86550413825393	2.13380797191323	0.2037	SIEMENS	site21
1700	5.80567525637817	2.52380919248318	0.0718232	SIEMENS	site02
1701	1.52916436065018	5.16215533561803	0.132845	GE MEDICAL SYSTEMS	site13
1702	3.23873551137624	2.09879424076466	0.0987346	SIEMENS	site21
1703	-2.80397911629584	-3.18040803466786	0.0674728	GE MEDICAL SYSTEMS	site04
1704	2.26095089182348	-2.542291936277	0.0980155	SIEMENS	site20
1705	-2.41352613881356	1.69864889723359	0.111592	SIEMENS	site02
1706	5.67392763813558	-1.35348668428999	0.28033	SIEMENS	site05
1707	0.0768506621662766	4.06541029541691	0.131317	SIEMENS	site16
1708	-0.866312836809478	2.80394862468256	0.0624059	SIEMENS	site16
1709	3.69289963196279	-2.14022540811186	0.160315	GE MEDICAL SYSTEMS	site04
1710	1.53823049994165	2.72124161850138	0.137557	SIEMENS	site12
1711	-2.14618959766618	3.40599443532027	0.170273	SIEMENS	site12
1712	-4.13234552934585	-2.35419372621999	0.039396	SIEMENS	site21
1713	-3.2489903848781	-0.349124271906078	0.0464483	GE MEDICAL SYSTEMS	site22
1714	-4.34968010952025	2.03809360336084	0.0459506	SIEMENS	site16
1715	1.3773805987607	1.79315676550576	0.110578	SIEMENS	site06
1716	-4.52161921466128	-7.47847430415698	0.0512443	GE MEDICAL SYSTEMS	site10
1717	0.181692099352583	1.06837323023504	0.159684	SIEMENS	site21
1718	-0.263149529080882	-2.32096547816884	0.0534807	SIEMENS	site14
1719	3.52569424565453	4.34288153394895	0.11138	SIEMENS	site12
1720	3.25084784545137	-2.08292556946727	0.223964	SIEMENS	site09
1721	4.89212335697718	-0.952330593746433	0.255821	GE MEDICAL SYSTEMS	site08
1722	5.48235713699506	3.58614590179065	0.114506	SIEMENS	site12
1723	2.53433452625859	-4.87466108573023	0.108464	SIEMENS	site05
1724	0.264376670483166	2.7811322761843	0.196382	SIEMENS	site09
1725	5.57029242488534	1.79557500043675	0.143831	SIEMENS	site05
1726	-6.76922783285825	1.96793588945798	0.0874149	SIEMENS	site12
1727	-2.3044563502189	3.84389661702302	0.146297	Philips Medical Systems	site17
1728	2.35674557693821	0.866304666092241	0.202563	SIEMENS	site02
1729	-2.10990626764687	-5.53787215074229	0.0839475	SIEMENS	site02
1730	0.161292623869082	-15.0116012609788	0.201314	SIEMENS	site07
1731	10.3290482894599	2.08987371076183	0.193245	SIEMENS	site02
1732	-4.57127662633975	-0.490439827650333	0.072414	SIEMENS	site06
1733	6.58111852656265	6.17250849923197	0.19451	SIEMENS	site03
1734	-2.29783529763548	2.81849001073461	0.0819902	SIEMENS	site07
1735	-2.73054604983623	-2.42965278289273	0.0420904	GE MEDICAL SYSTEMS	site18
1736	-4.02144573745319	2.37260809327722	0.0573822	SIEMENS	site16
1737	-5.11938028937943	3.88346473793184	0.0748227	SIEMENS	site03
1738	-4.32340971077886	0.451347493630646	0.076992	SIEMENS	site16
1739	8.24309639953575	-0.554400485182908	0.186619	SIEMENS	site21
1740	-2.24543793138867	-0.528979065007428	0.239901	Philips Medical Systems	site17
1741	-4.72256010187853	-0.236673459713055	0.110688	Philips Medical Systems	site01
1742	2.75267736965675	1.68546752298059	0.0878666	SIEMENS	site21
1743	7.03743157267006	-0.0915341000917141	0.220439	SIEMENS	site05
1744	0.623136953594896	-0.844373749081072	0.282502	Philips Medical Systems	site01
1745	-8.16704467417464	3.65838995453654	0.257458	SIEMENS	site20
1746	-2.58247269871008	1.70220578240832	0.148303	Philips Medical Systems	site01
1747	10.5786342035891	1.67289240657496	0.239859	SIEMENS	site09
1748	-3.59134366557543	3.39682884311887	0.111607	SIEMENS	site14
1749	-2.47127347332187	4.45600949280471	0.12791	SIEMENS	site02
1750	-1.91384249391621	-0.847483625780402	0.0992236	GE MEDICAL SYSTEMS	site18
1751	-0.00406766513166396	-0.543851590299953	0.169843	SIEMENS	site03
1752	-3.19088823250676	5.94741406130599	0.0553501	GE MEDICAL SYSTEMS	site13
1753	3.84512739403169	-9.00502157432837	0.17345	SIEMENS	site11
1754	1.44697753467593	-2.74288643095682	0.0939187	GE MEDICAL SYSTEMS	site10
1755	-0.367787106481789	2.80784801963977	0.142331	SIEMENS	site12
1756	4.12662067750257	-3.36749181564141	0.22811	SIEMENS	site09
1757	0.350998284632427	0.480257069632178	0.141149	SIEMENS	site14
1758	-1.03047008063255	0.0694516953884141	0.222234	SIEMENS	site02
1759	-5.86900977878571	0.757814716384987	0.0712607	SIEMENS	site03
1760	-1.95411781712765	-5.04666382909662	0.111611	SIEMENS	site12
1761	9.7597145835276	-3.76294214489106	0.126332	SIEMENS	site16
1762	1.49635875859418	-0.856707275614715	0.121557	GE MEDICAL SYSTEMS	site04
1763	-2.72508564432855	3.57900190950926	0.057152	GE MEDICAL SYSTEMS	site04
1764	-2.70502570626633	-10.243938761598	0.0852883	SIEMENS	site20
1765	4.39786175260123	1.11914987248692	0.17966	Philips Medical Systems	site17
1766	0.255610326238274	1.96564509236608	0.0554787	SIEMENS	site06
1767	3.5027551604296	0.674183157777758	0.0716247	GE MEDICAL SYSTEMS	site18
1768	3.86223465267986	-10.7679820022718	0.142107	SIEMENS	site12
1769	4.11951366117688	3.97205102018092	0.120341	SIEMENS	site15
1770	0.360304891620288	-1.71098490950188	0.156041	SIEMENS	site03
1771	1.70147804433317	1.30599637972905	0.14315	SIEMENS	site09
1772	-3.61821914213406	1.87937493095469	0.0698292	SIEMENS	site02
1773	-2.61231687004778	-0.624663377866981	0.0623715	SIEMENS	site20
1774	0.435104195392766	-0.511570173730051	0.101438	SIEMENS	site21
1775	-1.70895955716996	3.57257850267341	0.067844	SIEMENS	site20
1776	-2.97396121324469	3.36239551606923	0.0925979	SIEMENS	site07
1777	-1.71429562261752	2.42656019523754	0.0719891	SIEMENS	site21
1778	-5.61338269959136	3.11372118105086	0.0922002	Philips Medical Systems	site17
1779	-2.761020892431	-0.903889796629802	0.26616	Philips Medical Systems	site17
1780	-6.29218534782561	1.16342078801719	0.239396	SIEMENS	site03
1781	0.594756016276942	2.27204639434717	0.175747	SIEMENS	site06
1782	-1.76076005137243	0.18130944164005	0.0525306	SIEMENS	site16
1783	1.33258058204382	0.666118585719933	0.209252	SIEMENS	site16
1784	-0.954100121946788	0.990287672465116	0.136028	SIEMENS	site20
1785	-3.3544803890769	0.655713621826776	0.294158	SIEMENS	site12
1786	-5.67680513309689	2.91275028224101	0.0779395	SIEMENS	site20
1787	-4.88527125345346	-4.88232064613419	0.136898	Philips Medical Systems	site01
1788	-1.05678182399135	-2.48596676189158	0.0991567	Philips Medical Systems	site17
1789	0.409467841557827	1.94739215932779	0.153228	GE MEDICAL SYSTEMS	site08
1790	-0.278129047237347	1.98722545684942	0.167042	SIEMENS	site16
1791	2.12788920026115	0.857837150202915	0.225891	Philips Medical Systems	site17
1792	2.19798405497169	2.29662023320943	0.126856	Philips Medical Systems	site17
1793	3.09477079152292	-2.13538413518422	0.16748	SIEMENS	site16
1794	12.0877343874037	8.81631523444414	0.121885	SIEMENS	site16
1795	-2.4621381343705	4.01917873929757	0.102558	SIEMENS	site06
1796	-0.152014877220056	-2.43172589436999	0.110454	Philips Medical Systems	site01
1797	-2.44174896827015	0.0278642038223836	0.1341	Philips Medical Systems	site17
1798	0.847898288460085	2.46639294972676	0.0538413	SIEMENS	site09
1799	2.3798517506291	0.796805124830767	0.100863	GE MEDICAL SYSTEMS	site08
1800	-2.06282204793659	0.303041851841297	0.0998395	SIEMENS	site02
1801	1.7823556967737	3.82598818008293	0.117143	Philips Medical Systems	site19
1802	0.162490579354486	2.5306502745964	0.0851016	GE MEDICAL SYSTEMS	site13
1803	7.49495101472141	4.29598072067354	0.114045	SIEMENS	site09
1804	-2.7486908555901	0.800376086553815	0.0724999	SIEMENS	site16
1805	-4.86258206024134	-1.06072051339386	0.060222	SIEMENS	site02
1806	-2.50112834608527	3.49771797216054	0.22983	GE MEDICAL SYSTEMS	site18
1807	1.56924011120407	3.14037790441801	0.0770177	SIEMENS	site14
1808	1.13504618863818	-7.18740895336201	0.0584881	GE MEDICAL SYSTEMS	site13
1809	-1.64420204930063	0.499272399078431	0.258177	SIEMENS	site03
1810	-2.56859181499952	-0.156286941067595	0.114127	GE MEDICAL SYSTEMS	site10
1811	-5.58451814945557	6.13949233635276	0.113252	SIEMENS	site02
1812	2.07221238406507	5.17894733184334	0.126943	SIEMENS	site16
1813	-3.73699689161691	-0.157970845957751	0.0902774	Philips Medical Systems	site01
1814	-3.27945490795104	-1.7768246067724	0.135582	SIEMENS	site16
1815	-3.47446771782934	0.907385869900927	0.100113	GE MEDICAL SYSTEMS	site13
1816	3.13997300802057	-1.33997958335532	0.0840163	SIEMENS	site11
1817	4.64895377102816	0.245736036587099	0.14944	GE MEDICAL SYSTEMS	site18
1818	-1.38450760359151	0.0488008110010631	0.106139	GE MEDICAL SYSTEMS	site08
1819	7.8258674746145	-3.32239174383321	0.191156	SIEMENS	site09
1820	-5.53281719189054	-1.59645247783877	0.112555	GE MEDICAL SYSTEMS	site13
1821	-1.92234273124999	-11.4743581941853	0.138038	Philips Medical Systems	site19
1822	-2.33184117424747	-2.00928549039714	0.231152	GE MEDICAL SYSTEMS	site10
1823	9.54259102816103	2.05634723906961	0.127439	SIEMENS	site07
1824	-2.57784790492942	2.55092921640742	0.212776	Philips Medical Systems	site19
1825	11.7933608280461	4.09971843153727	0.128946	SIEMENS	site07
1826	-2.80189888823777	-2.30638402642428	0.24974	SIEMENS	site14
1827	-4.79146757137344	-0.905553682237586	0.0565377	SIEMENS	site05
1828	1.32510278548092	-6.33523022439318	0.174075	SIEMENS	site03
1829	-2.89891282726084	-3.12684573718063	0.176288	GE MEDICAL SYSTEMS	site10
1830	1.11010477939137	3.02386812362927	0.191559	Philips Medical Systems	site17
1831	-0.27727809984811	-1.29553841459761	0.10344	GE MEDICAL SYSTEMS	site04
1832	-0.388728266498535	-11.9704490608137	0.075054	SIEMENS	site12
1833	-0.772597135855261	1.40717221516303	0.124101	SIEMENS	site12
1834	4.60195507532241	4.2102014810838	0.143235	SIEMENS	site06
1835	-3.26455694966267	6.88443015762909	0.0564252	SIEMENS	site05
1836	0.15033109784855	0.19204068686352	0.0824713	SIEMENS	site02
1837	-1.50266966636016	2.46509683723944	0.11912	Philips Medical Systems	site17
1838	5.10440374878338	2.76207328562136	0.158428	SIEMENS	site06
1839	-0.272007177628664	0.936861590461766	0.26429	GE MEDICAL SYSTEMS	site13
1840	6.90720444065911	-1.99339245369366	0.0901835	GE MEDICAL SYSTEMS	site08
1841	-4.64495841837851	0.873428062795307	0.0821048	GE MEDICAL SYSTEMS	site04
1842	-5.57061857855587	1.45012740352246	0.155378	Philips Medical Systems	site17
1843	2.67406507540773	-2.91780702823203	0.247631	Philips Medical Systems	site01
1844	-2.82035092954416	-3.08723908655448	0.139641	GE MEDICAL SYSTEMS	site04
1845	-1.28098839665533	-1.68079622958617	0.218234	SIEMENS	site07
1846	5.16644297976295	2.54006833713896	0.0809781	SIEMENS	site14
1847	-2.94765604495373	1.64371307208625	0.288437	SIEMENS	site21
1848	-0.950150073303922	2.22096650076165	0.216591	SIEMENS	site16
1849	5.6931517547342	-0.766521140714659	0.129506	SIEMENS	site14
1850	9.38142210882625	-8.31641759654889	0.178472	SIEMENS	site20
1851	-6.00096067589069	7.54397348054462	0.0614117	SIEMENS	site03
1852	-1.51267770227401	2.90264826189239	0.153944	SIEMENS	site02
1853	7.77192857015873	3.32234608622305	0.138324	GE MEDICAL SYSTEMS	site04
1854	0.941514491950607	-4.33116241112708	0.224376	GE MEDICAL SYSTEMS	site10
1855	-2.9125870569111	-0.3552993644276	0.26337	SIEMENS	site11
1856	0.270942789603719	2.28835151410936	0.159869	SIEMENS	site14
1857	-1.80442099154385	2.07104941371953	0.166023	SIEMENS	site02
1858	-0.939655764860912	-3.72210377625	0.253918	SIEMENS	site07
1859	-2.62832519658566	0.231229705054198	0.107155	SIEMENS	site12
1860	-2.18695345927154	-0.191710587264726	0.100053	GE MEDICAL SYSTEMS	site08
1861	5.64836121612045	-0.493749354397681	0.262704	GE MEDICAL SYSTEMS	site04
1862	-1.35701210353219	4.33374465826843	0.0734406	SIEMENS	site14
1863	-1.20462878891093	-0.537085269472276	0.0429207	SIEMENS	site02
1864	-1.35192278579448	-0.124513068054641	0.0748395	SIEMENS	site12
1865	-4.24297785078982	0.393763891693129	0.106033	SIEMENS	site20
1866	-0.638387752549055	-0.374275464723572	0.135556	SIEMENS	site14
1867	0.309857253432512	0.460632688629053	0.101385	Philips Medical Systems	site17
1868	-5.76213265142734	1.32679087803252	0.0404736	GE MEDICAL SYSTEMS	site04
1869	4.09897389117786	-0.00213582265761604	0.0778495	SIEMENS	site20
1870	-2.27845039411418	1.0625074211155	0.167875	SIEMENS	site05
1871	1.52283802577308	2.77434035462475	0.212115	SIEMENS	site02
1872	3.26421921198986	0.640093334160663	0.271591	GE MEDICAL SYSTEMS	site18
1873	0.358491788190901	-10.261091805407	0.0760738	SIEMENS	site15
1874	-2.88569183758669	0.377759081626439	0.0922478	SIEMENS	site16
1875	-2.49394301539582	-4.62700082042161	0.175625	SIEMENS	site20
1876	3.37097773858003	-6.27860437030975	0.11956	SIEMENS	site15
1877	-1.36257003587279	-1.05079832638419	0.0934416	SIEMENS	site16
1878	-2.42959657260107	-2.1762259812107	0.211865	GE MEDICAL SYSTEMS	site04
1879	-0.801101290978628	1.63111119994643	0.130606	SIEMENS	site21
1880	0.813928702413068	-0.861769691723092	0.108218	GE MEDICAL SYSTEMS	site04
1881	-2.8300514140792	1.30051608749143	0.075831	GE MEDICAL SYSTEMS	site04
1882	2.38544818998431	-1.00123807714922	0.28613	Philips Medical Systems	site01
1883	0.705334950261474	-0.0737712274648729	0.104325	SIEMENS	site05
1884	-5.96222529830904	-0.283232339380834	0.0950215	Philips Medical Systems	site01
1885	-1.74244701679396	-0.987581281353604	0.229885	SIEMENS	site16
1886	5.58904328648728	2.9055690283578	0.211661	SIEMENS	site14
1887	-0.128130080777284	-0.0356803919014463	0.236285	SIEMENS	site11
1888	-8.00469142518321	1.73949835450778	0.238634	SIEMENS	site03
1889	-0.136570180528483	-2.47168235750734	0.0873348	GE MEDICAL SYSTEMS	site04
1890	4.92760630280524	1.5485373635947	0.161023	Philips Medical Systems	site19
1891	-1.10067806440162	-10.0192030260252	0.0551871	SIEMENS	site15
1892	1.01941693846404	1.99033829519107	0.123837	SIEMENS	site16
1893	-4.01413010188708	1.07610888095553	0.0828981	SIEMENS	site09
1894	-3.75643671764941	1.10424861214814	0.200009	SIEMENS	site07
1895	-3.87225374741585	-4.41669964896474	0.074963	SIEMENS	site02
1896	-0.456408951937096	-1.09429899220253	0.0728749	SIEMENS	site03
1897	0.664313554457038	-4.56239699102149	0.0904825	GE MEDICAL SYSTEMS	site10
1898	3.86447760732005	-1.79348669204329	0.152947	Philips Medical Systems	site19
1899	-0.163159080880135	0.705146990589489	0.233103	SIEMENS	site14
1900	-3.57051194213878	1.7450089699111	0.128149	Philips Medical Systems	site01
1901	-2.98381421635546	1.42932593973235	0.0983514	SIEMENS	site20
1902	-1.29154093289491	-0.03032973075456	0.0787649	SIEMENS	site21
1903	-0.841723158824174	1.85435283428003	0.0592992	GE MEDICAL SYSTEMS	site04
1904	-1.52298045713861	-1.24178068948454	0.256985	SIEMENS	site03
1905	-5.84501261297017	1.65067114251157	0.070246	SIEMENS	site05
1906	8.06185289088896	3.60780131521216	0.151791	SIEMENS	site16
1907	-3.0902677213675	-1.22423571162465	0.260625	SIEMENS	site21
1908	2.97884340663845	-2.26042395968173	0.284323	GE MEDICAL SYSTEMS	site04
1909	-0.143209001285703	1.78726452720543	0.183434	SIEMENS	site05
1910	-4.33523899444276	-1.41619751701523	0.225632	SIEMENS	site03
1911	6.49471482825537	2.17899409757431	0.273548	SIEMENS	site16
1912	-3.05488279155048	-2.62322841439208	0.205103	Philips Medical Systems	site17
1913	-2.02728151609684	3.12870112288906	0.122939	SIEMENS	site15
1914	0.690635947179781	-3.39451545803472	0.0987667	GE MEDICAL SYSTEMS	site04
1915	1.95532172027496	0.760509272179858	0.0682196	SIEMENS	site05
1916	3.63300216121383	-8.49571199457344	0.107896	GE MEDICAL SYSTEMS	site18
1917	-4.01272711163917	0.951058871233014	0.0868768	GE MEDICAL SYSTEMS	site04
1918	-0.950685219554685	4.38994881209669	0.0938457	SIEMENS	site20
1919	1.75278572928486	1.05263256330926	0.268294	SIEMENS	site09
1920	-3.00572326725235	-1.86605530201286	0.187546	SIEMENS	site20
1921	-3.80607819074631	0.986971125167426	0.0601149	SIEMENS	site02
1922	-1.79474609275002	-2.68268845247957	0.117856	SIEMENS	site16
1923	-1.47104001954411	2.24049094599762	0.095484	SIEMENS	site12
1924	0.142129098130875	1.5761969378898	0.157517	SIEMENS	site14
1925	-5.84255629540526	4.32899479505141	0.132344	GE MEDICAL SYSTEMS	site04
1926	5.92983600184048	2.48180211833836	0.150292	SIEMENS	site16
1927	1.77820316931308	-2.08848867763048	0.131466	SIEMENS	site06
1928	2.50985341037523	0.515834128046859	0.251432	SIEMENS	site07
1929	-0.0762045525546021	2.6414559826156	0.0550048	SIEMENS	site16
1930	3.4154694193181	-2.42983785698426	0.189232	GE MEDICAL SYSTEMS	site18
1931	-1.49843423853226	-1.5235783180925	0.0860556	SIEMENS	site09
1932	-0.313322231824561	-3.55713174371251	0.0604717	GE MEDICAL SYSTEMS	site10
1933	4.61460758125536	4.82393627372568	0.12042	Philips Medical Systems	site19
1934	0.800936700618442	-1.95258659341407	0.176204	SIEMENS	site12
1935	-3.44314520239298	-5.63869575069331	0.0958493	SIEMENS	site16
1936	11.2698956319396	5.06657328276908	0.108564	SIEMENS	site20
1937	-1.8566620613873	-0.291901121397839	0.0752311	Philips Medical Systems	site01
1938	-5.17314362874179	-6.98393065728769	0.164324	SIEMENS	site12
1939	-0.295466083965624	4.02003801423962	0.170158	SIEMENS	site06
1940	7.78364444273073	1.14531914228968	0.27641	SIEMENS	site12
1941	-0.265268397712072	2.10979203904011	0.200878	SIEMENS	site14
1942	-0.634789983915334	2.76682674128006	0.0863177	SIEMENS	site16
1943	3.42809996504579	-1.25827805896485	0.276631	SIEMENS	site16
1944	-2.40299441640806	3.39636032913229	0.065776	SIEMENS	site21
1945	-3.00441540505867	-12.371204217754	0.144573	SIEMENS	site15
1946	8.29214880537469	-2.60346638692533	0.25303	SIEMENS	site09
1947	-1.54156408034903	1.54400651448706	0.148113	Philips Medical Systems	site17
1948	1.49925655872536	-2.73393147631904	0.129746	Philips Medical Systems	site17
1949	5.79645334942216	1.66986492789221	0.149094	SIEMENS	site16
1950	-1.38547015767302	1.22343025642385	0.0495157	SIEMENS	site21
1951	-2.81530767390592	3.50696291216517	0.134364	GE MEDICAL SYSTEMS	site10
1952	-3.59299215135424	0.0413168986491174	0.152392	GE MEDICAL SYSTEMS	site10
1953	1.4299407166309	1.54891819955942	0.175127	SIEMENS	site14
1954	-6.18951555048873	-1.61166182363813	0.0450794	SIEMENS	site20
1955	-4.7996802725656	-5.96276669842117	0.0448393	SIEMENS	site05
1956	10.4155069178175	2.32731917210873	0.174852	Philips Medical Systems	site17
1957	2.16046621090405	6.61839589043321	0.111758	SIEMENS	site06
1958	0.761102586362301	2.54054019501064	0.167187	Philips Medical Systems	site17
1959	-8.28820489980899	-12.542543783608	0.217759	SIEMENS	site03
1960	-1.94200030985026	-2.98679680914935	0.0710115	GE MEDICAL SYSTEMS	site08
1961	-3.55952046829623	0.911599368305057	0.0854495	SIEMENS	site16
1962	-4.57563921008624	0.44421407134121	0.27024	SIEMENS	site20
1963	-3.97688812041694	0.598958957113535	0.0394221	SIEMENS	site06
1964	-0.516175790430132	-4.81186216035024	0.0588892	SIEMENS	site21
1965	-0.567028046551494	1.72325708259961	0.0689328	SIEMENS	site16
1966	-3.97083805216021	-2.1617364823339	0.0741016	SIEMENS	site16
1967	3.73419552772038	-6.30626048347692	0.0972872	SIEMENS	site06
1968	-0.914677905327706	-0.741775935858086	0.081456	SIEMENS	site06
1969	-5.43611099070621	-4.86570880357794	0.0890775	GE MEDICAL SYSTEMS	site10
1970	-2.45122631881631	-2.56580467158629	0.213078	GE MEDICAL SYSTEMS	site10
1971	-1.9724344971414	-4.57246600150412	0.12121	Philips Medical Systems	site01
1972	-5.37133449575325	1.92432779729107	0.0684638	SIEMENS	site03
1973	1.49491858432334	0.815991376667078	0.115849	Philips Medical Systems	site19
1974	-6.26515693325941	-0.331984944732895	0.0558061	SIEMENS	site16
1975	1.01014157009548	0.789816856112531	0.195669	GE MEDICAL SYSTEMS	site04
1976	-2.3497072644286	1.93365424049874	0.0917927	Philips Medical Systems	site17
1977	3.54724844162414	0.640866211064319	0.203365	GE MEDICAL SYSTEMS	site04
1978	3.46095661667554	1.0391974432805	0.287671	SIEMENS	site02
1979	-0.46590135953169	-0.339432759172598	0.0422018	SIEMENS	site16
1980	3.12052627209723	0.61331949368229	0.16212	SIEMENS	site14
1981	-1.04525958406818	0.204405232694251	0.170835	SIEMENS	site07
1982	-0.249200949732548	-2.11830661944869	0.283344	SIEMENS	site14
1983	-2.99670827750096	3.07412676788714	0.0938584	GE MEDICAL SYSTEMS	site13
1984	-2.33160392635192	0.538107962971849	0.0327641	SIEMENS	site11
1985	-2.33724952045354	-3.46294813547243	0.28807	SIEMENS	site16
1986	-4.15225690543274	4.56992487908885	0.086977	GE MEDICAL SYSTEMS	site08
1987	0.903611550285092	-4.32563797185619	0.192917	SIEMENS	site14
1988	-3.60395230091399	-0.306117770060913	0.143883	Philips Medical Systems	site01
1989	1.2130567997108	0.559164024942506	0.162461	SIEMENS	site06
1990	-4.09473753311677	0.148363677930733	0.151179	Philips Medical Systems	site01
1991	-2.06006285431229	3.23386054163352	0.0663323	SIEMENS	site02
1992	11.2888667111794	-7.4984035396879	0.178601	SIEMENS	site15
1993	0.977902850542062	3.19367693421309	0.091465	SIEMENS	site02
1994	-3.77623655176286	-11.4587967385212	0.106881	SIEMENS	site15
1995	3.1404584270434	-0.539929836270983	0.163929	SIEMENS	site14
1996	-0.3085123335856	4.85042830459263	0.127822	SIEMENS	site06
1997	-3.34895559338141	-2.80276658658737	0.0592889	SIEMENS	site03
1998	-4.62662136132734	-4.96085458107695	0.262946	Philips Medical Systems	site17
1999	2.19370170982669	0.295280706488399	0.12647	Philips Medical Systems	site17
[truncated: 3,344 more rows]
