# Supplementary material for: Brain functional-structural gradient coupling reflects development, behavior and genetic influences
Source: Nat Commun. 2026 Apr 9;17:4850. doi: 10.1038/s41467-026-71719-y (PMC13222887; doi:10.1038/s41467-026-71719-y)
Supplement: Supplementary file 6 — Source Data [file 41467_2026_71719_MOESM6_ESM.zip › Source Data/Figure4.xlsx]

## Sheet: a
	Structural Gradient 1	Structural Gradient 2	Structural Gradient 3	Structural Gradient 4	Structural Gradient 5	Structural Gradient 6	Structural Gradient 7	Structural Gradient 8	Structural Gradient 9	Structural Gradient 10	Structural Gradient 11	Structural Gradient 12	Structural Gradient 13	Structural Gradient 14	Structural Gradient 15	Structural Gradient 16	Structural Gradient 17	Structural Gradient 18	Structural Gradient 19	Structural Gradient 20
Functional Gradient 1	0.572673	0.503696	0.292733	0.409676	0.296255	0.271283	0.257939	0.313464	0.282694	0.252689	0.195058	0.215261	0.191963	0.217442	0.162237	0.17076	0.141346	0.18931	0.148467	0.153642
Functional Gradient 2	0.49851	0.604414	0.330434	0.430134	0.329719	0.343073	0.221768	0.294576	0.247292	0.229984	0.192461	0.272244	0.196386	0.182062	0.154789	0.182303	0.168095	0.181355	0.164009	0.176023
Functional Gradient 3	0.293005	0.329641	0.34597	0.298292	0.26473	0.270404	0.27318	0.398149	0.367272	0.256486	0.238162	0.233068	0.217756	0.191389	0.168741	0.187368	0.20234	0.208666	0.205352	0.166406
Functional Gradient 4	0.393919	0.412129	0.319442	0.29615	0.310613	0.34166	0.282814	0.350202	0.271974	0.275872	0.254816	0.265791	0.231293	0.236018	0.16375	0.187517	0.15927	0.199023	0.165168	0.158863
Functional Gradient 5	0.414616	0.332192	0.309903	0.298273	0.276812	0.275433	0.293695	0.333673	0.280366	0.242261	0.259192	0.242092	0.245658	0.211797	0.166775	0.201484	0.16071	0.203786	0.201395	0.172427
Functional Gradient 6	0.237051	0.241005	0.262748	0.249672	0.228497	0.247981	0.298234	0.293838	0.263565	0.226996	0.216706	0.204613	0.187219	0.203168	0.199243	0.177178	0.185575	0.194978	0.170184	0.164219
Functional Gradient 7	0.295183	0.253047	0.237175	0.203483	0.211044	0.22011	0.306449	0.23777	0.241257	0.268186	0.252182	0.239337	0.193869	0.259816	0.197812	0.227934	0.185776	0.244589	0.182873	0.169904
Functional Gradient 8	0.257262	0.292712	0.219951	0.348879	0.242762	0.224839	0.221174	0.243805	0.206777	0.215026	0.200161	0.224498	0.25154	0.216997	0.164489	0.174104	0.156469	0.172476	0.170549	0.168836
Functional Gradient 9	0.260971	0.181781	0.31422	0.223293	0.216398	0.234719	0.283261	0.246638	0.272517	0.289924	0.277694	0.238621	0.178383	0.21454	0.210229	0.239614	0.190018	0.240068	0.193875	0.182169
Functional Gradient 10	0.207025	0.270615	0.21394	0.225516	0.247915	0.256746	0.196361	0.258575	0.223561	0.177628	0.170966	0.217112	0.227689	0.199995	0.223229	0.161462	0.156454	0.179373	0.16418	0.186166
Functional Gradient 11	0.19855	0.24404	0.200646	0.207683	0.179047	0.203903	0.193437	0.21626	0.23497	0.215041	0.177944	0.236718	0.209727	0.216703	0.207763	0.183092	0.198041	0.217205	0.188212	0.178592
Functional Gradient 12	0.22404	0.263569	0.212515	0.286579	0.20815	0.217882	0.226772	0.220237	0.222578	0.233548	0.237324	0.243952	0.162207	0.177234	0.206441	0.207021	0.212741	0.208819	0.218498	0.187936
Functional Gradient 13	0.17511	0.22353	0.223209	0.181901	0.177628	0.205111	0.152362	0.221069	0.199317	0.201652	0.184376	0.21357	0.197635	0.165326	0.165205	0.145348	0.149294	0.172122	0.1689	0.150637
Functional Gradient 14	0.180973	0.173372	0.191365	0.191715	0.183828	0.184033	0.142763	0.185052	0.187967	0.171874	0.158529	0.169977	0.163948	0.180219	0.16766	0.168534	0.16289	0.200504	0.17862	0.172017
Functional Gradient 15	0.209753	0.200277	0.182534	0.212419	0.181725	0.179478	0.178526	0.209322	0.206538	0.179021	0.165196	0.182702	0.209068	0.253369	0.165384	0.158966	0.186977	0.175389	0.156577	0.168691
Functional Gradient 16	0.176859	0.1993	0.180042	0.162813	0.18064	0.17283	0.148416	0.17693	0.174461	0.16631	0.174928	0.18927	0.201571	0.222226	0.159904	0.187382	0.184645	0.185893	0.158551	0.169618
Functional Gradient 17	0.172963	0.170365	0.164875	0.167572	0.179606	0.170709	0.143696	0.158038	0.155364	0.161404	0.172778	0.191301	0.164224	0.161343	0.161216	0.177951	0.166962	0.168214	0.163701	0.160861
Functional Gradient 18	0.183536	0.20731	0.197885	0.209322	0.18091	0.178316	0.16455	0.170413	0.16172	0.18833	0.167639	0.173404	0.178942	0.174099	0.150325	0.156035	0.160835	0.176126	0.155078	0.162977
Functional Gradient 19	0.16348	0.180872	0.168497	0.18029	0.183844	0.176544	0.161658	0.169583	0.15116	0.161269	0.164781	0.157077	0.170814	0.172889	0.162701	0.154773	0.146494	0.162453	0.151568	0.151997
Functional Gradient 20	0.171402	0.185223	0.164287	0.164926	0.159333	0.156601	0.147694	0.163582	0.153562	0.155949	0.148054	0.173414	0.160872	0.155362	0.148434	0.152709	0.147364	0.14561	0.15246	0.145809

## Sheet: b
	Structural Gradient 1	Structural Gradient 2	Structural Gradient 3	Structural Gradient 4	Structural Gradient 5	Structural Gradient 6	Structural Gradient 7	Structural Gradient 8	Structural Gradient 9	Structural Gradient 10	Structural Gradient 11	Structural Gradient 12	Structural Gradient 13	Structural Gradient 14	Structural Gradient 15	Structural Gradient 16	Structural Gradient 17	Structural Gradient 18	Structural Gradient 19	Structural Gradient 20
Functional Gradient 1	0.8203	0.710346	0.693033	0.737292	0.648614	0.632138	0.644034	0.651019	0.626922	0.589027	0.590251	0.560302	0.588685	0.55331	0.524128	0.550291	0.538803	0.521049	0.526615	0.524552
Functional Gradient 2	0.807588	0.789063	0.690061	0.750028	0.67659	0.662201	0.632916	0.671498	0.623363	0.594502	0.622405	0.597355	0.614226	0.628021	0.552525	0.589153	0.563486	0.561829	0.560756	0.545481
Functional Gradient 3	0.647276	0.585982	0.616743	0.652948	0.545963	0.525875	0.520998	0.617307	0.58965	0.550877	0.549041	0.508116	0.528756	0.504142	0.479291	0.493029	0.493416	0.497465	0.489872	0.486508
Functional Gradient 4	0.660009	0.611209	0.610877	0.599951	0.615819	0.58592	0.558276	0.594516	0.554503	0.51697	0.540893	0.538838	0.533641	0.532162	0.464305	0.483129	0.479028	0.48588	0.485768	0.478305
Functional Gradient 5	0.652371	0.591741	0.596621	0.604657	0.548333	0.539327	0.51726	0.565248	0.526983	0.528225	0.532901	0.501864	0.560194	0.522884	0.478213	0.484004	0.470047	0.480646	0.470394	0.468131
Functional Gradient 6	0.539731	0.527845	0.529198	0.508043	0.505991	0.51305	0.506517	0.495547	0.472848	0.476486	0.47989	0.457594	0.450491	0.453903	0.45334	0.454021	0.434466	0.436332	0.427352	0.427044
Functional Gradient 7	0.571633	0.511258	0.536523	0.508716	0.505024	0.504332	0.528283	0.494437	0.500887	0.492486	0.477964	0.477284	0.474897	0.484725	0.501565	0.470424	0.444044	0.455013	0.446427	0.43474
Functional Gradient 8	0.578913	0.565407	0.554112	0.584485	0.53351	0.513757	0.504101	0.53843	0.503898	0.462901	0.485775	0.466223	0.495841	0.491303	0.427791	0.445291	0.440424	0.433072	0.433305	0.433995
Functional Gradient 9	0.544231	0.496897	0.546937	0.547578	0.479544	0.474732	0.476054	0.515735	0.496185	0.492985	0.494875	0.474013	0.441997	0.461554	0.463358	0.45843	0.431485	0.441061	0.434737	0.429761
Functional Gradient 10	0.549749	0.535447	0.526227	0.52372	0.519251	0.495514	0.45821	0.53306	0.506226	0.460657	0.482356	0.455565	0.474621	0.466628	0.439346	0.412997	0.442395	0.422159	0.428632	0.4398
Functional Gradient 11	0.461425	0.464993	0.448366	0.439143	0.434554	0.449733	0.42851	0.441116	0.435108	0.423133	0.418286	0.414076	0.412635	0.438112	0.431463	0.416659	0.415034	0.420143	0.406243	0.408219
Functional Gradient 12	0.491163	0.48153	0.487379	0.499067	0.481972	0.471997	0.452899	0.471487	0.468648	0.462878	0.464085	0.44149	0.41079	0.413172	0.433351	0.431779	0.432052	0.416634	0.417089	0.430961
Functional Gradient 13	0.517165	0.50279	0.491115	0.502205	0.463462	0.443566	0.412501	0.473645	0.444229	0.427421	0.436335	0.432175	0.448823	0.435731	0.410064	0.402302	0.397712	0.403014	0.406158	0.407604
Functional Gradient 14	0.44789	0.447683	0.445593	0.450179	0.431014	0.436206	0.407799	0.440867	0.424929	0.401593	0.412262	0.397368	0.408711	0.415557	0.385707	0.391563	0.386559	0.408331	0.396181	0.38758
Functional Gradient 15	0.499311	0.495875	0.461337	0.488176	0.448272	0.442021	0.439245	0.464961	0.446663	0.418218	0.422147	0.423355	0.471465	0.477633	0.407278	0.409528	0.423383	0.400999	0.392813	0.405084
Functional Gradient 16	0.438913	0.439168	0.423712	0.441671	0.411055	0.409981	0.418109	0.415451	0.415731	0.394184	0.397857	0.403502	0.428128	0.432755	0.380146	0.412489	0.404357	0.395296	0.375236	0.384189
Functional Gradient 17	0.450426	0.442857	0.421895	0.433725	0.423438	0.418354	0.401213	0.419645	0.412095	0.39184	0.403141	0.406803	0.400028	0.406417	0.385208	0.386315	0.38554	0.37456	0.37642	0.381346
Functional Gradient 18	0.426289	0.417292	0.402477	0.398191	0.400798	0.397456	0.38788	0.39937	0.38241	0.376177	0.374129	0.378023	0.394355	0.401103	0.360458	0.3555	0.360724	0.366321	0.364546	0.366496
Functional Gradient 19	0.413519	0.411741	0.397087	0.398515	0.399463	0.387711	0.383858	0.39852	0.378534	0.37097	0.375562	0.369645	0.392147	0.38624	0.367324	0.36608	0.360293	0.367003	0.361359	0.365292
Functional Gradient 20	0.439451	0.441406	0.411079	0.420914	0.410414	0.400648	0.403922	0.413107	0.401176	0.368822	0.38072	0.381976	0.400674	0.405453	0.363664	0.367196	0.368837	0.365123	0.367175	0.369324

## Sheet: c
	1	2	3	4	5	6	7	8	9	10	11	12	13	14	15	16
1	0.215616	0.292566	0.49615	0.190218	0.284002	0.213569	0.331662	0.491921	0.267229	0.275407	0.326716	0.130497	0.54837	0.288982	0.308881	0.542599
2	0.227858	0.157531	0.104749	0.280138	0.214847	0.372267	0.204208	0.245455	0.267244	0.334459	0.032777	0.157027	0.524052	0.294005	0.369544	0.345894
3	0.131896	0.18825	0.155593	0.106173	0.331016	0.275005	0.204249	0.276682	0.195677	0.351574	0.210653	0.238537	0.216471	0.147508	0.138015	0.26584
4	0.173006	0.168175	0.182635	0.057549	0.350407	0.230095	0.282825	0.387636	0.213806	0.182522	0.155403	0.150406	0.323434	0.150594	0.234749	0.241918
5	0.138596	0.297526	0.132723	0.261327	0.37311	0.175501	0.261477	0.128379	0.240144	0.344266	0.200897	0.325492	0.3564	0.354234	0.397547	0.319802
6	0.270171	0.099882	0.213516	0.192596	0.123776	0.352162	0.344002	0.428954	0.200827	0.235842	0.271442	0.400433	0.272695	0.322688	0.219998	0.166728
7	0.195742	0.143774	0.258092	0.035939	0.353674	0.251929	0.112238	0.20799	0.177392	0.243034	0.208717	0.080916	0.109218	0.367986	0.234649	0.095425
8	0.176071	0.246929	0.361048	0.335983	0.282167	0.246106	0.255649	0.502207	0.202775	0.250872	0.281524	0.264641	0.168309	0.302348	0.309517	0.305143
9	0.172338	0.316751	0.239037	0.202372	0.344771	0.175396	0.229909	0.428374	0.246251	0.17348	0.342717	0.363855	0.306314	0.33601	0.156694	0.376208
10	0.205417	0.387512	0.19385	0.203601	0.453042	0.234674	0.205136	0.386802	0.052609	0.062028	0.249904	0.321057	0.211629	0.158494	0.266902	0.218365
11	0.209642	0.163799	0.197104	0.143298	0.332831	0.253015	0.408285	0.286579	0.212284	0.27061	0.125236	0.31583	0.263914	0.247365	0.079958	0.359177
12	0.206777	0.327248	0.068047	0.22366	0.229283	0.25242	0.271122	0.142896	0.208084	0.114979	0.149835	0.345371	0.324586	0.407897	0.330095	0.202422
13	0.152634	0.340253	0.176727	0.104683	0.286622	0.22613	0.267105	0.434526	0.182122	0.230491	0.056715	0.252212	0.311147	0.255376	0.219924	0.3391
14	0.177342	0.234129	0.003259	0.350045	0.190994	0.323177	0.308833	0.288819	0.199442	0.282049	0.15141	0.169503	0.214235	0.218613	0.239558	0.188351
15	0.216379	0.282131	0.157931	0.132356	0.258186	0.285189	0.123373	0.334026	0.251916	0.263895	0.106748	0.178418	0.28699	0.289714	0.163199	0.186064
16	0.346226	0.164059	0.206216	0.196187	0.135086	0.181888	0.227366	0.424359	0.156823	0.047418	0.151152	0.100194	0.266205	0.211358	0.264732	0.317498
17	0.293773	0.24638	0.121126	0.217852	0.36414	0.231847	0.235014	0.362563	0.18365	0.193	0.285298	0.32988	0.174551	0.098497	0.184677	0.114851
18	0.273553	0.140392	0.139551	0.126288	0.055006	0.194813	0.311045	0.126829	0.15897	0.170031	0.130714	0.18313	0.110461	0.1663	0.282777	0.141121
19	0.293279	0.275321	0.123466	0.259803	0.089519	0.296487	0.233519	0.214318	0.258577	0.132287	0.123741	0.280679	0.269788	0.191748	0.155651	0.119837
20	0.091334	0.102937	0.017841	0.214853	0.320669	0.119753	0.225168	0.129007	0.097149	0.17588	0.015927	0.104039	0.127071	0.176161	0.001597	0.228238
21	0.256232	0.287798	0.255616	0.490904	0.270416	0.264837	0.181895	0.241034	0.226397	0.265111	0.182325	0.284236	0.219621	0.37255	0.057285	0.302943
22	0.141787	0.133361	0.118012	0.345623	0.148096	0.052677	0.170553	0.313329	0.253493	0.333475	0.142765	0.26617	0.2406	0.070902	0.231936	0.388277
23	0.203117	0.140948	0.176881	0.016843	0.293666	0.183891	0.26004	0.261293	0.148416	0.411629	0.383683	0.253824	0.273522	0.219128	0.306092	0.422186
24	0.120137	0.213666	0.047261	0.437883	0.184217	0.367383	0.228425	0.323817	0.159543	0.01171	0.126239	0.367187	0.20961	0.371072	0.388155	0.463107
25	0.0672	0.267523	0.18681	0.38903	0.190483	0.072251	0.241894	0.224594	0.195291	0.329802	0.101844	0.237011	0.224097	0.03656	0.307023	0.277539
26	0.092632	0.152897	0.172261	0.37282	0.144481	0.062196	0.217959	0.29976	0.102877	0.294495	0.214911	0.270716	0.343116	0.306616	0.504794	0.263766
27	0.185647	0.369157	0.321235	0.352499	0.222493	0.206799	0.208157	0.389467	0.026125	0.475212	0.281318	0.24952	0.216609	0.179375	0.291829	0.273678
28	0.169808	0.284138	0.192913	0.343197	0.098389	0.029091	0.061202	0.341791	0.18991	0.416597	0.184293	0.337854	0.298709	0.48417	0.318574	0.507515
29	0.193024	0.388777	0.431356	0.44124	0.030597	0.158663	0.191363	0.271682	0.062531	0.194058	0.324706	0.32252	0.364074	0.186438	0.279006	0.378727
30	0.153106	0.468765	0.04373	0.246658	0.255689	0.175058	0.444091	0.294867	0.186007	0.452146	0.32161	0.314449	0.137012	0.320259	0.148394	0.142691
31	0.196687	0.308416	0.282295	0.315628	0.039937	0.238609	0.337626	0.137224	0.044826	0.290944	0.178829	0.338103	0.283524	0.272586	0.207534	0.296996
32	0.166372	0.416874	0.016354	0.375907	0.194486	0.240847	0.224476	0.147426	0.168281	0.298794	0.13826	0.248336	0.270309	0.330918	0.19092	0.359728
33	0.172454	0.394928	0.143527	0.256872	0.193978	0.222325	0.114715	0.26346	0.049007	0.269994	0.089874	0.253117	0.294185	0.267698	0.337394	0.186368
34	0.162331	0.272234	0.130006	0.411749	0.217813	0.213697	0.300671	0.22509	0.126678	0.417795	0.244717	0.260508	0.097682	0.249591	0.193187	0.348848
35	0.14343	0.400467	0.066562	0.41393	0.383653	0.127042	0.303632	0.334599	0.003424	0.361854	0.006185	0.362584	0.512124	0.185675	0.230782	0.301041
36	0.246069	0.277367	0.166706	0.264118	0.156725	0.051866	0.208762	0.286162	0.032404	0.193514	0.186833	0.187701	0.082698	0.120099	0.154282	0.237139
37	0.083535	0.409289	0.057179	0.193814	0.148542	0.235318	0.0123	0.469295	0.251587	0.269338	0.182102	0.281565	0.262365	0.209181	0.144087	0.129266
38	0.184024	0.186699	0.139573	0.228897	0.001976	0.068832	0.213023	0.269928	0.197071	0.24893	0.204704	0.17668	0.195407	0.167805	0.125565	0.154694
39	0.138555	0.190689	0.089679	0.215877	0.211373	0.314068	0.174108	0.276176	0.177034	0.226262	0.040999	0.035203	0.293389	0.028314	0.035523	0.020124
40	0.084929	0.075883	0.034791	0.153652	0.294477	0.246855	0.142613	0.165531	0.007015	0.243952	0.094673	0.127085	0.085497	0.279221	0.185807	0.24633
41	0.14217	0.296875	0.188023	0.266216	0.265189	0.319728	0.34627	0.508085	0.189417	0.269994	0.248895	0.500621	0.27093	0.046748	0.235542	0.377948
42	0.073131	0.255615	0.204329	0.381245	0.304109	0.134485	0.277257	0.386836	0.008503	0.351269	0.276852	0.493466	0.341982	0.055249	0.254023	0.486971
43	0.164235	0.210031	0.466295	0.280714	0.435984	0.252158	0.267035	0.336076	0.093007	0.24984	0.519708	0.435099	0.237479	0.071168	0.211021	0.414226
44	0.279408	0.256578	0.26288	0.372269	0.29649	0.42696	0.22672	0.317664	0.24624	0.275331	0.323601	0.424859	0.178827	0.334534	0.266318	0.267331
45	0.015915	0.446683	0.454549	0.333733	0.452448	0.388548	0.228414	0.195737	0.016373	0.253579	0.349438	0.255182	0.27188	0.051433	0.228978	0.133146
46	0.063826	0.08586	0.21926	0.168268	0.192469	0.214498	0.268607	0.163762	0.005641	0.386039	0.306209	0.132648	0.270483	0.122155	0.230066	0.226256
47	0.062126	0.394187	0.394122	0.24896	0.160832	0.334419	0.112457	0.191574	0.153057	0.518026	0.419553	0.248047	0.006733	0.160342	0.213945	0.182609
48	0.009994	0.2849	0.267396	0.248565	0.179088	0.326967	0.134266	0.070622	0.034006	0.365352	0.092927	0.210066	0.338683	0.118371	0.122397	0.24303
49	0.064387	0.471975	0.29662	0.275898	0.170268	0.21898	0.172136	0.402299	0.201871	0.231581	0.266334	0.449333	0.09551	0.017426	0.215877	0.159216
50	0.131015	0.275836	0.162611	0.339127	0.410296	0.351974	0.402802	0.296111	0.191885	0.470149	0.232129	0.398437	0.26613	0.117746	0.17146	0.2851
51	0.215112	0.307864	0.364502	0.262102	0.321892	0.103667	0.017012	0.237777	0.17632	0.274202	0.223593	0.338897	0.2601	0.32904	0.184883	0.221467
52	0.175036	0.267562	0.133552	0.360422	0.048155	0.183712	0.340579	0.354054	0.004222	0.08631	0.403833	0.331133	0.216335	0.270515	0.251032	0.355969
53	0.111957	0.3036	0.226808	0.414689	0.365677	0.195992	0.185299	0.224209	0.134016	0.080956	0.249236	0.181153	0.223133	0.169038	0.089931	0.314433
54	0.19898	0.299753	0.046692	0.207637	0.28432	0.261046	0.243907	0.287835	0.201489	0.452136	0.250698	0.322084	0.079867	0.211793	0.216752	0.261455
55	0.201239	0.284052	0.38079	0.17374	0.360661	0.221198	0.072416	0.27112	0.16104	0.25255	0.285444	0.182364	0.265911	0.277938	0.166287	0.115795
56	0.009669	0.14237	0.159063	0.244276	0.260182	0.280109	0.135838	0.194698	0.158074	0.421085	0.190814	0.126434	0.175611	0.154789	0.005313	0.301418
57	0.023318	0.307914	0.224735	0.111438	0.311198	0.147489	0.160411	0.263938	0.204934	0.040009	0.29581	0.211445	0.186745	0.224994	0.301419	0.152143
58	0.048027	0.017333	0.047916	0.129589	0.11114	0.00311	0.367185	0.198531	0.127604	0.210313	0.250748	0.157269	0.092317	0.327756	0.057449	0.286458
59	0.004759	0.194059	0.167066	0.23202	0.287451	0.418667	0.222757	0.229898	0.201886	0.351791	0.306072	0.014842	0.12323	0.216122	0.201497	0.145746
60	0.136205	0.252196	0.177961	0.077094	0.143861	0.208102	0.025916	0.077157	0.054176	0.24657	0.263842	0.153663	0.141042	0.047721	0.027668	0.188102
61	0.313488	0.191659	0.265377	0.196865	0.317342	0.378679	0.298994	0.167024	0.344363	0.236667	0.059624	0.306015	0.303598	0.223006	0.230467	0.255984
62	0.227082	0.208593	0.17789	0.250007	0.328319	0.232108	0.285904	0.18614	0.339567	0.301498	0.107276	0.351241	0.251622	0.210087	0.279182	0.363722
63	0.169503	0.180772	0.248105	0.216637	0.27867	0.07961	0.310062	0.2524	0.259749	0.254762	0.193717	0.222926	0.248737	0.094561	0.202346	0.236243
64	0.253113	0.240519	0.226109	0.056292	0.317235	0.217145	0.293832	0.333681	0.270376	0.272291	0.195635	0.257395	0.294386	0.351661	0.24708	0.29794
65	0.17641	0.417859	0.164078	0.285062	0.168081	0.359458	0.393847	0.314325	0.29042	0.203334	0.009084	0.235682	0.182192	0.136427	0.264118	0.161736
66	0.263379	0.21504	0.017632	0.139233	0.233445	0.180008	0.202883	0.23011	0.161601	0.491352	0.190622	0.027119	0.133189	0.211419	0.117579	0.280538
67	0.290855	0.388791	0.123559	0.297834	0.334148	0.222395	0.166055	0.36185	0.2811	0.291916	0.117421	0.127002	0.141938	0.210851	0.18791	0.412521
68	0.260513	0.241912	0.314809	0.234434	0.36839	0.31766	0.243359	0.17979	0.331969	0.281619	0.217713	0.159983	0.403559	0.272353	0.234005	0.381297
69	0.146215	0.443326	0.237777	0.196317	0.489161	0.279194	0.294206	0.369449	0.157112	0.288177	0.14577	0.398551	0.216477	0.106092	0.192827	0.244934
70	0.255462	0.235705	0.100446	0.37625	0.335077	0.297013	0.261961	0.290137	0.240372	0.323483	0.222365	0.258065	0.26413	0.269495	0.212883	0.14478
71	0.248517	0.389919	0.202873	0.156131	0.368281	0.18701	0.183498	0.15643	0.283697	0.246732	0.07073	0.219701	0.33271	0.234255	0.291686	0.363961
72	0.302829	0.37853	0.198866	0.367487	0.380247	0.35184	0.14961	0.140304	0.16409	0.190591	0.041552	0.257598	0.264888	0.198716	0.175411	0.435201
73	0.27181	0.295029	0.26584	0.259485	0.108401	0.075122	0.196939	0.337256	0.298738	0.163741	0.05167	0.065625	0.200941	0.143947	0.098426	0.420814
74	0.257604	0.389107	0.162059	0.140573	0.082712	0.058991	0.457609	0.338186	0.359245	0.372804	0.118129	0.251041	0.148181	0.337063	0.047404	0.261706
75	0.225693	0.377679	0.30022	0.290667	0.206772	0.147919	0.088569	0.27724	0.139207	0.313554	0.223958	0.223535	0.22067	0.222899	0.186043	0.260677
76	0.273516	0.306403	0.010601	0.167323	0.023184	0.155387	0.128669	0.231293	0.226841	0.463635	0.182466	0.014546	0.153961	0.035283	0.177873	0.168264
77	0.28006	0.290164	0.206017	0.041326	0.323082	0.158223	0.194005	0.443281	0.234286	0.059998	0.24373	0.07943	0.056657	0.140532	0.273654	0.133259
78	0.346753	0.078229	0.134532	0.141884	0.169878	0.003656	0.290618	0.139393	0.162427	0.243645	0.085387	0.14148	0.048389	0.189183	0.196762	0.164203
79	0.189786	0.176961	0.223064	0.272901	0.219876	0.307959	0.006668	0.285834	0.133235	0.304709	0.191117	0.00906	0.050544	0.038053	0.184683	0.125073
80	0.06093	0.194116	0.099505	0.007048	0.261109	0.212923	0.11682	0.142013	0.163255	0.269795	0.082007	0.00685	0.208854	0.167835	0.119832	0.209247
81	0.138362	0.324089	0.209894	0.192696	0.224583	0.250088	0.034713	0.043326	0.168415	0.306894	0.345822	0.291976	0.262845	0.214325	0.179892	0.197443
82	0.060454	0.346486	0.224866	0.338736	0.203894	0.015648	0.110548	0.030572	0.231079	0.308559	0.389845	0.397267	0.282259	0.099965	0.205642	0.270971
83	0.144937	0.24367	0.241196	0.039307	0.325087	0.219558	0.356205	0.459014	0.147888	0.273964	0.222547	0.325233	0.283893	0.255956	0.180497	0.402969
84	0.202123	0.263829	0.316616	0.181353	0.491653	0.251421	0.192636	0.324284	0.036682	0.283491	0.247697	0.372436	0.311285	0.248496	0.223761	0.071298
85	0.073208	0.356284	0.20599	0.214341	0.311108	0.263522	0.247721	0.272868	0.209661	0.199611	0.266095	0.156196	0.275442	0.138052	0.079576	0.190107
86	0.006662	0.165701	0.264668	0.231836	0.342372	0.051621	0.251239	0.154798	0.12084	0.360545	0.236344	0.242682	0.404378	0.217304	0.046178	0.287334
87	0.006151	0.470919	0.261624	0.202344	0.098214	0.234421	0.239768	0.222633	0.223505	0.424689	0.224532	0.195332	0.090488	0.237316	0.186954	0.278082
88	0.001436	0.286472	0.224933	0.247659	0.240263	0.195515	0.228252	0.245447	0.211832	0.343911	0.114888	0.264899	0.320234	0.168886	0.141331	0.152595
89	0.202843	0.351379	0.237153	0.190539	0.291645	0.313952	0.251265	0.248839	0.044569	0.224982	0.211856	0.346888	0.171181	0.008467	0.081157	0.357299
90	0.136285	0.236032	0.271425	0.023759	0.229928	0.122165	0.106192	0.081706	0.19193	0.395484	0.171071	0.251982	0.189884	0.157493	0.186345	0.09863
91	0.097809	0.307311	0.231195	0.159728	0.202072	0.170291	0.324096	0.384316	0.127361	0.245036	0.118099	0.281017	0.281274	0.046978	0.005005	0.144908
92	0.249187	0.300246	0.191391	0.276514	0.135113	0.114756	0.204263	0.183437	0.149574	0.186922	0.196767	0.198703	0.150567	0.145376	0.19514	0.146965
93	0.012485	0.411016	0.242275	0.326061	0.172375	0.137479	0.265866	0.342209	0.163644	0.146035	0.139657	0.144125	0.243838	0.022218	0.156554	0.230073
94	0.098157	0.100494	0.229399	0.199335	0.211697	0.226801	0.237292	0.228223	0.078263	0.404894	0.205298	0.208629	0.137218	0.12035	0.149685	0.137815
95	0.008729	0.289617	0.429531	0.204599	0.109952	0.191024	0.18749	0.011155	0.133877	0.147558	0.263034	0.151389	0.144674	0.160086	0.018913	0.152633
96	0.158041	0.192742	0.21894	0.123344	0.076758	0.152893	0.082177	0.344336	0.147791	0.187107	0.090042	0.041618	0.154901	0.079034	0.3144	0.221854
97	0.066416	0.245133	0.004498	0.201967	0.28626	0.023106	0.038484	0.242521	0.131663	0.114778	0.205247	0.183818	0.026569	0.110674	0.06591	0.083258
98	0.183026	0.029324	0.308638	0.162019	0.16037	0.208583	0.189706	0.214515	0.190318	0.164093	0.058452	0.171038	0.107391	0.030756	0.165741	0.021172
99	0.16134	0.209521	0.167702	0.302416	0.015878	0.21026	0.011484	0.062161	0.131693	0.233224	0.093614	0.124808	0.144875	0.011782	0.008717	0.184169
100	0.006939	0.095674	0.159113	0.074543	0.205709	0.026366	0.134765	0.065468	0.239808	0.216045	0.115266	0.116374	0.145561	0.026877	0.186368	0.032558
101	0.180472	0.26228	0.219824	0.438484	0.128897	0.359055	0.321983	0.358631	0.209034	0.226282	0.162946	0.38159	0.088297	0.256944	0.346307	0.275292
102	0.041006	0.199013	0.250209	0.233663	0.136135	0.08167	0.265266	0.297667	0.227965	0.31656	0.130745	0.327617	0.011542	0.419814	0.431851	0.325538
103	0.018667	0.261705	0.402768	0.244651	0.207967	0.239383	0.232083	0.298222	0.122642	0.237677	0.349703	0.128638	0.128406	0.357291	0.33019	0.383964
104	0.111829	0.270176	0.081275	0.512439	0.250156	0.29965	0.3987	0.429658	0.063864	0.204976	0.264117	0.44267	0.178471	0.456834	0.311581	0.37574
105	0.197954	0.366119	0.421113	0.438108	0.246636	0.36278	0.326541	0.200423	0.37473	0.292611	0.059858	0.124866	0.326123	0.439168	0.295507	0.08192
106	0.132707	0.333898	0.257388	0.296904	0.21379	0.180957	0.245969	0.110558	0.24307	0.365751	0.323865	0.288617	0.192042	0.340882	0.288621	0.259136
107	0.163005	0.317278	0.39924	0.416507	0.088229	0.384743	0.247721	0.199049	0.152863	0.220907	0.338401	0.300248	0.090039	0.407444	0.224939	0.095894
108	0.196612	0.31022	0.228173	0.246908	0.105677	0.331408	0.132141	0.123696	0.140658	0.404037	0.217853	0.177478	0.068874	0.364459	0.289184	0.238069
109	0.026248	0.428228	0.239723	0.280647	0.070589	0.30013	0.096899	0.237998	0.186785	0.357959	0.35109	0.139035	0.028413	0.21012	0.371561	0.417427
110	0.224054	0.149455	0.226188	0.210674	0.244992	0.42224	0.289366	0.344885	0.233196	0.288981	0.196003	0.386736	0.021673	0.113058	0.293627	0.257412
111	0.1289	0.410259	0.190535	0.253307	0.192814	0.25509	0.218179	0.301298	0.04208	0.423903	0.262931	0.226329	0.388119	0.38915	0.376737	0.319695
112	0.037193	0.242285	0.263268	0.22372	0.25471	0.269277	0.259446	0.26222	0.101663	0.230672	0.26981	0.190444	0.11267	0.461848	0.363781	0.204125
113	0.071383	0.220564	0.192677	0.335515	0.290671	0.197089	0.261396	0.359666	0.218106	0.271639	0.155634	0.233535	0.004381	0.299811	0.169695	0.185459
114	0.144577	0.203884	0.264475	0.266222	0.164585	0.207297	0.316852	0.345041	0.192922	0.269713	0.331241	0.370477	0.24392	0.392636	0.310956	0.301304
115	0.107566	0.299648	0.31718	0.275269	0.318937	0.175021	0.182692	0.195116	0.153157	0.321473	0.319881	0.372633	0.038458	0.423332	0.214686	0.006324
116	0.193797	0.288422	0.283358	0.352039	0.062651	0.446937	0.069451	0.258284	0.051554	0.394323	0.066508	0.316652	0.119705	0.259917	0.135015	0.288441
117	0.234782	0.300182	0.134825	0.304829	0.20071	0.130282	0.211613	0.197503	0.217054	0.226939	0.184764	0.272454	0.101375	0.412562	0.350594	0.260774
118	0.275455	0.237518	0.239696	0.203094	0.062376	0.197262	0.34384	0.207068	0.13366	0.315639	0.238004	0.14343	0.00381	0.248619	0.21969	0.191711
119	0.099687	0.133386	0.219661	0.330509	0.206127	0.353743	0.119463	0.22353	0.215079	0.446076	0.182792	0.118277	0.002536	0.289126	0.168453	0.017826
120	0.158312	0.107308	0.147667	0.138842	0.110689	0.203598	0.102573	0.061805	0.170059	0.215892	0.146011	0.08468	0.127538	0.238937	0.062125	0.091547
121	0.159685	0.267708	0.14237	0.404134	0.12013	0.32093	0.139117	0.212277	0.280986	0.350389	0.272066	0.215807	0.242837	0.267588	0.168241	0.221464
122	0.156811	0.210266	0.237487	0.255822	0.286402	0.384298	0.269679	0.374344	0.262316	0.302893	0.376516	0.380003	0.25811	0.227545	0.264575	0.440409
123	0.023892	0.097547	0.295687	0.190531	0.312985	0.385905	0.29758	0.277115	0.122036	0.150346	0.372127	0.176119	0.394812	0.361504	0.289079	0.413306
124	0.28586	0.235815	0.235422	0.294384	0.386371	0.238171	0.113721	0.333676	0.2003	0.261783	0.279978	0.279343	0.390443	0.16713	0.270674	0.212715
125	0.102972	0.372544	0.274618	0.4458	0.392486	0.288282	0.225677	0.183446	0.25467	0.270505	0.423094	0.261301	0.367359	0.273411	0.289477	0.189233
126	0.120509	0.3884	0.330213	0.314028	0.201754	0.434105	0.132946	0.149289	0.131192	0.244219	0.383908	0.337036	0.236737	0.368208	0.311857	0.154107
127	0.088441	0.284667	0.288334	0.288415	0.162367	0.337439	0.134979	0.114868	0.337247	0.150733	0.422834	0.13509	0.172128	0.423016	0.146805	0.087665
128	0.008124	0.348155	0.192967	0.407615	0.359069	0.446558	0.315245	0.147257	0.171842	0.445932	0.227795	0.499645	0.257202	0.335909	0.185809	0.188715
129	0.024688	0.30773	0.149636	0.313968	0.377121	0.240769	0.183029	0.291611	0.151854	0.250074	0.127198	0.329588	0.13948	0.268395	0.351268	0.125728
130	0.138626	0.011791	0.211375	0.408465	0.251555	0.165556	0.350559	0.208027	0.27248	0.448687	0.266994	0.451256	0.325434	0.148073	0.186091	0.360738
131	0.252184	0.443499	0.413804	0.422846	0.349751	0.186066	0.192762	0.211298	0.157472	0.271792	0.333428	0.225239	0.387366	0.212879	0.162129	0.214696
132	0.114007	0.346852	0.224747	0.250613	0.256386	0.186441	0.23339	0.24235	0.271448	0.213093	0.379091	0.315029	0.152384	0.190369	0.284437	0.23677
133	0.003932	0.196887	0.25486	0.276823	0.318361	0.196541	0.148891	0.307471	0.044771	0.35651	0.274375	0.35605	0.193675	0.064354	0.252711	0.460573
134	0.04103	0.193949	0.254764	0.219077	0.173755	0.098851	0.198654	0.314447	0.246663	0.046891	0.273963	0.18797	0.221502	0.280972	0.292049	0.317737
135	0.0401	0.304824	0.331355	0.202594	0.28793	0.029956	0.178309	0.182654	0.223013	0.344732	0.449143	0.182287	0.329045	0.294174	0.116138	0.082106
136	0.231638	0.288488	0.231854	0.068139	0.230631	0.170781	0.283352	0.038929	0.276982	0.492869	0.26378	0.157037	0.12383	0.121712	0.163963	0.153615
137	0.010086	0.086428	0.029287	0.218666	0.266775	0.125824	0.115735	0.291425	0.292943	0.025395	0.139738	0.394099	0.169924	0.086178	0.208573	0.065363
138	0.148287	0.096528	0.10801	0.142715	0.167923	0.109244	0.187447	0.1996	0.072158	0.200591	0.203493	0.301012	0.053524	0.068454	0.320462	0.189797
139	0.259226	0.176397	0.109946	0.232936	0.185059	0.153188	0.187238	0.063138	0.289631	0.221955	0.130429	0.240238	0.232647	0.068945	0.038566	0.142605
140	0.109247	0.130729	0.114401	0.006216	0.251335	0.015969	0.130301	0.041638	0.158645	0.18069	0.152721	0.017377	0.110479	0.055734	0.093473	0.003386
141	0.15829	0.282579	0.199291	0.226772	0.283714	0.21738	0.078935	0.127835	0.275977	0.267822	0.244083	0.2324	0.223419	0.170126	0.125249	0.145195
142	0.081889	0.301385	0.166182	0.212745	0.181149	0.003383	0.024778	0.158112	0.031528	0.221514	0.264245	0.140298	0.118435	0.03357	0.072933	0.097857
143	0.113458	0.356679	0.259594	0.324615	0.22524	0.1907	0.139193	0.476684	0.083294	0.392498	0.229662	0.223491	0.014205	0.097097	0.238985	0.359219
144	0.165271	0.358303	0.25681	0.458276	0.26836	0.093645	0.281708	0.157567	0.121729	0.265081	0.209585	0.272773	0.216076	0.152069	0.270285	0.084359
145	0.015958	0.402161	0.137737	0.245356	0.241806	0.2198	0.190807	0.229397	0.053573	0.247536	0.171913	0.130356	0.248049	0.037901	0.169195	0.094062
146	0.017876	0.182911	0.059926	0.259338	0.059811	0.028711	0.281323	0.067382	0.118024	0.311613	0.142615	0.228623	0.045837	0.035209	0.208232	0.364442
147	0.1176	0.403072	0.144757	0.216443	0.222371	0.176036	0.109791	0.202096	0.179394	0.415133	0.225169	0.233981	0.011959	0.010031	0.11148	0.291928
148	0.06903	0.348967	0.22226	0.235626	0.293018	0.134766	0.327599	0.331856	0.083146	0.384418	0.147046	0.129059	0.25974	0.08609	0.116053	0.200924
149	0.075405	0.397291	0.261937	0.281708	0.397073	0.168265	0.120698	0.076866	0.169427	0.264013	0.39478	0.244721	0.30809	0.179384	0.223996	0.220003
150	0.12625	0.19365	0.246822	0.167713	0.228401	0.151523	0.200435	0.236552	0.311203	0.415698	0.039127	0.221847	0.155561	0.161068	0.205202	0.195489
151	0.089814	0.363672	0.134707	0.295903	0.183639	0.130162	0.131361	0.093796	0.146817	0.261746	0.419217	0.304443	0.264159	0.190362	0.081334	0.158564
152	0.167598	0.37557	0.167406	0.31365	0.242357	0.007994	0.10496	0.17815	0.028904	0.311533	0.338812	0.061787	0.233152	0.007445	0.063586	0.212746
153	0.199769	0.32747	0.384355	0.287182	0.162428	0.224247	0.019681	0.227473	0.044276	0.348364	0.29536	0.166121	0.123677	0.125224	0.075149	0.037553
154	0.177725	0.291149	0.259377	0.477729	0.232164	0.287277	0.305011	0.26207	0.170591	0.377179	0.327186	0.181935	0.263738	0.228866	0.019452	0.192828
155	0.160241	0.207746	0.382345	0.175684	0.179605	0.193419	0.182188	0.216005	0.164437	0.211157	0.335576	0.194264	0.286823	0.066143	0.043237	0.130585
156	0.005259	0.20445	0.151611	0.040031	0.06417	0.031728	0.081534	0.227505	0.187417	0.202379	0.178561	0.070521	0.007957	0.012536	0.064972	0.198373
157	0.037251	0.117816	0.125382	0.163531	0.128625	0.193375	0.110965	0.404701	0.112422	0.159293	0.126541	0.30387	0.253509	0.194286	0.142402	0.117738
158	0.03209	0.042917	0.133171	0.131477	0.305599	0.007522	0.349611	0.113852	0.052796	0.264122	0.199521	0.190336	0.15672	0.113036	0.130933	0.263021
159	0.137071	0.14397	0.132392	0.298029	0.274509	0.156524	0.00635	0.24001	0.064136	0.288207	0.016051	0.064207	0.279249	0.107614	0.243489	0.180674
160	0.006555	0.250631	0.134462	0.112223	0.052008	0.053812	0.089337	0.166193	0.00791	0.199301	0.181097	0.1048	0.133172	0.034511	0.067906	0.093697
161	0.254149	0.276981	0.130795	0.097971	0.115627	0.175199	0.292207	0.328677	0.039495	0.158706	0.314786	0.220652	0.243717	0.206848	0.086222	0.450344
162	0.235464	0.272714	0.018129	0.235776	0.216628	0.009281	0.393424	0.396342	0.178604	0.342502	0.300017	0.208183	0.270254	0.170554	0.193062	0.476633
163	0.355806	0.062683	0.275275	0.211128	0.268363	0.002333	0.237928	0.319916	0.023314	0.265307	0.228801	0.270636	0.223916	0.234049	0.274281	0.310659
164	0.334397	0.246284	0.121592	0.101582	0.377273	0.030235	0.434706	0.408089	0.042988	0.163863	0.015397	0.184006	0.28593	0.190026	0.403968	0.266158
165	0.025171	0.225895	0.209528	0.406889	0.269564	0.086949	0.3689	0.187388	0.145309	0.139819	0.215892	0.217552	0.263071	0.202482	0.212353	0.201334
166	0.118863	0.318937	0.105562	0.24835	0.094614	0.007596	0.186393	0.253335	0.0024	0.114136	0.238604	0.28997	0.270367	0.256324	0.259184	0.070037
167	0.241261	0.413723	0.121116	0.100347	0.185287	0.158598	0.185013	0.374143	0.025026	0.119093	0.101307	0.040406	0.087887	0.255336	0.229389	0.180875
168	0.089311	0.267151	0.09259	0.201879	0.235997	0.035114	0.265142	0.191744	0.088714	0.331649	0.083281	0.237248	0.226819	0.280748	0.195841	0.201672
169	0.242536	0.363774	0.230359	0.44051	0.187316	0.197818	0.292595	0.252897	0.009889	0.034784	0.057059	0.221059	0.165041	0.202745	0.348969	0.220121
170	0.156947	0.026211	0.208202	0.159475	0.298961	0.208008	0.267743	0.301358	0.147048	0.246079	0.05779	0.272803	0.214301	0.198863	0.228098	0.208592
171	0.234829	0.317132	0.114472	0.153068	0.204136	0.157817	0.191551	0.308445	0.035289	0.192567	0.03914	0.173714	0.284061	0.240069	0.04481	0.321552
172	0.246567	0.474912	0.229942	0.278528	0.194379	0.0607	0.356536	0.210816	0.116735	0.060631	0.200313	0.138476	0.078538	0.249141	0.164918	0.341743
173	0.186333	0.37743	0.045857	0.083411	0.087394	0.118106	0.290496	0.264585	0.025313	0.148984	0.035793	0.097286	0.242304	0.317837	0.233553	0.455739
174	0.228176	0.386043	0.100273	0.238601	0.134183	0.066031	0.477634	0.441482	0.101713	0.225732	0.200674	0.16669	0.316639	0.320483	0.238386	0.211639
175	0.189926	0.230619	0.401313	0.254557	0.182722	0.005031	0.204771	0.085568	0.104054	0.34032	0.366228	0.087161	0.157956	0.371998	0.133453	0.026158
176	0.226566	0.363024	0.205245	0.041618	0.058313	0.126342	0.276772	0.416915	0.049596	0.421272	0.16231	0.18829	0.293856	0.250462	0.136001	0.227688
177	0.112409	0.317992	0.097647	0.0367	0.181644	0.145775	0.176603	0.356539	0.192697	0.006475	0.017933	0.358271	0.087294	0.223743	0.094163	0.145169
178	0.119318	0.204912	0.097916	0.225244	0.135608	0.062684	0.296922	0.236991	0.174415	0.32023	0.205818	0.112733	0.184079	0.110542	0.174488	0.198491
179	0.013505	0.197696	0.160383	0.115735	0.219407	0.027892	0.114117	0.249214	0.175423	0.241202	0.18853	0.214588	0.09086	0.074211	0.027501	0.043975
180	0.133708	0.151821	0.032927	0.130422	0.184934	0.097856	0.111606	0.168219	0.165269	0.166082	0.112851	0.221846	0.147798	0.253883	0.099457	0.127073
181	0.188443	0.267209	0.098889	0.188267	0.228571	0.325169	0.193791	0.300604	0.044849	0.080932	0.147633	0.132808	0.157439	0.056489	0.10108	0.29355
182	0.170377	0.335789	0.103399	0.165519	0.05856	0.251735	0.189188	0.241267	0.155754	0.27887	0.171631	0.083421	0.128244	0.242778	0.237142	0.227777
183	0.203305	0.186199	0.241431	0.086446	0.12878	0.23939	0.104593	0.223715	0.063923	0.208237	0.26343	0.026777	0.172035	0.236798	0.222267	0.354053
184	0.280441	0.249097	0.137817	0.112051	0.255126	0.355865	0.237132	0.07234	0.092882	0.030447	0.403663	0.145577	0.127621	0.249741	0.284143	0.341817
185	0.215724	0.354294	0.189817	0.093581	0.134928	0.452634	0.237443	0.381881	0.108741	0.284089	0.090289	0.40378	0.041325	0.18361	0.110731	0.235898
186	0.181801	0.201958	0.059117	0.010667	0.1761	0.188452	0.187487	0.240516	0.061355	0.437359	0.14526	0.130057	0.164518	0.253357	0.229461	0.214269
187	0.095546	0.414233	0.222202	0.011382	0.096858	0.303371	0.177888	0.211846	0.055099	0.393161	0.243197	0.232299	0.222844	0.260955	0.280687	0.286525
188	0.023663	0.127398	0.172288	0.046992	0.202335	0.326908	0.308237	0.337914	0.207082	0.321249	0.188718	0.174234	0.099358	0.222572	0.166565	0.213822
189	0.154274	0.191305	0.227946	0.32912	0.253522	0.405951	0.202987	0.255072	0.133338	0.160843	0.368375	0.148345	0.064518	0.232599	0.201137	0.228792
190	0.197091	0.182189	0.275548	0.199833	0.205405	0.262007	0.084016	0.159035	0.104627	0.446889	0.153681	0.36311	0.193248	0.180702	0.140339	0.159647
191	0.204161	0.189055	0.173755	0.204684	0.075646	0.127762	0.191249	0.10419	0.175869	0.194873	0.318464	0.458383	0.042702	0.292856	0.209229	0.300059
192	0.120904	0.459455	0.1749	0.179262	0.130005	0.282317	0.123018	0.041904	0.156422	0.359432	0.235544	0.126699	0.172884	0.243144	0.203714	0.465592
193	0.016122	0.325	0.186184	0.198754	0.244816	0.08832	0.17842	0.262378	0.072284	0.245694	0.260832	0.075353	0.109198	0.041547	0.055121	0.234127
194	0.191666	0.247027	0.354534	0.343185	0.020047	0.144127	0.186324	0.180637	0.175661	0.27338	0.240928	0.22376	0.008448	0.267543	0.105341	0.165009
195	0.038771	0.356303	0.259082	0.09511	0.124013	0.065283	0.167044	0.195725	0.063824	0.208178	0.380344	0.107645	0.27098	0.318389	0.232193	0.18213
196	0.130405	0.279466	0.254899	0.09074	0.319697	0.233768	0.251551	0.264009	0.108828	0.156706	0.230489	0.162665	0.024872	0.157279	0.283064	0.202822
197	0.012341	0.423098	0.105052	0.065258	0.256339	0.262241	0.09192	0.24294	0.209766	0.137686	0.188708	0.229935	0.184009	0.128482	0.243187	0.013679
198	0.166478	0.210229	0.159249	0.071539	0.241957	0.116892	0.044167	0.293157	0.086939	0.027923	0.225977	0.183488	0.025301	0.110565	0.019408	0.203976
199	0.029616	0.081869	0.211053	0.061218	0.219426	0.14513	0.194843	0.22115	0.085989	0.254269	0.167786	0.098156	0.240976	0.108354	0.191877	0.083629
200	0.04813	0.087891	0.077035	0.071552	0.057219	0.093233	0.057918	0.072334	0.086615	0.176123	0.176089	0.066109	0.148466	0.105672	0.106206	0.146753
201	0.212126	0.31366	0.236004	0.370776	0.224981	0.175371	0.347957	0.323907	0.179787	0.157091	0.222955	0.208515	0.205799	0.252304	0.070684	0.371237
202	0.177341	0.226258	0.193632	0.193583	0.127773	0.083358	0.231743	0.321368	0.151458	0.154601	0.114589	0.098533	0.315396	0.156662	0.139808	0.221641
203	0.012958	0.209294	0.135613	0.23004	0.404244	0.13716	0.177706	0.357022	0.113282	0.2523	0.173777	0.405237	0.285806	0.228289	0.108631	0.236906
204	0.166683	0.27218	0.177484	0.359488	0.186467	0.092495	0.246548	0.12886	0.083401	0.182389	0.300189	0.253607	0.191637	0.246474	0.302471	0.22848
205	0.08364	0.28848	0.132391	0.111905	0.234952	0.150705	0.251043	0.14116	0.150651	0.184171	0.175945	0.22061	0.268424	0.140175	0.182193	0.025282
206	0.179953	0.206616	0.117753	0.253719	0.23888	0.216271	0.20038	0.215255	0.006665	0.210595	0.193569	0.141073	0.128379	0.244241	0.340694	0.235352
207	0.137387	0.107047	0.234971	0.175688	0.234953	0.223786	0.150161	0.257535	0.154522	0.006916	0.161112	0.166115	0.041473	0.217214	0.17184	0.261199
208	0.129133	0.437854	0.074683	0.236655	0.166414	0.193293	0.091863	0.224413	0.040759	0.348278	0.185353	0.347001	0.24438	0.246772	0.271041	0.193721
209	0.015864	0.193881	0.181528	0.368498	0.198839	0.210244	0.12221	0.182034	0.147453	0.363194	0.251693	0.258173	0.071278	0.196843	0.243094	0.301724
210	0.121252	0.006965	0.249758	0.191767	0.244693	0.066169	0.14495	0.207029	0.197412	0.244029	0.198663	0.149621	0.189375	0.194143	0.063588	0.038463
211	0.13065	0.250257	0.232817	0.244632	0.23698	0.049063	0.219733	0.035703	0.050738	0.170402	0.227196	0.238453	0.23954	0.298018	0.270378	0.122311
212	0.163949	0.150533	0.173276	0.239504	0.076521	0.053808	0.222356	0.209663	0.112156	0.24264	0.243565	0.158663	0.157968	0.224213	0.133605	0.157841
213	0.12788	0.294942	0.174864	0.366004	0.228204	0.206593	0.172192	0.190214	0.153174	0.393938	0.086302	0.110523	0.112699	0.187406	0.14427	0.024095
214	0.15975	0.450493	0.261198	0.29848	0.24158	0.10859	0.232678	0.178313	0.156573	0.213762	0.248567	0.275082	0.068939	0.158016	0.07157	0.118138
215	0.169399	0.323368	0.304883	0.308171	0.244084	0.116914	0.322072	0.180018	0.07333	0.115621	0.269358	0.310018	0.223409	0.171786	0.197551	0.085747
216	0.10141	0.265351	0.259606	0.133415	0.214857	0.261666	0.179242	0.094136	0.036625	0.455598	0.18082	0.224734	0.155311	0.121693	0.163732	0.184893
217	0.091703	0.128132	0.009121	0.280263	0.144357	0.079399	0.194626	0.312286	0.108867	0.350683	0.127266	0.286122	0.080654	0.27047	0.260348	0.130697
218	0.04933	0.387959	0.230087	0.117592	0.036755	0.131526	0.221528	0.19628	0.089838	0.294575	0.1631	0.205827	0.117213	0.115731	0.238813	0.281767
219	0.008942	0.108782	0.22923	0.327862	0.146771	0.089211	0.093652	0.144861	0.095321	0.251646	0.227088	0.01648	0.208427	0.256146	0.125598	0.010141
220	0.10245	0.184151	0.138766	0.126604	0.128709	0.063142	0.084419	0.115044	0.132872	0.322968	0.160915	0.103205	0.030858	0.090603	0.112567	0.129376
221	0.096566	0.369636	0.260187	0.307305	0.222009	0.260639	0.150444	0.282271	0.096031	0.217921	0.152749	0.225551	0.349616	0.375903	0.017121	0.345979
222	0.162717	0.312098	0.185431	0.175333	0.330645	0.258032	0.261408	0.092919	0.276856	0.267783	0.158412	0.216828	0.218827	0.308723	0.169835	0.147357
223	0.130177	0.249103	0.283746	0.199262	0.156918	0.464481	0.195309	0.359909	0.148062	0.261964	0.072247	0.297476	0.163222	0.364691	0.198339	0.272777
224	0.081391	0.240348	0.438928	0.364496	0.14793	0.259749	0.350525	0.465595	0.036737	0.210186	0.198888	0.27817	0.106111	0.140132	0.197581	0.051842
225	0.001176	0.368712	0.276794	0.292608	0.183761	0.36792	0.319498	0.067166	0.249948	0.154311	0.133162	0.170015	0.042374	0.306214	0.193789	0.396896
226	0.022133	0.40317	0.022407	0.179033	0.16935	0.193212	0.223118	0.202185	0.097425	0.090281	0.079467	0.244534	0.141929	0.328322	0.231385	0.219266
227	0.050326	0.304456	0.237421	0.183575	0.170765	0.230303	0.165807	0.309895	0.085293	0.087168	0.218358	0.210903	0.111081	0.291997	0.24197	0.25529
228	0.004625	0.286873	0.133843	0.172742	0.255411	0.193248	0.351013	0.284793	0.13318	0.274728	0.262724	0.277906	0.149363	0.24553	0.205703	0.303007
229	0.219778	0.168959	0.114453	0.330386	0.130902	0.351428	0.284681	0.218789	0.138131	0.243437	0.004453	0.110442	0.249789	0.309366	0.193785	0.191072
230	0.035927	0.074464	0.097239	0.170547	0.216717	0.193079	0.161381	0.185101	0.124857	0.243834	0.250055	0.192034	0.351305	0.092023	0.16942	0.075081
231	0.060099	0.171394	0.417928	0.177028	0.124517	0.239505	0.319936	0.298946	0.025648	0.237781	0.055058	0.203425	0.407221	0.383041	0.242058	0.186448
232	0.14214	0.391446	0.096837	0.176129	0.147651	0.290348	0.234899	0.255684	0.175229	0.175859	0.187367	0.186929	0.235223	0.262656	0.246819	0.375958
233	0.085221	0.303881	0.021737	0.251015	0.122005	0.096836	0.303621	0.313524	0.194576	0.222751	0.186162	0.070374	0.198355	0.116735	0.244214	0.249022
234	0.081655	0.384752	0.223787	0.135233	0.124885	0.213817	0.392083	0.161426	0.061074	0.223807	0.104181	0.259261	0.14896	0.049252	0.132237	0.343966
235	0.069541	0.271173	0.231591	0.158412	0.253847	0.29261	0.344074	0.076341	0.098769	0.322099	0.081389	0.337162	0.120104	0.102699	0.078402	0.180351
236	0.112591	0.382645	0.152375	0.089297	0.165538	0.139953	0.255953	0.431435	0.035675	0.368799	0.219123	0.145615	0.173072	0.271717	0.237086	0.301215
237	0.008749	0.326239	0.253588	0.209805	0.081777	0.240112	0.025417	0.242966	0.033611	0.160975	0.039104	0.251198	0.179604	0.373334	0.008652	0.272689
238	0.066124	0.253205	0.149711	0.179563	0.03135	0.004499	0.154409	0.191207	0.100356	0.303919	0.175076	0.108915	0.260983	0.155535	0.201297	0.147629
239	0.129689	0.170514	0.075278	0.158225	0.176386	0.182425	0.163393	0.174907	0.091472	0.379197	0.20773	0.050535	0.015924	0.151863	0.178268	0.173494
240	0.010946	0.158456	0.147152	0.009378	0.235471	0.078894	0.141947	0.019033	0.057052	0.261244	0.011811	0.139557	0.038783	0.115128	0.097778	0.080378
241	0.081086	0.123493	0.167589	0.28635	0.132643	0.004128	0.387688	0.314497	0.054667	0.210128	0.119124	0.23208	0.219669	0.112898	0.044959	0.182029
242	0.125882	0.17382	0.197972	0.266779	0.186871	0.206242	0.219217	0.098872	0.013494	0.247897	0.160913	0.204603	0.242076	0.094648	0.237367	0.158868
243	0.009343	0.224641	0.193501	0.325798	0.141069	0.009421	0.365375	0.259891	0.047319	0.156097	0.275673	0.17846	0.235013	0.142311	0.225327	0.09778
244	0.187932	0.206758	0.164608	0.203118	0.167792	0.076709	0.331817	0.19081	0.092462	0.199559	0.162923	0.268686	0.171838	0.201161	0.318589	0.278856
245	0.194257	0.446527	0.164627	0.41187	0.322423	0.007102	0.335754	0.360382	0.084944	0.2379	0.141665	0.190743	0.171071	0.033061	0.18047	0.282031
246	0.163967	0.253118	0.160035	0.414292	0.14481	0.080623	0.421733	0.063205	0.035714	0.184152	0.223138	0.226596	0.115426	0.08066	0.140175	0.195075
247	0.084361	0.323092	0.075173	0.389923	0.245479	0.006019	0.057259	0.034318	0.08994	0.388995	0.31488	0.180236	0.075092	0.069831	0.23935	0.284811
248	0.116459	0.306114	0.206357	0.374129	0.141715	0.00314	0.285212	0.098778	0.255396	0.243065	0.023199	0.014438	0.174515	0.017136	0.03	0.296465
249	0.057401	0.278876	0.204249	0.303137	0.04927	0.024652	0.23455	0.21908	0.118021	0.142374	0.275998	0.021123	0.23091	0.082929	0.176601	0.236951
250	0.11295	0.267822	0.11575	0.240418	0.209357	0.014973	0.242413	0.082626	0.199178	0.271364	0.268392	0.043556	0.013903	0.152699	0.024654	0.252485
251	0.12582	0.22631	0.237704	0.110116	0.066903	0.176299	0.322171	0.165627	0.034263	0.150077	0.285845	0.185608	0.411697	0.020568	0.16452	0.291723
252	0.031263	0.244012	0.080352	0.283475	0.24774	0.230508	0.258541	0.120737	0.147894	0.194998	0.263264	0.191861	0.332981	0.101604	0.165752	0.16327
253	0.033589	0.275532	0.207723	0.389987	0.216166	0.164789	0.182369	0.158966	0.166055	0.033914	0.24158	0.22831	0.29599	0.10489	0.097945	0.191185
254	0.018878	0.217476	0.216284	0.35718	0.298355	0.080434	0.208904	0.072671	0.032831	0.169404	0.252168	0.213954	0.058909	0.078434	0.042475	0.172613
255	0.083903	0.121247	0.284024	0.311664	0.127326	0.158547	0.25692	0.177015	0.054499	0.144904	0.278458	0.140311	0.183116	0.05672	0.144077	0.218131
256	0.127528	0.163576	0.185719	0.271214	0.153571	0.305157	0.162815	0.131248	0.15529	0.172239	0.18216	0.132732	0.254947	0.097087	0.365379	0.184078
257	0.031579	0.279811	0.179916	0.03612	0.07024	0.160123	0.295119	0.168499	0.257173	0.037796	0.003704	0.114684	0.283215	0.086083	0.219976	0.102752
258	0.159891	0.068634	0.183734	0.244401	0.153418	0.059418	0.199424	0.217233	0.110811	0.148605	0.224613	0.200094	0.202545	0.031417	0.344727	0.168549
259	0.080608	0.194711	0.218822	0.18792	0.167266	0.25534	0.170252	0.246252	0.059139	0.177847	0.204818	0.304673	0.130769	0.211027	0.047784	0.091676
260	0.080568	0.169619	0.009553	0.0849	0.140886	0.074801	0.1398	0.146594	0.085046	0.156507	0.050471	0.057948	0.062381	0.007383	0.160563	0.082412
261	0.00755	0.149175	0.216098	0.224826	0.242881	0.136565	0.042654	0.206235	0.170688	0.250779	0.255611	0.331995	0.187795	0.086974	0.196298	0.260296
262	0.015309	0.135514	0.168124	0.208772	0.213983	0.194406	0.180674	0.162807	0.010356	0.17029	0.175411	0.241272	0.164591	0.194036	0.205947	0.20864
263	0.012838	0.214141	0.281119	0.305786	0.214171	0.216992	0.270792	0.37737	0.009396	0.232686	0.357778	0.259734	0.224316	0.196595	0.231754	0.206033
264	0.12497	0.166887	0.079602	0.343349	0.197345	0.034124	0.33365	0.35175	0.044048	0.204627	0.351876	0.189706	0.145282	0.168828	0.188357	0.211261
265	0.088957	0.185409	0.209632	0.261419	0.194074	0.156986	0.195032	0.280312	0.007008	0.275436	0.04443	0.158119	0.080558	0.206514	0.163962	0.189582
266	0.033548	0.299641	0.141671	0.258475	0.190558	0.185289	0.083168	0.379507	0.070942	0.212586	0.207658	0.336144	0.206972	0.226772	0.296383	0.236453
267	0.010867	0.223309	0.320438	0.15923	0.216835	0.107725	0.334826	0.281256	0.144128	0.187875	0.053295	0.26317	0.125408	0.268239	0.198271	0.254942
268	0.020026	0.085843	0.088302	0.192651	0.335754	0.175945	0.174932	0.178664	0.003632	0.255467	0.317961	0.332956	0.192394	0.178984	0.265642	0.13881
269	0.006766	0.202596	0.331855	0.230629	0.257955	0.085502	0.259417	0.237962	0.039436	0.05179	0.355588	0.031773	0.186892	0.184422	0.156646	0.006858
270	0.105861	0.166533	0.21326	0.13935	0.219489	0.031442	0.099612	0.228287	0.023311	0.237927	0.188772	0.388881	0.158331	0.124219	0.17703	0.155782
271	0.019514	0.168434	0.220766	0.159349	0.19706	0.178331	0.148981	0.385429	0.207947	0.199638	0.182193	0.20044	0.397897	0.142833	0.223484	0.241553
272	0.003374	0.151796	0.177777	0.20916	0.170264	0.072573	0.235937	0.393676	0.002337	0.226969	0.181503	0.179933	0.125927	0.097541	0.413158	0.33593
273	0.035726	0.137147	0.025034	0.220492	0.196527	0.144581	0.28808	0.118896	0.012846	0.184444	0.169438	0.002907	0.179444	0.18085	0.333895	0.253141
274	0.074408	0.096508	0.340163	0.230963	0.095429	0.149628	0.074084	0.197337	0.193317	0.117749	0.109798	0.14941	0.021769	0.22516	0.410495	0.188715
275	0.064623	0.229078	0.310233	0.143054	0.175379	0.035563	0.109395	0.155498	0.163892	0.216673	0.221406	0.098547	0.173764	0.174127	0.092284	0.006517
276	0.042107	0.238971	0.141883	0.002377	0.2819	0.006262	0.229359	0.042173	0.017036	0.092851	0.055111	0.197572	0.045287	0.061149	0.148225	0.297617
277	0.015682	0.180154	0.152219	0.239769	0.112663	0.189147	0.192551	0.231798	0.030241	0.176002	0.05878	0.260683	0.244232	0.097501	0.156525	0.084873
278	0.045628	0.219988	0.190563	0.018683	0.147907	0.022108	0.2192	0.110965	0.01344	0.124265	0.0629	0.058575	0.074054	0.172361	0.235703	0.334666
279	0.006956	0.189501	0.187773	0.0335	0.240065	0.1721	0.103156	0.258027	0.083164	0.222714	0.094908	0.143051	0.112466	0.208099	0.156656	0.116122
280	0.003976	0.119864	0.171144	0.041772	0.12338	0.162989	0.147225	0.07363	0.005754	0.151755	0.10937	0.145842	0.01712	0.078752	0.032314	0.065754
281	0.072836	0.206431	0.128003	0.16936	0.131327	0.223299	0.165779	0.02134	0.219267	0.134328	0.132412	0.193919	0.132736	0.18413	0.236328	0.1303
282	0.159438	0.224744	0.151308	0.113582	0.183414	0.171558	0.030118	0.006082	0.109138	0.146475	0.108211	0.048284	0.150165	0.264306	0.130389	0.24342
283	0.056731	0.149343	0.199856	0.160177	0.227875	0.213033	0.229134	0.164041	0.180185	0.228435	0.142271	0.085682	0.077533	0.146138	0.123068	0.297613
284	0.006893	0.293237	0.033767	0.388551	0.191705	0.30334	0.197734	0.267385	0.161754	0.183286	0.165439	0.351507	0.021004	0.163343	0.013416	0.15416
285	0.096759	0.339441	0.149722	0.314029	0.220316	0.233343	0.128491	0.199138	0.144617	0.166294	0.126316	0.133164	0.214226	0.401517	0.200264	0.340238
286	0.170153	0.324249	0.160254	0.192058	0.174935	0.202578	0.247508	0.253955	0.199911	0.138239	0.199616	0.199178	0.214523	0.184424	0.233089	0.316727
287	0.167688	0.192281	0.196255	0.147129	0.166822	0.265129	0.208745	0.242107	0.19722	0.136676	0.089722	0.301069	0.105208	0.170328	0.026576	0.169848
288	0.107066	0.172735	0.09161	0.169256	0.187043	0.319961	0.260802	0.177469	0.183248	0.215272	0.08824	0.29313	0.077997	0.17062	0.091225	0.155715
289	0.012225	0.200439	0.21549	0.287032	0.301263	0.172911	0.202674	0.186237	0.088795	0.152506	0.131234	0.106236	0.199467	0.350287	0.081157	0.23485
290	0.117212	0.216007	0.156968	0.097396	0.074463	0.323046	0.215113	0.058786	0.237664	0.200876	0.105106	0.331797	0.122189	0.154143	0.094022	0.181705
291	0.215317	0.197651	0.18482	0.195205	0.03075	0.250926	0.232906	0.228648	0.165223	0.148749	0.00174	0.108868	0.179016	0.146729	0.097384	0.180469
292	0.160144	0.209361	0.061017	0.220257	0.059891	0.174756	0.137997	0.163052	0.241302	0.194022	0.010198	0.061404	0.053588	0.240356	0.044714	0.192275
293	0.068371	0.101857	0.046797	0.255673	0.130321	0.089225	0.107574	0.09812	0.117438	0.105405	0.035616	0.110188	0.119922	0.181098	0.09211	0.339343
294	0.113932	0.117673	0.229138	0.113594	0.063788	0.271236	0.185743	0.274764	0.184106	0.205154	0.065597	0.250888	0.00676	0.132827	0.036124	0.21878
295	0.041284	0.27214	0.225236	0.240597	0.226186	0.103949	0.181389	0.068724	0.153903	0.101221	0.074169	0.234667	0.020429	0.166493	0.030388	0.185788
296	0.191475	0.02158	0.091394	0.128737	0.057426	0.080191	0.065406	0.194253	0.012161	0.042998	0.07419	0.207397	0.120243	0.027918	0.011292	0.069421
297	0.125522	0.276952	0.155631	0.236416	0.232952	0.145062	0.078998	0.065666	0.098784	0.194841	0.103553	0.22172	0.117629	0.114098	0.097431	0.214984
298	0.166703	0.096346	0.221758	0.104443	0.001816	0.023492	0.192081	0.181122	0.13031	0.107549	0.202202	0.270271	0.059018	0.134745	0.381546	0.370025
299	0.191044	0.265747	0.17603	0.148475	0.154724	0.241148	0.123637	0.151347	0.166622	0.171891	0.230008	0.044486	0.007812	0.134262	0.098	0.12935
300	0.138922	0.150036	0.136752	0.183503	0.074171	0.104514	0.008434	0.050869	0.118272	0.258986	0.07077	0.067992	0.037807	0.327569	0.021248	0.178487
301	0.227269	0.175214	0.219298	0.350424	0.160585	0.19862	0.185907	0.033735	0.243039	0.121269	0.229205	0.254182	0.196519	0.159768	0.197591	0.011838
302	0.144951	0.133072	0.169921	0.22201	0.145967	0.278998	0.194668	0.208932	0.199828	0.233497	0.185689	0.239669	0.206876	0.279869	0.335856	0.154286
303	0.1462	0.099598	0.377654	0.20618	0.10912	0.110531	0.241133	0.150533	0.071345	0.193874	0.215135	0.016956	0.166718	0.078285	0.206123	0.357054
304	0.130996	0.14801	0.229176	0.346996	0.13099	0.126353	0.155295	0.250807	0.12529	0.179182	0.262382	0.205632	0.120037	0.200959	0.23806	0.243976
305	0.118381	0.268403	0.30209	0.247624	0.116841	0.177591	0.20169	0.049477	0.157066	0.122001	0.135798	0.11976	0.155226	0.259507	0.134363	0.116967
306	0.110615	0.31763	0.031961	0.192388	0.145308	0.163791	0.305211	0.107449	0.061971	0.262084	0.23111	0.282586	0.105632	0.168496	0.207539	0.031638
307	0.181596	0.237716	0.354646	0.20032	0.256306	0.121347	0.18162	0.2078	0.140282	0.197751	0.275177	0.209145	0.019755	0.177152	0.155394	0.176131
308	0.14491	0.304049	0.158776	0.185688	0.02237	0.093581	0.283963	0.273833	0.014298	0.215119	0.187122	0.239041	0.204909	0.183917	0.282304	0.079681
309	0.071058	0.228706	0.275694	0.317464	0.142948	0.150755	0.068589	0.141634	0.15769	0.224845	0.152694	0.141539	0.272187	0.231157	0.236107	0.166966
310	0.103001	0.029421	0.221932	0.176943	0.129621	0.284592	0.041605	0.218403	0.271266	0.256382	0.197862	0.348856	0.255164	0.172266	0.236517	0.218246
311	0.230849	0.208672	0.171922	0.173668	0.066568	0.167672	0.227205	0.233674	0.127367	0.353672	0.275314	0.109595	0.288026	0.110702	0.205432	0.177928
312	0.166725	0.169284	0.191806	0.224125	0.231912	0.248887	0.100404	0.079588	0.051253	0.192838	0.062575	0.098943	0.1231	0.243393	0.325031	0.26888
313	0.140475	0.302742	0.076528	0.225422	0.136246	0.256102	0.101407	0.035175	0.181146	0.267124	0.044844	0.122995	0.195386	0.07214	0.310696	0.090104
314	0.146898	0.297629	0.175392	0.260246	0.007659	0.060128	0.169743	0.271097	0.147862	0.099113	0.280993	0.197063	0.212854	0.194359	0.260979	0.180487
315	0.042513	0.219148	0.269817	0.342358	0.131414	0.151456	0.090174	0.11327	0.087301	0.108807	0.235364	0.350815	0.162429	0.102385	0.174889	0.173078
316	0.065923	0.023054	0.095209	0.192056	0.119651	0.296024	0.162703	0.173438	0.064066	0.034405	0.14811	0.196194	0.080842	0.22136	0.208455	0.053504
317	0.109425	0.167913	0.187647	0.167068	0.190848	0.187667	0.236357	0.156652	0.2077	0.188451	0.003588	0.117334	0.136096	0.195912	0.015285	0.017727
318	0.205285	0.156438	0.171171	0.234615	0.087155	0.09038	0.250056	0.034598	0.158295	0.090919	0.092209	0.115805	0.143334	0.102098	0.100824	0.209955
319	0.145788	0.273035	0.182881	0.219957	0.147535	0.192398	0.090682	0.006971	0.136981	0.173365	0.005203	0.280012	0.138909	0.008972	0.057188	0.100051
320	0.081194	0.100286	0.128305	0.205667	0.26318	0.058232	0.026518	0.19882	0.007939	0.344587	0.10543	0.203188	0.109609	0.064556	0.098306	0.050539
321	0.275911	0.202361	0.23829	0.344381	0.225052	0.248206	0.183424	0.223491	0.168628	0.228229	0.166924	0.407224	0.070659	0.248386	0.149706	0.213001
322	0.159246	0.172461	0.18631	0.208706	0.106992	0.256109	0.220308	0.214938	0.122923	0.125749	0.228625	0.244715	0.195942	0.217645	0.272508	0.076622
323	0.108421	0.082975	0.118787	0.275651	0.133743	0.217931	0.148446	0.190574	0.099559	0.008731	0.073865	0.042014	0.241668	0.198428	0.170737	0.268948
324	0.09217	0.128312	0.238355	0.327305	0.093861	0.057865	0.119672	0.244198	0.144243	0.157733	0.063693	0.129496	0.162136	0.225209	0.185414	0.294874
325	0.175932	0.049789	0.031286	0.19437	0.133305	0.217695	0.074954	0.020287	0.143308	0.060964	0.200343	0.138055	0.045697	0.232569	0.179462	0.292514
326	0.16902	0.11781	0.120283	0.283375	0.129013	0.242969	0.087737	0.138587	0.157695	0.086923	0.083259	0.117018	0.176113	0.231835	0.198426	0.219324
327	0.293869	0.205022	0.100063	0.235646	0.201679	0.142128	0.184523	0.172711	0.171642	0.160957	0.11875	0.265283	0.158689	0.178173	0.246759	0.204293
328	0.218736	0.192951	0.327275	0.426252	0.30759	0.228323	0.248284	0.197728	0.05406	0.089872	0.108374	0.266004	0.128346	0.226313	0.211573	0.254478
329	0.141014	0.147222	0.279751	0.409735	0.194003	0.192471	0.067101	0.2149	0.274913	0.27591	0.271394	0.161805	0.096507	0.230625	0.180354	0.176115
330	0.191108	0.010529	0.177516	0.080992	0.256264	0.180202	0.073093	0.031426	0.149578	0.214558	0.024921	0.289646	0.171874	0.257385	0.189935	0.265047
331	0.189422	0.137536	0.077062	0.127847	0.169554	0.112489	0.029554	0.227564	0.126282	0.19983	0.036689	0.033101	0.272376	0.275661	0.228194	0.115696
332	0.101192	0.207904	0.173906	0.14015	0.187651	0.274589	0.18562	0.074227	0.173541	0.224936	0.190785	0.044934	0.01695	0.222125	0.292933	0.258562
333	0.196226	0.188176	0.22656	0.322246	0.054859	0.208841	0.204677	0.111973	0.206749	0.198273	0.17349	0.101066	0.076081	0.207039	0.101659	0.037077
334	0.247524	0.28844	0.105469	0.142664	0.052007	0.317389	0.168399	0.047139	0.093869	0.173885	0.215757	0.126388	0.232881	0.226342	0.082568	0.130729
335	0.212456	0.254665	0.059262	0.347876	0.014183	0.218691	0.125381	0.114019	0.062363	0.221323	0.097426	0.121237	0.154217	0.172465	0.117052	0.251464
336	0.186157	0.106173	0.04207	0.1798	0.206037	0.358669	0.293089	0.046905	0.014181	0.294423	0.126304	0.160432	0.246153	0.108125	0.160667	0.12969
337	0.25857	0.121298	0.144228	0.215608	0.114246	0.127644	0.075941	0.238615	0.254812	0.053557	0.23011	0.070674	0.191402	0.226409	0.125324	0.145065
338	0.159201	0.366742	0.138291	0.027698	0.201191	0.125889	0.022399	0.011491	0.160776	0.209985	0.053319	0.013417	0.010325	0.145866	0.217273	0.163547
339	0.083981	0.094365	0.16967	0.11997	0.101909	0.225825	0.093843	0.086817	0.118255	0.23267	0.094977	0.02498	0.160449	0.057751	0.068119	0.008365
340	0.088882	0.147548	0.095666	0.057617	0.117096	0.254186	0.037496	0.070671	0.112517	0.170929	0.064883	0.110599	0.179073	0.157161	0.047014	0.132181
341	0.167075	0.135121	0.128504	0.207837	0.218155	0.316271	0.189462	0.210668	0.250706	0.325277	0.243604	0.398754	0.073181	0.199657	0.318625	0.161143
342	0.07276	0.116296	0.090118	0.030068	0.157499	0.090949	0.109901	0.23275	0.073251	0.222597	0.254051	0.224883	0.276801	0.333699	0.125287	0.136104
343	0.068761	0.144644	0.125895	0.161749	0.303036	0.311742	0.216174	0.231811	0.070811	0.221946	0.072643	0.108409	0.048817	0.234878	0.072874	0.172027
344	0.068799	0.162942	0.216326	0.35668	0.193572	0.181146	0.047801	0.052693	0.074317	0.180506	0.174461	0.181055	0.131733	0.160851	0.053512	0.215102
345	0.008917	0.125998	0.193412	0.239034	0.391842	0.279941	0.248031	0.090454	0.150524	0.089885	0.204038	0.233202	0.223133	0.333152	0.197413	0.096314
346	0.084937	0.141547	0.130839	0.229784	0.182641	0.187404	0.250383	0.1088	0.004066	0.160493	0.052713	0.211124	0.358104	0.235878	0.170338	0.271638
347	0.138607	0.227155	0.113587	0.026268	0.313379	0.21966	0.232105	0.165044	0.176673	0.144252	0.017225	0.015927	0.325552	0.215616	0.041297	0.2137
348	0.050089	0.325018	0.128303	0.101988	0.215928	0.246934	0.229516	0.090125	0.014455	0.102495	0.145073	0.19155	0.188149	0.187145	0.231468	0.07285
349	0.048659	0.214323	0.182606	0.122002	0.034321	0.18819	0.103464	0.013521	0.202884	0.260337	0.082166	0.20531	0.124102	0.23608	0.144831	0.195056
350	0.02299	0.123284	0.043721	0.107798	0.319788	0.151434	0.036286	0.21418	0.147343	0.219492	0.161371	0.218405	0.212267	0.122129	0.22223	0.277503
351	0.008238	0.26193	0.315043	0.060849	0.186048	0.178161	0.196642	0.176622	0.05694	0.063325	0.156763	0.246332	0.151491	0.158487	0.077576	0.199523
352	0.081664	0.352655	0.069782	0.287298	0.223556	0.203191	0.162016	0.151749	0.043522	0.200114	0.144058	0.133963	0.169427	0.293691	0.076047	0.188769
353	0.062853	0.2391	0.208793	0.164318	0.166066	0.007964	0.009203	0.15603	0.095901	0.229417	0.221137	0.213204	0.206211	0.104996	0.075133	0.209775
354	0.088931	0.227059	0.043155	0.105211	0.146462	0.019465	0.1665	0.138645	0.178054	0.300566	0.155507	0.194062	0.076934	0.062785	0.160312	0.097939
355	0.017104	0.285922	0.200312	0.126109	0.242419	0.115706	0.235355	0.12279	0.087861	0.033856	0.095339	0.171079	0.171249	0.098593	0.08621	0.088408
356	0.05898	0.251555	0.20242	0.045379	0.119904	0.225298	0.036042	0.046198	0.054724	0.264341	0.157942	0.181811	0.018709	0.286039	0.00992	0.245036
357	0.070146	0.131895	0.151202	0.178558	0.037207	0.065188	0.081243	0.143774	0.098773	0.24463	0.164202	0.152187	0.163955	0.20413	0.183818	0.282414
358	0.02836	0.238683	0.191224	0.137042	0.103036	0.117081	0.166289	0.004411	0.12473	0.11498	0.179742	0.086065	0.092055	0.128348	0.060427	0.245498
359	0.066524	0.109296	0.146068	0.243129	0.072554	0.059749	0.13958	0.179607	0.153775	0.040531	0.204459	0.19723	0.110392	0.068012	0.12596	0.071176
360	0.032963	0.214315	0.140607	0.03846	0.003233	0.132082	0.003744	0.135474	0.127282	0.208007	0.044693	0.083091	0.113612	0.164106	0.102968	0.281382
361	0.002226	0.215786	0.046513	0.138687	0.187181	0.199412	0.20074	0.114367	0.070898	0.056523	0.121736	0.130467	0.152851	0.167209	0.14372	0.237953
362	0.020096	0.192481	0.031437	0.1302	0.091967	0.043901	0.010405	0.131789	0.098519	0.12735	0.128852	0.05591	0.016684	0.183425	0.148695	0.12983
363	0.019694	0.169811	0.108129	0.146474	0.002375	0.183353	0.114652	0.108382	0.005864	0.12256	0.007774	0.139798	0.087074	0.157489	0.019424	0.14173
364	0.003483	0.166796	0.031818	0.063351	0.017211	0.161717	0.121437	0.053565	0.057986	0.078036	0.129774	0.048464	0.002233	0.049956	0.129194	0.145894
365	0.002814	0.075022	0.128699	0.108847	0.1049	0.148201	0.239177	0.014375	0.179611	0.033214	0.15912	0.026234	0.093453	0.178405	0.230078	0.008378
366	0.005293	0.015816	0.032489	0.01291	0.158505	0.101518	0.174796	0.087412	0.131827	0.127706	0.02412	0.122708	0.175412	0.138346	0.24478	0.132312
367	0.001611	0.008505	0.050328	0.141143	0.125237	0.166419	0.05989	0.141774	0.143137	0.004634	0.147663	0.067707	0.202568	0.117778	0.154765	0.147724
368	0.002326	0.119935	0.20507	0.149454	0.009786	0.148392	0.197362	0.079945	0.020458	0.130418	0.076203	0.200926	0.155433	0.097982	0.224892	0.103141
369	0.007128	0.084548	0.090941	0.089183	0.034942	0.069254	0.141302	0.072308	0.178148	0.03639	0.221654	0.077711	0.184435	0.170092	0.202915	0.055263
370	0.002031	0.038744	0.098406	0.016875	0.128404	0.158834	0.075637	0.169215	0.023047	0.049159	0.042252	0.179189	0.128714	0.18004	0.09035	0.120749
371	0.001457	0.010074	0.164178	0.170179	0.195803	0.141996	0.066332	0.119104	0.046148	0.004998	0.14976	0.032983	0.156716	0.049205	0.049468	0.207246
372	0.067002	0.005831	0.070237	0.002651	0.049997	0.044409	0.033538	0.006921	0.166709	0.118409	0.120208	0.112226	0.149143	0.026337	0.012582	0.102405
373	0.003648	0.031321	0.212323	0.086402	0.127469	0.116839	0.004056	0.256763	0.027876	0.07811	0.128035	0.004876	0.052833	0.037997	0.030239	0.192398
374	0.004196	0.055445	0.062854	0.086351	0.013111	0.132778	0.107611	0.097816	0.04148	0.032364	0.169876	0.065356	0.00153	0.075007	0.026057	0.060271
375	0.002218	0.002336	0.210223	0.055345	0.105978	0.051094	0.162992	0.156901	0.099936	0.009569	0.25904	0.005608	0.131726	0.033625	0.044561	0.232578
376	0.063181	0.023526	0.218732	0.115699	0.048869	0.160561	0.049924	0.139161	0.002513	0.008267	0.094734	0.105035	0.156617	0.133127	0.136431	0.108167
377	0.029556	0.018947	0.141086	0.022666	0.031432	0.10787	0.186978	0.042672	0.068711	0.085335	0.004239	0.176344	0.131488	0.024333	0.075073	0.10357
378	0.115934	0.061374	0.089442	0.021725	0.018104	0.16775	0.120419	0.237438	0.041934	0.009987	0.067125	0.125033	0.012566	0.003041	0.137088	0.160474
379	0.046065	0.022713	0.166932	0.126738	0.106368	0.10717	0.129439	0.176891	0.012827	0.008066	0.107735	0.028591	0.199474	0.095316	0.019279	0.227018
380	0.014859	0.034286	0.016969	0.182204	0.067221	0.00579	0.095442	0.028949	0.096072	0.045702	0.001695	0.121708	0.090295	0.100024	0.135918	0.023261
381	0.161701	0.219968	0.165659	0.107198	0.15987	0.070541	0.129314	0.103875	0.000594	0.183051	0.238182	0.224766	0.011118	0.085864	0.204148	0.097691
382	0.059172	0.221527	0.144041	0.056203	0.201771	0.178939	0.159075	0.12921	0.121212	0.082418	0.208579	0.195568	0.017563	0.253732	0.223514	0.235424
383	0.109635	0.174102	0.097173	0.135068	0.143034	0.044728	0.064887	0.122903	0.064545	0.15402	0.051263	0.127089	0.208623	0.106427	0.186453	0.28557
384	0.070251	0.212597	0.166132	0.208621	0.275664	0.189931	0.099941	0.033027	0.014717	0.143543	0.158152	0.144206	0.199295	0.14255	0.01211	0.094394
385	0.009701	0.113062	0.154645	0.220835	0.217893	0.046002	0.201316	0.140353	0.136479	0.015044	0.120131	0.067027	0.123949	0.225609	0.191268	0.064326
386	0.081503	0.071899	0.075251	0.125689	0.165011	0.160772	0.163431	0.20084	0.10425	0.289483	0.101946	0.107609	0.1297	0.099837	0.077669	0.239207
387	0.104993	0.269368	0.07398	0.094913	0.066575	0.035703	0.106866	0.244711	0.00365	0.121392	0.035383	0.220236	0.053216	0.111587	0.137036	0.303754
388	0.061833	0.217441	0.138599	0.219031	0.182182	0.097327	0.14841	0.021368	0.10771	0.205379	0.09939	0.207242	0.137159	0.085046	0.064929	0.079387
389	0.03609	0.072828	0.089257	0.169094	0.120546	0.031353	0.003513	0.113965	0.04391	0.252613	0.049408	0.153937	0.00545	0.1265	0.099856	0.103235
390	0.115907	0.153219	0.127906	0.148223	0.330688	0.160706	0.084608	0.106701	0.001819	0.305166	0.036136	0.133549	0.015651	0.149859	0.040842	0.133076
391	0.097629	0.182924	0.095162	0.092734	0.200811	0.012724	0.134857	0.067034	0.052939	0.014334	0.095887	0.056816	0.114847	0.151364	0.24473	0.113422
392	0.070394	0.311114	0.148173	0.088924	0.300265	0.221776	0.02557	0.079545	0.01578	0.175324	0.14377	0.172347	0.038469	0.09948	0.168499	0.022051
393	0.113497	0.136987	0.12046	0.023392	0.062855	0.189819	0.187112	0.088083	0.057693	0.184518	0.10251	0.19793	0.072273	0.05658	0.019915	0.129552
394	0.159523	0.118731	0.053948	0.104971	0.095389	0.216803	0.138981	0.177303	0.021979	0.058465	0.163346	0.147146	0.298177	0.167991	0.054666	0.197982
395	0.133745	0.270485	0.102374	0.018283	0.163858	0.003626	0.124577	0.107907	0.034682	0.18398	0.125934	0.159142	0.049879	0.13287	0.073776	0.024082
396	0.041984	0.192653	0.128279	0.052985	0.185564	0.273232	0.017984	0.130868	0.117236	0.157738	0.008943	0.050555	0.107696	0.196141	0.141537	0.114632
397	0.018793	0.130228	0.248549	0.041342	0.052835	0.078645	0.095552	0.138645	0.134466	0.129484	0.115636	0.064512	0.083718	0.107249	0.040804	0.042758
398	0.033529	0.11909	0.046094	0.128415	0.053119	0.062963	0.156574	0.066149	0.065115	0.171443	0.126446	0.063559	0.075863	0.038598	0.180108	0.162776
399	0.004206	0.076081	0.141975	0.07422	0.054865	0.162723	0.131549	0.122553	0.017462	0.252812	0.202905	0.081521	0.008914	0.008209	0.095858	0.017027
400	0.00798	0.051405	0.089145	0.02234	0.015978	0.047604	0.114419	0.003052	0.194341	0.123866	0.063298	0.001839	0.073828	0.078005	0.008169	0.003105

## Sheet: d
	1	2	3	4	5	6	7	8	9	10	11	12	13	14	15	16	17	18	19	20	21	22	23	24	25	26	27	28	29	30	31	32	33	34	35	36	37	38	39	40	41	42	43	44	45	46	47	48	49
1	0.295434	0.277567	0.272221	0.39539	0.397867	0.193478	0.090733	0.413009	0.267319	0.396594	0.429812	0.288095	0.167755	0.295907	0.185616	0.247593	0.046418	0.166872	0.243463	0.259461	0.187466	0.09616	0.269144	0.106547	0.309233	0.242271	0.356823	0.390648	0.116003	0.427924	0.362273	0.190765	0.164635	0.260696	0.268551	0.294409	0.008708	0.28007	0.323985	0.322892	0.256945	0.231171	0.329341	0.145639	0.200763	0.364727	0.163074	0.115856	0.341346
2	0.263095	0.132436	0.268797	0.379948	0.145139	0.204947	0.131147	0.353142	0.314191	0.33906	0.348858	0.298056	0.189321	0.260817	0.208358	0.226317	0.054702	0.071394	0.259303	0.236371	0.112477	0.137968	0.258535	0.121811	0.366289	0.228348	0.357116	0.121227	0.216239	0.251565	0.263079	0.147162	0.15577	0.337357	0.044771	0.268082	0.355644	0.309461	0.367281	0.253544	0.246545	0.124646	0.352307	0.182102	0.435308	0.283293	0.257868	0.250058	0.298187
3	0.108737	0.371858	0.13289	0.381853	0.267566	0.178448	0.326654	0.333372	0.25473	0.146779	0.277219	0.325245	0.135032	0.420389	0.239864	0.141201	0.181697	0.312334	0.195703	0.170779	0.055497	0.155064	0.240341	0.161697	0.261689	0.226404	0.240113	0.33619	0.143016	0.437748	0.374752	0.157989	0.168534	0.21557	0.441468	0.236686	0.251116	0.093617	0.325724	0.284188	0.238935	0.246495	0.182274	0.193485	0.080571	0.223101	0.015747	0.387259	0.268234
4	0.177516	0.407767	0.384613	0.416779	0.274973	0.097806	0.14777	0.405088	0.248489	0.437321	0.310353	0.327526	0.173032	0.265727	0.221428	0.111415	0.260365	0.00596	0.274135	0.227353	0.189785	0.027662	0.231844	0.089482	0.33292	0.267646	0.32787	0.335146	0.244973	0.420883	0.492889	0.124307	0.060763	0.24198	0.056343	0.170994	0.274591	0.145471	0.282636	0.235298	0.071306	0.257708	0.23646	0.28562	0.299781	0.259125	0.182918	0.1337	0.178587
5	0.158148	0.26632	0.186072	0.276956	0.348534	0.208017	0.444891	0.227233	0.264084	0.286234	0.29841	0.285823	0.459697	0.278354	0.234195	0.259332	0.093003	0.229121	0.385541	0.190564	0.262976	0.1185	0.281637	0.331478	0.21	0.237902	0.254739	0.285295	0.163057	0.457041	0.199333	0.18079	0.163523	0.242909	0.300925	0.265182	0.404436	0.144973	0.336953	0.457968	0.257348	0.166271	0.367657	0.23209	0.222273	0.28678	0.272017	0.349096	0.314232
6	0.347989	0.418308	0.19575	0.454873	0.318725	0.209797	0.335623	0.34273	0.251469	0.387692	0.252994	0.319331	0.311811	0.256868	0.234357	0.276326	0.059317	0.209328	0.379785	0.314159	0.052866	0.29153	0.237469	0.029969	0.232911	0.190248	0.374838	0.220626	0.12077	0.449445	0.274681	0.088126	0.15512	0.100009	0.198485	0.242356	0.211627	0.1323	0.372934	0.25214	0.263273	0.072951	0.126281	0.192028	0.250424	0.274479	0.24974	0.333444	0.317503
7	0.235573	0.166812	0.177165	0.300032	0.307079	0.209336	0.197152	0.319394	0.164511	0.247192	0.359335	0.289148	0.35501	0.287703	0.212252	0.241674	0.081331	0.074569	0.244845	0.137217	0.211351	0.143043	0.157168	0.089773	0.043116	0.212413	0.211799	0.015001	0.052511	0.26612	0.208592	0.197995	0.138504	0.140432	0.422365	0.262059	0.186824	0.270624	0.412799	0.283455	0.250551	0.22299	0.156057	0.22191	0.103814	0.35085	0.232139	0.508402	0.300736
8	0.257497	0.263254	0.344969	0.327468	0.268816	0.20044	0.370811	0.334395	0.224325	0.288636	0.301734	0.245081	0.278104	0.249547	0.185831	0.269775	0.047709	0.254649	0.365623	0.337055	0.124155	0.330765	0.149311	0.105419	0.224225	0.198197	0.305008	0.194805	0.239392	0.342735	0.235804	0.212406	0.124698	0.178127	0.227373	0.213006	0.274075	0.124066	0.411685	0.308716	0.278086	0.271001	0.04122	0.166803	0.186285	0.460986	0.239379	0.299275	0.30264
9	0.17272	0.327064	0.260638	0.312276	0.38721	0.211777	0.23441	0.172251	0.288394	0.307183	0.391688	0.310445	0.197713	0.307199	0.396497	0.258324	0.12816	0.164554	0.303343	0.188421	0.321545	0.108866	0.267338	0.17473	0.11397	0.175694	0.361351	0.250569	0.251308	0.256417	0.217768	0.205426	0.159972	0.048019	0.269636	0.293671	0.116685	0.219776	0.373359	0.109034	0.142015	0.181878	0.383103	0.308378	0.25779	0.034435	0.242922	0.364921	0.284563
10	0.288483	0.212081	0.118199	0.250941	0.253408	0.213365	0.240719	0.360581	0.047121	0.329459	0.091305	0.30794	0.158974	0.288645	0.32468	0.226313	0.083913	0.050317	0.349572	0.127053	0.150703	0.282941	0.29363	0.194114	0.220224	0.208631	0.172149	0.189116	0.234655	0.383819	0.197411	0.148703	0.065688	0.003235	0.203584	0.033241	0.107499	0.217768	0.344714	0.460459	0.222948	0.126576	0.349375	0.179682	0.422644	0.335821	0.246481	0.239701	0.419893
11	0.214473	0.411939	0.076529	0.308809	0.388055	0.215592	0.170728	0.54787	0.154551	0.400779	0.364977	0.120416	0.157402	0.252257	0.214313	0.057244	0.056565	0.362941	0.248801	0.248769	0.338698	0.022428	0.012683	0.240663	0.346723	0.28238	0.396744	0.016878	0.20712	0.057288	0.307775	0.075574	0.087973	0.372549	0.333795	0.221799	0.165195	0.024344	0.382947	0.13927	0.265277	0.273506	0.266123	0.040219	0.415906	0.269109	0.288472	0.416399	0.301897
12	0.32269	0.229938	0.171972	0.248705	0.217014	0.05114	0.228427	0.306732	0.271741	0.295122	0.27106	0.300921	0.221681	0.306052	0.089703	0.123398	0.227231	0.24544	0.153732	0.253624	0.275172	0.242379	0.282714	0.208867	0.221006	0.172553	0.385476	0.302216	0.251565	0.228185	0.170129	0.111185	0.089592	0.01666	0.16978	0.224422	0.407772	0.179266	0.005348	0.501687	0.257839	0.186148	0.249342	0.284386	0.300252	0.219295	0.18347	0.23001	0.322341
13	0.177812	0.252605	0.16688	0.119114	0.28184	0.180883	0.44262	0.067662	0.181719	0.284864	0.282842	0.160327	0.279979	0.278105	0.252873	0.254042	0.082442	0.276949	0.286361	0.209952	0.399093	0.178042	0.242649	0.113799	0.381709	0.27546	0.441621	0.213079	0.27001	0.242143	0.079886	0.003388	0.159769	0.084025	0.292443	0.244791	0.152772	0.224731	0.1951	0.198678	0.123354	0.357328	0.284747	0.128453	0.12335	0.175009	0.266962	0.23064	0.349841
14	0.204979	0.231249	0.220676	0.306595	0.292834	0.145768	0.480132	0.169766	0.236391	0.386476	0.3591	0.337471	0.123438	0.337104	0.207234	0.235981	0.062032	0.333235	0.306029	0.291524	0.317307	0.226522	0.298503	0.026093	0.332806	0.202176	0.293564	0.279304	0.367462	0.210813	0.3876	0.100427	0.144491	0.14562	0.142646	0.225862	0.173252	0.224053	0.231215	0.282868	0.205787	0.350764	0.286351	0.142116	0.297643	0.406099	0.246878	0.149293	0.338349
15	0.292532	0.188253	0.188979	0.373356	0.208104	0.044241	0.157914	0.231892	0.220119	0.169259	0.20504	0.241928	0.359733	0.225903	0.205778	0.312448	0.062029	0.067928	0.238052	0.208039	0.272861	0.293062	0.234067	0.02263	0.223087	0.112904	0.342379	0.205343	0.223108	0.163591	0.307809	0.112977	0.130948	0.176192	0.217878	0.257813	0.238846	0.138975	0.195526	0.239672	0.255062	0.235213	0.208802	0.208835	0.031547	0.159606	0.103057	0.201497	0.13417
16	0.396911	0.278844	0.187637	0.214006	0.29045	0.175715	0.249456	0.264493	0.187274	0.233954	0.379778	0.12282	0.330421	0.293208	0.119918	0.368389	0.168747	0.200108	0.271058	0.26668	0.289799	0.054545	0.261244	0.277885	0.313899	0.245256	0.199836	0.299638	0.29763	0.194073	0.219106	0.011459	0.070445	0.177027	0.214285	0.145221	0.097168	0.023811	0.296046	0.291535	0.065839	0.265546	0.352298	0.145287	0.228778	0.340588	0.207917	0.225551	0.286599
17	0.257451	0.348785	0.169535	0.378442	0.208006	0.190879	0.355258	0.188081	0.211614	0.265796	0.240139	0.069921	0.161041	0.269127	0.190772	0.256618	0.108869	0.246465	0.261651	0.215817	0.384389	0.142928	0.136212	0.133312	0.153657	0.174134	0.024649	0.257316	0.238342	0.29519	0.160861	0.178035	0.04483	0.264741	0.265067	0.169118	0.194669	0.104117	0.247522	0.185336	0.063492	0.239802	0.310287	0.229231	0.115834	0.003286	0.021426	0.0353	0.239107
18	0.249316	0.138493	0.051795	0.124354	0.127655	0.153939	0.061263	0.224728	0.117774	0.22669	0.177674	0.267243	0.066194	0.22461	0.169652	0.368592	0.053407	0.045307	0.141888	0.264068	0.0494	0.095258	0.103966	0.205439	0.235055	0.157732	0.269508	0.213878	0.12314	0.281754	0.13892	0.19198	0.004912	0.199443	0.011425	0.152469	0.141347	0.113711	0.090958	0.230473	0.104861	0.183842	0.118166	0.036676	0.167398	0.101693	0.252294	0.115635	0.158615
19	0.323773	0.135298	0.191096	0.287523	0.146355	0.089766	0.100082	0.303822	0.093367	0.06966	0.112538	0.368867	0.0176	0.237306	0.254393	0.198512	0.164676	0.152338	0.251098	0.221108	0.243583	0.415419	0.01758	0.259207	0.26042	0.076812	0.469379	0.214749	0.174209	0.28881	0.192674	0.146924	0.038965	0.111466	0.278361	0.32452	0.148886	0.003764	0.245616	0.248718	0.107277	0.330826	0.202774	0.036186	0.022949	0.069062	0.219468	0.14772	0.081571
20	0.098198	0.245309	0.130482	0.239025	0.14874	0.145551	0.230005	0.135206	0.257427	0.031481	0.083458	0.169925	0.136556	0.186326	0.06812	0.069691	0.086014	0.130101	0.018288	0.033947	0.056313	0.189751	0.186512	0.294748	0.088106	0.045704	0.138755	0.166878	0.12809	0.240669	0.071694	0.088725	0.083767	0.124607	0.131669	0.11969	0.132626	0.121887	0.053192	0.073718	0.198432	0.168339	0.12847	0.052599	0.135315	0.116878	0.094103	0.390168	0.092135
21	0.224214	0.255957	0.409396	0.187301	0.374622	0.143981	0.163686	0.422092	0.278969	0.315941	0.416977	0.18101	0.187189	0.081867	0.448646	0.308698	0.187751	0.197458	0.125693	0.356839	0.180014	0.078818	0.349044	0.258345	0.371813	0.096087	0.183763	0.552061	0.479407	0.250921	0.115058	0.162269	0.140133	0.118724	0.177006	0.203053	0.129735	0.345039	0.267525	0.277298	0.127592	0.057441	0.350594	0.162212	0.307444	0.345645	0.478167	0.213986	0.249151
22	0.165667	0.413629	0.114242	0.206215	0.150763	0.163203	0.140337	0.283759	0.316921	0.417522	0.37769	0.128656	0.190759	0.083521	0.269028	0.328187	0.141175	0.343486	0.201666	0.376474	0.177853	0.061146	0.302013	0.214315	0.449679	0.140249	0.245599	0.30756	0.291633	0.201549	0.376841	0.203201	0.07483	0.380671	0.231593	0.232834	0.041533	0.244593	0.268071	0.257198	0.167041	0.240006	0.526347	0.291749	0.225234	0.280032	0.020889	0.251844	0.110702
23	0.197003	0.284067	0.297441	0.325196	0.329626	0.16884	0.260349	0.327039	0.302844	0.38568	0.295319	0.351349	0.214133	0.41923	0.251289	0.217899	0.184003	0.078787	0.096835	0.007786	0.09151	0.141303	0.287085	0.351784	0.251039	0.265135	0.170417	0.430748	0.151788	0.26025	0.234365	0.238414	0.086493	0.180475	0.253715	0.187261	0.181233	0.33611	0.241637	0.25522	0.229587	0.30053	0.437096	0.104255	0.450104	0.257584	0.208369	0.527879	0.245149
24	0.176872	0.254313	0.257203	0.264857	0.215668	0.140036	0.248106	0.173142	0.395136	0.058682	0.363326	0.078366	0.172345	0.202536	0.42217	0.259346	0.155173	0.230455	0.203739	0.306016	0.200622	0.018855	0.263423	0.229369	0.2386	0.01731	0.313518	0.297392	0.252681	0.309103	0.285966	0.041175	0.222832	0.178132	0.19252	0.120021	0.143057	0.216212	0.234643	0.192625	0.132548	0.277493	0.459003	0.17833	0.248636	0.264235	0.404103	0.060502	0.169705
25	0.081222	0.321242	0.263855	0.124912	0.397722	0.149461	0.23154	0.020825	0.288189	0.27566	0.265496	0.089822	0.435909	0.093314	0.145637	0.157832	0.1494	0.12306	0.285561	0.021048	0.266808	0.111561	0.291931	0.247732	0.371296	0.201757	0.187822	0.391974	0.416212	0.279559	0.338142	0.167657	0.06339	0.241865	0.202174	0.151236	0.109974	0.196718	0.265572	0.335652	0.169858	0.112026	0.447706	0.073435	0.408485	0.322159	0.047534	0.368921	0.095592
26	0.108447	0.355107	0.255476	0.086804	0.290634	0.151517	0.140046	0.351795	0.101481	0.316607	0.22181	0.165103	0.314519	0.169546	0.439877	0.224615	0.143796	0.072057	0.430508	0.276645	0.078687	0.119331	0.161295	0.260454	0.448242	0.166117	0.218786	0.314983	0.293192	0.147056	0.22902	0.147991	0.104919	0.129555	0.327716	0.07597	0.283237	0.184593	0.254423	0.3236	0.173783	0.096043	0.23024	0.089841	0.43489	0.30356	0.329007	0.386647	0.248796
27	0.154837	0.236793	0.278231	0.284341	0.327473	0.1478	0.216837	0.349585	0.233499	0.264059	0.48467	0.221361	0.298595	0.155166	0.268232	0.238257	0.152468	0.382031	0.199732	0.177588	0.225902	0.220941	0.250063	0.241319	0.478185	0.201789	0.326256	0.244731	0.420419	0.259024	0.025177	0.158759	0.038045	0.187339	0.314362	0.031743	0.004687	0.320298	0.227761	0.303081	0.171525	0.121169	0.220946	0.192167	0.527968	0.403034	0.243563	0.509044	0.248041
28	0.166807	0.18487	0.186711	0.05443	0.220063	0.13581	0.151699	0.313129	0.237373	0.199141	0.298088	0.224164	0.26964	0.248045	0.278763	0.293981	0.163201	0.35331	0.312578	0.281159	0.133674	0.126635	0.183491	0.092872	0.278815	0.291213	0.239763	0.12811	0.449032	0.274171	0.01718	0.212905	0.178068	0.202199	0.183857	0.2502	0.183483	0.108045	0.375059	0.255856	0.190705	0.280927	0.446845	0.161631	0.301678	0.50889	0.251752	0.513109	0.218137
29	0.200122	0.471415	0.16551	0.368872	0.399753	0.140351	0.157485	0.411037	0.247896	0.280067	0.425243	0.071139	0.245793	0.260216	0.370984	0.227615	0.071524	0.247284	0.285569	0.280378	0.353987	0.029202	0.307761	0.210833	0.071865	0.267105	0.362346	0.351326	0.243873	0.29963	0.241091	0.160764	0.055857	0.168981	0.223793	0.024885	0.333392	0.227823	0.251666	0.092731	0.100916	0.116805	0.420252	0.27153	0.333052	0.096468	0.271174	0.336056	0.172482
30	0.168205	0.226643	0.268658	0.062014	0.245365	0.016901	0.19404	0.312917	0.3233	0.174378	0.245373	0.219844	0.23374	0.114323	0.461086	0.249105	0.041885	0.309933	0.25213	0.316682	0.196637	0.007408	0.159037	0.263863	0.224296	0.21856	0.281662	0.237334	0.234832	0.301731	0.246827	0.063533	0.156322	0.03318	0.309857	0.230552	0.174984	0.303586	0.193489	0.343491	0.101923	0.197347	0.076657	0.247766	0.03563	0.40515	0.002482	0.405884	0.292218
31	0.199111	0.213598	0.24173	0.150258	0.425448	0.131432	0.251032	0.294988	0.309016	0.156001	0.404771	0.124376	0.131748	0.186261	0.256753	0.192939	0.134497	0.122803	0.207888	0.177488	0.309746	0.189439	0.175652	0.289799	0.271077	0.065749	0.234684	0.017726	0.432422	0.257103	0.156225	0.002776	0.101891	0.202033	0.256335	0.083164	0.184563	0.152702	0.255388	0.170711	0.192773	0.173095	0.351045	0.196865	0.218649	0.213583	0.135082	0.408307	0.157301
32	0.177896	0.057777	0.243038	0.098454	0.239056	0.104566	0.219233	0.245915	0.328338	0.180188	0.312849	0.21771	0.18856	0.208849	0.116623	0.30325	0.214539	0.203937	0.156905	0.33864	0.280283	0.074392	0.209357	0.183713	0.344665	0.038712	0.230216	0.055972	0.283896	0.477188	0.153797	0.00398	0.404368	0.12363	0.162613	0.153395	0.18787	0.168366	0.02026	0.499559	0.166898	0.273624	0.193929	0.223413	0.298787	0.26964	0.145877	0.148593	0.189903
33	0.165426	0.335189	0.247641	0.021346	0.208526	0.243919	0.443072	0.283292	0.154265	0.283905	0.34793	0.438661	0.278756	0.090093	0.211175	0.317165	0.08322	0.359448	0.174123	0.263018	0.316952	0.069519	0.30978	0.153713	0.408515	0.079341	0.029328	0.058627	0.383754	0.071405	0.225857	0.002348	0.006241	0.19996	0.228849	0.047739	0.191157	0.240241	0.217731	0.221749	0.050019	0.430342	0.277988	0.333114	0.385959	0.149457	0.06042	0.256058	0.243378
34	0.164481	0.103538	0.333484	0.015958	0.248769	0.130175	0.431057	0.249862	0.161704	0.17855	0.418921	0.241059	0.180155	0.149423	0.108111	0.285547	0.102583	0.432551	0.270988	0.291572	0.299404	0.091569	0.268638	0.16612	0.144214	0.101502	0.261144	0.21441	0.108027	0.223262	0.100091	0.046082	0.118776	0.194866	0.025413	0.116697	0.159904	0.223875	0.396243	0.330242	0.094885	0.26169	0.351584	0.19971	0.257131	0.409616	0.031682	0.223189	0.163602
35	0.18192	0.181136	0.216645	0.232029	0.205081	0.125282	0.063135	0.444165	0.33076	0.384519	0.241619	0.131616	0.288138	0.204637	0.251093	0.281205	0.189629	0.32587	0.232921	0.26716	0.345565	0.193488	0.214831	0.086402	0.284831	0.227285	0.168538	0.034876	0.239399	0.21775	0.508246	0.049465	0.059564	0.162375	0.227602	0.007964	0.214093	0.179167	0.202514	0.177918	0.083003	0.189932	0.334057	0.164704	0.019678	0.25126	0.292373	0.205148	0.009998
36	0.230431	0.172567	0.185882	0.036035	0.251805	0.074617	0.137413	0.108489	0.190514	0.243928	0.344399	0.214279	0.258265	0.17565	0.191489	0.122302	0.014924	0.172614	0.168533	0.199716	0.272691	0.275771	0.301559	0.162113	0.391175	0.009729	0.291443	0.106755	0.271504	0.41114	0.275971	0.009796	0.138981	0.011484	0.211104	0.035359	0.103019	0.187726	0.185961	0.292085	0.197315	0.275336	0.21862	0.033133	0.072397	0.360235	0.090279	0.203472	0.117625
37	0.126675	0.195456	0.226388	0.025769	0.238753	0.100535	0.247065	0.263044	0.189554	0.286928	0.250099	0.092627	0.051889	0.296663	0.220969	0.195405	0.121812	0.247594	0.012089	0.188105	0.428837	0.136859	0.168889	0.169531	0.294046	0.257827	0.134638	0.240358	0.357257	0.29714	0.181324	0.21365	0.091431	0.19388	0.123742	0.251598	0.182968	0.160477	0.208269	0.187654	0.078124	0.205478	0.024812	0.134432	0.067084	0.047378	0.224732	0.052804	0.147765
38	0.167249	0.234772	0.093269	0.261279	0.172007	0.003582	0.132602	0.297628	0.30598	0.174732	0.237091	0.207642	0.048449	0.156521	0.27214	0.149978	0.010258	0.171015	0.004515	0.024684	0.042048	0.140898	0.230371	0.279208	0.111461	0.128282	0.055451	0.233368	0.258242	0.212482	0.106158	0.216302	0.053965	0.082423	0.153167	0.207322	0.198934	0.010149	0.121071	0.244591	0.142735	0.061466	0.11866	0.346658	0.246919	0.173655	0.012025	0.042255	0.157047
39	0.188505	0.006774	0.004994	0.277639	0.109008	0.156242	0.206689	0.237944	0.256602	0.197039	0.169433	0.15346	0.009228	0.224575	0.160694	0.20408	0.2601	0.185544	0.189748	0.247602	0.24107	0.258068	0.084695	0.290491	0.252489	0.030593	0.319185	0.060167	0.273411	0.329487	0.180424	0.067163	0.252397	0.004534	0.16857	0.158645	0.074605	0.005223	0.115454	0.245784	0.07038	0.369756	0.175062	0.124007	0.124672	0.144273	0.008808	0.075844	0.083098
40	0.134949	0.168676	0.146563	0.218021	0.134213	0.013715	0.198016	0.061814	0.08034	0.173392	0.158383	0.274632	0.063767	0.238748	0.08196	0.183828	0.114919	0.042222	0.140126	0.168819	0.038353	0.119503	0.13555	0.318975	0.009321	0.161099	0.091623	0.227008	0.08787	0.088509	0.006006	0.069571	0.209698	0.009556	0.23982	0.017102	0.110003	0.129005	0.135473	0.059192	0.083549	0.127027	0.081906	0.210505	0.078351	0.130876	0.02585	0.387658	0.127621
41	0.097415	0.135521	0.299328	0.242174	0.344954	0.235631	0.317562	0.292469	0.44033	0.172666	0.386132	0.28166	0.240364	0.259514	0.457184	0.223594	0.424729	0.373512	0.359005	0.431929	0.315888	0.108666	0.306072	0.147344	0.310058	0.290101	0.46444	0.344279	0.255575	0.377269	0.484006	0.337615	0.206904	0.464678	0.239261	0.110543	0.05215	0.227643	0.414888	0.310833	0.039237	0.398902	0.250771	0.457024	0.383943	0.42158	0.230053	0.268469	0.174409
42	0.095856	0.21817	0.283443	0.192024	0.174694	0.243878	0.33653	0.354769	0.347777	0.161245	0.383568	0.264676	0.185932	0.250433	0.503503	0.284257	0.466614	0.041435	0.331946	0.404582	0.218747	0.047482	0.225097	0.245365	0.312166	0.250603	0.478134	0.459037	0.308159	0.292422	0.404471	0.349228	0.178753	0.392096	0.086535	0.020361	0.259441	0.195763	0.503174	0.273261	0.016189	0.220807	0.330693	0.429735	0.271572	0.329528	0.383211	0.313818	0.131566
43	0.112327	0.19026	0.215067	0.284129	0.298219	0.220975	0.275922	0.199489	0.296852	0.134923	0.275023	0.211031	0.257144	0.24194	0.37447	0.18122	0.497414	0.285822	0.13749	0.156526	0.291865	0.410235	0.252658	0.419881	0.25625	0.336407	0.253492	0.354834	0.284353	0.317397	0.294612	0.173397	0.181021	0.366083	0.327726	0.057047	0.340825	0.177727	0.277062	0.22943	0.017189	0.309916	0.299836	0.420914	0.284827	0.205846	0.238761	0.452998	0.176857
44	0.24064	0.19384	0.320468	0.222373	0.25187	0.111783	0.2583	0.14626	0.34565	0.162713	0.36514	0.111273	0.228636	0.261227	0.345831	0.306075	0.418578	0.190951	0.098033	0.335616	0.222606	0.147654	0.230889	0.22854	0.239669	0.249082	0.309865	0.340496	0.113321	0.328247	0.292116	0.19858	0.285911	0.335625	0.082137	0.288607	0.30834	0.29967	0.362899	0.2412	0.018207	0.343887	0.4006	0.201199	0.23695	0.369152	0.215895	0.179089	0.08208
45	0.008543	0.251212	0.283093	0.240566	0.392319	0.238014	0.340903	0.210238	0.276187	0.166387	0.240237	0.19206	0.439097	0.247227	0.343902	0.17281	0.427582	0.294905	0.337097	0.0574	0.357047	0.421894	0.231153	0.408868	0.309668	0.240081	0.091192	0.177654	0.476539	0.440961	0.43407	0.342291	0.185874	0.404612	0.18054	0.030551	0.257897	0.116586	0.364071	0.285669	0.020507	0.092754	0.340065	0.136943	0.228404	0.240525	0.383472	0.306197	0.107972
46	0.049117	0.207037	0.20601	0.270041	0.298966	0.240432	0.286011	0.303922	0.321517	0.208362	0.225947	0.13608	0.35615	0.254141	0.262955	0.207163	0.348582	0.290117	0.283532	0.516003	0.107054	0.029464	0.243534	0.309491	0.147011	0.150737	0.357971	0.286378	0.145696	0.424172	0.433379	0.268876	0.174548	0.016962	0.071243	0.004181	0.198854	0.29207	0.306197	0.381773	0.023281	0.290783	0.21978	0.424124	0.328117	0.251432	0.362791	0.359912	0.161427
47	0.026354	0.115789	0.194503	0.44248	0.291701	0.23151	0.365044	0.385071	0.259519	0.196194	0.37954	0.239425	0.328605	0.254666	0.192726	0.255646	0.396631	0.413337	0.367275	0.008103	0.241648	0.371429	0.206202	0.407364	0.289901	0.129482	0.269514	0.449505	0.145501	0.359107	0.286823	0.31275	0.185213	0.260529	0.292535	0.105732	0.025681	0.350568	0.388114	0.237719	0.021507	0.265553	0.173793	0.038471	0.335648	0.430603	0.348419	0.534319	0.184374
48	0.002813	0.106177	0.446208	0.106745	0.332177	0.242073	0.380635	0.207483	0.40643	0.217037	0.333668	0.182333	0.209221	0.209934	0.270778	0.156885	0.332366	0.321617	0.207413	0.291484	0.277997	0.016926	0.14136	0.056557	0.246662	0.28117	0.408781	0.289557	0.324078	0.279485	0.136814	0.319299	0.193644	0.203484	0.220191	0.025694	0.252224	0.180111	0.393888	0.223485	0.038865	0.362401	0.089084	0.204784	0.298194	0.361239	0.338016	0.369728	0.138899
49	0.007558	0.218558	0.277721	0.177897	0.320284	0.246842	0.262997	0.045191	0.134742	0.20505	0.329767	0.208898	0.316174	0.259227	0.194887	0.245375	0.364316	0.13267	0.275435	0.138507	0.395216	0.185178	0.06614	0.340364	0.225943	0.182592	0.2465	0.363154	0.453833	0.233269	0.26398	0.258912	0.171383	0.174921	0.360036	0.222347	0.089514	0.105078	0.341371	0.152243	0.020891	0.402828	0.212686	0.24268	0.304728	0.165796	0.383696	0.387111	0.125609
50	0.167563	0.369984	0.306266	0.197327	0.228077	0.2183	0.29679	0.373671	0.202994	0.091037	0.287789	0.149775	0.276013	0.24816	0.436289	0.284317	0.042412	0.229948	0.102588	0.173037	0.227892	0.080043	0.065491	0.204561	0.160571	0.143203	0.267321	0.309196	0.168229	0.391831	0.416386	0.139828	0.188457	0.017641	0.282997	0.189676	0.141419	0.15154	0.31567	0.313777	0.255449	0.3446	0.386666	0.387871	0.265863	0.424092	0.351371	0.367847	0.164281
51	0.231408	0.195473	0.268453	0.168752	0.301054	0.189343	0.399981	0.438579	0.443718	0.198314	0.358829	0.034765	0.237636	0.291193	0.271218	0.315695	0.291499	0.345767	0.294048	0.422989	0.305781	0.319583	0.196932	0.403956	0.253901	0.25176	0.444859	0.282043	0.351788	0.258589	0.184566	0.170806	0.197041	0.322206	0.286623	0.140671	0.205001	0.104364	0.168528	0.241989	0.02947	0.225687	0.341485	0.003218	0.158109	0.292459	0.306703	0.362972	0.12091
52	0.163505	0.180724	0.148693	0.059182	0.228004	0.146314	0.156924	0.252358	0.332177	0.317366	0.319472	0.006553	0.209209	0.277891	0.193234	0.266424	0.169619	0.210643	0.299518	0.434816	0.249928	0.006485	0.236817	0.364277	0.35917	0.094853	0.48227	0.422171	0.394337	0.29021	0.400905	0.150175	0.049783	0.005503	0.044721	0.003948	0.213815	0.138424	0.018601	0.472292	0.010785	0.027927	0.200702	0.245186	0.236432	0.209425	0.189102	0.033318	0.165256
53	0.055925	0.26292	0.30315	0.199367	0.244209	0.173009	0.359428	0.250153	0.306624	0.192915	0.293959	0.166931	0.345085	0.326522	0.210776	0.138341	0.165611	0.283378	0.369676	0.408776	0.294307	0.210431	0.385979	0.116474	0.375049	0.243489	0.470213	0.324473	0.254807	0.267558	0.266289	0.018384	0.010076	0.142911	0.282333	0.129606	0.232945	0.11362	0.0597	0.303682	0.217846	0.135606	0.219198	0.170274	0.358271	0.075956	0.3464	0.26855	0.098412
54	0.20985	0.12946	0.305967	0.225786	0.289797	0.154925	0.325235	0.301074	0.160113	0.225209	0.266706	0.276033	0.258697	0.281283	0.320709	0.204571	0.190893	0.346754	0.319734	0.259409	0.289692	0.103527	0.265513	0.256702	0.351413	0.281114	0.128337	0.386446	0.180249	0.293426	0.265536	0.094597	0.01018	0.132533	0.189864	0.120372	0.263685	0.06092	0.340033	0.276699	0.128484	0.181358	0.295259	0.141341	0.342002	0.367334	0.342774	0.295302	0.220934
55	0.175794	0.085292	0.239155	0.288868	0.250421	0.11097	0.131565	0.232102	0.060434	0.211452	0.36646	0.200245	0.311195	0.173362	0.3402	0.195889	0.138225	0.130609	0.361291	0.182919	0.407527	0.228945	0.206147	0.152765	0.328657	0.213535	0.20032	0.263152	0.169378	0.160835	0.250353	0.142185	0.085274	0.196224	0.291251	0.165557	0.042175	0.034491	0.40569	0.19609	0.15791	0.223811	0.23915	0.231067	0.146628	0.357691	0.251217	0.267391	0.034421
56	0.015063	0.026129	0.220392	0.120268	0.256755	0.083876	0.246135	0.155761	0.05995	0.162268	0.289252	0.186916	0.250974	0.341604	0.125347	0.199188	0.250097	0.131673	0.32956	0.261062	0.245614	0.248392	0.237616	0.25658	0.293321	0.2343	0.213302	0.261848	0.263775	0.332335	0.132722	0.03242	0.234696	0.257527	0.242165	0.198954	0.152573	0.107354	0.205153	0.285776	0.041018	0.276618	0.133202	0.35072	0.10555	0.413911	0.203422	0.347276	0.160877
57	0.005875	0.135948	0.198545	0.234354	0.308968	0.149088	0.264213	0.181913	0.205557	0.051906	0.264675	0.021278	0.151352	0.322476	0.160852	0.128296	0.162178	0.222393	0.245346	0.131119	0.41449	0.092857	0.229428	0.207307	0.301865	0.264823	0.132862	0.20397	0.218304	0.393097	0.282007	0.14984	0.157544	0.253321	0.276216	0.12224	0.080469	0.051533	0.401789	0.144224	0.010315	0.216443	0.2908	0.155146	0.039074	0.256555	0.142985	0.086651	0.214612
58	0.012814	0.159315	0.039771	0.33649	0.126884	0.01055	0.159067	0.280622	0.128057	0.093055	0.119086	0.312888	0.083729	0.238961	0.112414	0.272257	0.205985	0.100904	0.122002	0.041142	0.016389	0.133535	0.065231	0.30284	0.113114	0.285247	0.147377	0.207987	0.235244	0.217864	0.096179	0.13899	0.146756	0.245716	0.012924	0.126624	0.142995	0.125126	0.107532	0.2339	0.185754	0.281139	0.066653	0.225504	0.16422	0.17516	0.280238	0.107745	0.1241
59	0.008273	0.002238	0.323585	0.227186	0.109345	0.10825	0.040462	0.230175	0.151257	0.170838	0.010194	0.174985	0.013021	0.228561	0.229363	0.011619	0.139027	0.30483	0.099698	0.144903	0.244837	0.136333	0.267269	0.098625	0.011926	0.252776	0.227039	0.149651	0.138597	0.211927	0.103936	0.241948	0.129753	0.146756	0.398498	0.177114	0.061408	0.015639	0.217487	0.285362	0.186108	0.286036	0.119919	0.289398	0.083443	0.332116	0.222926	0.122955	0.280068
60	0.122781	0.034572	0.130844	0.29668	0.129303	0.028552	0.0043	0.006371	0.140278	0.123802	0.126039	0.042787	0.091083	0.221138	0.023367	0.123237	0.048139	0.200287	0.005397	0.04649	0.071251	0.22513	0.054924	0.07225	0.171112	0.207461	0.170001	0.002389	0.088763	0.253179	0.164277	0.08098	0.180186	0.134424	0.106388	0.076379	0.089874	0.163451	0.016456	0.050809	0.034854	0.215547	0.065976	0.022796	0.046259	0.156143	0.12526	0.40881	0.053489
61	0.306566	0.246062	0.227777	0.205866	0.407371	0.192249	0.193398	0.290778	0.289269	0.247963	0.349447	0.067939	0.217157	0.317444	0.386055	0.252503	0.150246	0.018818	0.214562	0.123495	0.306959	0.066049	0.118149	0.275144	0.415867	0.215085	0.245594	0.005489	0.260333	0.168355	0.262403	0.136799	0.230305	0.006972	0.076306	0.342591	0.038682	0.273056	0.170294	0.245341	0.043167	0.382256	0.265268	0.173246	0.440489	0.276337	0.166392	0.3224	0.282957
62	0.211806	0.338668	0.349625	0.211665	0.193414	0.196572	0.246622	0.161252	0.458832	0.390503	0.353325	0.200022	0.118005	0.2725	0.254858	0.223658	0.244829	0.350939	0.20133	0.098372	0.288956	0.06194	0.010696	0.271208	0.189588	0.208484	0.306947	0.034295	0.180055	0.190742	0.07627	0.141407	0.186827	0.080379	0.222193	0.320836	0.041737	0.383221	0.325739	0.272483	0.021818	0.125538	0.20379	0.276609	0.38539	0.197956	0.086969	0.247037	0.287119
63	0.190996	0.299878	0.210762	0.253334	0.244895	0.214077	0.318301	0.291215	0.131247	0.263133	0.330298	0.149348	0.15826	0.320958	0.44249	0.183349	0.288802	0.373569	0.16687	0.129113	0.170514	0.116547	0.006853	0.110601	0.283597	0.128285	0.202638	0.079293	0.231177	0.203242	0.252722	0.11165	0.183229	0.135615	0.033405	0.251336	0.091756	0.148456	0.201766	0.185127	0.018922	0.209529	0.224126	0.149808	0.225825	0.082126	0.181777	0.410885	0.131291
64	0.256417	0.262171	0.303458	0.234296	0.279846	0.145121	0.1536	0.261953	0.171114	0.289558	0.381828	0.053597	0.116991	0.201423	0.385099	0.283512	0.275376	0.009363	0.063812	0.040867	0.228463	0.055768	0.009982	0.143433	0.157687	0.179145	0.333018	0.247477	0.027116	0.217935	0.261713	0.023852	0.282006	0.011706	0.149037	0.281327	0.061075	0.208273	0.174985	0.200795	0.059028	0.408257	0.228979	0.032498	0.253265	0.309682	0.131608	0.278852	0.172974
65	0.133533	0.352633	0.120016	0.141952	0.270807	0.197934	0.248734	0.215938	0.310097	0.291449	0.21264	0.216176	0.381998	0.32085	0.429569	0.185944	0.220476	0.028436	0.176176	0.057713	0.410218	0.099999	0.018084	0.279547	0.322717	0.238182	0.356837	0.02948	0.058845	0.356533	0.082492	0.134922	0.192307	0.015618	0.235797	0.242475	0.081099	0.16375	0.205117	0.234286	0.024364	0.189574	0.216709	0.278604	0.207527	0.086038	0.06556	0.305254	0.216939
66	0.214184	0.410913	0.180525	0.221764	0.274583	0.196535	0.208979	0.461819	0.261453	0.229169	0.242416	0.215486	0.292496	0.289912	0.277602	0.211825	0.211227	0.018696	0.114134	0.207906	0.155142	0.191953	0.097511	0.227367	0.314785	0.190897	0.264103	0.017525	0.237084	0.184119	0.231021	0.077064	0.205064	0.012105	0.005458	0.136528	0.208157	0.257519	0.112579	0.392033	0.03841	0.257818	0.274711	0.231758	0.281688	0.253582	0.131345	0.353479	0.177282
67	0.213602	0.284988	0.293766	0.212592	0.264916	0.201636	0.13561	0.410667	0.159483	0.139792	0.365018	0.129345	0.316518	0.265258	0.224223	0.288798	0.181585	0.054455	0.199541	0.134095	0.231877	0.207685	0.173825	0.214805	0.24131	0.162032	0.298704	0.189974	0.161897	0.095422	0.210013	0.128248	0.158358	0.011583	0.030736	0.253798	0.002786	0.345671	0.178332	0.217318	0.046052	0.260038	0.211811	0.169797	0.282621	0.293256	0.044594	0.465777	0.208979
68	0.183758	0.078326	0.243564	0.154996	0.365395	0.203744	0.260978	0.347745	0.391883	0.143999	0.354799	0.042639	0.158572	0.230881	0.332268	0.186452	0.166458	0.359238	0.09302	0.140341	0.191451	0.225683	0.15824	0.184398	0.291621	0.212973	0.331528	0.122116	0.242237	0.242083	0.201192	0.094546	0.20555	0.015739	0.119193	0.246433	0.102482	0.234992	0.253712	0.233477	0.070382	0.263833	0.007171	0.221719	0.24482	0.406769	0.042472	0.339165	0.073998
69	0.127966	0.31425	0.235952	0.253166	0.352747	0.207766	0.228042	0.36627	0.013354	0.311885	0.343343	0.179301	0.195617	0.302846	0.359856	0.200885	0.250197	0.247507	0.229204	0.256253	0.515595	0.112363	0.1259	0.355755	0.326802	0.159368	0.279354	0.233818	0.144228	0.186763	0.313173	0.079379	0.221618	0.007676	0.133851	0.114931	0.278484	0.128481	0.343952	0.099791	0.138437	0.296532	0.235663	0.19265	0.089735	0.239922	0.017097	0.358796	0.211023
70	0.205602	0.298826	0.261169	0.240962	0.243746	0.139304	0.2207	0.320568	0.155549	0.151744	0.153437	0.235739	0.108893	0.183059	0.56273	0.217262	0.163967	0.181774	0.121312	0.219789	0.236577	0.012944	0.31325	0.251444	0.441781	0.255459	0.072816	0.184428	0.23151	0.224984	0.255118	0.007529	0.154415	0.008019	0.206047	0.238957	0.058651	0.21039	0.179362	0.296586	0.101438	0.315452	0.28273	0.311979	0.330446	0.348973	0.065344	0.330572	0.256256
71	0.190489	0.341664	0.194925	0.178019	0.266143	0.188767	0.239357	0.18888	0.264293	0.199237	0.386365	0.028366	0.056585	0.291923	0.228313	0.19759	0.220205	0.263497	0.19613	0.038788	0.40168	0.212636	0.010853	0.237276	0.300882	0.24501	0.300222	0.060509	0.200361	0.09606	0.256008	0.001369	0.192468	0.16059	0.291567	0.307439	0.154363	0.083262	0.115323	0.189963	0.075515	0.22875	0.241142	0.015544	0.289724	0.20814	0.062638	0.452458	0.204293
72	0.246047	0.206208	0.251599	0.209896	0.194689	0.098598	0.193042	0.134832	0.300087	0.272958	0.351991	0.213283	0.238224	0.278594	0.40011	0.323557	0.241259	0.193457	0.102268	0.087254	0.262622	0.002296	0.215193	0.119271	0.262479	0.037065	0.245765	0.009021	0.32355	0.392413	0.211692	0.003453	0.388712	0.016413	0.060567	0.11778	0.21297	0.192374	0.03392	0.449441	0.067456	0.207584	0.267308	0.113453	0.248703	0.158605	0.171446	0.115793	0.163623
73	0.181765	0.245006	0.224857	0.246132	0.258023	0.185879	0.204856	0.274343	0.180507	0.228862	0.401727	0.129933	0.291208	0.209803	0.158486	0.244486	0.130112	0.250135	0.224713	0.053683	0.377679	0.263954	0.02432	0.235462	0.421053	0.252391	0.284161	0.074731	0.237153	0.200218	0.088999	0.003816	0.19241	0.001513	0.21946	0.324307	0.109556	0.258076	0.023543	0.263604	0.122031	0.198685	0.159405	0.271662	0.280803	0.151507	0.082771	0.303669	0.139631
74	0.238887	0.084783	0.3027	0.188652	0.243976	0.158367	0.223665	0.137768	0.311311	0.32231	0.359908	0.122595	0.254893	0.136831	0.283519	0.269036	0.127419	0.335137	0.21826	0.01332	0.252369	0.006743	0.206089	0.175339	0.240075	0.217405	0.326745	0.146551	0.170511	0.105914	0.089617	0.190924	0.211153	0.027737	0.199778	0.346508	0.04101	0.119592	0.249987	0.238486	0.201312	0.10288	0.357229	0.320104	0.38887	0.347625	0.033593	0.292581	0.122656
75	0.171888	0.042153	0.275434	0.171881	0.278574	0.119192	0.093019	0.326312	0.132852	0.168721	0.393937	0.110367	0.337362	0.21285	0.296442	0.270254	0.183937	0.199205	0.161883	0.071908	0.429914	0.192451	0.009996	0.222786	0.397133	0.259314	0.206103	0.194785	0.319157	0.206284	0.260478	0.006257	0.16221	0.209117	0.163152	0.168708	0.109037	0.161978	0.198019	0.158448	0.185673	0.173095	0.138248	0.157782	0.005996	0.268933	0.053636	0.17511	0.010743
76	0.292687	0.174293	0.168955	0.173135	0.18674	0.099758	0.135413	0.026877	0.13791	0.23508	0.329337	0.145878	0.174408	0.298078	0.269308	0.361802	0.213982	0.192179	0.217691	0.032498	0.250753	0.042262	0.038556	0.055261	0.241785	0.211538	0.248891	0.234265	0.239857	0.108173	0.232864	0.002472	0.147038	0.086131	0.180161	0.254946	0.016708	0.044434	0.182869	0.227859	0.043777	0.213145	0.100061	0.311073	0.206968	0.369351	0.024912	0.395021	0.167804
77	0.239584	0.228827	0.210099	0.218205	0.224666	0.112628	0.17103	0.240955	0.418015	0.263913	0.292261	0.170299	0.034049	0.232789	0.297991	0.325778	0.059357	0.266504	0.171675	0.161201	0.407075	0.162472	0.105851	0.040064	0.288864	0.188708	0.178373	0.109766	0.288331	0.281685	0.298672	0.25968	0.177582	0.036594	0.201556	0.205646	0.03417	0.154057	0.218719	0.140544	0.004614	0.276489	0.285011	0.171457	0.108597	0.146014	0.003505	0.123479	0.156451
78	0.296207	0.178814	0.070599	0.246353	0.12123	0.005579	0.00866	0.177176	0.14957	0.135973	0.154913	0.122534	0.011457	0.109233	0.161795	0.321972	0.112372	0.28293	0.128971	0.018128	0.014155	0.123885	0.007412	0.16757	0.225011	0.234271	0.247509	0.12144	0.183292	0.091521	0.072081	0.121356	0.050231	0.078304	0.130909	0.160916	0.148457	0.190666	0.082867	0.176493	0.044626	0.286092	0.123305	0.158698	0.133121	0.298443	0.09146	0.23903	0.157994
79	0.271629	0.004742	0.183294	0.023491	0.108818	0.112547	0.115309	0.039702	0.146268	0.096945	0.142138	0.234745	0.004995	0.210619	0.228611	0.288183	0.271237	0.063203	0.075583	0.167405	0.211804	0.156071	0.019952	0.148369	0.03492	0.110993	0.293082	0.090724	0.125321	0.290037	0.100495	0.167171	0.19556	0.011889	0.244825	0.123566	0.060126	0.006785	0.190694	0.228039	0.158301	0.41035	0.129449	0.139917	0.141122	0.203949	0.150016	0.176419	0.096713
80	0.033228	0.152263	0.212094	0.214572	0.136149	0.004345	0.151392	0.110919	0.151152	0.065917	0.186268	0.054831	0.045606	0.221979	0.100777	0.030895	0.100318	0.041885	0.169886	0.029497	0.06197	0.024455	0.003538	0.102219	0.19238	0.06486	0.200424	0.10603	0.153774	0.134907	0.17391	0.079319	0.222386	0.041838	0.029451	0.154207	0.170092	0.153353	0.088436	0.014833	0.056435	0.250982	0.178895	0.005418	0.081864	0.182971	0.058177	0.381122	0.081443
81	0.265543	0.26811	0.258027	0.231663	0.231335	0.004331	0.450221	0.179964	0.088977	0.25127	0.463147	0.136183	0.184391	0.198692	0.139077	0.272743	0.329837	0.035676	0.169627	0.213774	0.178785	0.119128	0.175048	0.08457	0.462947	0.213868	0.111493	0.007667	0.214469	0.222327	0.266869	0.187981	0.087282	0.264799	0.169337	0.145416	0.125459	0.08027	0.198159	0.203881	0.01384	0.491417	0.150883	0.143173	0.280639	0.432806	0.228133	0.156812	0.188922
82	0.10473	0.327297	0.295602	0.303739	0.159263	0.004894	0.48837	0.339354	0.035288	0.355216	0.458636	0.089063	0.024629	0.141281	0.107835	0.180959	0.311408	0.189035	0.172719	0.172938	0.214429	0.133468	0.332724	0.084296	0.448379	0.201746	0.23207	0.005354	0.245825	0.136316	0.254336	0.187546	0.107717	0.246464	0.089625	0.198874	0.080501	0.316105	0.089274	0.246048	0.02477	0.245657	0.322255	0.220933	0.492662	0.276667	0.014899	0.2553	0.128775
83	0.202204	0.294891	0.009261	0.128209	0.279297	0.012078	0.383812	0.187078	0.106248	0.413397	0.32669	0.279376	0.222276	0.183288	0.12175	0.189081	0.288998	0.252585	0.233871	0.133096	0.21826	0.294226	0.317097	0.149667	0.473108	0.164456	0.186121	0.2785	0.189608	0.134914	0.16296	0.192954	0.115204	0.332978	0.213704	0.108436	0.170871	0.104361	0.094645	0.170355	0.005771	0.095798	0.058001	0.024873	0.410739	0.227533	0.125651	0.393853	0.153387
84	0.257906	0.261067	0.191958	0.223787	0.183555	0.038904	0.408189	0.171005	0.265027	0.239966	0.444006	0.153667	0.179541	0.112429	0.221826	0.235564	0.225773	0.008639	0.219688	0.264303	0.143723	0.201201	0.340217	0.198029	0.393251	0.255784	0.23325	0.288115	0.174183	0.192369	0.253493	0.120221	0.152622	0.268697	0.205465	0.016503	0.162024	0.226442	0.217629	0.136584	0.076222	0.400873	0.098756	0.028789	0.269637	0.403955	0.258434	0.122638	0.088994
85	0.103055	0.304571	0.194549	0.183365	0.346324	0.00367	0.357003	0.180409	0.173978	0.230174	0.216435	0.027477	0.356114	0.146016	0.140146	0.205125	0.239804	0.157247	0.15203	0.136475	0.218157	0.256002	0.160254	0.172414	0.37113	0.206836	0.336895	0.02265	0.304166	0.179342	0.294251	0.184812	0.114134	0.290295	0.298199	0.178373	0.029654	0.160472	0.133747	0.247162	0.019947	0.155897	0.081435	0.312317	0.384951	0.305198	0.005398	0.294437	0.118981
86	0.008541	0.380888	0.101896	0.180579	0.332435	0.00399	0.401898	0.215735	0.250862	0.301287	0.201008	0.026554	0.21719	0.066162	0.148181	0.153227	0.277582	0.0378	0.266193	0.354206	0.092381	0.214675	0.235508	0.067575	0.35557	0.209943	0.265558	0.012986	0.226844	0.168599	0.14945	0.119025	0.108246	0.198666	0.021548	0.112198	0.140584	0.333099	0.143708	0.387624	0.01458	0.19644	0.148515	0.076083	0.46226	0.20699	0.185239	0.315543	0.138375
87	0.029853	0.058514	0.193665	0.157889	0.28445	0.002644	0.459194	0.186776	0.290733	0.243366	0.472212	0.138954	0.300652	0.142502	0.122806	0.224521	0.237891	0.014668	0.170809	0.208838	0.171239	0.372294	0.14764	0.271325	0.195425	0.100126	0.268216	0.111823	0.096747	0.156554	0.16996	0.193169	0.094673	0.176913	0.292358	0.218847	0.023683	0.454573	0.083871	0.179244	0.013167	0.312658	0.15583	0.164108	0.378022	0.432521	0.137393	0.430542	0.148283
88	0.001734	0.179137	0.372067	0.061832	0.169513	0.003395	0.439752	0.405209	0.123435	0.177932	0.426026	0.066941	0.185782	0.138234	0.066566	0.047397	0.300302	0.354957	0.211885	0.360576	0.045435	0.289617	0.221196	0.183432	0.194032	0.099443	0.264516	0.247646	0.248554	0.176081	0.205518	0.127301	0.140322	0.236013	0.243681	0.176021	0.116933	0.200662	0.223391	0.193472	0.005697	0.273322	0.031756	0.109011	0.270933	0.35306	0.01377	0.266779	0.145795
89	0.227857	0.407452	0.292221	0.120537	0.346269	0.008526	0.415993	0.216415	0.192308	0.249124	0.420947	0.006334	0.176145	0.131591	0.160753	0.272283	0.268032	0.203109	0.229529	0.163913	0.277159	0.244273	0.174328	0.090786	0.238186	0.197914	0.193277	0.007797	0.278688	0.256307	0.132727	0.118043	0.137353	0.302793	0.236719	0.047019	0.291633	0.077483	0.087915	0.16318	0.078271	0.260224	0.190143	0.004395	0.169295	0.04317	0.02366	0.285963	0.131912
90	0.165688	0.351052	0.125062	0.042574	0.2172	0.002404	0.362428	0.27316	0.283888	0.104172	0.006931	0.078044	0.145143	0.031551	0.173339	0.040545	0.192802	0.135597	0.180675	0.254277	0.216737	0.339585	0.036215	0.178342	0.202305	0.091031	0.09327	0.152143	0.208605	0.228675	0.217316	0.011761	0.127244	0.166753	0.199182	0.095391	0.027977	0.127381	0.116958	0.220929	0.078915	0.443535	0.291151	0.074136	0.096341	0.454901	0.001716	0.273161	0.245657
91	0.197179	0.374107	0.069219	0.168333	0.269892	0.018951	0.354931	0.088309	0.129136	0.228789	0.421289	0.039517	0.078737	0.153087	0.112405	0.385815	0.245381	0.251988	0.209107	0.184556	0.164026	0.356768	0.269728	0.258021	0.184843	0.210392	0.014246	0.018807	0.205234	0.199976	0.238199	0.130416	0.054918	0.260268	0.197579	0.141077	0.138758	0.204249	0.067186	0.120747	0.011801	0.254694	0.010522	0.15763	0.233108	0.270235	0.006572	0.323775	0.132742
92	0.236408	0.206652	0.050462	0.055574	0.234581	0.08288	0.381939	0.358262	0.217001	0.456554	0.359351	0.072705	0.234192	0.087153	0.092811	0.342733	0.260914	0.172885	0.15799	0.172242	0.248731	0.161903	0.311501	0.090053	0.370931	0.190298	0.024492	0.213204	0.300098	0.184487	0.277773	0.106529	0.133297	0.174014	0.012576	0.124526	0.105768	0.116841	0.059306	0.298508	0.0361	0.31846	0.137823	0.007422	0.220493	0.212335	0.188694	0.047952	0.200447
93	0.020234	0.158509	0.145927	0.040703	0.227316	0.108169	0.35262	0.142778	0.268765	0.305793	0.295907	0.17889	0.411707	0.156817	0.377935	0.281909	0.34585	0.234607	0.192952	0.177796	0.342882	0.253276	0.242756	0.156849	0.376773	0.223708	0.150105	0.167535	0.2921	0.135494	0.337033	0.141418	0.095963	0.220614	0.112332	0.16778	0.194198	0.097711	0.154911	0.243867	0.037302	0.141583	0.226729	0.198129	0.316359	0.174598	0.015821	0.281039	0.256524
94	0.156616	0.156858	0.083962	0.093721	0.19343	0.061825	0.417574	0.13583	0.194677	0.261586	0.258634	0.007917	0.239501	0.207976	0.211213	0.253306	0.189141	0.335193	0.197897	0.21957	0.265348	0.233011	0.261354	0.079852	0.352896	0.184669	0.316277	0.008472	0.178797	0.187	0.236744	0.119066	0.114682	0.275497	0.21305	0.092743	0.073105	0.002689	0.08866	0.259935	0.133353	0.258764	0.108955	0.215197	0.222957	0.409107	0.004124	0.252169	0.199665
95	0.005347	0.054758	0.115962	0.175281	0.20387	0.08211	0.238322	0.017577	0.172706	0.314604	0.375882	0.027181	0.201454	0.223339	0.134888	0.186326	0.186707	0.139725	0.1383	0.219361	0.251306	0.238153	0.278478	0.203061	0.208026	0.122482	0.200769	0.050189	0.199231	0.152857	0.335309	0.040129	0.117249	0.182623	0.25324	0.145221	0.236153	0.102891	0.202026	0.172149	0.081668	0.117692	0.211684	0.018563	0.025183	0.221291	0.221822	0.150644	0.025214
96	0.108156	0.298717	0.285838	0.209267	0.240431	0.113529	0.218251	0.016549	0.052489	0.160933	0.333584	0.03506	0.220773	0.160194	0.086045	0.30032	0.254778	0.104889	0.194094	0.157112	0.272392	0.194445	0.227094	0.274681	0.30285	0.178265	0.397983	0.08609	0.237264	0.196546	0.129165	0.208783	0.042259	0.216402	0.199868	0.147963	0.161435	0.062593	0.207577	0.072621	0.122115	0.009727	0.185875	0.206624	0.139766	0.3577	0.278125	0.209472	0.229435
97	0.102085	0.269587	0.168634	0.133568	0.299964	0.016974	0.23553	0.149006	0.174338	0.212457	0.228982	0.088271	0.187429	0.034793	0.218249	0.298141	0.155895	0.18264	0.199521	0.124918	0.406754	0.020208	0.289961	0.117235	0.307532	0.046255	0.162783	0.165139	0.228585	0.305862	0.155472	0.097053	0.082696	0.299273	0.249837	0.127982	0.084991	0.204564	0.173775	0.077448	0.011332	0.191399	0.150763	0.136112	0.093273	0.185014	0.196684	0.035108	0.072058
98	0.170962	0.252739	0.09778	0.145515	0.113468	0.005577	0.224956	0.246186	0.177958	0.117819	0.16925	0.111835	0.016965	0.119911	0.062796	0.267956	0.078775	0.07929	0.109349	0.046821	0.024002	0.126211	0.201395	0.339852	0.184804	0.158898	0.018494	0.180647	0.197123	0.098556	0.206104	0.103615	0.040432	0.162194	0.074636	0.227602	0.242154	0.196477	0.104325	0.113604	0.077637	0.248529	0.169509	0.185238	0.086744	0.200281	0.178085	0.156143	0.136214
99	0.157635	0.004533	0.22905	0.248637	0.109605	0.084743	0.209244	0.223209	0.118748	0.042379	0.152661	0.009292	0.009013	0.105477	0.073227	0.149194	0.167308	0.018278	0.184118	0.206482	0.231401	0.115751	0.159696	0.311963	0.151107	0.120643	0.230689	0.013394	0.188152	0.230364	0.085762	0.118313	0.12622	0.155761	0.365328	0.165359	0.072996	0.023064	0.100134	0.20561	0.068536	0.216207	0.087538	0.044658	0.207505	0.218794	0.02121	0.171347	0.077497
100	0.003739	0.18602	0.162259	0.162971	0.119793	0.016239	0.008924	0.026019	0.058252	0.087786	0.151843	0.236982	0.045241	0.131626	0.156748	0.117763	0.069872	0.063583	0.027194	0.115039	0.023003	0.313558	0.122362	0.146664	0.004476	0.038811	0.12163	0.126301	0.168695	0.124188	0.141569	0.006225	0.163514	0.148927	0.045439	0.208996	0.126506	0.169797	0.073712	0.071747	0.066703	0.170878	0.138069	0.019656	0.081047	0.186985	0.034632	0.329242	0.041366
101	0.21453	0.216226	0.269166	0.326822	0.280097	0.217082	0.557282	0.284407	0.233148	0.290808	0.173682	0.112923	0.251887	0.25898	0.328024	0.210589	0.486665	0.150239	0.262254	0.390215	0.121651	0.017639	0.270881	0.123172	0.210374	0.302138	0.32327	0.278757	0.271642	0.434474	0.165605	0.177473	0.246092	0.305877	0.144352	0.241582	0.216591	0.065338	0.380368	0.192005	0.185176	0.577449	0.254765	0.15562	0.284749	0.110412	0.2958	0.271714	0.272246
102	0.118022	0.300513	0.234715	0.229992	0.244432	0.217434	0.56747	0.340913	0.189045	0.357738	0.159406	0.128688	0.21038	0.28783	0.195263	0.158828	0.497561	0.269132	0.221463	0.334184	0.09343	0.035957	0.339207	0.302249	0.482198	0.317556	0.388844	0.199806	0.253287	0.189375	0.06274	0.200123	0.167324	0.187436	0.274037	0.268806	0.279685	0.192331	0.341177	0.141204	0.041267	0.323463	0.408414	0.295476	0.38799	0.201672	0.432386	0.140952	0.415136
103	0.01689	0.178928	0.053125	0.318263	0.276242	0.207159	0.418622	0.163761	0.265805	0.005348	0.365633	0.258138	0.253126	0.259925	0.394918	0.041593	0.520833	0.225219	0.101327	0.009325	0.096282	0.294998	0.302249	0.278212	0.238022	0.250135	0.190151	0.276798	0.24826	0.294874	0.092029	0.046973	0.174285	0.336843	0.281135	0.16719	0.240077	0.055793	0.21135	0.205567	0.057897	0.260699	0.290399	0.233253	0.280866	0.11061	0.232459	0.331709	0.243075
104	0.150616	0.187574	0.056122	0.316294	0.234979	0.018383	0.428995	0.212313	0.346514	0.382352	0.255501	0.223219	0.23995	0.297477	0.389628	0.118259	0.522177	0.242849	0.118333	0.359123	0.060313	0.006025	0.351517	0.150156	0.418363	0.256529	0.232365	0.225601	0.38358	0.396016	0.125015	0.161223	0.279787	0.355802	0.248564	0.03633	0.236502	0.159529	0.262904	0.185463	0.080171	0.265456	0.311746	0.165008	0.193653	0.131664	0.31635	0.271333	0.213461
105	0.146466	0.260182	0.213843	0.232579	0.266467	0.219318	0.463522	0.3448	0.248789	0.068683	0.312874	0.111742	0.190992	0.307444	0.331983	0.25838	0.491891	0.199152	0.238252	0.008504	0.067135	0.268368	0.228828	0.199726	0.182037	0.313579	0.12257	0.322357	0.275423	0.42854	0.166462	0.195105	0.179177	0.326711	0.262399	0.391963	0.073263	0.024047	0.421468	0.257254	0.088934	0.247918	0.501645	0.387458	0.342987	0.230795	0.48932	0.186476	0.449604
106	0.151556	0.190993	0.149162	0.322885	0.301394	0.219691	0.430801	0.19771	0.122768	0.223963	0.314035	0.154715	0.304231	0.338156	0.205474	0.245615	0.473823	0.226422	0.204225	0.50974	0.078481	0.152234	0.253679	0.170546	0.293859	0.256279	0.364033	0.239562	0.231307	0.322447	0.150109	0.235102	0.204515	0.07342	0.172729	0.266641	0.027645	0.124261	0.261201	0.234859	0.12645	0.409197	0.270194	0.27396	0.126748	0.24426	0.393178	0.256248	0.323805
107	0.234115	0.089512	0.230913	0.235444	0.123598	0.223267	0.233116	0.264523	0.029739	0.002351	0.205752	0.173429	0.189739	0.322775	0.023046	0.150678	0.468442	0.051923	0.255719	0.005876	0.154422	0.339615	0.176118	0.105165	0.114594	0.196695	0.221456	0.179201	0.30425	0.24063	0.017703	0.196779	0.198984	0.276934	0.368054	0.209227	0.103582	0.130541	0.399148	0.109107	0.156351	0.146349	0.176261	0.369545	0.221534	0.120767	0.311692	0.207914	0.311946
108	0.196494	0.049099	0.159174	0.345916	0.257091	0.223085	0.49833	0.304756	0.238174	0.208696	0.119875	0.129856	0.279057	0.242745	0.223061	0.265775	0.415639	0.365446	0.147553	0.299275	0.150556	0.159902	0.02259	0.173145	0.08306	0.290674	0.264245	0.172834	0.283443	0.380521	0.103915	0.200783	0.263308	0.363785	0.279139	0.130218	0.167372	0.026963	0.400323	0.241329	0.154112	0.580002	0.225626	0.172878	0.230523	0.173999	0.270516	0.383905	0.256665
109	0.080291	0.203745	0.237189	0.216652	0.307944	0.21579	0.358293	0.196757	0.425546	0.353703	0.265876	0.222408	0.303041	0.399194	0.221688	0.135736	0.434843	0.227691	0.21346	0.115308	0.157131	0.093148	0.243358	0.128832	0.201677	0.260862	0.29314	0.341502	0.276744	0.382411	0.139229	0.157835	0.186084	0.295183	0.213569	0.211813	0.015369	0.007446	0.256519	0.140655	0.114299	0.449637	0.480257	0.004908	0.249058	0.230371	0.494505	0.306296	0.439061
110	0.24958	0.289785	0.042695	0.336753	0.15428	0.188365	0.497149	0.307024	0.107663	0.077747	0.386895	0.230035	0.247107	0.28013	0.423447	0.187282	0.109662	0.063191	0.079065	0.071827	0.068172	0.167884	0.009441	0.138099	0.151901	0.195865	0.199399	0.288155	0.140886	0.483465	0.067067	0.136707	0.156887	0.169245	0.262182	0.244796	0.271826	0.063436	0.249228	0.141849	0.180829	0.365556	0.302826	0.013986	0.172939	0.086432	0.449009	0.394002	0.174478
111	0.231451	0.114297	0.049633	0.173555	0.234341	0.186038	0.301925	0.440171	0.197043	0.327026	0.223253	0.078381	0.28295	0.349326	0.238154	0.165106	0.405016	0.339301	0.258115	0.350612	0.119879	0.158042	0.22408	0.061432	0.151187	0.252651	0.375444	0.210114	0.197111	0.338051	0.052115	0.155095	0.206571	0.30661	0.292052	0.122122	0.21802	0.220069	0.178861	0.233775	0.200799	0.366067	0.464145	0.307061	0.394223	0.187871	0.489706	0.370893	0.461659
112	0.173605	0.08701	0.007463	0.166335	0.158187	0.178154	0.317565	0.213707	0.238296	0.252312	0.221084	0.146265	0.228968	0.423403	0.295106	0.144634	0.329326	0.293832	0.217169	0.379676	0.141498	0.105234	0.186233	0.257187	0.383446	0.220075	0.338781	0.252993	0.119058	0.457092	0.176992	0.139671	0.289232	0.056731	0.169904	0.107375	0.241184	0.013767	0.017787	0.261514	0.068693	0.265137	0.375363	0.204645	0.213929	0.058708	0.191614	0.297896	0.461131
113	0.147576	0.272393	0.165142	0.09465	0.152781	0.021359	0.379293	0.205486	0.14947	0.208793	0.191846	0.181697	0.2478	0.408728	0.143365	0.166158	0.274624	0.283521	0.238893	0.353561	0.077903	0.213294	0.26133	0.198488	0.212968	0.222387	0.263853	0.230823	0.215653	0.2636	0.195736	0.009496	0.144204	0.341987	0.219081	0.256828	0.212161	0.09243	0.231176	0.161387	0.119681	0.416633	0.271299	0.399386	0.268098	0.241123	0.367842	0.32922	0.190914
114	0.202044	0.047827	0.237571	0.363938	0.212209	0.174383	0.338233	0.248957	0.152825	0.389571	0.221623	0.153603	0.110255	0.285865	0.318416	0.173945	0.305295	0.274915	0.195322	0.21086	0.130648	0.022182	0.150422	0.17409	0.254304	0.223091	0.095411	0.284197	0.210165	0.255363	0.200966	0.040374	0.157388	0.349684	0.174455	0.223423	0.175639	0.07496	0.377191	0.16347	0.247766	0.372033	0.332366	0.13768	0.30948	0.136592	0.293952	0.187888	0.33149
115	0.156455	0.066709	0.224016	0.333735	0.156161	0.170168	0.071201	0.168962	0.222399	0.200254	0.265773	0.123337	0.320435	0.093424	0.246871	0.207856	0.241789	0.144954	0.21446	0.249435	0.210537	0.106177	0.348331	0.098438	0.132842	0.121914	0.168685	0.271148	0.312235	0.214774	0.084296	0.047105	0.236183	0.176551	0.235221	0.201874	0.025157	0.00762	0.277712	0.127423	0.273598	0.241278	0.267198	0.240181	0.010449	0.102702	0.184615	0.341986	0.31317
116	0.201191	0.086688	0.110117	0.220455	0.288695	0.171049	0.237143	0.222868	0.017412	0.100087	0.267068	0.102015	0.289134	0.389549	0.03813	0.230889	0.280822	0.162684	0.227061	0.205266	0.080061	0.376342	0.284665	0.147627	0.122682	0.219069	0.118067	0.187524	0.200437	0.330117	0.10309	0.001417	0.280961	0.054359	0.238371	0.04634	0.176572	0.070063	0.24401	0.233345	0.136352	0.121769	0.156655	0.094646	0.217155	0.191262	0.188957	0.350835	0.485451
117	0.214121	0.099717	0.223281	0.272715	0.184115	0.227265	0.545627	0.311675	0.15164	0.296375	0.236153	0.109917	0.246452	0.472967	0.227478	0.267582	0.13745	0.340329	0.18089	0.190722	0.012145	0.046351	0.232022	0.190924	0.233351	0.18248	0.234196	0.332292	0.274447	0.218259	0.172881	0.010757	0.225284	0.229557	0.101639	0.196971	0.150748	0.103013	0.276956	0.139326	0.211738	0.114893	0.156262	0.206199	0.103706	0.019613	0.168193	0.149214	0.469875
118	0.273192	0.21521	0.046278	0.277763	0.057243	0.19388	0.208838	0.247353	0.080909	0.183692	0.221391	0.029619	0.21584	0.31268	0.138509	0.24646	0.167133	0.217641	0.063171	0.046104	0.128775	0.164505	0.120973	0.064371	0.013545	0.238241	0.280592	0.128747	0.211491	0.264367	0.093915	0.02783	0.074789	0.180743	0.090181	0.140226	0.171278	0.105777	0.190558	0.197617	0.223207	0.245858	0.114097	0.139602	0.140358	0.106131	0.39802	0.385034	0.132835
119	0.077129	0.001125	0.206953	0.165391	0.14716	0.104621	0.175089	0.08866	0.103061	0.082931	0.077995	0.123401	0.253422	0.114048	0.127799	0.20542	0.158746	0.185634	0.081653	0.151172	0.116462	0.138882	0.265556	0.282405	0.210127	0.113287	0.27804	0.277732	0.221804	0.340708	0.193054	0.048916	0.224754	0.08073	0.154373	0.253577	0.014593	0.015087	0.122061	0.349106	0.050118	0.251903	0.106203	0.186136	0.15637	0.211741	0.253352	0.342074	0.276243
120	0.147595	0.112188	0.060471	0.179976	0.129543	0.047767	0.052096	0.017629	0.060256	0.14815	0.157166	0.131307	0.015163	0.22543	0.110387	0.099802	0.006905	0.139844	0.076201	0.144713	0.167764	0.251491	0.146961	0.056566	0.144697	0.152474	0.075032	0.072781	0.14041	0.095819	0.109606	0.013347	0.18207	0.008874	0.129521	0.163411	0.05602	0.06138	0.017292	0.214286	0.103148	0.181828	0.067811	0.191828	0.091194	0.171863	0.23106	0.269821	0.095178
121	0.177167	0.205425	0.132887	0.00825	0.214903	0.282388	0.220969	0.309855	0.398901	0.231546	0.245926	0.091915	0.232148	0.246446	0.143253	0.234634	0.255061	0.165777	0.212196	0.095887	0.255995	0.070424	0.261001	0.07254	0.350139	0.267428	0.177464	0.258972	0.265987	0.056968	0.288166	0.169181	0.135492	0.189647	0.215358	0.267973	0.374854	0.196081	0.311412	0.175648	0.299874	0.317999	0.32423	0.234042	0.324086	0.154181	0.22565	0.328111	0.148239
122	0.146936	0.123871	0.31847	0.146942	0.149684	0.239065	0.284023	0.263984	0.378512	0.450295	0.020471	0.157925	0.164599	0.247836	0.185291	0.214	0.281257	0.11437	0.233964	0.110687	0.2282	0.084144	0.244055	0.26189	0.377971	0.235755	0.197058	0.15911	0.402524	0.226543	0.309523	0.184627	0.171376	0.182769	0.25952	0.222048	0.226089	0.253967	0.206131	0.171193	0.363253	0.169958	0.172246	0.357546	0.419911	0.250896	0.190215	0.221699	0.223272
123	0.025208	0.139123	0.002765	0.218375	0.161366	0.210328	0.232275	0.17038	0.409392	0.291217	0.341444	0.234296	0.125705	0.285249	0.157014	0.120547	0.296968	0.337077	0.066696	0.146029	0.219668	0.227815	0.367563	0.31819	0.195353	0.22917	0.180278	0.129947	0.241678	0.033289	0.295068	0.148017	0.179718	0.224852	0.107725	0.184822	0.437446	0.160427	0.201787	0.128548	0.253628	0.212782	0.200693	0.310017	0.189554	0.114706	0.183376	0.317263	0.166714
124	0.279698	0.126741	0.229016	0.022645	0.149051	0.0462	0.294722	0.164789	0.414818	0.379522	0.251127	0.165859	0.182513	0.226359	0.16465	0.222401	0.336988	0.091023	0.220602	0.243368	0.245553	0.068668	0.340413	0.19508	0.337472	0.253677	0.285098	0.197428	0.476739	0.043088	0.270854	0.107165	0.019832	0.222952	0.398479	0.12926	0.434543	0.316664	0.224604	0.123504	0.008839	0.281102	0.149078	0.270671	0.226207	0.116403	0.253183	0.281062	0.28578
125	0.088991	0.193199	0.201523	0.014847	0.176886	0.253637	0.301148	0.354162	0.422005	0.271237	0.370278	0.191943	0.21103	0.258728	0.135648	0.231461	0.276236	0.175168	0.232903	0.205507	0.183025	0.179791	0.250103	0.276064	0.403615	0.185742	0.037224	0.236653	0.479902	0.18418	0.276838	0.182533	0.181935	0.249483	0.207024	0.239642	0.39367	0.056112	0.309435	0.209353	0.365362	0.175474	0.235879	0.222076	0.179644	0.273914	0.113834	0.196015	0.209443
126	0.10856	0.184635	0.24094	0.014708	0.209205	0.234321	0.350077	0.288676	0.422758	0.30455	0.333384	0.162321	0.370642	0.225605	0.318205	0.181763	0.27176	0.1393	0.323621	0.335335	0.24916	0.065866	0.18818	0.281819	0.292598	0.213528	0.184228	0.149598	0.350421	0.240263	0.159108	0.104799	0.180806	0.159833	0.067386	0.153636	0.10897	0.199697	0.231474	0.111403	0.361408	0.333961	0.258493	0.258153	0.236823	0.156009	0.154392	0.284997	0.240049
127	0.095219	0.091541	0.175896	0.123934	0.086332	0.234254	0.170923	0.269309	0.370617	0.228867	0.293945	0.228175	0.176084	0.293875	0.350987	0.156505	0.302137	0.176454	0.226079	0.072597	0.112243	0.266291	0.17535	0.38019	0.183622	0.242876	0.130859	0.050166	0.434109	0.05476	0.277701	0.147352	0.191202	0.139115	0.224638	0.273736	0.347485	0.33873	0.30554	0.181543	0.366053	0.277378	0.442002	0.180428	0.170715	0.178953	0.176669	0.247282	0.282797
128	0.004727	0.1591	0.326848	0.166861	0.237738	0.271189	0.354609	0.33465	0.410853	0.28147	0.1165	0.239116	0.272564	0.260822	0.277816	0.176953	0.26748	0.21986	0.244568	0.139069	0.29479	0.133367	0.211467	0.32199	0.316715	0.26024	0.240481	0.227299	0.356014	0.105627	0.290959	0.20023	0.216152	0.213554	0.293793	0.212163	0.425725	0.168455	0.344457	0.190034	0.349703	0.384894	0.25444	0.192607	0.268161	0.390566	0.168998	0.434649	0.287018
129	0.045565	0.165716	0.24677	0.161085	0.211916	0.196037	0.258164	0.259389	0.181657	0.290046	0.285936	0.210888	0.239163	0.248405	0.254036	0.249223	0.271504	0.148952	0.157431	0.103451	0.151862	0.072225	0.161711	0.164707	0.153756	0.217017	0.270471	0.23946	0.427251	0.073215	0.27322	0.127736	0.166294	0.230861	0.254492	0.145717	0.112107	0.049892	0.260191	0.186691	0.267362	0.407612	0.22723	0.241313	0.180317	0.127368	0.014337	0.401706	0.196969
130	0.167189	0.24476	0.04132	0.199473	0.192789	0.260575	0.293706	0.249134	0.161444	0.156577	0.018817	0.075164	0.170766	0.156752	0.232776	0.231795	0.146903	0.187488	0.269418	0.002645	0.138896	0.260507	0.208055	0.217228	0.274467	0.298769	0.205682	0.192462	0.194022	0.081182	0.346024	0.116422	0.210183	0.185298	0.282491	0.249477	0.175417	0.191198	0.223036	0.13295	0.294505	0.295231	0.201105	0.25423	0.28142	0.237408	0.08171	0.465241	0.179863
131	0.271889	0.095662	0.013231	0.035338	0.225533	0.185044	0.124527	0.170115	0.296811	0.279281	0.386168	0.224152	0.235913	0.261412	0.120644	0.207083	0.370928	0.256081	0.252835	0.086297	0.211093	0.258089	0.253465	0.420576	0.244183	0.205027	0.21929	0.133297	0.374537	0.099884	0.297991	0.076961	0.136561	0.21975	0.416911	0.125684	0.326546	0.072689	0.047672	0.227057	0.367643	0.232497	0.190467	0.005112	0.241486	0.253064	0.023416	0.23476	0.247465
132	0.084554	0.109764	0.058282	0.077823	0.05699	0.049695	0.240667	0.316931	0.228151	0.241267	0.267049	0.067927	0.17899	0.253289	0.139106	0.161958	0.101789	0.124879	0.052317	0.11841	0.265691	0.170798	0.178285	0.269814	0.431056	0.213063	0.159302	0.20751	0.289799	0.23111	0.317854	0.019629	0.010766	0.162309	0.18628	0.258921	0.297536	0.169033	0.052534	0.163629	0.355824	0.190793	0.189322	0.281477	0.240392	0.146976	0.118071	0.319219	0.281934
133	0.003865	0.058144	0.034211	0.102272	0.202021	0.116959	0.251268	0.232983	0.360588	0.16141	0.02957	0.220743	0.275956	0.184715	0.223706	0.164692	0.210933	0.206258	0.230906	0.145931	0.217312	0.100217	0.267509	0.152817	0.23768	0.149374	0.178457	0.209443	0.165146	0.246828	0.192255	0.003245	0.131954	0.237943	0.224278	0.058777	0.063484	0.127479	0.279118	0.226851	0.06354	0.313503	0.097869	0.226364	0.176763	0.243777	0.169582	0.420015	0.180156
134	0.008627	0.118943	0.169497	0.10863	0.173303	0.08325	0.224169	0.289996	0.223051	0.324997	0.1908	0.141649	0.199892	0.250652	0.280453	0.185261	0.327186	0.326521	0.273694	0.170259	0.237765	0.194596	0.216485	0.156232	0.258644	0.230002	0.231621	0.177587	0.158859	0.29064	0.293422	0.046315	0.20189	0.239593	0.236338	0.207491	0.136031	0.115514	0.339642	0.169448	0.318268	0.352764	0.311588	0.15276	0.248782	0.167672	0.188367	0.201038	0.211695
135	0.043499	0.028165	0.203351	0.17356	0.074181	0.030724	0.120302	0.124054	0.279794	0.187812	0.261645	0.218724	0.312329	0.111579	0.191214	0.277806	0.238401	0.046881	0.157434	0.164194	0.253862	0.1302	0.163439	0.225431	0.35174	0.165499	0.237978	0.201407	0.225983	0.342352	0.285592	0.141449	0.113184	0.189932	0.168599	0.183258	0.311605	0.099816	0.250785	0.112088	0.279032	0.214528	0.16834	0.222892	0.067835	0.218704	0.211096	0.413774	0.176321
136	0.237563	0.012837	0.222926	0.011178	0.278229	0.23045	0.043679	0.132769	0.154316	0.271311	0.279974	0.339593	0.237107	0.252689	0.097216	0.396585	0.26198	0.166629	0.230312	0.04204	0.187416	0.302559	0.25758	0.31027	0.194281	0.122914	0.239713	0.172116	0.116406	0.10024	0.228135	0.006442	0.196244	0.113034	0.248818	0.316154	0.135187	0.131815	0.17985	0.360151	0.059938	0.13457	0.14698	0.193376	0.1456	0.217574	0.248347	0.339811	0.250859
137	0.005992	0.06189	0.137756	0.076441	0.122777	0.210288	0.12709	0.296478	0.251398	0.157653	0.239301	0.014505	0.155955	0.23157	0.152125	0.21019	0.102962	0.270286	0.0282	0.055914	0.129475	0.012667	0.13411	0.224207	0.401902	0.285172	0.018936	0.158473	0.360629	0.135811	0.264698	0.118936	0.112543	0.193542	0.250971	0.258399	0.376406	0.095884	0.158023	0.067829	0.239282	0.168312	0.175162	0.106305	0.094587	0.003483	0.078778	0.105611	0.24676
138	0.128102	0.094312	0.036327	0.234093	0.023912	0.180081	0.224424	0.021883	0.054349	0.151279	0.144032	0.330436	0.112987	0.182583	0.171316	0.302794	0.183311	0.039954	0.012227	0.031464	0.102805	0.146936	0.13573	0.15774	0.095828	0.16943	0.095274	0.249224	0.321309	0.131462	0.126251	0.123411	0.001606	0.024507	0.117291	0.11791	0.204217	0.114961	0.020711	0.236103	0.109442	0.239527	0.136336	0.20206	0.098471	0.184264	0.041934	0.299557	0.012408
139	0.262191	0.175788	0.201734	0.159269	0.115239	0.224191	0.094214	0.05797	0.144557	0.009133	0.136887	0.145664	0.150907	0.244909	0.219628	0.183059	0.273406	0.157751	0.401226	0.144707	0.151361	0.115439	0.15164	0.21344	0.142439	0.103857	0.263612	0.260056	0.212712	0.188629	0.099995	0.138057	0.269203	0.117865	0.251156	0.251249	0.069826	0.003522	0.17533	0.280926	0.030875	0.245522	0.129968	0.259286	0.083551	0.197513	0.01181	0.191116	0.207294
140	0.084926	0.064713	0.163839	0.170758	0.131995	0.073954	0.106318	0.006896	0.227968	0.0428	0.125525	0.012064	0.014295	0.084426	0.078359	0.093177	0.093229	0.181632	0.13167	0.004939	0.158304	0.146261	0.327353	0.202398	0.009697	0.103634	0.024958	0.115754	0.202368	0.212718	0.056848	0.122245	0.121052	0.010124	0.014526	0.14002	0.27626	0.20009	0.053174	0.029419	0.185484	0.149509	0.058617	0.105227	0.073298	0.147134	0.003621	0.419633	0.086937
141	0.147452	0.209912	0.242145	0.183519	0.283319	0.02036	0.414898	0.338418	0.26235	0.238381	0.320957	0.161315	0.411412	0.117514	0.269222	0.20185	0.118293	0.174682	0.163384	0.185718	0.294844	0.131623	0.314942	0.248924	0.308005	0.006624	0.037676	0.089063	0.062632	0.351006	0.304421	0.049548	0.008888	0.270598	0.278435	0.24497	0.202853	0.343753	0.226577	0.318546	0.118395	0.270614	0.298642	0.128454	0.389295	0.305679	0.238512	0.397146	0.205768
142	0.085584	0.213274	0.142746	0.097992	0.203946	0.025337	0.452061	0.294476	0.286433	0.346706	0.31234	0.213339	0.338493	0.078935	0.284934	0.160422	0.157643	0.193068	0.183135	0.166978	0.243107	0.041413	0.247059	0.232424	0.231553	0.003782	0.031728	0.084803	0.217294	0.206939	0.23412	0.071414	0.032607	0.299159	0.138542	0.023289	0.135321	0.193975	0.29357	0.183821	0.103245	0.060469	0.228109	0.142757	0.176396	0.192987	0.248463	0.121443	0.20342
143	0.191935	0.269065	0.164248	0.041961	0.202099	0.01502	0.265693	0.017873	0.158131	0.139745	0.166435	0.279404	0.425641	0.30581	0.340666	0.194925	0.205679	0.15981	0.255652	0.201659	0.184501	0.33412	0.265521	0.222229	0.13707	0.245718	0.072814	0.286858	0.232489	0.28016	0.076952	0.031012	0.027518	0.237923	0.330502	0.050655	0.148004	0.3191	0.313291	0.256122	0.080166	0.32224	0.154074	0.100274	0.1702	0.209777	0.110127	0.434814	0.11581
144	0.1443	0.265968	0.160747	0.198157	0.237499	0.101345	0.244924	0.026054	0.05917	0.181494	0.271923	0.146284	0.390346	0.128298	0.396936	0.151854	0.367501	0.033092	0.06785	0.155204	0.238693	0.181599	0.264609	0.276767	0.216499	0.130463	0.169474	0.228774	0.347529	0.330244	0.295079	0.097236	0.08761	0.254845	0.212313	0.104818	0.160051	0.366029	0.280828	0.296796	0.126956	0.300367	0.176188	0.092072	0.198597	0.348694	0.14375	0.356846	0.045903
145	0.007677	0.185247	0.096491	0.139806	0.213864	0.018155	0.392986	0.207619	0.237222	0.218257	0.28735	0.188424	0.461077	0.182	0.208664	0.06292	0.125937	0.193414	0.195643	0.152929	0.30045	0.272929	0.204046	0.400683	0.34366	0.020919	0.045377	0.164841	0.186329	0.33127	0.135798	0.088328	0.022054	0.325971	0.258423	0.048099	0.067697	0.245932	0.242417	0.316959	0.113813	0.127711	0.169547	0.330953	0.17562	0.290405	0.229317	0.129102	0.136168
146	0.021621	0.264678	0.19788	0.19387	0.209435	0.016495	0.230634	0.19665	0.207286	0.165957	0.256599	0.162202	0.199417	0.158443	0.200825	0.063407	0.181289	0.199219	0.082752	0.209919	0.10326	0.027569	0.273913	0.275509	0.183726	0.146478	0.136886	0.049372	0.020878	0.209235	0.191907	0.071255	0.02909	0.006279	0.085012	0.119885	0.100222	0.167715	0.216192	0.416838	0.110179	0.199953	0.152371	0.120357	0.208385	0.216945	0.376582	0.207293	0.032766
147	0.130019	0.035766	0.159698	0.218359	0.282777	0.008269	0.154765	0.257354	0.200583	0.205405	0.316092	0.210986	0.400645	0.208416	0.246407	0.169851	0.170917	0.15529	0.221132	0.2681	0.321472	0.201152	0.041156	0.052659	0.309686	0.20566	0.0358	0.142825	0.222489	0.332243	0.232673	0.022215	0.08313	0.178539	0.378594	0.170727	0.081822	0.220451	0.210348	0.140055	0.09977	0.200125	0.222729	0.28768	0.191485	0.335811	0.28368	0.477055	0.051824
148	0.028501	0.181582	0.097953	0.111061	0.232225	0.012528	0.404261	0.186285	0.287235	0.07923	0.289809	0.101473	0.253811	0.191579	0.293932	0.108446	0.079514	0.277649	0.256178	0.038741	0.256645	0.330903	0.143908	0.258299	0.093026	0.20063	0.173088	0.201196	0.162168	0.344584	0.206655	0.165485	0.050039	0.258818	0.393761	0.030836	0.119216	0.083018	0.385634	0.224203	0.08907	0.242777	0.007015	0.294256	0.316008	0.360773	0.261088	0.406519	0.028565
149	0.158814	0.255088	0.270459	0.167317	0.173023	0.01639	0.219462	0.073186	0.120822	0.210241	0.333893	0.160553	0.415488	0.205562	0.191233	0.208996	0.172741	0.328107	0.16827	0.146057	0.294729	0.250208	0.171437	0.117732	0.137534	0.194528	0.190555	0.107292	0.311289	0.319087	0.090039	0.008248	0.034825	0.201582	0.397449	0.126351	0.239146	0.246124	0.314878	0.156615	0.035899	0.302073	0.23092	0.169879	0.144605	0.308513	0.280338	0.291066	0.169397
150	0.076601	0.351769	0.231272	0.151198	0.164018	0.023077	0.30941	0.29853	0.136852	0.080977	0.167063	0.160965	0.22677	0.217679	0.454579	0.088763	0.166837	0.159489	0.122456	0.221155	0.17072	0.22164	0.279917	0.295103	0.197284	0.219679	0.149668	0.351132	0.263341	0.446463	0.057056	0.057358	0.05932	0.158753	0.249519	0.295773	0.170164	0.323272	0.20494	0.260478	0.099556	0.292006	0.296706	0.169832	0.187071	0.342147	0.218791	0.432591	0.318112
151	0.058294	0.177284	0.154684	0.186714	0.162979	0.003879	0.359996	0.253824	0.235778	0.108268	0.359857	0.213238	0.35987	0.22452	0.174432	0.120309	0.168932	0.24444	0.099921	0.23278	0.204129	0.270466	0.242568	0.131938	0.271326	0.072064	0.088941	0.049954	0.245244	0.283698	0.234898	0.11837	0.111977	0.233983	0.206165	0.173381	0.136883	0.152573	0.179716	0.154715	0.091984	0.205364	0.155107	0.144594	0.127864	0.367605	0.206409	0.400042	0.135582
152	0.208429	0.162783	0.154562	0.073683	0.254387	0.020773	0.301719	0.065728	0.148147	0.184732	0.307089	0.17028	0.465534	0.21414	0.217851	0.224844	0.264755	0.152114	0.126215	0.21614	0.328421	0.207582	0.137554	0.164097	0.376611	0.039823	0.065199	0.067129	0.105908	0.242092	0.042866	0.008923	0.228392	0.004204	0.141264	0.015565	0.079894	0.237505	0.006246	0.216926	0.07197	0.23269	0.206905	0.139292	0.148663	0.226648	0.092989	0.255712	0.203068
153	0.225867	0.23359	0.190625	0.122215	0.094511	0.029245	0.218353	0.225849	0.22714	0.221329	0.289355	0.174551	0.34559	0.228292	0.188192	0.205532	0.325172	0.238524	0.137181	0.121365	0.126794	0.188575	0.21151	0.223781	0.330418	0.067125	0.107093	0.20222	0.22139	0.118853	0.203609	0.012794	0.054487	0.03036	0.261095	0.047863	0.08863	0.323813	0.250967	0.168302	0.019305	0.274486	0.211669	0.361333	0.139691	0.340901	0.227482	0.365729	0.214123
154	0.157883	0.198587	0.226563	0.191499	0.088192	0.008228	0.174036	0.229516	0.143512	0.182136	0.282553	0.207221	0.369535	0.147629	0.290196	0.186253	0.190717	0.335099	0.125436	0.223262	0.180199	0.230558	0.152557	0.197166	0.225137	0.088191	0.138724	0.241086	0.267104	0.18965	0.308864	0.140863	0.141405	0.142713	0.019386	0.177458	0.164569	0.248035	0.209406	0.203533	0.0106	0.169846	0.202655	0.321585	0.245511	0.404116	0.190608	0.2013	0.16193
155	0.11874	0.17674	0.153996	0.215278	0.223733	0.078668	0.085784	0.178565	0.179024	0.18136	0.254422	0.195722	0.2781	0.202677	0.257065	0.170606	0.231166	0.166699	0.123139	0.181629	0.262254	0.205404	0.200291	0.307227	0.289827	0.273616	0.177536	0.250333	0.133229	0.061799	0.011858	0.068789	0.12553	0.210403	0.272376	0.170687	0.261053	0.174868	0.238096	0.184675	0.012394	0.10575	0.201177	0.102121	0.089017	0.363566	0.139542	0.247027	0.016004
156	0.007377	0.16543	0.076434	0.09104	0.216344	0.004451	0.160581	0.134364	0.182824	0.104061	0.257849	0.1293	0.390681	0.29968	0.278837	0.078645	0.304376	0.01274	0.131606	0.112846	0.2504	0.228719	0.208319	0.133435	0.25888	0.033046	0.006805	0.057783	0.05068	0.272421	0.094418	0.035689	0.163262	0.196553	0.147199	0.17944	0.094444	0.061487	0.205893	0.04072	0.010838	0.005195	0.11656	0.131908	0.207681	0.379687	0.241656	0.406889	0.077738
157	0.017653	0.264681	0.184491	0.186405	0.230663	0.002941	0.230399	0.118536	0.269513	0.296564	0.186471	0.035862	0.392077	0.308635	0.158557	0.050633	0.139583	0.032038	0.173559	0.141306	0.375907	0.16594	0.226076	0.339005	0.331393	0.247249	0.158795	0.246681	0.18384	0.395056	0.344472	0.087234	0.101256	0.184911	0.029943	0.071134	0.081416	0.162817	0.146103	0.073964	0.116978	0.302415	0.157024	0.335324	0.046484	0.194047	0.123328	0.19197	0.103102
158	0.012848	0.23222	0.013613	0.045657	0.160332	0.001436	0.163699	0.186007	0.098023	0.045738	0.197535	0.159641	0.020444	0.174983	0.193044	0.155478	0.143602	0.217335	0.017271	0.025779	0.006636	0.153983	0.187397	0.193736	0.175955	0.17709	0.354164	0.167368	0.207907	0.247558	0.15029	0.147332	0.046305	0.213897	0.259878	0.063462	0.351307	0.112293	0.140599	0.107769	0.056262	0.227376	0.075075	0.222992	0.236449	0.338752	0.232676	0.445114	0.116799
159	0.142259	0.003676	0.143748	0.080134	0.196456	0.060259	0.03766	0.101195	0.109549	0.209264	0.103753	0.130382	0.134278	0.184932	0.103505	0.080939	0.150026	0.182605	0.005376	0.050704	0.235621	0.186922	0.157711	0.169586	0.170133	0.187	0.034579	0.004441	0.260265	0.339557	0.09831	0.093681	0.189956	0.14363	0.186368	0.106233	0.134148	0.036537	0.223766	0.128204	0.112773	0.18431	0.064214	0.062618	0.132986	0.405889	0.302258	0.32214	0.119681
160	0.022338	0.024535	0.145269	0.05354	0.101848	0.021292	0.123176	0.009783	0.162917	0.063422	0.165983	0.212008	0.16721	0.231694	0.213587	0.101177	0.129015	0.05458	0.122846	0.143935	0.025766	0.106998	0.154938	0.112414	0.195317	0.146513	0.129574	0.119089	0.160377	0.256038	0.131191	0.015115	0.102241	0.161548	0.00658	0.018218	0.117864	0.082025	0.002616	0.032202	0.117298	0.029299	0.092895	0.079196	0.002971	0.12904	0.152545	0.336041	0.065868
161	0.251987	0.264826	0.202005	0.184384	0.30657	0.074814	0.140064	0.297674	0.132624	0.381777	0.266844	0.257939	0.315254	0.162817	0.224241	0.261175	0.244275	0.286783	0.240925	0.219376	0.452354	0.035337	0.196591	0.171052	0.3941	0.321536	0.267703	0.22771	0.251622	0.210561	0.246341	0.221877	0.168706	0.090191	0.2793	0.030102	0.049692	0.257479	0.091816	0.167983	0.120798	0.265639	0.101427	0.114099	0.317745	0.27209	0.352666	0.206907	0.216486
162	0.26631	0.191851	0.426232	0.268672	0.224007	0.037964	0.10355	0.224508	0.041689	0.398679	0.086127	0.257258	0.213098	0.047963	0.242503	0.274006	0.261861	0.233377	0.239917	0.24329	0.308468	0.054933	0.315582	0.178161	0.307942	0.327051	0.306175	0.279278	0.169134	0.1925	0.206132	0.221823	0.109746	0.085516	0.076484	0.170136	0.246812	0.18727	0.164573	0.254773	0.182032	0.250786	0.207189	0.146543	0.242955	0.235633	0.267474	0.323593	0.158577
163	0.296533	0.285187	0.153453	0.227907	0.259375	0.018828	0.154951	0.106841	0.036375	0.353014	0.384396	0.209887	0.031743	0.175055	0.239275	0.317917	0.278249	0.094725	0.10573	0.152143	0.22426	0.211763	0.267484	0.246284	0.395599	0.246923	0.26664	0.008045	0.214271	0.230896	0.245272	0.170367	0.120324	0.119929	0.271221	0.051839	0.084216	0.335578	0.088536	0.089918	0.136006	0.319291	0.168183	0.154291	0.355876	0.164313	0.269268	0.18286	0.163309
164	0.371738	0.27134	0.248292	0.242815	0.27908	0.141821	0.289403	0.196812	0.113677	0.164598	0.315873	0.189894	0.227293	0.113126	0.274177	0.298067	0.302291	0.206375	0.219106	0.303592	0.38828	0.043219	0.232968	0.276703	0.384886	0.233129	0.20993	0.312703	0.203919	0.19373	0.138716	0.094693	0.202614	0.074628	0.169538	0.0355	0.044079	0.362036	0.059358	0.140038	0.080691	0.302132	0.130158	0.105487	0.223321	0.292726	0.156048	0.15974	0.128338
165	0.029832	0.179757	0.229302	0.195219	0.194817	0.051749	0.016303	0.41416	0.115878	0.330303	0.38301	0.231961	0.305576	0.139363	0.227391	0.233739	0.255345	0.176058	0.207951	0.061512	0.042027	0.165572	0.214576	0.249401	0.344371	0.285552	0.221578	0.082894	0.253738	0.255474	0.227218	0.21346	0.111794	0.121267	0.285499	0.124775	0.011008	0.227335	0.036739	0.196131	0.17495	0.192008	0.241698	0.242383	0.33432	0.249523	0.213159	0.23558	0.182582
166	0.165999	0.309456	0.178206	0.193313	0.205906	0.043213	0.018458	0.347638	0.037643	0.364237	0.327139	0.191718	0.356778	0.019797	0.259615	0.267025	0.270799	0.224605	0.275123	0.238785	0.028076	0.216864	0.249495	0.190665	0.272771	0.2161	0.147766	0.297779	0.270064	0.249568	0.132113	0.219776	0.114189	0.052109	0.065611	0.003384	0.082053	0.21202	0.126865	0.08193	0.150865	0.213796	0.311989	0.092554	0.349666	0.230391	0.420928	0.323679	0.234613
167	0.209125	0.158141	0.195094	0.233745	0.250965	0.068568	0.246886	0.380426	0.004758	0.286756	0.237084	0.288113	0.334869	0.144164	0.216926	0.243558	0.263184	0.310395	0.209477	0.229199	0.271188	0.018403	0.199558	0.103868	0.373687	0.222328	0.386348	0.298261	0.117616	0.165785	0.271079	0.249541	0.139685	0.008353	0.325097	0.025442	0.060705	0.413532	0.17416	0.108161	0.176365	0.139655	0.020579	0.018778	0.432165	0.255472	0.383056	0.310283	0.231356
168	0.068163	0.097686	0.33332	0.363659	0.269076	0.077631	0.099739	0.311631	0.045259	0.083006	0.259298	0.284573	0.306226	0.139844	0.192535	0.269691	0.261357	0.131342	0.240899	0.254062	0.438382	0.248322	0.296092	0.237287	0.211977	0.290245	0.119382	0.202718	0.198932	0.178179	0.160375	0.207975	0.137606	0.091836	0.21811	0.128075	0.014971	0.218741	0.245133	0.030691	0.16511	0.267881	0.198697	0.203898	0.179977	0.444413	0.346841	0.223949	0.197898
169	0.211419	0.207593	0.218564	0.244129	0.261252	0.037371	0.089031	0.289317	0.127429	0.262511	0.400538	0.249521	0.158485	0.101013	0.229443	0.410414	0.261984	0.269877	0.206493	0.248004	0.170833	0.215136	0.203426	0.00183	0.277217	0.233933	0.306772	0.210139	0.337041	0.175719	0.196119	0.244532	0.084651	0.140418	0.29784	0.02016	0.022754	0.155155	0.194104	0.139434	0.135158	0.291227	0.255295	0.136723	0.258291	0.068353	0.24617	0.285746	0.195124
170	0.199117	0.412392	0.116961	0.198262	0.271347	0.066072	0.165531	0.211013	0.081236	0.112122	0.059354	0.174035	0.153656	0.01858	0.218856	0.257958	0.140729	0.215712	0.210456	0.228107	0.173308	0.227937	0.211412	0.154957	0.209485	0.212079	0.051236	0.10226	0.257068	0.234424	0.231727	0.181706	0.091106	0.054778	0.246614	0.174451	0.01921	0.298136	0.020354	0.255388	0.116357	0.274071	0.133632	0.11247	0.012664	0.276042	0.242552	0.136252	0.154292
171	0.236429	0.184045	0.166379	0.276247	0.346047	0.054841	0.057111	0.215347	0.036362	0.119193	0.341087	0.409991	0.15215	0.157477	0.150617	0.2516	0.251576	0.140821	0.343178	0.116731	0.144775	0.083663	0.203979	0.262487	0.28679	0.235303	0.205753	0.11668	0.099187	0.140305	0.011234	0.006249	0.052624	0.139161	0.259892	0.057406	0.241079	0.199257	0.018084	0.241649	0.177346	0.224184	0.166612	0.062849	0.17087	0.252664	0.200419	0.253561	0.193706
172	0.290675	0.048176	0.118653	0.055611	0.266231	0.059779	0.086104	0.403621	0.096063	0.245342	0.376163	0.143271	0.345394	0.103447	0.170228	0.325512	0.340888	0.133193	0.218206	0.238129	0.403375	0.125739	0.218514	0.301462	0.350783	0.132246	0.233251	0.224226	0.208175	0.069692	0.184717	0.018094	0.004941	0.033133	0.108677	0.114129	0.153741	0.260925	0.003695	0.267822	0.194019	0.20781	0.094433	0.226115	0.342022	0.148325	0.317805	0.099693	0.17756
173	0.152945	0.210463	0.191899	0.201981	0.256639	0.191449	0.256038	0.179367	0.008922	0.26745	0.252014	0.263313	0.322274	0.18378	0.225328	0.298719	0.211093	0.323821	0.253099	0.244581	0.328024	0.214788	0.180385	0.203671	0.305558	0.214202	0.340785	0.156701	0.244821	0.168385	0.202243	0.033598	0.137165	0.055144	0.264743	0.069154	0.287783	0.225321	0.181042	0.249211	0.017678	0.260505	0.115568	0.08424	0.381042	0.222	0.228762	0.115365	0.171482
174	0.240159	0.082673	0.165744	0.18373	0.239268	0.138528	0.292959	0.155819	0.020751	0.163238	0.330119	0.258607	0.32717	0.152887	0.310335	0.259642	0.268811	0.378994	0.271046	0.225771	0.35261	0.230449	0.283343	0.235075	0.380954	0.254397	0.351227	0.208735	0.231382	0.116148	0.194938	0.18271	0.087746	0.134474	0.035477	0.171883	0.312121	0.16787	0.315827	0.207103	0.148907	0.325981	0.104108	0.057137	0.224872	0.427789	0.199761	0.138586	0.15637
175	0.209083	0.073759	0.193625	0.184827	0.147402	0.006809	0.099905	0.271655	0.02205	0.328698	0.34361	0.243988	0.236362	0.215939	0.072055	0.253692	0.201415	0.192636	0.23892	0.158493	0.296448	0.260927	0.211504	0.385685	0.249709	0.183827	0.269314	0.181792	0.24944	0.186288	0.294179	0.125257	0.048113	0.026026	0.20058	0.128084	0.017607	0.145785	0.13588	0.201727	0.174657	0.279633	0.181989	0.177423	0.013138	0.284778	0.066927	0.257053	0.098403
176	0.246429	0.063779	0.250068	0.155454	0.223143	0.103651	0.229494	0.183092	0.064873	0.270954	0.370849	0.22551	0.304268	0.163907	0.170789	0.351298	0.207232	0.046627	0.243296	0.139107	0.350271	0.011014	0.260365	0.137794	0.428088	0.214033	0.312463	0.186172	0.174249	0.246712	0.194891	0.030784	0.070727	0.075376	0.144678	0.03985	0.235911	0.062839	0.051279	0.271001	0.033372	0.247562	0.108523	0.103127	0.139948	0.321495	0.130551	0.123401	0.152996
177	0.114683	0.177677	0.116829	0.238791	0.112612	0.132314	0.096519	0.332457	0.077026	0.299827	0.256959	0.103731	0.206691	0.09689	0.133915	0.180051	0.088627	0.052323	0.224741	0.105432	0.303272	0.104683	0.134417	0.151039	0.331282	0.205659	0.180786	0.208682	0.240991	0.155796	0.302555	0.150166	0.036079	0.080282	0.302578	0.163433	0.004095	0.08318	0.01596	0.047472	0.142862	0.161036	0.223456	0.088059	0.099554	0.002084	0.219534	0.142301	0.212228
178	0.13	0.129421	0.015808	0.196962	0.074369	0.110022	0.12207	0.176113	0.269185	0.123547	0.173121	0.170396	0.06724	0.116708	0.232683	0.173644	0.166729	0.217794	0.157918	0.138803	0.191091	0.176191	0.142752	0.031091	0.178676	0.231293	0.189192	0.255366	0.121565	0.165456	0.029162	0.148558	0.024195	0.101793	0.141631	0.190728	0.131221	0.136374	0.117744	0.193011	0.079815	0.350441	0.172493	0.182163	0.117082	0.311006	0.206177	0.090835	0.099885
179	0.145741	0.001693	0.183662	0.045955	0.096196	0.157614	0.005092	0.134636	0.139367	0.219744	0.18521	0.249655	0.046208	0.138948	0.073235	0.117433	0.392125	0.212184	0.278428	0.11685	0.217213	0.135124	0.222518	0.195135	0.207142	0.051104	0.066754	0.173611	0.039648	0.203291	0.211521	0.229222	0.043777	0.086716	0.216881	0.186421	0.098763	0.012449	0.050467	0.302643	0.114517	0.322658	0.143241	0.018147	0.103018	0.197545	0.079643	0.136392	0.127912
180	0.153691	0.121553	0.131489	0.129373	0.134245	0.109076	0.033821	0.059913	0.0111	0.148519	0.114092	0.205616	0.087029	0.126645	0.181617	0.177845	0.142836	0.173733	0.187472	0.040076	0.11706	0.09932	0.213852	0.15874	0.038766	0.101021	0.057397	0.188536	0.188627	0.087388	0.184238	0.033262	0.097966	0.070971	0.088098	0.178862	0.146891	0.119678	0.126713	0.022725	0.275138	0.17877	0.033474	0.069649	0.046415	0.134447	0.113724	0.34704	0.05273
181	0.351742	0.287154	0.174096	0.053422	0.174722	0.199824	0.321992	0.291161	0.183933	0.361595	0.35574	0.18395	0.109602	0.303432	0.112712	0.408749	0.029259	0.17049	0.255411	0.325721	0.213065	0.088275	0.230499	0.174351	0.225669	0.184394	0.345967	0.013784	0.272847	0.173553	0.278355	0.28495	0.10042	0.192413	0.166151	0.023603	0.14051	0.010668	0.005666	0.21073	0.047106	0.35105	0.327638	0.110722	0.43865	0.327318	0.54465	0.164478	0.241752
182	0.116482	0.294694	0.114654	0.224281	0.131017	0.239432	0.286445	0.195722	0.231746	0.229465	0.351456	0.301197	0.052908	0.298827	0.180913	0.293443	0.028806	0.223582	0.256863	0.276176	0.244345	0.073019	0.161005	0.263178	0.41576	0.228452	0.374306	0.131573	0.239776	0.213516	0.19212	0.280348	0.115226	0.145714	0.162411	0.154703	0.152676	0.043888	0.140988	0.257065	0.209388	0.111326	0.331324	0.21627	0.146173	0.066489	0.199344	0.328358	0.254491
183	0.219408	0.156649	0.169954	0.245486	0.20606	0.192256	0.289185	0.224372	0.183152	0.348345	0.111454	0.351521	0.041859	0.368043	0.076122	0.100809	0.061391	0.099227	0.18328	0.147824	0.094842	0.265871	0.207676	0.309031	0.285674	0.184306	0.145699	0.263164	0.155556	0.235697	0.155856	0.174985	0.141422	0.220951	0.212497	0.078159	0.220806	0.015157	0.025031	0.142748	0.193697	0.338301	0.255873	0.144485	0.240561	0.086976	0.23917	0.123914	0.247876
184	0.311832	0.126573	0.174825	0.167048	0.185002	0.25085	0.458107	0.227732	0.20712	0.157639	0.297356	0.205314	0.129685	0.280178	0.141991	0.316152	0.145775	0.130185	0.051284	0.201972	0.203891	0.088956	0.164348	0.166321	0.158556	0.163588	0.122067	0.311771	0.254906	0.244525	0.355631	0.222725	0.089495	0.167172	0.032838	0.025797	0.215479	0.035662	0.100333	0.139106	0.212519	0.396277	0.224793	0.033819	0.168006	0.312575	0.272755	0.142921	0.123814
185	0.184804	0.126406	0.143013	0.138685	0.28823	0.222364	0.270823	0.133041	0.179958	0.272007	0.254185	0.254558	0.210891	0.313273	0.10575	0.215265	0.042801	0.090047	0.290149	0.007205	0.170849	0.235431	0.220835	0.102189	0.208322	0.216598	0.075011	0.169308	0.141324	0.192311	0.199861	0.254405	0.096489	0.133888	0.089192	0.113054	0.088414	0.012938	0.022085	0.15795	0.059937	0.159425	0.313734	0.159312	0.291129	0.161547	0.194181	0.189259	0.24295
186	0.133833	0.181174	0.06597	0.080271	0.274976	0.244903	0.248308	0.247348	0.177415	0.188422	0.142804	0.251314	0.032709	0.275117	0.234777	0.14889	0.03181	0.194569	0.228037	0.369562	0.018701	0.020657	0.078432	0.293997	0.10496	0.240831	0.180426	0.096772	0.053218	0.073838	0.319454	0.225107	0.125538	0.064584	0.142648	0.076678	0.18928	0.151625	0.053137	0.256665	0.09299	0.196251	0.125386	0.086348	0.253388	0.184205	0.412786	0.087753	0.267624
187	0.211782	0.26057	0.076228	0.172194	0.308008	0.220585	0.372049	0.351182	0.165008	0.311944	0.325936	0.31872	0.340931	0.255282	0.257113	0.178211	0.026603	0.18604	0.280965	0.055991	0.296089	0.332018	0.160374	0.223494	0.271362	0.168093	0.143453	0.105309	0.163961	0.104121	0.164374	0.227934	0.145937	0.160217	0.127733	0.06494	0.137239	0.170088	0.037496	0.163226	0.049655	0.183172	0.207708	0.12012	0.201706	0.295802	0.376126	0.324996	0.290226
188	0.049476	0.108745	0.093687	0.046427	0.145046	0.165905	0.163493	0.364805	0.167185	0.12567	0.251331	0.195976	0.038651	0.183939	0.238301	0.136987	0.015186	0.222724	0.232276	0.11706	0.190128	0.13819	0.18889	0.211769	0.166995	0.159118	0.142475	0.315862	0.021532	0.249201	0.193956	0.196546	0.118992	0.229018	0.161585	0.216895	0.207937	0.071791	0.172104	0.21003	0.116819	0.271931	0.193489	0.111101	0.360264	0.368021	0.282298	0.103194	0.236171
189	0.165446	0.119846	0.116993	0.271146	0.336015	0.269058	0.23797	0.119829	0.161833	0.304323	0.357362	0.221588	0.046069	0.273161	0.097336	0.149936	0.031726	0.125467	0.249257	0.171213	0.245718	0.285271	0.122182	0.005592	0.221594	0.12821	0.140492	0.156456	0.145335	0.196314	0.359265	0.285511	0.104933	0.22413	0.256526	0.130292	0.239685	0.00628	0.124127	0.148995	0.042119	0.194044	0.264556	0.291483	0.269564	0.028465	0.235677	0.250056	0.255857
190	0.236829	0.304384	0.158454	0.102934	0.189973	0.143192	0.196583	0.032104	0.175188	0.06814	0.15613	0.246195	0.130007	0.205774	0.35706	0.178951	0.21643	0.155267	0.137066	0.200985	0.201463	0.209604	0.29039	0.25481	0.21644	0.034017	0.143852	0.205356	0.145785	0.196372	0.169656	0.136264	0.02851	0.228394	0.107464	0.134312	0.153	0.016149	0.038374	0.338107	0.228834	0.292393	0.135355	0.224215	0.144436	0.372801	0.149743	0.204762	0.176999
191	0.22302	0.173184	0.20007	0.144682	0.296587	0.134599	0.126199	0.151249	0.214083	0.1715	0.360136	0.217012	0.011351	0.32798	0.138797	0.264511	0.019257	0.139088	0.183166	0.27893	0.183349	0.242147	0.190503	0.235373	0.11697	0.1686	0.216461	0.047958	0.224165	0.207936	0.126301	0.211004	0.141332	0.158733	0.184522	0.179505	0.200776	0.038569	0.09584	0.062099	0.094305	0.195058	0.300189	0.031177	0.206086	0.214165	0.173686	0.263897	0.296059
192	0.032308	0.003133	0.005366	0.243864	0.238604	0.199715	0.321618	0.17747	0.166872	0.166709	0.315109	0.223504	0.327887	0.283199	0.019244	0.183877	0.144644	0.214746	0.120193	0.314641	0.273733	0.21812	0.181349	0.123159	0.219115	0.243524	0.311451	0.010973	0.019499	0.188801	0.018082	0.147581	0.116281	0.137521	0.100188	0.130331	0.180782	0.012939	0.087594	0.253157	0.112574	0.157263	0.134662	0.134868	0.142224	0.35753	0.142072	0.121281	0.276221
193	0.00995	0.397394	0.183264	0.008897	0.191147	0.126282	0.210046	0.175683	0.302617	0.300502	0.252577	0.26482	0.241274	0.229154	0.197188	0.367802	0.211262	0.183828	0.244499	0.280686	0.240391	0.184952	0.234229	0.154692	0.23148	0.158309	0.326184	0.133256	0.196457	0.169941	0.253822	0.109686	0.157457	0.050232	0.049069	0.149381	0.152628	0.018915	0.001269	0.175695	0.048783	0.238463	0.243492	0.107592	0.174715	0.160463	0.189342	0.188003	0.16797
194	0.234514	0.089384	0.17559	0.151475	0.089051	0.044757	0.222387	0.166166	0.25903	0.16037	0.257659	0.273607	0.187926	0.25426	0.106202	0.344012	0.135204	0.066872	0.24552	0.221831	0.259979	0.347531	0.021145	0.2135	0.216691	0.11522	0.270798	0.070695	0.184344	0.211093	0.246057	0.117916	0.171395	0.201203	0.24086	0.172455	0.134462	0.025193	0.059947	0.119143	0.12691	0.32	0.281418	0.144047	0.255462	0.255049	0.123525	0.182137	0.304407
195	0.015542	0.124428	0.175362	0.208522	0.206987	0.026513	0.10352	0.266589	0.162988	0.15774	0.280277	0.25285	0.18643	0.197632	0.305896	0.276138	0.188824	0.015431	0.187159	0.182457	0.299682	0.059914	0.111379	0.268039	0.159424	0.090664	0.229925	0.167322	0.048236	0.195547	0.155256	0.05621	0.149761	0.111969	0.068525	0.067001	0.324568	0.001834	0.067344	0.194637	0.134918	0.130345	0.228015	0.066111	0.022593	0.273842	0.285751	0.244728	0.060488
196	0.159684	0.045079	0.123221	0.181969	0.125872	0.203115	0.204383	0.173467	0.056385	0.141018	0.281644	0.048752	0.17448	0.305856	0.173773	0.252032	0.246734	0.150425	0.257811	0.233687	0.198642	0.239983	0.252691	0.186869	0.22231	0.195175	0.166543	0.188461	0.159365	0.110843	0.208867	0.145516	0.076758	0.18517	0.241276	0.088896	0.051026	0.083168	0.009299	0.100426	0.210494	0.038983	0.034453	0.021764	0.200644	0.275252	0.134785	0.206249	0.329107
197	0.031094	0.013626	0.232038	0.125857	0.211563	0.037796	0.187166	0.149186	0.107043	0.096743	0.133372	0.014149	0.18668	0.176843	0.232855	0.151865	0.188262	0.255509	0.164822	0.209556	0.316879	0.095772	0.194189	0.233762	0.025824	0.16952	0.172277	0.163064	0.16327	0.016274	0.374487	0.131266	0.116604	0.112726	0.026151	0.203821	0.057868	0.091962	0.11619	0.035419	0.082109	0.189689	0.195359	0.109685	0.014511	0.048263	0.124451	0.129824	0.348601
198	0.241558	0.184126	0.092307	0.068848	0.110319	0.055852	0.070565	0.221928	0.057415	0.163301	0.183551	0.181052	0.056745	0.245472	0.180286	0.102196	0.163777	0.190416	0.146779	0.090952	0.021356	0.107693	0.073673	0.268094	0.100834	0.196584	0.241994	0.23854	0.081759	0.209922	0.206104	0.202096	0.017012	0.20205	0.220138	0.122672	0.165231	0.093332	0.096155	0.097772	0.131912	0.166299	0.117492	0.072821	0.100724	0.143598	0.139076	0.132739	0.176886
199	0.008591	0.001288	0.062603	0.106377	0.044704	0.154146	0.063664	0.178356	0.135385	0.027233	0.018135	0.154858	0.087379	0.143918	0.135177	0.046425	0.164257	0.13495	0.115874	0.160347	0.255342	0.21107	0.126309	0.312106	0.014639	0.012048	0.190193	0.310402	0.189318	0.032928	0.260459	0.156349	0.025586	0.108138	0.217494	0.103239	0.068365	0.034942	0.076944	0.204059	0.219615	0.221393	0.191373	0.059167	0.167438	0.156094	0.026475	0.216186	0.252793
200	0.061746	0.029091	0.117089	0.264671	0.114847	0.133969	0.057983	0.074579	0.022918	0.069974	0.047476	0.148702	0.089588	0.148602	0.095313	0.042504	0.030455	0.128754	0.072241	0.002958	0.041757	0.135525	0.136092	0.132744	0.071238	0.041029	0.107726	0.142008	0.178813	0.166421	0.038332	0.0349	0.101746	0.076273	0.067338	0.075131	0.126799	0.033149	0.043033	0.02552	0.073442	0.196977	0.113441	0.001376	0.052289	0.045569	0.101958	0.197928	0.102813
201	0.182844	0.09103	0.306759	0.185153	0.101009	0.174999	0.151882	0.322431	0.2933	0.427409	0.090667	0.186744	0.213845	0.283791	0.238289	0.272509	0.115049	0.242277	0.220273	0.369926	0.277269	0.14102	0.043496	0.139045	0.311195	0.073498	0.339507	0.442456	0.134815	0.158938	0.201965	0.241365	0.160323	0.134814	0.165019	0.17592	0.253055	0.051422	0.082863	0.186237	0.020927	0.22662	0.191623	0.236836	0.372847	0.071945	0.208395	0.264796	0.188143
202	0.177473	0.092818	0.133195	0.082905	0.13129	0.178032	0.203668	0.125646	0.241119	0.181263	0.044753	0.071456	0.191446	0.19539	0.180057	0.239218	0.090172	0.181731	0.211474	0.366619	0.267702	0.166601	0.021045	0.167846	0.272074	0.047499	0.254338	0.240692	0.175501	0.269608	0.22177	0.239655	0.147743	0.162865	0.141271	0.163726	0.006986	0.14343	0.105748	0.138197	0.025401	0.079391	0.263966	0.371737	0.141349	0.202439	0.354171	0.23663	0.091625
203	0.014547	0.114941	0.16728	0.188248	0.090529	0.216233	0.221768	0.218919	0.210538	0.279855	0.241321	0.184593	0.192876	0.331617	0.199715	0.150523	0.083013	0.186244	0.153869	0.205114	0.189016	0.273003	0.0287	0.206853	0.175324	0.007769	0.163567	0.27625	0.113837	0.264672	0.352885	0.152611	0.146015	0.044662	0.079214	0.126184	0.347187	0.010101	0.130813	0.187729	0.012972	0.134769	0.118907	0.21971	0.306762	0.178617	0.152775	0.265661	0.202442
204	0.181775	0.126999	0.187078	0.195771	0.176607	0.162451	0.015052	0.210552	0.212172	0.111978	0.100171	0.102111	0.203584	0.198876	0.218441	0.315532	0.040878	0.1623	0.152047	0.305183	0.273413	0.136044	0.056329	0.170109	0.144097	0.025456	0.198782	0.210584	0.232556	0.258476	0.226388	0.23543	0.257892	0.120482	0.116362	0.121077	0.323662	0.03476	0.098656	0.179996	0.122621	0.079495	0.113852	0.101832	0.048571	0.039125	0.149749	0.245074	0.024613
205	0.133873	0.099493	0.218628	0.15951	0.126983	0.193155	0.21566	0.225802	0.22527	0.309776	0.370904	0.132174	0.200535	0.207681	0.082383	0.114966	0.082311	0.184478	0.25265	0.077874	0.16846	0.233087	0.035901	0.108499	0.234227	0.039938	0.250466	0.231149	0.190991	0.146595	0.191689	0.24779	0.156241	0.132641	0.188527	0.165715	0.194555	0.018412	0.093748	0.175797	0.011477	0.104445	0.176752	0.30104	0.295573	0.27721	0.390539	0.1425	0.05206
206	0.189419	0.233035	0.188822	0.194908	0.167266	0.176596	0.169562	0.255968	0.348445	0.255659	0.243707	0.043271	0.037954	0.17097	0.091709	0.134269	0.079647	0.207234	0.296087	0.31486	0.236023	0.188483	0.203157	0.095125	0.251045	0.074364	0.327571	0.372765	0.261687	0.24963	0.20367	0.214636	0.14207	0.013416	0.230299	0.008982	0.197391	0.013952	0.118375	0.168799	0.014727	0.069978	0.217426	0.258745	0.292298	0.112413	0.277708	0.226729	0.166309
207	0.152463	0.053814	0.124201	0.022152	0.260221	0.159662	0.115935	0.354278	0.353764	0.285153	0.145982	0.167654	0.226826	0.198377	0.122975	0.240426	0.051247	0.232698	0.249535	0.042521	0.130433	0.325426	0.205863	0.269319	0.174273	0.172931	0.237387	0.304036	0.18179	0.321094	0.314537	0.231631	0.152047	0.300671	0.055287	0.154883	0.274725	0.211853	0.095647	0.263311	0.014649	0.188915	0.180968	0.21177	0.296759	0.075904	0.281671	0.305275	0.198274
208	0.184223	0.066653	0.09785	0.191256	0.159739	0.166197	0.217643	0.306368	0.351592	0.211878	0.100565	0.151302	0.43284	0.2499	0.333483	0.13942	0.113244	0.125925	0.150782	0.226109	0.293336	0.0189	0.121631	0.137402	0.185743	0.269562	0.346541	0.180448	0.180433	0.259677	0.299744	0.231299	0.161526	0.206385	0.087506	0.017597	0.234339	0.079152	0.198653	0.230165	0.013024	0.319355	0.212215	0.2244	0.366416	0.160813	0.24479	0.309366	0.078867
209	0.011029	0.135333	0.222144	0.194567	0.261101	0.216498	0.132903	0.207408	0.004941	0.291515	0.217653	0.142571	0.253857	0.186637	0.09914	0.229105	0.09382	0.178344	0.233939	0.223153	0.142654	0.239317	0.051845	0.33395	0.159677	0.183279	0.120792	0.353217	0.111762	0.190158	0.226649	0.204402	0.154242	0.16325	0.19867	0.180206	0.298102	0.119127	0.194093	0.230101	0.036689	0.1243	0.212129	0.104414	0.184621	0.234514	0.22275	0.326153	0.132521
210	0.148104	0.00549	0.286171	0.202669	0.143893	0.135456	0.195335	0.239385	0.138616	0.207861	0.003701	0.121767	0.131316	0.144046	0.285702	0.196645	0.059985	0.210468	0.148419	0.177444	0.130796	0.239151	0.240743	0.238627	0.25647	0.22767	0.136528	0.169205	0.152091	0.176044	0.371433	0.186229	0.032168	0.063655	0.108722	0.213889	0.206965	0.020913	0.107271	0.244945	0.153552	0.328322	0.139901	0.206455	0.073825	0.083982	0.290585	0.326868	0.195882
211	0.125979	0.103191	0.063252	0.164847	0.288506	0.12618	0.173126	0.16438	0.189304	0.10614	0.229697	0.033335	0.234744	0.212343	0.168472	0.390652	0.00923	0.149833	0.171638	0.35196	0.182444	0.23067	0.007333	0.297546	0.058298	0.006765	0.324184	0.205839	0.239299	0.250016	0.40439	0.212184	0.145866	0.031491	0.097927	0.052271	0.429521	0.131308	0.227003	0.199376	0.012869	0.066479	0.243854	0.165116	0.068922	0.099595	0.3218	0.252722	0.073315
212	0.171234	0.022634	0.25783	0.084575	0.158581	0.12332	0.21935	0.28267	0.227734	0.21608	0.050066	0.069588	0.197576	0.17833	0.223612	0.423908	0.15704	0.098285	0.083229	0.381425	0.162628	0.244214	0.008807	0.052703	0.252052	0.059354	0.217286	0.268562	0.240552	0.041562	0.11829	0.059746	0.118219	0.003972	0.068343	0.145202	0.316305	0.056493	0.135642	0.158608	0.025764	0.260232	0.230427	0.254669	0.199896	0.127106	0.325578	0.22571	0.09854
213	0.129842	0.116278	0.21453	0.117241	0.227229	0.196288	0.306212	0.26344	0.308919	0.305783	0.162604	0.087065	0.27492	0.186949	0.220503	0.245158	0.004395	0.259392	0.214223	0.329723	0.269512	0.173172	0.158163	0.184061	0.196991	0.005669	0.218933	0.216327	0.370173	0.10752	0.239329	0.021204	0.154155	0.117301	0.080551	0.158073	0.226377	0.078386	0.144837	0.203562	0.018002	0.266118	0.146557	0.193559	0.362017	0.221512	0.251219	0.348944	0.191343
214	0.118231	0.223916	0.28991	0.114295	0.203963	0.236783	0.137918	0.295413	0.198893	0.200649	0.196477	0.111275	0.357675	0.280784	0.236524	0.256673	0.114716	0.227813	0.223584	0.27453	0.283642	0.29376	0.230871	0.143336	0.217437	0.024124	0.251408	0.331529	0.32733	0.339859	0.237735	0.175267	0.160941	0.157095	0.058435	0.186004	0.124212	0.091233	0.145721	0.254914	0.07431	0.067856	0.240863	0.146579	0.233731	0.097332	0.253802	0.255426	0.224863
215	0.213809	0.199777	0.257528	0.167171	0.044514	0.199183	0.033325	0.138114	0.225467	0.195889	0.13959	0.226427	0.247667	0.167147	0.244742	0.212481	0.002733	0.037803	0.23346	0.213754	0.18693	0.22676	0.141942	0.226658	0.32427	0.192513	0.210355	0.18519	0.277767	0.23938	0.232199	0.253794	0.235395	0.159855	0.008091	0.092593	0.185905	0.063195	0.060164	0.250734	0.068025	0.145017	0.209364	0.133552	0.039356	0.029271	0.182808	0.35507	0.054777
216	0.134932	0.143395	0.19653	0.233129	0.331527	0.179853	0.277783	0.200656	0.105965	0.155967	0.183145	0.095506	0.196826	0.201233	0.07984	0.19716	0.042191	0.167655	0.205101	0.282269	0.303538	0.270128	0.121887	0.251842	0.138838	0.006272	0.321491	0.231417	0.293993	0.180959	0.259501	0.074356	0.118482	0.108613	0.106341	0.081821	0.220648	0.096428	0.104016	0.37758	0.277167	0.027381	0.098503	0.190327	0.108083	0.183259	0.219857	0.316292	0.134395
217	0.122562	0.056376	0.207004	0.21035	0.098027	0.042181	0.214454	0.176695	0.156169	0.242928	0.162334	0.224851	0.139254	0.211697	0.188634	0.144809	0.115948	0.197971	0.090744	0.289861	0.179921	0.005653	0.081142	0.024969	0.375473	0.306316	0.124361	0.404549	0.166248	0.250339	0.235407	0.175721	0.091524	0.216724	0.167387	0.136569	0.196136	0.231499	0.149521	0.213508	0.007742	0.011145	0.034037	0.124644	0.187559	0.114206	0.140069	0.177042	0.148727
218	0.053044	0.205507	0.149093	0.18696	0.006435	0.146279	0.038522	0.133939	0.124793	0.137507	0.328391	0.052624	0.222278	0.219093	0.090036	0.185707	0.054423	0.258911	0.14958	0.182703	0.195647	0.046921	0.045137	0.233615	0.201588	0.121769	0.214008	0.205785	0.159667	0.176857	0.309491	0.059822	0.052729	0.161129	0.005764	0.104926	0.111672	0.00181	0.075992	0.223534	0.018838	0.103703	0.096664	0.26501	0.201498	0.202384	0.213118	0.177407	0.257387
219	0.087701	0.015116	0.157087	0.084033	0.121952	0.150181	0.070976	0.032388	0.212754	0.18831	0.140223	0.125183	0.194251	0.20798	0.148354	0.136322	0.095147	0.220164	0.118576	0.073502	0.14578	0.115419	0.076306	0.292982	0.175116	0.073139	0.264694	0.113585	0.053547	0.166513	0.163016	0.320323	0.111319	0.06598	0.021936	0.167297	0.129296	0.009377	0.097958	0.260995	0.027146	0.03172	0.10676	0.137738	0.229062	0.162882	0.175713	0.288983	0.174042
220	0.158048	0.096394	0.057416	0.115294	0.12008	0.070352	0.015675	0.069537	0.016521	0.114871	0.233242	0.052165	0.032945	0.042711	0.092308	0.154693	0.010083	0.01531	0.186868	0.046672	0.120365	0.256124	0.024661	0.144629	0.189722	0.1614	0.021111	0.14196	0.247957	0.074854	0.111124	0.077787	0.163681	0.118561	0.022102	0.135371	0.171229	0.090161	0.252553	0.155486	0.118279	0.020647	0.138679	0.095895	0.078913	0.249331	0.24139	0.302531	0.095659
221	0.182508	0.212582	0.180397	0.243366	0.233679	0.114262	0.421216	0.192592	0.285554	0.453657	0.160891	0.1859	0.250209	0.32063	0.197123	0.235375	0.319447	0.131886	0.01518	0.227825	0.292792	0.253305	0.034956	0.221064	0.398188	0.279729	0.376011	0.11671	0.347909	0.27795	0.169612	0.12943	0.2226	0.008322	0.2261	0.119745	0.209081	0.179051	0.362539	0.111625	0.229226	0.304432	0.206075	0.297188	0.348153	0.04396	0.21733	0.211825	0.340005
222	0.176026	0.258406	0.070874	0.146411	0.218845	0.129137	0.312485	0.135441	0.219764	0.363689	0.083214	0.208432	0.221044	0.301883	0.092912	0.236247	0.333704	0.282773	0.010389	0.239399	0.284126	0.139468	0.015521	0.219195	0.369045	0.289688	0.359432	0.06729	0.199471	0.215865	0.197076	0.111977	0.23624	0.188216	0.220127	0.277835	0.282705	0.1491	0.231745	0.225532	0.224836	0.127999	0.26923	0.077361	0.260094	0.21076	0.27744	0.292976	0.382113
223	0.129363	0.218909	0.17303	0.200945	0.272409	0.169923	0.344534	0.136742	0.227528	0.442879	0.387442	0.209476	0.020545	0.411611	0.217709	0.156952	0.337074	0.177341	0.156146	0.221865	0.173006	0.23268	0.015298	0.300771	0.334853	0.274916	0.030399	0.123694	0.250204	0.264259	0.216191	0.141139	0.270381	0.005321	0.20654	0.151004	0.108847	0.125206	0.16556	0.117912	0.199209	0.227318	0.145711	0.193363	0.232649	0.024479	0.035321	0.162111	0.313279
224	0.134091	0.208419	0.270521	0.267216	0.240975	0.0583	0.488582	0.151305	0.297973	0.309089	0.146414	0.164846	0.156313	0.276782	0.187258	0.290865	0.387138	0.135872	0.132231	0.333103	0.260527	0.295287	0.03689	0.172653	0.384182	0.293011	0.380666	0.135433	0.348436	0.252412	0.149948	0.162607	0.129287	0.003134	0.202304	0.036427	0.151292	0.108981	0.255575	0.117675	0.013865	0.289723	0.149867	0.255281	0.154239	0.011463	0.208899	0.126843	0.291963
225	0.002043	0.107377	0.046858	0.213759	0.276433	0.112307	0.270105	0.109414	0.203533	0.421761	0.390076	0.20069	0.278073	0.300051	0.19661	0.140585	0.307908	0.207334	0.005609	0.117438	0.044478	0.221053	0.030505	0.320183	0.261205	0.309671	0.36746	0.053495	0.314738	0.202314	0.19282	0.129241	0.239501	0.004997	0.027594	0.253486	0.064144	0.127865	0.326629	0.166527	0.224198	0.14492	0.16162	0.131831	0.431478	0.205338	0.262953	0.229165	0.411248
226	0.043473	0.220605	0.112356	0.238888	0.225477	0.113318	0.221507	0.192035	0.159223	0.320367	0.250983	0.195724	0.367774	0.239561	0.144701	0.185991	0.331168	0.190652	0.059494	0.216139	0.009399	0.126432	0.078508	0.153888	0.338962	0.312606	0.447272	0.040484	0.244922	0.253022	0.098786	0.208105	0.230198	0.006159	0.19328	0.12519	0.212309	0.012424	0.379492	0.109413	0.218085	0.147544	0.024385	0.200802	0.266263	0.190472	0.256824	0.297135	0.373019
227	0.123755	0.153712	0.152188	0.271975	0.326637	0.089039	0.427732	0.233894	0.225326	0.298196	0.204175	0.203119	0.346844	0.262831	0.151765	0.250749	0.339075	0.210963	0.02254	0.106865	0.237095	0.184692	0.310571	0.29148	0.367703	0.267357	0.148745	0.004172	0.118674	0.276501	0.126083	0.156763	0.224394	0.020599	0.207244	0.105954	0.080269	0.085284	0.35532	0.168068	0.222815	0.146917	0.186825	0.180429	0.214661	0.03266	0.343911	0.36593	0.378099
228	0.007348	0.147041	0.019329	0.273792	0.19645	0.094697	0.203694	0.246445	0.343558	0.300201	0.117082	0.144041	0.368824	0.221968	0.288384	0.210691	0.327251	0.375707	0.015773	0.293405	0.289397	0.181422	0.140347	0.183393	0.368344	0.248364	0.240459	0.013903	0.26928	0.215125	0.207471	0.198506	0.199632	0.026286	0.128121	0.119197	0.140483	0.083889	0.396089	0.118582	0.194573	0.271635	0.210276	0.254461	0.255737	0.238734	0.298759	0.178491	0.348628
229	0.179991	0.172181	0.13046	0.209434	0.261936	0.115363	0.241376	0.173003	0.253694	0.301569	0.130852	0.276159	0.070927	0.237284	0.223854	0.211247	0.40574	0.140682	0.021802	0.290469	0.071608	0.222758	0.16118	0.224329	0.192057	0.279754	0.193129	0.089165	0.307611	0.219101	0.186646	0.140513	0.252008	0.003456	0.160708	0.181974	0.033936	0.143903	0.189321	0.181381	0.152873	0.264648	0.160015	0.293368	0.205599	0.188154	0.299896	0.308611	0.38967
230	0.044934	0.191003	0.137496	0.142918	0.214308	0.052917	0.266416	0.241791	0.200431	0.163307	0.067512	0.169434	0.172377	0.131921	0.302297	0.214335	0.143984	0.162631	0.264923	0.097329	0.204275	0.055024	0.1172	0.157058	0.41225	0.288286	0.148228	0.10113	0.167636	0.276431	0.181138	0.178637	0.015212	0.048482	0.167932	0.092145	0.204428	0.129561	0.243763	0.293971	0.198668	0.385594	0.119414	0.366998	0.231309	0.138124	0.276653	0.127061	0.174967
231	0.102443	0.158944	0.205355	0.196282	0.284373	0.084104	0.2984	0.223391	0.299649	0.348931	0.217151	0.310639	0.050409	0.309425	0.192824	0.290469	0.260193	0.205406	0.006728	0.221287	0.142979	0.355786	0.097196	0.263232	0.352194	0.28491	0.424358	0.098047	0.127177	0.26927	0.01336	0.066239	0.082271	0.005111	0.282119	0.056363	0.007412	0.133635	0.271835	0.224282	0.221546	0.131428	0.181494	0.244585	0.202661	0.171694	0.223187	0.186935	0.427067
232	0.160756	0.045486	0.039094	0.163607	0.354038	0.017386	0.256057	0.283079	0.09372	0.399834	0.127826	0.262112	0.330221	0.247586	0.152929	0.25553	0.208122	0.161069	0.00339	0.269931	0.442049	0.051809	0.167935	0.175642	0.294995	0.285778	0.38124	0.054747	0.257623	0.177487	0.201816	0.140806	0.047256	0.005701	0.136336	0.165821	0.088195	0.122304	0.100764	0.304	0.242192	0.266588	0.239181	0.247505	0.190023	0.206332	0.150143	0.185	0.44419
233	0.151026	0.061108	0.192161	0.131217	0.279434	0.031073	0.104841	0.240589	0.374907	0.334197	0.177201	0.325962	0.35185	0.225781	0.208448	0.245961	0.161372	0.367927	0.021393	0.254933	0.259114	0.118408	0.015722	0.092017	0.380738	0.229388	0.312045	0.040367	0.232282	0.172768	0.154788	0.015044	0.199491	0.006444	0.130691	0.219189	0.097263	0.140085	0.311939	0.226536	0.0582	0.319674	0.222376	0.232555	0.29292	0.192056	0.277664	0.193519	0.182567
234	0.112207	0.01291	0.155247	0.180667	0.295161	0.076578	0.230138	0.207693	0.143379	0.298521	0.228937	0.160828	0.251559	0.306437	0.135688	0.245757	0.299374	0.468753	0.014652	0.203516	0.348087	0.009871	0.243691	0.242081	0.227205	0.264993	0.250891	0.219847	0.115847	0.164775	0.194029	0.103706	0.215412	0.004912	0.163842	0.101088	0.044217	0.153127	0.203102	0.256199	0.150325	0.143803	0.227224	0.140151	0.453599	0.093383	0.295848	0.286255	0.334777
235	0.097111	0.161992	0.101879	0.235446	0.090925	0.103107	0.254444	0.263494	0.294816	0.244012	0.211287	0.250073	0.169838	0.183121	0.053021	0.235969	0.144632	0.182894	0.062457	0.092785	0.261658	0.323843	0.018396	0.110815	0.347243	0.134224	0.21731	0.215945	0.184597	0.095184	0.203717	0.048045	0.180493	0.185381	0.167071	0.134803	0.200938	0.038666	0.107226	0.162392	0.158005	0.06645	0.220938	0.286509	0.041154	0.137012	0.128476	0.241401	0.19094
236	0.051102	0.076227	0.027978	0.203002	0.306864	0.084269	0.317665	0.194733	0.111598	0.218985	0.188249	0.16918	0.155227	0.29917	0.02652	0.247505	0.122239	0.171566	0.01747	0.186458	0.43958	0.037506	0.061235	0.184742	0.333561	0.313394	0.336588	0.257668	0.240555	0.215544	0.144403	0.050265	0.187191	0.231679	0.084154	0.08348	0.146764	0.128953	0.350978	0.283076	0.055898	0.080172	0.029061	0.114722	0.138628	0.147457	0.259152	0.059943	0.504836
237	0.010428	0.189537	0.203738	0.232683	0.230559	0.07847	0.416559	0.030074	0.221792	0.236116	0.275831	0.123825	0.177572	0.223492	0.142362	0.211738	0.13123	0.238081	0.003529	0.185043	0.271308	0.045559	0.132663	0.138451	0.344991	0.251432	0.028575	0.175285	0.307409	0.253458	0.084904	0.106623	0.105764	0.198862	0.226599	0.020474	0.040991	0.097679	0.057437	0.108374	0.144396	0.127716	0.017468	0.221336	0.030953	0.008474	0.175742	0.150079	0.461922
238	0.028882	0.136884	0.089205	0.104061	0.110483	0.019904	0.222435	0.190411	0.03051	0.132407	0.160968	0.13707	0.161591	0.196135	0.097212	0.153635	0.214512	0.265421	0.08053	0.072117	0.227692	0.170207	0.114389	0.18151	0.147414	0.262521	0.164868	0.106135	0.210319	0.257529	0.182672	0.092372	0.028168	0.181804	0.131962	0.110384	0.199259	0.03533	0.270549	0.234776	0.07858	0.295596	0.070706	0.074008	0.181765	0.047977	0.192383	0.12718	0.156769
239	0.052737	0.003726	0.048948	0.226027	0.114332	0.116857	0.118256	0.125697	0.105341	0.154713	0.133174	0.216836	0.155421	0.176897	0.09709	0.138244	0.258939	0.173121	0.238225	0.096871	0.22303	0.069101	0.048995	0.203213	0.186772	0.20011	0.168366	0.100261	0.143656	0.237929	0.198121	0.161594	0.160137	0.088834	0.009678	0.11433	0.059344	0.03963	0.095111	0.292676	0.154558	0.13881	0.055075	0.308975	0.2275	0.154681	0.16345	0.222627	0.322223
240	0.017099	0.029178	0.074045	0.073931	0.173944	0.074741	0.097813	0.005961	0.024686	0.033566	0.155944	0.11835	0.03503	0.065522	0.012031	0.024581	0.147211	0.092218	0.023132	0.019074	0.162845	0.206032	0.137375	0.151327	0.046184	0.12157	0.099316	0.117608	0.168969	0.138913	0.110641	0.013965	0.130881	0.127858	0.002747	0.085771	0.052238	0.064445	0.098786	0.042056	0.138922	0.117646	0.01972	0.157254	0.127132	0.192096	0.160946	0.300429	0.148398
241	0.059663	0.078104	0.315483	0.147917	0.346843	0.048872	0.170532	0.251504	0.095501	0.247308	0.160369	0.295001	0.125912	0.305289	0.243397	0.114788	0.264061	0.184154	0.157987	0.257297	0.236271	0.126811	0.046877	0.264883	0.246355	0.143498	0.48554	0.021813	0.328892	0.184735	0.16033	0.154952	0.058925	0.193621	0.095612	0.055058	0.094996	0.01765	0.176842	0.167562	0.009381	0.218164	0.253298	0.308851	0.297767	0.162603	0.049938	0.179198	0.075827
242	0.114536	0.234162	0.175978	0.25353	0.269649	0.049136	0.148546	0.258871	0.208258	0.125233	0.172338	0.252642	0.046256	0.239439	0.292377	0.114683	0.345123	0.354338	0.175454	0.253121	0.187348	0.164454	0.138185	0.27124	0.192836	0.132045	0.487593	0.102805	0.189096	0.117918	0.164516	0.160967	0.043841	0.166959	0.010519	0.027265	0.259176	0.02928	0.124853	0.101943	0.004305	0.217997	0.300497	0.202779	0.153113	0.206515	0.030238	0.201014	0.119137
243	0.050676	0.178108	0.202736	0.234202	0.33131	0.037281	0.010319	0.21994	0.128384	0.175429	0.292468	0.096084	0.185985	0.202849	0.220794	0.155293	0.319082	0.191911	0.016488	0.050148	0.056792	0.157301	0.138023	0.301721	0.199498	0.11599	0.135108	0.180536	0.25011	0.213844	0.149724	0.073121	0.037118	0.239798	0.157319	0.08129	0.06658	0.004948	0.182854	0.173886	0.002001	0.243882	0.306785	0.235873	0.246476	0.043608	0.073274	0.068674	0.163796
244	0.18132	0.166896	0.19228	0.236314	0.333811	0.025205	0.106594	0.174833	0.252582	0.072947	0.156918	0.326291	0.177043	0.252164	0.329709	0.116097	0.285394	0.134851	0.188091	0.193339	0.186943	0.165519	0.15737	0.331141	0.194968	0.138605	0.243961	0.213817	0.21885	0.227754	0.141784	0.105833	0.060062	0.240159	0.006711	0.014292	0.027075	0.023271	0.023819	0.149136	0.015629	0.144186	0.398272	0.188851	0.105971	0.130772	0.272123	0.119696	0.082533
245	0.159884	0.013919	0.121535	0.233518	0.383543	0.05558	0.07466	0.042199	0.196434	0.254441	0.387009	0.222667	0.433468	0.274509	0.249573	0.191547	0.279555	0.212125	0.194176	0.153742	0.207931	0.104556	0.118161	0.209706	0.243722	0.121807	0.339538	0.344075	0.358332	0.196021	0.195091	0.153274	0.019342	0.264889	0.123586	0.107395	0.071751	0.006555	0.175163	0.215633	0.005464	0.265023	0.248337	0.233863	0.202033	0.02876	0.050356	0.247337	0.070534
246	0.158821	0.118795	0.088134	0.217887	0.405719	0.054514	0.111031	0.221248	0.295651	0.248757	0.208546	0.218868	0.282946	0.209716	0.374441	0.153927	0.376535	0.227972	0.217715	0.172569	0.151077	0.010404	0.127161	0.254594	0.170401	0.069024	0.414133	0.133656	0.345854	0.119316	0.199033	0.155589	0.0388	0.115266	0.202879	0.03192	0.011262	0.097945	0.145224	0.312979	0.006603	0.18201	0.200827	0.267993	0.220232	0.201701	0.04069	0.254301	0.15582
247	0.085984	0.099068	0.090183	0.173285	0.304503	0.049622	0.163496	0.258753	0.16429	0.181144	0.185757	0.203943	0.198435	0.24502	0.231598	0.110934	0.362087	0.237552	0.192014	0.179393	0.271351	0.128955	0.069201	0.271423	0.18054	0.135681	0.301715	0.116824	0.212841	0.024202	0.172475	0.167666	0.010444	0.107063	0.251451	0.074984	0.089971	0.248332	0.156843	0.009831	0.012398	0.240976	0.244094	0.212244	0.212326	0.169899	0.159265	0.360785	0.16993
248	0.124793	0.024526	0.121842	0.291729	0.332961	0.095726	0.065784	0.251871	0.199146	0.010202	0.108234	0.266477	0.191256	0.224963	0.091143	0.123536	0.301737	0.372535	0.261441	0.156119	0.179547	0.193462	0.016307	0.230824	0.214332	0.139282	0.359021	0.133598	0.287811	0.180878	0.108561	0.163729	0.040468	0.241464	0.020742	0.223133	0.083417	0.062486	0.021251	0.242158	0.003906	0.242547	0.267787	0.047214	0.206423	0.188899	0.072312	0.082085	0.115595
249	0.090053	0.192935	0.081489	0.385103	0.391727	0.039514	0.232371	0.318381	0.171923	0.20388	0.173527	0.246434	0.149819	0.22141	0.213678	0.241184	0.372678	0.239295	0.178319	0.184544	0.105003	0.206805	0.237852	0.217951	0.172941	0.071797	0.053843	0.070592	0.213567	0.117927	0.087633	0.117621	0.066509	0.255951	0.321878	0.088987	0.098367	0.023556	0.1303	0.055357	0.006153	0.168353	0.241296	0.204371	0.208188	0.027297	0.186884	0.262271	0.152487
250	0.124045	0.098354	0.178585	0.2776	0.170838	0.069887	0.157659	0.348441	0.063985	0.142511	0.194695	0.230538	0.179885	0.189446	0.422442	0.126733	0.106656	0.21675	0.219447	0.298355	0.219259	0.143436	0.145838	0.166378	0.182333	0.093433	0.086649	0.127786	0.15132	0.127133	0.206993	0.129461	0.175201	0.181511	0.210047	0.178251	0.216673	0.006059	0.123598	0.306429	0.045823	0.236335	0.122361	0.226772	0.030085	0.154616	0.032169	0.119559	0.061108
251	0.128612	0.027292	0.121229	0.236037	0.342753	0.062292	0.115687	0.232579	0.0774	0.020474	0.203918	0.150136	0.054606	0.300415	0.241728	0.109156	0.314589	0.228807	0.218449	0.204782	0.051859	0.163989	0.027248	0.180484	0.148995	0.142139	0.371474	0.010409	0.094607	0.125079	0.200109	0.083699	0.014957	0.268657	0.043113	0.051808	0.039365	0.160749	0.239056	0.026918	0.021272	0.201971	0.201595	0.114323	0.103789	0.038228	0.064141	0.160745	0.122574
252	0.059479	0.125091	0.282791	0.163236	0.268094	0.089495	0.209274	0.243933	0.142207	0.125697	0.140453	0.208359	0.319331	0.241754	0.097889	0.108366	0.358012	0.177309	0.032663	0.240637	0.281127	0.168917	0.153656	0.239965	0.234817	0.09301	0.442578	0.212556	0.219732	0.173816	0.070263	0.064181	0.17734	0.138765	0.160261	0.150186	0.083755	0.042535	0.027279	0.19095	0.010052	0.16962	0.139936	0.206183	0.163032	0.15582	0.021021	0.035395	0.061446
253	0.057859	0.368436	0.175233	0.105913	0.071308	0.068747	0.185445	0.143916	0.202727	0.179219	0.07802	0.201247	0.199442	0.280275	0.2197	0.152546	0.213722	0.312307	0.122982	0.265302	0.212883	0.166136	0.04759	0.133597	0.063275	0.137792	0.448392	0.127002	0.258249	0.192285	0.171678	0.106907	0.026975	0.123765	0.033412	0.146892	0.182282	0.021541	0.002549	0.038838	0.064211	0.191884	0.113178	0.200879	0.149503	0.115588	0.086549	0.161968	0.156348
254	0.072541	0.0513	0.24249	0.125242	0.14384	0.158205	0.123157	0.257482	0.119162	0.128398	0.037942	0.26174	0.210885	0.23708	0.069525	0.140244	0.263787	0.441336	0.17129	0.211108	0.241001	0.128304	0.201787	0.13312	0.105578	0.128768	0.265877	0.122424	0.480899	0.201267	0.021267	0.018701	0.104274	0.268005	0.025069	0.034596	0.216022	0.005841	0.065514	0.032574	0.041101	0.113228	0.138766	0.127937	0.156956	0.083154	0.017607	0.17052	0.117975
255	0.113338	0.007517	0.177737	0.193058	0.294341	0.065709	0.002511	0.196808	0.151122	0.173878	0.126707	0.225398	0.20719	0.252317	0.321785	0.165647	0.176985	0.205734	0.179159	0.123213	0.305578	0.057228	0.083914	0.258294	0.205466	0.209476	0.270418	0.160995	0.357888	0.197389	0.117688	0.03062	0.020949	0.0817	0.210489	0.061731	0.029326	0.050793	0.088047	0.186062	0.014116	0.114501	0.182986	0.23781	0.00649	0.087434	0.180589	0.168543	0.052044
256	0.187527	0.056113	0.11249	0.010912	0.280853	0.075898	0.052967	0.184252	0.153745	0.240047	0.011833	0.175671	0.161453	0.261128	0.159472	0.24501	0.145335	0.206583	0.106875	0.28171	0.320707	0.142761	0.12107	0.136364	0.232643	0.125014	0.216284	0.029806	0.272501	0.193221	0.135727	0.0773	0.042242	0.172423	0.199034	0.124418	0.22662	0.075867	0.103848	0.044391	0.126657	0.042105	0.143139	0.157505	0.123496	0.064471	0.08855	0.162811	0.15694
257	0.031792	0.155157	0.288051	0.262956	0.253954	0.066662	0.143611	0.200134	0.04346	0.12762	0.015424	0.155101	0.218973	0.187707	0.210722	0.167459	0.019448	0.136077	0.015397	0.209943	0.449078	0.112641	0.077795	0.314057	0.206074	0.082553	0.184637	0.136309	0.228777	0.108269	0.124765	0.046403	0.004639	0.201783	0.159556	0.237054	0.017869	0.12698	0.261987	0.009367	0.101279	0.039899	0.182086	0.140889	0.088557	0.00431	0.111935	0.07633	0.130391
258	0.170683	0.053418	0.146776	0.206612	0.151713	0.045883	0.097025	0.243748	0.127344	0.073351	0.016418	0.34626	0.057795	0.154012	0.242007	0.218153	0.1404	0.208718	0.069326	0.063208	0.012875	0.094951	0.172648	0.148256	0.13064	0.100753	0.297068	0.155578	0.261057	0.099375	0.184302	0.035559	0.001203	0.2028	0.004414	0.087217	0.219686	0.008896	0.142577	0.019824	0.044148	0.078426	0.021842	0.08639	0.155409	0.066861	0.120414	0.147529	0.076497
259	0.117795	0.036094	0.074069	0.17035	0.088146	0.016156	0.022473	0.271354	0.188966	0.177682	0.119183	0.306542	0.047138	0.14539	0.11711	0.079652	0.274098	0.039088	0.196986	0.187324	0.238341	0.103638	0.003207	0.191352	0.1519	0.087924	0.168229	0.143392	0.202363	0.097579	0.088363	0.041491	0.192911	0.190967	0.261134	0.030067	0.14535	0.013828	0.121272	0.159454	0.193144	0.113486	0.126655	0.285125	0.196798	0.096151	0.003064	0.152402	0.205696
260	0.095441	0.185414	0.067576	0.104344	0.167512	0.007321	0.012303	0.015423	0.083149	0.005922	0.122557	0.1868	0.06433	0.040091	0.119013	0.163638	0.058529	0.026683	0.185054	0.04199	0.107598	0.107407	0.048102	0.091846	0.008172	0.209598	0.09505	0.127986	0.014658	0.029624	0.025147	0.014118	0.023762	0.055	0.070881	0.045319	0.07902	0.127229	0.075438	0.048149	0.079143	0.051279	0.001979	0.035437	0.185341	0.063186	0.042595	0.221619	0.001442
261	0.006827	0.15595	0.18348	0.065873	0.166682	0.183171	0.129757	0.213286	0.42827	0.271629	0.20371	0.178651	0.150732	0.150848	0.07062	0.011759	0.28996	0.241014	0.35246	0.12267	0.162589	0.136132	0.300863	0.157372	0.386511	0.21941	0.160198	0.062059	0.213435	0.257798	0.222656	0.123517	0.310001	0.271944	0.241442	0.115021	0.105704	0.052821	0.136593	0.149403	0.329059	0.165296	0.219855	0.160877	0.289084	0.186907	0.386486	0.219192	0.205147
262	0.039782	0.174414	0.107247	0.17646	0.160358	0.174005	0.143301	0.077449	0.426661	0.168487	0.179099	0.166275	0.181803	0.151775	0.135228	0.020094	0.242292	0.241083	0.377101	0.097372	0.174904	0.159006	0.324863	0.196493	0.295778	0.17418	0.178199	0.263747	0.179784	0.182062	0.256418	0.134256	0.29002	0.310609	0.163195	0.014639	0.247958	0.027424	0.195513	0.252414	0.341871	0.227791	0.223611	0.171658	0.190653	0.156598	0.223518	0.213696	0.160208
263	0.023108	0.193202	0.15485	0.143901	0.193343	0.166926	0.226894	0.339243	0.40281	0.260334	0.234354	0.169781	0.125915	0.26483	0.116079	0.013291	0.282161	0.088474	0.083251	0.014773	0.135698	0.181362	0.364101	0.227067	0.397628	0.032899	0.139383	0.081678	0.227552	0.307279	0.156353	0.080334	0.298795	0.24455	0.072071	0.006363	0.145857	0.031784	0.17013	0.13871	0.330387	0.213457	0.149509	0.160569	0.219176	0.128979	0.032646	0.172647	0.184595
264	0.125639	0.1864	0.167522	0.069559	0.166159	0.102356	0.090431	0.299252	0.236491	0.077158	0.204455	0.161948	0.169917	0.126415	0.137508	0.024634	0.276063	0.178251	0.218302	0.157734	0.17429	0.109129	0.329219	0.021056	0.356926	0.193024	0.194055	0.176257	0.18448	0.322039	0.181713	0.113674	0.067563	0.202726	0.162439	0.024766	0.177994	0.11878	0.011744	0.133103	0.032348	0.198035	0.161497	0.211984	0.29776	0.127909	0.00412	0.232791	0.028003
265	0.10856	0.135911	0.118108	0.04381	0.215957	0.171838	0.20354	0.227301	0.45003	0.246377	0.20892	0.229888	0.068275	0.170991	0.089519	0.044707	0.303213	0.170969	0.415192	0.146515	0.13641	0.160872	0.322211	0.293542	0.254268	0.213213	0.250861	0.254175	0.197825	0.267853	0.257879	0.12692	0.310755	0.247289	0.178077	0.008642	0.199338	0.00997	0.086697	0.124373	0.3414	0.204248	0.072132	0.022382	0.268182	0.213364	0.096888	0.314429	0.140907
266	0.030084	0.230384	0.134264	0.156464	0.217145	0.167126	0.186912	0.353085	0.19253	0.256038	0.24425	0.165069	0.026791	0.149188	0.069705	0.063455	0.197822	0.217864	0.355126	0.228424	0.173066	0.20905	0.13944	0.021619	0.220342	0.268529	0.250935	0.206244	0.236733	0.234255	0.14589	0.113314	0.3063	0.021326	0.188933	0.087799	0.167622	0.141896	0.113013	0.14217	0.33678	0.17687	0.223066	0.19757	0.157623	0.087226	0.365308	0.266284	0.22323
267	0.005008	0.189181	0.088944	0.125676	0.29825	0.155014	0.198669	0.286723	0.246819	0.121213	0.238931	0.200438	0.197454	0.230859	0.149656	0.014083	0.198659	0.297776	0.379037	0.186198	0.160421	0.245475	0.186036	0.340724	0.21439	0.31598	0.224811	0.171267	0.179461	0.271222	0.162733	0.142208	0.328869	0.243351	0.255134	0.112345	0.241923	0.161183	0.047425	0.276182	0.336718	0.214186	0.252575	0.114683	0.278611	0.185339	0.317295	0.261558	0.219293
268	0.012878	0.14707	0.080908	0.139941	0.160601	0.159651	0.110554	0.239621	0.326902	0.017995	0.184944	0.128288	0.126784	0.220632	0.088677	0.057685	0.262201	0.197361	0.320642	0.127505	0.160757	0.081915	0.110134	0.019117	0.398169	0.316196	0.23318	0.131485	0.198937	0.379607	0.225254	0.175579	0.338353	0.230867	0.305686	0.004397	0.15994	0.093997	0.057315	0.145782	0.332031	0.17765	0.286953	0.095714	0.138694	0.228553	0.254973	0.223309	0.208184
269	0.007256	0.220439	0.138294	0.128591	0.217902	0.164831	0.010489	0.185026	0.199663	0.213951	0.253216	0.194694	0.144837	0.186852	0.054075	0.024922	0.217328	0.140217	0.232922	0.029722	0.157454	0.251115	0.041617	0.272228	0.216183	0.337398	0.153957	0.284407	0.231372	0.245504	0.123528	0.122672	0.341199	0.22102	0.230174	0.026575	0.162324	0.004179	0.297382	0.137429	0.179891	0.163932	0.019014	0.13829	0.162635	0.005284	0.086265	0.211142	0.136974
270	0.118259	0.171029	0.151618	0.077653	0.276539	0.149154	0.052024	0.191757	0.248622	0.130374	0.089184	0.182845	0.18447	0.136703	0.171738	0.020602	0.190693	0.348739	0.275151	0.241169	0.094008	0.15762	0.1856	0.242108	0.337669	0.284839	0.147429	0.089114	0.234333	0.381474	0.201479	0.204812	0.247622	0.096083	0.233143	0.011286	0.009528	0.027543	0.133443	0.190437	0.198856	0.173921	0.200507	0.1281	0.362941	0.184268	0.175115	0.244919	0.100408
271	0.017759	0.149819	0.175022	0.112375	0.213706	0.139811	0.14033	0.160146	0.323579	0.05857	0.255565	0.263369	0.129996	0.141811	0.12855	0.02447	0.14647	0.104532	0.223568	0.108917	0.160707	0.189397	0.319481	0.244725	0.307475	0.125361	0.145605	0.209971	0.168437	0.399257	0.151054	0.03694	0.222191	0.231433	0.18683	0.181204	0.050386	0.076032	0.285806	0.267119	0.314057	0.160641	0.375426	0.11883	0.274685	0.21195	0.033923	0.249272	0.168821
272	0.028567	0.150646	0.033935	0.035397	0.24296	0.140754	0.025449	0.251673	0.275617	0.022898	0.161768	0.183037	0.189798	0.142983	0.171848	0.044522	0.097988	0.244829	0.149212	0.139984	0.170329	0.155472	0.219735	0.15956	0.256618	0.260194	0.258011	0.136012	0.167328	0.119715	0.118665	0.14618	0.110629	0.029438	0.042611	0.00212	0.09302	0.080211	0.099714	0.130013	0.32654	0.141107	0.360172	0.145264	0.214723	0.291835	0.201312	0.274888	0.167086
273	0.02415	0.169763	0.103571	0.162002	0.194837	0.063014	0.192683	0.218114	0.253154	0.148329	0.213254	0.176284	0.261675	0.10685	0.144051	0.024355	0.015986	0.168117	0.300899	0.099206	0.140562	0.085133	0.38113	0.17813	0.2765	0.015776	0.211195	0.19632	0.197868	0.016539	0.203855	0.109373	0.23824	0.143357	0.218512	0.019888	0.05407	0.028372	0.015565	0.114059	0.09429	0.120466	0.123928	0.211082	0.191693	0.227697	0.222147	0.3185	0.1159
274	0.042872	0.028701	0.150554	0.17487	0.167836	0.143177	0.151334	0.254261	0.17579	0.086042	0.252154	0.160962	0.161743	0.156503	0.081051	0.02141	0.164616	0.087087	0.389725	0.093152	0.15897	0.30776	0.167864	0.116401	0.248523	0.100315	0.186917	0.196254	0.157178	0.21183	0.28649	0.145698	0.226785	0.215387	0.168239	0.146494	0.166016	0.029228	0.155459	0.22962	0.190327	0.162164	0.202835	0.08019	0.268782	0.24344	0.091339	0.294504	0.171205
275	0.026377	0.121336	0.125901	0.09574	0.162581	0.030202	0.15675	0.214869	0.351519	0.200003	0.230355	0.215395	0.139028	0.186416	0.157915	0.035702	0.031395	0.136767	0.321701	0.19582	0.125972	0.194286	0.434104	0.171082	0.277663	0.167987	0.093581	0.349967	0.109776	0.191837	0.13577	0.129193	0.130754	0.147344	0.121041	0.132111	0.286583	0.009798	0.100414	0.110945	0.222785	0.050665	0.264951	0.138351	0.150088	0.135554	0.044081	0.184829	0.141607
276	0.068456	0.147151	0.027249	0.143494	0.214953	0.115461	0.24999	0.246095	0.172661	0.074437	0.23942	0.068835	0.186201	0.123852	0.168554	0.069794	0.159731	0.021165	0.331816	0.069676	0.225214	0.265653	0.355347	0.061491	0.182093	0.141822	0.201497	0.081613	0.145966	0.292578	0.105651	0.056919	0.213085	0.275682	0.160639	0.006572	0.086741	0.167695	0.100318	0.331492	0.107886	0.062635	0.021439	0.052633	0.115678	0.188554	0.17384	0.207801	0.157862
277	0.015839	0.156268	0.205612	0.111754	0.173555	0.097103	0.212357	0.254277	0.241453	0.253674	0.178792	0.174411	0.19146	0.147966	0.06119	0.021798	0.048999	0.065449	0.217726	0.100514	0.15663	0.027343	0.338075	0.143268	0.287601	0.303526	0.207108	0.183534	0.22226	0.287595	0.196644	0.183013	0.162642	0.267033	0.227224	0.012123	0.170167	0.116643	0.056095	0.186031	0.259179	0.038998	0.312515	0.147959	0.01057	0.073414	0.008917	0.153002	0.156077
278	0.061962	0.075045	0.119586	0.167693	0.289348	0.080712	0.147149	0.210346	0.164166	0.185999	0.09012	0.100522	0.16378	0.099594	0.102181	0.097168	0.109385	0.183008	0.309627	0.085478	0.246027	0.140866	0.108245	0.143572	0.185304	0.209006	0.011113	0.016413	0.146316	0.208428	0.039056	0.062254	0.048526	0.20519	0.267956	0.00394	0.148939	0.017688	0.227064	0.287213	0.292952	0.171109	0.103515	0.117118	0.183962	0.224624	0.131509	0.179474	0.061348
279	0.047306	0.213322	0.094074	0.196199	0.175343	0.003275	0.156212	0.100468	0.31475	0.201009	0.118585	0.11297	0.223662	0.185563	0.106198	0.12479	0.137352	0.16976	0.257622	0.069424	0.111192	0.072564	0.132144	0.316289	0.120744	0.043669	0.135384	0.045513	0.075606	0.080484	0.072822	0.1212	0.044095	0.16526	0.092248	0.046735	0.14278	0.002148	0.039509	0.27965	0.121562	0.139743	0.118931	0.170141	0.27512	0.173089	0.182965	0.326825	0.085512
280	0.001457	0.111427	0.166462	0.155043	0.05467	0.128828	0.212483	0.043658	0.104456	0.197532	0.128185	0.202694	0.161741	0.080831	0.107139	0.014512	0.033854	0.250051	0.106457	0.002391	0.077553	0.181245	0.118526	0.149804	0.130651	0.15054	0.018501	0.048944	0.056243	0.005868	0.112353	0.110824	0.113397	0.141256	0.050864	0.003512	0.206384	0.032426	0.113803	0.099531	0.280352	0.038101	0.124006	0.181126	0.026961	0.10341	0.002622	0.154663	0.029047
281	0.159906	0.118451	0.025418	0.206955	0.208343	0.154322	0.175908	0.19851	0.110886	0.220626	0.149086	0.157536	0.212807	0.082166	0.132786	0.226029	0.039082	0.116973	0.186157	0.011505	0.245815	0.164986	0.064103	0.151074	0.231174	0.024439	0.203325	0.149766	0.298594	0.220216	0.158381	0.024602	0.236012	0.276633	0.008993	0.209394	0.169498	0.103441	0.200175	0.24	0.280119	0.197801	0.40501	0.073858	0.093649	0.085469	0.196973	0.231659	0.093893
282	0.183666	0.184426	0.044965	0.234581	0.162821	0.147159	0.180079	0.21539	0.130688	0.102467	0.143236	0.204452	0.154538	0.092574	0.037431	0.161475	0.125286	0.128022	0.199162	0.013794	0.168132	0.144987	0.214939	0.13525	0.23698	0.037114	0.182426	0.105242	0.134589	0.229452	0.20162	0.025154	0.268667	0.117437	0.126083	0.101129	0.299644	0.053617	0.214773	0.253398	0.264514	0.285352	0.15943	0.119909	0.162653	0.11495	0.303719	0.057255	0.113251
283	0.103213	0.103973	0.051814	0.138902	0.227525	0.170332	0.260567	0.316997	0.124352	0.27478	0.230087	0.195475	0.183795	0.217292	0.072032	0.113233	0.091435	0.016393	0.153288	0.0182	0.153044	0.15962	0.226129	0.095902	0.255297	0.039629	0.302933	0.300892	0.259669	0.185747	0.328831	0.013127	0.24811	0.168887	0.042671	0.2063	0.133579	0.097428	0.173033	0.243116	0.208083	0.166353	0.210249	0.10069	0.150245	0.169006	0.040355	0.2295	0.041665
284	0.012743	0.081204	0.07685	0.267901	0.161017	0.13386	0.324524	0.23458	0.193357	0.160156	0.196346	0.230359	0.218271	0.11589	0.037415	0.120619	0.089205	0.232384	0.248504	0.166349	0.210717	0.180979	0.179591	0.089375	0.212067	0.079149	0.141084	0.327473	0.237475	0.210856	0.119346	0.020615	0.264464	0.205757	0.069083	0.064716	0.137666	0.030812	0.034637	0.254556	0.039677	0.213194	0.262208	0.159329	0.100057	0.069755	0.172961	0.216045	0.028008
285	0.074884	0.21169	0.088332	0.255546	0.231718	0.160991	0.245142	0.118879	0.131777	0.257751	0.222142	0.198496	0.069093	0.088739	0.065033	0.133056	0.066839	0.231446	0.177863	0.010352	0.200548	0.102925	0.116247	0.249892	0.157984	0.041966	0.1404	0.216803	0.225092	0.287484	0.199977	0.016507	0.268518	0.156353	0.220864	0.12974	0.133469	0.075313	0.210706	0.219305	0.26416	0.189173	0.2105	0.03083	0.199814	0.124524	0.3146	0.22571	0.158749
286	0.198777	0.207519	0.014751	0.219288	0.323103	0.154737	0.203675	0.279545	0.162868	0.188225	0.155905	0.210958	0.01306	0.145827	0.123616	0.12366	0.11239	0.208984	0.343239	0.23397	0.153818	0.089801	0.146411	0.176491	0.163229	0.071372	0.229947	0.316199	0.249463	0.210874	0.207496	0.004333	0.273232	0.056081	0.093089	0.129574	0.078419	0.013915	0.1532	0.232082	0.277365	0.152046	0.09988	0.082074	0.013659	0.181528	0.170226	0.171703	0.057216
287	0.192936	0.19307	0.01723	0.102723	0.327208	0.157387	0.202089	0.246398	0.223345	0.208495	0.194911	0.168759	0.187774	0.112215	0.099034	0.205843	0.110035	0.240389	0.196777	0.029427	0.065085	0.163858	0.097939	0.202173	0.189887	0.128781	0.06719	0.230928	0.145514	0.193339	0.249893	0.008923	0.281323	0.206341	0.059448	0.150967	0.115234	0.073628	0.164829	0.128966	0.272537	0.142214	0.268022	0.048587	0.108065	0.098916	0.195165	0.305293	0.064774
288	0.086625	0.027704	0.054032	0.2274	0.226789	0.135171	0.183757	0.249195	0.135592	0.096306	0.183692	0.18611	0.123311	0.067557	0.26812	0.136428	0.128066	0.316327	0.180474	0.17258	0.229893	0.109666	0.139466	0.200698	0.220222	0.06715	0.120242	0.036823	0.197662	0.220485	0.236612	0.043645	0.297407	0.25376	0.070757	0.106785	0.147759	0.021091	0.133677	0.12831	0.242673	0.159552	0.233287	0.077108	0.044127	0.154125	0.274401	0.249274	0.01934
289	0.031315	0.207683	0.037155	0.265982	0.214964	0.175882	0.150333	0.136693	0.147253	0.176933	0.25173	0.251314	0.192978	0.152735	0.076719	0.131087	0.145523	0.267494	0.187919	0.175961	0.137532	0.116938	0.158345	0.312917	0.432665	0.076427	0.095931	0.254877	0.369109	0.244488	0.223998	0.019308	0.263222	0.216122	0.109609	0.037017	0.079808	0.063155	0.180242	0.051521	0.292775	0.176176	0.224994	0.220447	0.243983	0.140034	0.319005	0.232954	0.155418
290	0.083025	0.093693	0.010493	0.315731	0.10593	0.028657	0.292782	0.225471	0.229141	0.168711	0.007224	0.221236	0.154681	0.202484	0.132444	0.151948	0.074296	0.090326	0.131866	0.027029	0.079661	0.072563	0.003217	0.213197	0.206504	0.019623	0.165786	0.0398	0.029104	0.232729	0.256964	0.006079	0.171657	0.093626	0.021864	0.213453	0.021366	0.110923	0.178013	0.131475	0.14706	0.108047	0.263208	0.164723	0.091527	0.124331	0.281426	0.263061	0.09231
291	0.238829	0.118699	0.01414	0.293752	0.235633	0.156342	0.156408	0.063262	0.174094	0.106638	0.214977	0.204543	0.155321	0.12315	0.240732	0.250042	0.149216	0.192326	0.164254	0.058364	0.090121	0.186049	0.095292	0.156587	0.24423	0.1271	0.204816	0.244171	0.13585	0.252022	0.144876	0.002058	0.187029	0.183474	0.192554	0.127353	0.156355	0.247601	0.038799	0.181974	0.287063	0.163556	0.319796	0.12847	0.152486	0.171998	0.305665	0.238504	0.120307
292	0.21362	0.055266	0.079248	0.09959	0.212795	0.23757	0.236532	0.158156	0.197685	0.083695	0.146626	0.19603	0.179827	0.150885	0.136331	0.198047	0.050526	0.160473	0.086602	0.042497	0.229432	0.06396	0.14755	0.245215	0.221659	0.112289	0.207594	0.206728	0.220762	0.110823	0.116601	0.00791	0.095538	0.087039	0.182402	0.179645	0.208527	0.057465	0.004607	0.174012	0.259689	0.205632	0.239141	0.216651	0.11559	0.192504	0.211121	0.205143	0.132358
293	0.082705	0.37132	0.0115	0.153484	0.177182	0.117017	0.106124	0.176525	0.224482	0.106369	0.122298	0.195928	0.136642	0.12467	0.039351	0.18333	0.116155	0.284763	0.19648	0.062401	0.135651	0.011803	0.041244	0.095004	0.204118	0.102372	0.183162	0.092409	0.273727	0.157144	0.13369	0.015788	0.263901	0.228214	0.006108	0.102777	0.190545	0.093806	0.206628	0.136058	0.169394	0.189326	0.241954	0.14014	0.179332	0.138869	0.274717	0.237649	0.177859
294	0.092767	0.149836	0.009496	0.297929	0.221953	0.096323	0.117121	0.184555	0.10577	0.04492	0.126948	0.226044	0.016456	0.15514	0.023027	0.199589	0.162794	0.357701	0.202987	0.164858	0.075501	0.079366	0.115027	0.299467	0.35053	0.031399	0.249144	0.01587	0.173611	0.18913	0.13413	0.031027	0.23227	0.231695	0.001831	0.154214	0.02629	0.039101	0.183479	0.180253	0.271184	0.131432	0.334864	0.06557	0.18897	0.079371	0.142977	0.173163	0.150497
295	0.01972	0.140705	0.062285	0.255224	0.169712	0.099218	0.182713	0.111292	0.152009	0.041163	0.147519	0.146334	0.274914	0.249177	0.079	0.185866	0.171188	0.218566	0.167945	0.249335	0.132322	0.101129	0.13293	0.223811	0.23122	0.072898	0.188829	0.007448	0.160185	0.29469	0.239444	0.055995	0.187672	0.147386	0.126354	0.070154	0.125796	0.013764	0.073811	0.09096	0.24358	0.217081	0.28878	0.062771	0.122423	0.026513	0.152323	0.210775	0.028234
296	0.167937	0.069907	0.142104	0.244489	0.177926	0.028592	0.112949	0.195045	0.191624	0.130864	0.19546	0.191314	0.094026	0.125061	0.027158	0.197616	0.113863	0.182291	0.195044	0.017269	0.170065	0.225549	0.05016	0.081686	0.222352	0.139494	0.113004	0.088258	0.073938	0.270488	0.151116	0.028941	0.303864	0.117449	0.102417	0.021777	0.023559	0.004374	0.110508	0.049358	0.135983	0.145568	0.212316	0.039299	0.168965	0.009388	0.221466	0.227288	0.167395
297	0.080231	0.128525	0.052457	0.237351	0.389773	0.044716	0.159812	0.113342	0.15143	0.011479	0.131003	0.065674	0.055737	0.168826	0.049867	0.217556	0.020626	0.164319	0.100904	0.012168	0.222251	0.087773	0.212791	0.143885	0.151942	0.074938	0.117573	0.015548	0.223441	0.213718	0.160509	0.125412	0.155515	0.166999	0.173111	0.080629	0.053012	0.11932	0.237992	0.073098	0.086886	0.071575	0.082957	0.04126	0.017028	0.120667	0.271572	0.163875	0.099598
298	0.188579	0.101743	0.144296	0.114911	0.23586	0.087155	0.018189	0.243234	0.036304	0.092192	0.155707	0.160162	0.033512	0.092672	0.003402	0.268034	0.129815	0.17329	0.095719	0.130703	0.00286	0.144068	0.068003	0.102408	0.189014	0.058829	0.145781	0.292963	0.093081	0.074332	0.031678	0.005349	0.018755	0.216296	0.007647	0.137867	0.050974	0.081257	0.143422	0.199406	0.145462	0.060029	0.24948	0.109583	0.091682	0.006097	0.271919	0.216416	0.208456
299	0.18219	0.022327	0.157266	0.123467	0.144269	0.071647	0.168326	0.020078	0.176179	0.039053	0.12731	0.212637	0.276866	0.155225	0.007696	0.106857	0.116998	0.226371	0.317263	0.250705	0.153096	0.150956	0.190181	0.166703	0.162102	0.144915	0.215149	0.058082	0.034803	0.185867	0.157404	0.04264	0.072114	0.166098	0.050321	0.137455	0.163057	0.073817	0.123985	0.239558	0.033882	0.131336	0.067051	0.074503	0.180752	0.074707	0.110664	0.262048	0.181212
300	0.088256	0.123751	0.018116	0.154165	0.004299	0.100865	0.164393	0.122381	0.04268	0.217437	0.247413	0.105081	0.124156	0.14802	0.120536	0.090819	0.137438	0.119183	0.191496	0.059216	0.070254	0.191931	0.04453	0.213089	0.22342	0.085115	0.022546	0.147837	0.162112	0.022047	0.116284	0.002629	0.22746	0.101465	0.135812	0.107229	0.111346	0.043347	0.005689	0.172118	0.083558	0.094759	0.088667	0.0933	0.038993	0.114145	0.156872	0.23387	0.008613
301	0.277863	0.122149	0.023662	0.129056	0.065537	0.066405	0.304823	0.36733	0.168481	0.242629	0.156065	0.149126	0.13064	0.23855	0.124542	0.193808	0.105138	0.141942	0.163932	0.238443	0.210572	0.173881	0.191291	0.230345	0.282911	0.120097	0.288845	0.181084	0.286022	0.133305	0.283915	0.178487	0.083498	0.086004	0.330332	0.316886	0.213124	0.022802	0.164654	0.070267	0.151967	0.218984	0.153356	0.111503	0.256223	0.148139	0.192772	0.191987	0.2544
302	0.201108	0.038271	0.001534	0.195126	0.059491	0.079033	0.256714	0.177176	0.132113	0.261753	0.118413	0.157933	0.130419	0.227174	0.119568	0.20451	0.098618	0.096452	0.16925	0.221349	0.219183	0.178339	0.165033	0.196574	0.43892	0.121017	0.335111	0.045779	0.180629	0.128918	0.172953	0.164462	0.082153	0.100888	0.141679	0.20646	0.159801	0.013655	0.227479	0.198993	0.123866	0.315639	0.298098	0.187846	0.275367	0.228379	0.142325	0.039422	0.240625
303	0.174729	0.121329	0.025751	0.203615	0.085229	0.088959	0.144428	0.166167	0.21199	0.251254	0.232616	0.254338	0.124124	0.37521	0.173913	0.207695	0.084902	0.099003	0.203751	0.107152	0.164862	0.197493	0.127775	0.266567	0.22188	0.051443	0.059059	0.214495	0.262966	0.15926	0.171174	0.133049	0.088594	0.111575	0.002234	0.163199	0.274779	0.013582	0.198537	0.053017	0.135465	0.183837	0.124554	0.140126	0.236749	0.054343	0.038569	0.182529	0.127323
304	0.183011	0.123021	0.059013	0.147341	0.068172	0.134614	0.219175	0.203524	0.164584	0.303461	0.108875	0.18412	0.154426	0.305927	0.184443	0.276749	0.046995	0.174695	0.07146	0.125517	0.215162	0.170228	0.11992	0.244994	0.314825	0.149026	0.130197	0.171288	0.30979	0.172958	0.306417	0.112764	0.087008	0.123566	0.242745	0.113743	0.24457	0.121369	0.182761	0.061234	0.119785	0.20649	0.151484	0.186978	0.209846	0.041686	0.131058	0.181502	0.162524
305	0.141046	0.051617	0.013421	0.191118	0.100477	0.068254	0.180257	0.177865	0.172441	0.277613	0.27278	0.164749	0.038439	0.251141	0.047927	0.160424	0.100918	0.173692	0.184666	0.194876	0.187284	0.254472	0.155094	0.14029	0.337479	0.09372	0.189779	0.14241	0.22342	0.295182	0.23388	0.158376	0.073148	0.079379	0.089196	0.157893	0.319059	0.022791	0.121263	0.052213	0.129497	0.211485	0.132698	0.207038	0.249054	0.196838	0.094134	0.115693	0.232245
306	0.119108	0.165296	0.022917	0.145668	0.146144	0.071701	0.20676	0.209713	0.157659	0.18359	0.251296	0.118384	0.053842	0.24793	0.179913	0.1545	0.091445	0.166714	0.085251	0.282646	0.114975	0.135708	0.170748	0.177932	0.260729	0.033344	0.227604	0.230463	0.267093	0.167825	0.286071	0.101713	0.078877	0.003011	0.137592	0.056093	0.13531	0.020459	0.126996	0.083072	0.141044	0.259298	0.204685	0.168962	0.165331	0.196741	0.330167	0.153221	0.210603
307	0.20059	0.157459	0.041229	0.114787	0.047229	0.053068	0.237996	0.28106	0.182295	0.273943	0.217344	0.114075	0.180674	0.216633	0.04013	0.141715	0.082307	0.173452	0.22196	0.115931	0.00715	0.207659	0.238496	0.200902	0.313718	0.133716	0.118665	0.177674	0.238094	0.203271	0.211072	0.131079	0.054248	0.105731	0.162529	0.202158	0.22346	0.142419	0.18681	0.121859	0.140099	0.169355	0.184143	0.275501	0.209303	0.145861	0.331994	0.201345	0.274679
308	0.14652	0.074851	0.069418	0.17885	0.061215	0.056155	0.233101	0.164514	0.180057	0.230394	0.120326	0.196488	0.224044	0.174455	0.035972	0.155072	0.146986	0.117456	0.033636	0.111423	0.24292	0.126471	0.064947	0.180816	0.183148	0.12479	0.159877	0.107837	0.229411	0.200536	0.157148	0.138937	0.094398	0.096197	0.11178	0.010431	0.303425	0.043166	0.324399	0.14024	0.14909	0.26392	0.04897	0.037828	0.129912	0.284369	0.285957	0.19313	0.216202
309	0.159937	0.153981	0.021592	0.150442	0.189432	0.075267	0.286027	0.162978	0.228686	0.283497	0.273024	0.089097	0.14311	0.33717	0.208086	0.167881	0.126958	0.123331	0.241192	0.215784	0.150721	0.213329	0.094299	0.157496	0.42026	0.062343	0.121373	0.198866	0.432536	0.156131	0.210428	0.163347	0.035178	0.123844	0.18502	0.231161	0.136773	0.0528	0.200991	0.036419	0.136051	0.208477	0.166349	0.079235	0.112837	0.202485	0.165122	0.233433	0.26365
310	0.108224	0.030219	0.024891	0.18486	0.012599	0.076359	0.331924	0.18136	0.17873	0.140921	0.002076	0.109013	0.082751	0.20701	0.208659	0.186367	0.054691	0.167637	0.245125	0.072508	0.030404	0.175621	0.076936	0.200517	0.206212	0.024176	0.152517	0.280719	0.191536	0.149909	0.204259	0.055508	0.073708	0.110179	0.168092	0.314756	0.101794	0.029065	0.116915	0.119608	0.140425	0.154959	0.151987	0.123381	0.07255	0.220265	0.106185	0.158207	0.132027
311	0.278812	0.097954	0.007025	0.117826	0.159751	0.04441	0.254776	0.287174	0.132167	0.274544	0.311057	0.201101	0.171203	0.382541	0.180952	0.172341	0.089992	0.099232	0.052851	0.241209	0.159597	0.239969	0.153263	0.101601	0.312457	0.15773	0.21834	0.013064	0.213563	0.154915	0.158654	0.128407	0.014016	0.092484	0.22599	0.158544	0.215385	0.035061	0.038448	0.172618	0.162361	0.353381	0.029736	0.164264	0.159033	0.306962	0.088864	0.206489	0.225811
312	0.221137	0.051383	0.054284	0.111114	0.063098	0.119635	0.206016	0.247762	0.066866	0.207347	0.060267	0.129279	0.12586	0.289306	0.048634	0.174565	0.112991	0.144204	0.015343	0.259193	0.097959	0.242094	0.096154	0.294229	0.315358	0.038958	0.272348	0.055602	0.313649	0.092823	0.125119	0.154978	0.082512	0.007788	0.138742	0.055531	0.199099	0.119461	0.004866	0.030591	0.135607	0.281925	0.112234	0.018009	0.127302	0.140419	0.102678	0.136318	0.21025
313	0.180804	0.212971	0.046498	0.020803	0.18079	0.141934	0.278474	0.230599	0.30239	0.197153	0.087955	0.136577	0.119106	0.313427	0.018322	0.155045	0.136202	0.151741	0.216542	0.22734	0.19788	0.10761	0.140323	0.17575	0.127959	0.074901	0.280585	0.296619	0.328682	0.217668	0.165587	0.052191	0.080129	0.101183	0.030151	0.217292	0.118727	0.042552	0.189964	0.046548	0.023311	0.180576	0.269071	0.167289	0.16372	0.202109	0.146547	0.211181	0.131239
314	0.172304	0.094973	0.027558	0.201697	0.214761	0.107018	0.225908	0.409423	0.242451	0.165985	0.136151	0.139481	0.040627	0.297367	0.029383	0.187521	0.086349	0.171086	0.263947	0.172134	0.183448	0.229623	0.140057	0.239033	0.313986	0.053197	0.086448	0.181533	0.193333	0.226111	0.090099	0.172335	0.090577	0.094036	0.138114	0.209805	0.226864	0.012501	0.14681	0.052689	0.131258	0.232696	0.157629	0.121317	0.221216	0.013364	0.070919	0.184246	0.242611
315	0.060688	0.066065	0.013931	0.104705	0.069323	0.152668	0.231684	0.157793	0.232901	0.208673	0.142635	0.051117	0.207152	0.262826	0.252622	0.159	0.151727	0.047717	0.241245	0.196114	0.06898	0.194627	0.162338	0.189973	0.142664	0.190662	0.031043	0.023056	0.27097	0.13277	0.169492	0.025856	0.094677	0.036369	0.121194	0.149981	0.149203	0.024488	0.049262	0.00213	0.14817	0.308582	0.144536	0.143409	0.091264	0.01134	0.009335	0.167605	0.03213
316	0.076038	0.138542	0.007913	0.143212	0.267248	0.03642	0.173487	0.109561	0.11569	0.25476	0.08639	0.02476	0.099365	0.366447	0.150955	0.078712	0.075935	0.013611	0.183939	0.19951	0.082698	0.178689	0.128762	0.014737	0.213122	0.095153	0.222618	0.064404	0.095159	0.184139	0.089468	0.083484	0.105625	0.076135	0.07063	0.064315	0.163066	0.095003	0.10918	0.160073	0.120265	0.160284	0.148298	0.185088	0.087225	0.036272	0.172007	0.01437	0.243735
317	0.128676	0.11141	0.003643	0.128716	0.366268	0.049574	0.208455	0.21794	0.113754	0.290955	0.125828	0.020877	0.069614	0.252124	0.199908	0.053636	0.051123	0.119853	0.062462	0.257945	0.260398	0.204475	0.166106	0.17254	0.284459	0.055001	0.090124	0.002091	0.342435	0.186403	0.145487	0.311934	0.083132	0.159961	0.180048	0.198432	0.132215	0.054082	0.004947	0.180737	0.184753	0.161897	0.18255	0.134085	0.09754	0.058314	0.031018	0.020999	0.229902
318	0.243698	0.07674	0.018909	0.16249	0.203165	0.001932	0.137908	0.11689	0.088919	0.112033	0.208399	0.053477	0.173129	0.140425	0.113659	0.037059	0.040541	0.164167	0.019747	0.15339	0.042497	0.086855	0.101027	0.165979	0.20391	0.167241	0.198838	0.155077	0.351525	0.014507	0.086373	0.14158	0.031495	0.154809	0.193069	0.147193	0.086312	0.0548	0.086897	0.134785	0.032286	0.0561	0.098261	0.023092	0.081171	0.032593	0.125432	0.045644	0.111743
319	0.148634	0.089843	0.028441	0.124651	0.110857	0.091166	0.267024	0.130968	0.1056	0.012854	0.169966	0.14813	0.23485	0.212538	0.109782	0.048536	0.153053	0.111037	0.130327	0.114642	0.168126	0.174759	0.012051	0.222275	0.218951	0.037895	0.183113	0.116937	0.246635	0.196145	0.227922	0.305943	0.059123	0.166756	0.12046	0.164814	0.084136	0.067324	0.164406	0.085323	0.130002	0.138702	0.118002	0.034554	0.070594	0.186596	0.056423	0.126153	0.192682
320	0.052195	0.113075	0.049847	0.170746	0.008499	0.063305	0.097724	0.123198	0.087242	0.221056	0.192275	0.012718	0.056671	0.168477	0.025625	0.103169	0.144015	0.049798	0.004628	0.051311	0.136235	0.108074	0.040494	0.230534	0.25865	0.02022	0.095015	0.055182	0.285946	0.167407	0.090038	0.063678	0.095784	0.08885	0.154421	0.006936	0.136726	0.040939	0.110758	0.135948	0.091805	0.020884	0.004759	0.017001	0.002215	0.274857	0.15172	0.188521	0.100201
321	0.288991	0.062414	0.18782	0.00588	0.185633	0.141435	0.136047	0.290036	0.322154	0.082621	0.243287	0.185555	0.049505	0.1183	0.189621	0.172983	0.229881	0.204426	0.089939	0.180171	0.135999	0.293685	0.042431	0.028589	0.235199	0.178559	0.29709	0.020185	0.418096	0.123944	0.213513	0.034363	0.094098	0.046842	0.259067	0.210519	0.14969	0.065024	0.152324	0.210635	0.060282	0.197428	0.132582	0.169271	0.124188	0.219929	0.25613	0.22645	0.208947
322	0.186501	0.25664	0.141119	0.029866	0.182683	0.104118	0.15393	0.097368	0.248369	0.321608	0.222295	0.233314	0.055287	0.097833	0.160812	0.148156	0.246091	0.169916	0.081191	0.17601	0.079896	0.282505	0.079748	0.020052	0.343195	0.199389	0.21588	0.0489	0.198003	0.168103	0.060167	0.030424	0.044812	0.249558	0.110394	0.114737	0.128277	0.111144	0.218749	0.137989	0.028846	0.162542	0.195948	0.156398	0.159915	0.19782	0.092647	0.054764	0.107805
323	0.121255	0.093959	0.170552	0.148698	0.198477	0.089198	0.140362	0.180948	0.291957	0.22467	0.155824	0.17158	0.15091	0.287243	0.221211	0.096689	0.25014	0.072284	0.074794	0.1138	0.114464	0.102309	0.084954	0.126705	0.344411	0.164778	0.12029	0.182289	0.278448	0.151126	0.065946	0.157811	0.034962	0.114354	0.089585	0.025398	0.137274	0.114909	0.031954	0.172377	0.017681	0.223381	0.174185	0.059644	0.171034	0.107422	0.105301	0.21137	0.098935
324	0.130067	0.089508	0.145717	0.007503	0.180091	0.062827	0.16904	0.162292	0.161618	0.284141	0.233107	0.154601	0.074311	0.082494	0.185136	0.134482	0.270109	0.216703	0.007756	0.128387	0.115239	0.324816	0.045046	0.027204	0.302391	0.173737	0.311956	0.247398	0.363924	0.134592	0.091231	0.055567	0.040956	0.048575	0.043273	0.05825	0.145021	0.132552	0.112139	0.196976	0.177859	0.294154	0.185117	0.193195	0.307982	0.19039	0.109418	0.251712	0.092741
325	0.141864	0.138793	0.105822	0.004309	0.210863	0.102979	0.141231	0.146727	0.27473	0.076455	0.305336	0.203243	0.150069	0.072606	0.220117	0.008866	0.227602	0.159183	0.095556	0.027582	0.121294	0.160049	0.041528	0.012344	0.234808	0.199689	0.169834	0.096366	0.343704	0.205569	0.052637	0.022842	0.046654	0.180548	0.069318	0.137177	0.157702	0.051777	0.167236	0.182812	0.032719	0.105603	0.12855	0.156961	0.163896	0.122993	0.104868	0.084182	0.094769
326	0.197017	0.134255	0.203516	0.006013	0.237079	0.099408	0.128649	0.212007	0.166343	0.136956	0.201036	0.218776	0.193941	0.088327	0.040938	0.020375	0.255705	0.208158	0.160263	0.249763	0.25097	0.066626	0.047931	0.171617	0.063208	0.139396	0.158439	0.063791	0.313682	0.280272	0.114876	0.091518	0.055227	0.112653	0.008912	0.170176	0.197466	0.08821	0.184132	0.198513	0.054469	0.144527	0.177039	0.046613	0.120369	0.271116	0.135872	0.036571	0.050522
327	0.302966	0.054764	0.16521	0.061309	0.288427	0.108432	0.139848	0.359028	0.194234	0.123424	0.21909	0.204525	0.190739	0.074834	0.294585	0.15117	0.232334	0.200776	0.081923	0.009675	0.114066	0.063524	0.189814	0.048875	0.213245	0.168921	0.254008	0.085105	0.181602	0.137555	0.139722	0.022344	0.066083	0.023814	0.148239	0.190347	0.113523	0.132379	0.092436	0.029929	0.059135	0.249791	0.101869	0.151331	0.159851	0.197695	0.160306	0.126074	0.077875
328	0.225128	0.08586	0.097578	0.039496	0.150496	0.130262	0.126491	0.180213	0.24132	0.178514	0.233317	0.18172	0.211395	0.033494	0.179616	0.026334	0.235897	0.091944	0.054253	0.173687	0.126078	0.063583	0.104527	0.144636	0.197377	0.113759	0.185423	0.015988	0.314774	0.167397	0.069876	0.12787	0.120764	0.06874	0.103111	0.016932	0.116116	0.029421	0.193437	0.156958	0.045938	0.229845	0.237622	0.067198	0.099629	0.371592	0.069726	0.247468	0.033386
329	0.162298	0.143877	0.162022	0.068593	0.270483	0.074785	0.185727	0.190579	0.215369	0.014291	0.321206	0.229099	0.127305	0.114414	0.149987	0.260803	0.290228	0.109317	0.071372	0.053814	0.061728	0.124721	0.091984	0.296726	0.382009	0.158252	0.239829	0.064918	0.470491	0.161678	0.118297	0.02879	0.057342	0.030528	0.135444	0.270925	0.079101	0.085577	0.017166	0.143195	0.011858	0.191445	0.174885	0.118594	0.297255	0.207556	0.105323	0.186389	0.210242
330	0.185776	0.012708	0.168149	0.010499	0.262574	0.160622	0.139215	0.006472	0.170025	0.202926	0.003278	0.235007	0.055521	0.131489	0.173648	0.084259	0.08367	0.214962	0.061608	0.135076	0.16691	0.091936	0.144855	0.225179	0.232611	0.052931	0.233357	0.083502	0.042185	0.115094	0.052449	0.039183	0.125826	0.024301	0.157576	0.146847	0.078568	0.092855	0.152863	0.171005	0.133467	0.28768	0.203686	0.29999	0.317209	0.297404	0.118653	0.204306	0.197221
331	0.207864	0.254499	0.165448	0.069671	0.217899	0.06607	0.087317	0.103691	0.257192	0.301467	0.233343	0.283473	0.12718	0.106377	0.333059	0.162503	0.211735	0.102872	0.167186	0.210088	0.075654	0.123514	0.206194	0.117248	0.230268	0.166734	0.224562	0.254948	0.275311	0.167751	0.204291	0.06955	0.046239	0.021021	0.044992	0.154276	0.093737	0.038413	0.067088	0.142401	0.091096	0.160772	0.096657	0.130432	0.079808	0.291732	0.062458	0.250946	0.178708
332	0.145172	0.072257	0.099052	0.027313	0.207136	0.244426	0.152203	0.202487	0.149765	0.328341	0.178108	0.266004	0.100847	0.080388	0.139768	0.221262	0.103194	0.12776	0.024736	0.201144	0.009943	0.180181	0.112912	0.17247	0.237793	0.033785	0.140139	0.090386	0.31559	0.076151	0.06391	0.037262	0.03408	0.013339	0.034426	0.157184	0.148041	0.089936	0.014725	0.160778	0.060789	0.166488	0.173171	0.209271	0.252226	0.259685	0.303289	0.249244	0.151263
333	0.204175	0.090474	0.189426	0.086235	0.046101	0.042093	0.139662	0.128819	0.264059	0.097778	0.225634	0.2442	0.145255	0.215396	0.102391	0.184323	0.106651	0.111478	0.056595	0.161591	0.033256	0.103624	0.016809	0.134241	0.217991	0.097653	0.255965	0.033793	0.370947	0.196961	0.1938	0.044119	0.024514	0.09513	0.012457	0.183736	0.033065	0.062014	0.17062	0.073211	0.101575	0.3673	0.160932	0.121224	0.193668	0.200738	0.1531	0.211173	0.15783
334	0.267165	0.074701	0.183266	0.002866	0.091191	0.101088	0.154647	0.232495	0.23874	0.179629	0.247368	0.241802	0.140931	0.259293	0.188584	0.228789	0.146006	0.030181	0.067309	0.128998	0.051477	0.124998	0.127464	0.153751	0.254796	0.10664	0.305661	0.093098	0.116662	0.225734	0.123709	0.019291	0.021504	0.041397	0.267557	0.142535	0.25432	0.098323	0.115701	0.041038	0.074216	0.264267	0.028878	0.134974	0.221175	0.104734	0.159433	0.07955	0.151175
335	0.213194	0.129371	0.109983	0.008306	0.221005	0.119618	0.199778	0.065242	0.262471	0.100135	0.242654	0.237759	0.166354	0.244763	0.263301	0.178566	0.156443	0.052894	0.080895	0.114138	0.1122	0.020095	0.053856	0.191458	0.295076	0.223692	0.209838	0.125674	0.436977	0.258748	0.099236	0.119519	0.170658	0.005265	0.071519	0.109739	0.137588	0.046901	0.073879	0.119673	0.07081	0.17406	0.148767	0.163033	0.005402	0.127177	0.177712	0.303227	0.002687
336	0.121972	0.153662	0.045116	0.02183	0.207808	0.081651	0.018422	0.01796	0.088438	0.141666	0.24393	0.212066	0.195073	0.18759	0.222568	0.28445	0.100457	0.047273	0.044701	0.137127	0.353388	0.135911	0.004083	0.086985	0.16957	0.103979	0.430902	0.150542	0.159541	0.200261	0.112071	0.004298	0.110348	0.060001	0.198337	0.008822	0.195414	0.049255	0.074528	0.137897	0.089364	0.179844	0.15767	0.077883	0.160134	0.15679	0.213392	0.225131	0.189625
337	0.240864	0.136623	0.110853	0.007391	0.167761	0.038585	0.016251	0.067801	0.136787	0.224283	0.183121	0.305176	0.172278	0.15593	0.114456	0.051412	0.149256	0.216777	0.096793	0.169099	0.221805	0.080082	0.107387	0.016346	0.227682	0.008126	0.072728	0.13301	0.229402	0.135811	0.088484	0.060093	0.038138	0.103033	0.079169	0.18608	0.020793	0.021164	0.110571	0.062897	0.15347	0.221698	0.174769	0.139477	0.041636	0.009292	0.269198	0.123345	0.269669
338	0.127703	0.153289	0.068257	0.023234	0.076533	0.023748	0.156453	0.047502	0.11209	0.041404	0.350848	0.358428	0.209106	0.076176	0.060705	0.147709	0.105138	0.03683	0.03245	0.138946	0.281779	0.082574	0.106664	0.2464	0.086996	0.092488	0.00784	0.114678	0.027039	0.181538	0.082934	0.152661	0.008931	0.108548	0.228424	0.140353	0.013671	0.027526	0.167111	0.175041	0.09819	0.176426	0.163127	0.180791	0.051914	0.141577	0.178781	0.157852	0.100104
339	0.139331	0.005346	0.02304	0.114313	0.064305	0.0148	0.005028	0.007894	0.073696	0.102667	0.148343	0.318923	0.009887	0.204804	0.179516	0.110958	0.175518	0.193793	0.013781	0.046922	0.221094	0.029691	0.108921	0.109633	0.310498	0.011093	0.216872	0.006806	0.096943	0.06429	0.058389	0.092211	0.019362	0.106771	0.130312	0.103088	0.008352	0.028313	0.103141	0.145992	0.136872	0.135169	0.116297	0.158849	0.09607	0.170663	0.12168	0.261765	0.047198
340	0.136531	0.075081	0.028442	0.092631	0.083918	0.162266	0.160025	0.173002	0.111185	0.102665	0.164119	0.198535	0.14198	0.169131	0.071869	0.063242	0.084731	0.21661	0.158948	0.051949	0.11237	0.191604	0.131371	0.112485	0.157617	0.016421	0.122532	0.00435	0.194533	0.101024	0.165751	0.095052	0.105352	0.127746	0.131483	0.114693	0.127449	0.151877	0.040766	0.157516	0.03426	0.098362	0.056806	0.217019	0.022631	0.219266	0.161165	0.207569	0.092032
341	0.184546	0.147661	0.162557	0.288931	0.259799	0.136442	0.199378	0.236616	0.224652	0.196114	0.191613	0.099521	0.344219	0.240429	0.166354	0.252153	0.077855	0.125721	0.027615	0.115928	0.158755	0.270124	0.102375	0.163786	0.248749	0.070873	0.103164	0.426155	0.164069	0.099881	0.210377	0.122678	0.013389	0.013593	0.037643	0.209783	0.096131	0.079359	0.037924	0.329716	0.184608	0.260064	0.177693	0.159063	0.224173	0.193903	0.108407	0.216977	0.225205
342	0.18667	0.081762	0.007427	0.176084	0.279778	0.13725	0.189322	0.110362	0.212606	0.307976	0.170682	0.136483	0.308985	0.228204	0.075733	0.252296	0.094162	0.033276	0.028525	0.113337	0.135052	0.204056	0.209571	0.179885	0.265634	0.041147	0.017826	0.194805	0.005975	0.063287	0.226596	0.105084	0.022269	0.147493	0.188365	0.06842	0.093764	0.075004	0.103001	0.116851	0.159873	0.02747	0.197741	0.21257	0.276466	0.337473	0.089223	0.129713	0.233611
343	0.141036	0.110012	0.128715	0.204218	0.223513	0.132289	0.145029	0.19741	0.216973	0.2187	0.098269	0.306896	0.285411	0.231847	0.139455	0.154375	0.073272	0.006848	0.014664	0.120103	0.172346	0.370532	0.16703	0.197768	0.143985	0.133288	0.075693	0.176023	0.144864	0.118998	0.158186	0.101703	0.028235	0.031894	0.022811	0.078094	0.051057	0.107093	0.16379	0.315427	0.119622	0.236667	0.188452	0.12707	0.201202	0.082215	0.080375	0.231512	0.170728
344	0.064958	0.110232	0.12158	0.223441	0.296909	0.105181	0.169521	0.13384	0.140702	0.173396	0.142678	0.115771	0.33977	0.24695	0.072655	0.157197	0.155426	0.112548	0.163239	0.107307	0.138328	0.270983	0.230582	0.190522	0.246414	0.10255	0.0454	0.235665	0.228792	0.116592	0.138773	0.021809	0.126629	0.049006	0.078336	0.116783	0.101485	0.024651	0.047043	0.331594	0.04328	0.19249	0.181434	0.121156	0.307029	0.146783	0.016865	0.204458	0.266531
345	0.017928	0.13795	0.012851	0.17494	0.172272	0.137191	0.1166	0.144155	0.238945	0.224233	0.134166	0.109529	0.100629	0.235005	0.177968	0.166121	0.052686	0.116429	0.043712	0.106787	0.171303	0.343889	0.152069	0.12494	0.225954	0.038625	0.135544	0.205063	0.116233	0.110379	0.187989	0.103574	0.039329	0.101772	0.137411	0.144962	0.008468	0.086101	0.040778	0.300796	0.172088	0.007986	0.172779	0.03114	0.206206	0.072111	0.096843	0.186706	0.24672
346	0.157828	0.132989	0.039881	0.237365	0.150404	0.136555	0.102617	0.162905	0.131886	0.142817	0.140837	0.121035	0.068307	0.232226	0.058051	0.18253	0.094724	0.129586	0.052638	0.097867	0.160945	0.105288	0.227176	0.154888	0.173895	0.039051	0.164429	0.216529	0.124873	0.019006	0.207647	0.020281	0.0408	0.074716	0.103816	0.010474	0.109829	0.125162	0.029188	0.206137	0.181778	0.090623	0.245386	0.138858	0.25111	0.157538	0.142955	0.265924	0.233908
347	0.175211	0.039589	0.011454	0.178053	0.138862	0.136616	0.122951	0.263948	0.180203	0.224603	0.21788	0.139236	0.128381	0.240329	0.111619	0.213544	0.094669	0.131586	0.016768	0.076985	0.166408	0.230908	0.22838	0.019979	0.177163	0.068988	0.0025	0.177258	0.007455	0.014573	0.228354	0.098341	0.08043	0.116314	0.033142	0.125287	0.159053	0.335713	0.032386	0.347226	0.187019	0.052663	0.179046	0.184098	0.221511	0.180916	0.181047	0.233349	0.238396
348	0.077687	0.147804	0.18818	0.188088	0.252874	0.127577	0.188337	0.098668	0.2761	0.177707	0.024879	0.211023	0.258066	0.259541	0.190562	0.19662	0.097222	0.22713	0.045066	0.00854	0.145455	0.08759	0.157134	0.271168	0.207174	0.043272	0.121044	0.120106	0.023983	0.104733	0.125299	0.065704	0.086197	0.018529	0.138043	0.093031	0.075194	0.137854	0.052207	0.322692	0.167008	0.25001	0.006736	0.148339	0.333759	0.117575	0.111022	0.239114	0.235926
349	0.043009	0.079776	0.039457	0.212785	0.197352	0.15017	0.208786	0.186634	0.173328	0.191473	0.224206	0.092157	0.223695	0.219194	0.131199	0.169933	0.074719	0.079748	0.010395	0.03006	0.220499	0.132695	0.243475	0.075845	0.191203	0.093636	0.100421	0.251002	0.211845	0.05409	0.118946	0.061368	0.024738	0.076219	0.034978	0.204994	0.021012	0.126092	0.151473	0.338478	0.149949	0.26849	0.202432	0.118423	0.220209	0.080196	0.084399	0.148002	0.241704
350	0.054499	0.246657	0.094657	0.176834	0.076478	0.090125	0.187643	0.110278	0.161792	0.164439	0.138579	0.099053	0.290305	0.187336	0.207724	0.140482	0.021059	0.105542	0.048854	0.008909	0.16706	0.03009	0.104832	0.197406	0.153959	0.151019	0.092524	0.293125	0.004965	0.065289	0.225071	0.063354	0.07716	0.047907	0.161174	0.136034	0.11022	0.06701	0.067082	0.29279	0.15154	0.251476	0.210529	0.141549	0.356944	0.194129	0.065365	0.26009	0.081644
351	0.020124	0.095778	0.15025	0.374793	0.17334	0.11238	0.093749	0.186149	0.176672	0.118336	0.261531	0.080624	0.207287	0.247344	0.100857	0.091426	0.09484	0.140346	0.024072	0.09979	0.187152	0.411766	0.147075	0.230646	0.264711	0.105618	0.213987	0.163966	0.008088	0.047933	0.217686	0.062179	0.015497	0.099416	0.167128	0.032625	0.084389	0.062133	0.095483	0.251669	0.190837	0.069746	0.047989	0.094474	0.16033	0.169801	0.11424	0.256758	0.263737
352	0.169605	0.079913	0.020414	0.208059	0.165884	0.090548	0.072628	0.252972	0.124383	0.198197	0.120598	0.100228	0.132676	0.254543	0.156464	0.255833	0.139584	0.160546	0.009156	0.119199	0.029799	0.123051	0.113697	0.181449	0.26539	0.085914	0.141987	0.126517	0.164294	0.062544	0.217771	0.006792	0.023354	0.055086	0.022351	0.08438	0.06373	0.086945	0.009495	0.334541	0.152047	0.254325	0.191939	0.128826	0.177259	0.248369	0.084793	0.18329	0.244488
353	0.201508	0.143008	0.127786	0.036074	0.196373	0.003901	0.026894	0.156451	0.107964	0.15954	0.004846	0.231888	0.241189	0.210523	0.222922	0.246278	0.173157	0.16601	0.042671	0.106288	0.04531	0.104626	0.09074	0.198584	0.201289	0.093081	0.108363	0.220334	0.234337	0.066768	0.052712	0.019821	0.006306	0.016826	0.140588	0.108029	0.139356	0.046101	0.092417	0.332741	0.05251	0.219723	0.310063	0.18085	0.273835	0.111959	0.086189	0.209493	0.116135
354	0.154107	0.106665	0.170727	0.232269	0.235179	0.006462	0.044324	0.369952	0.224579	0.207699	0.005398	0.189575	0.150922	0.176076	0.241141	0.194138	0.044696	0.10008	0.037111	0.139168	0.004236	0.05748	0.097019	0.183801	0.142676	0.113788	0.025975	0.413272	0.247985	0.13572	0.204155	0.088028	0.007532	0.021981	0.018537	0.160579	0.025855	0.013348	0.030159	0.360039	0.182572	0.261898	0.072351	0.149942	0.240781	0.049951	0.073927	0.252301	0.214436
355	0.109234	0.123463	0.114494	0.258917	0.165107	0.024689	0.053822	0.31888	0.187051	0.223554	0.115362	0.16591	0.371251	0.171397	0.133807	0.126606	0.146974	0.08119	0.078906	0.276353	0.168093	0.211702	0.213958	0.207137	0.071942	0.154887	0.038963	0.200606	0.118804	0.155717	0.24893	0.107466	0.039739	0.153818	0.005995	0.093335	0.069759	0.06625	0.172362	0.18863	0.182643	0.203579	0.088148	0.114626	0.125809	0.137285	0.017537	0.292216	0.298321
356	0.083056	0.000858	0.089926	0.259775	0.139469	0.10559	0.153936	0.284316	0.08107	0.008375	0.138606	0.208293	0.251762	0.270165	0.296744	0.168043	0.194242	0.184448	0.043795	0.093028	0.084592	0.310571	0.147798	0.08722	0.246964	0.121349	0.010786	0.029082	0.086616	0.052944	0.163503	0.006356	0.127035	0.073105	0.051293	0.06945	0.07336	0.151244	0.029286	0.297881	0.050944	0.149025	0.216781	0.164185	0.171432	0.138692	0.0706	0.33885	0.312107
357	0.042623	0.047242	0.17539	0.149441	0.158668	0.038995	0.053879	0.17886	0.153588	0.25773	0.118487	0.04036	0.223176	0.324726	0.138832	0.10203	0.096583	0.060973	0.037703	0.129631	0.053429	0.155059	0.175269	0.273897	0.198256	0.167289	0.017079	0.094933	0.090795	0.062373	0.191477	0.025479	0.097145	0.088792	0.014984	0.136604	0.00387	0.003867	0.086275	0.208234	0.018833	0.003305	0.199802	0.129147	0.110363	0.068908	0.099853	0.228502	0.269915
358	0.027482	0.120496	0.007655	0.170302	0.118633	0.013808	0.213935	0.072357	0.197315	0.079693	0.071532	0.187412	0.209268	0.18933	0.186327	0.066114	0.042021	0.072557	0.096133	0.153426	0.010913	0.167845	0.174881	0.104769	0.140874	0.135089	0.190168	0.295934	0.005677	0.060808	0.116679	0.006792	0.091875	0.097885	0.18191	0.162834	0.087135	0.103	0.074478	0.176242	0.080805	0.102304	0.110263	0.101975	0.044027	0.046495	0.078193	0.278956	0.161724
359	0.159756	0.052235	0.024029	0.016426	0.023931	0.004293	0.122952	0.071717	0.057767	0.062596	0.099006	0.117485	0.306219	0.13911	0.223886	0.103455	0.103224	0.047486	0.04429	0.18281	0.198339	0.253893	0.124046	0.086227	0.147239	0.207777	0.01689	0.257622	0.035861	0.003942	0.145186	0.107674	0.003696	0.063138	0.044825	0.152472	0.007033	0.00307	0.047375	0.177903	0.074508	0.006846	0.130041	0.109716	0.228771	0.130327	0.059288	0.300478	0.136784
360	0.009581	0.081003	0.008233	0.007749	0.036624	0.077962	0.097252	0.044494	0.00479	0.098177	0.054563	0.112507	0.168884	0.213465	0.056389	0.139868	0.055526	0.024225	0.094977	0.226893	0.011719	0.26978	0.014903	0.181386	0.109335	0.153714	0.011228	0.150192	0.098921	0.012223	0.007626	0.09203	0.001839	0.039526	0.011349	0.143951	0.034214	0.034221	0.086403	0.138582	0.080683	0.124948	0.006029	0.012711	0.102683	0.061482	0.016991	0.360979	0.151318
361	0.017575	0.071202	0.091928	0.083749	0.143466	0.049063	0.05167	0.010434	0.114761	0.191372	0.010636	0.084888	0.022774	0.179298	0.19294	0.138518	0.01089	0.268836	0.148685	0.122093	0.118668	0.021541	0.009704	0.155715	0.150418	0.095268	0.126052	0.100065	0.057706	0.144828	0.103169	0.004426	0.087641	0.125361	0.038807	0.110486	0.041344	0.076862	0.078422	0.194565	0.018823	0.024618	0.034625	0.113248	0.069061	0.010298	0.108844	0.00866	0.144368
362	0.006121	0.001317	0.064121	0.126445	0.155576	0.034303	0.0449	0.077357	0.157488	0.047678	0.00771	0.117122	0.024532	0.133118	0.083293	0.204501	0.009651	0.153537	0.140527	0.09185	0.115251	0.027666	0.031095	0.132492	0.15186	0.074391	0.100086	0.120423	0.099756	0.180239	0.075699	0.00507	0.099437	0.017572	0.069713	0.104973	0.095731	0.075402	0.037381	0.2041	0.012596	0.043098	0.158201	0.010744	0.171919	0.023986	0.181405	0.011336	0.087577
363	0.086893	0.047644	0.128575	0.046829	0.124906	0.036314	0.055416	0.166641	0.13089	0.2523	0.042747	0.151975	0.045664	0.103572	0.07943	0.033216	0.019617	0.204699	0.020352	0.130496	0.163313	0.053807	0.0514	0.116975	0.080757	0.167331	0.054166	0.077997	0.115058	0.12202	0.034685	0.002452	0.093859	0.086312	0.010874	0.007352	0.0959	0.154655	0.122026	0.102935	0.005476	0.055769	0.017114	0.133582	0.221933	0.042254	0.089469	0.008536	0.112531
364	0.005407	0.02057	0.165631	0.074701	0.138532	0.118181	0.07053	0.120064	0.166257	0.139056	0.016467	0.100995	0.012596	0.179895	0.049425	0.139516	0.008227	0.227205	0.038414	0.083678	0.109949	0.013175	0.13349	0.072755	0.181188	0.107828	0.127326	0.059778	0.040225	0.103193	0.102786	0.001489	0.12653	0.134413	0.007172	0.033874	0.100251	0.099327	0.080383	0.19467	0.005053	0.020514	0.024403	0.171221	0.169306	0.005603	0.100687	0.004649	0.085484
365	0.005377	0.166129	0.035976	0.045165	0.113	0.037217	0.033827	0.134501	0.140939	0.203088	0.013622	0.087468	0.087267	0.142583	0.07916	0.306044	0.016993	0.248702	0.092455	0.005975	0.151089	0.140345	0.015174	0.174509	0.139038	0.065378	0.189904	0.096455	0.138597	0.109762	0.07794	0.005094	0.103201	0.095867	0.193553	0.187606	0.012939	0.020114	0.079806	0.109511	0.015962	0.055326	0.026005	0.022311	0.191561	0.009542	0.210707	0.003343	0.076384
366	0.003798	0.017767	0.105953	0.059547	0.104815	0.034989	0.0845	0.14344	0.100719	0.201663	0.01929	0.10072	0.007859	0.129207	0.111573	0.310514	0.00667	0.232857	0.157467	0.143293	0.174617	0.044217	0.005749	0.029507	0.160239	0.040399	0.179179	0.117377	0.155163	0.16111	0.134368	0.003647	0.101523	0.060381	0.160539	0.150011	0.073149	0.120887	0.083	0.140044	0.016176	0.015119	0.23566	0.112317	0.153894	0.039226	0.197707	0.005945	0.13775
367	0.002539	0.047545	0.137674	0.14604	0.012923	0.039647	0.075877	0.076547	0.078651	0.237375	0.01033	0.0899	0.112712	0.134798	0.010018	0.123977	0.011094	0.278232	0.090618	0.039427	0.140623	0.164432	0.043804	0.022707	0.177039	0.050195	0.059747	0.125245	0.108674	0.140696	0.060414	0.009189	0.097942	0.119198	0.012382	0.196209	0.02562	0.098281	0.096269	0.073954	0.031803	0.022061	0.038594	0.061355	0.180677	0.012306	0.148178	0.060512	0.117616
368	0.002401	0.003237	0.003065	0.064186	0.159308	0.047883	0.045748	0.16642	0.076783	0.238687	0.010246	0.156521	0.067844	0.191327	0.062182	0.313473	0.012724	0.110939	0.007026	0.024034	0.152954	0.103391	0.004106	0.159866	0.081418	0.093808	0.24358	0.15389	0.1506	0.115368	0.10893	0.002854	0.109894	0.144137	0.125035	0.061084	0.116823	0.007715	0.125891	0.093155	0.013076	0.016181	0.115927	0.011288	0.166094	0.14311	0.124229	0.006431	0.077508
369	0.005561	0.116607	0.114905	0.170839	0.020563	0.042046	0.095961	0.229678	0.126852	0.177983	0.016112	0.077214	0.055452	0.080739	0.128118	0.173001	0.013575	0.253822	0.052605	0.023656	0.160094	0.098033	0.059254	0.144896	0.039365	0.03251	0.010865	0.161939	0.075591	0.101877	0.021032	0.013546	0.105465	0.104466	0.030101	0.235541	0.157828	0.053966	0.034332	0.173336	0.078662	0.034374	0.018754	0.038748	0.267141	0.089963	0.22258	0.006924	0.066749
370	0.008363	0.0341	0.120981	0.014848	0.009862	0.110434	0.140278	0.129746	0.13391	0.152871	0.028619	0.086613	0.002314	0.056484	0.089214	0.197534	0.142515	0.239102	0.059219	0.131888	0.102976	0.058981	0.030559	0.033901	0.084326	0.044722	0.119245	0.15047	0.148951	0.081509	0.071952	0.040638	0.093146	0.134854	0.014291	0.057494	0.054436	0.083698	0.107936	0.045779	0.019479	0.027279	0.180764	0.03997	0.154989	0.028242	0.177973	0.00503	0.093822
371	0.001773	0.168152	0.134512	0.112604	0.031271	0.041366	0.060731	0.118385	0.066233	0.182187	0.032629	0.019052	0.028948	0.153036	0.124075	0.033634	0.00654	0.139842	0.128164	0.152929	0.139362	0.200994	0.185942	0.136951	0.119308	0.106752	0.120029	0.108844	0.094981	0.029143	0.092681	0.0116	0.120278	0.059777	0.096049	0.084357	0.070342	0.201584	0.092871	0.048818	0.052508	0.069524	0.08531	0.017705	0.115503	0.034803	0.243247	0.007073	0.092389
372	0.014133	0.027427	0.015903	0.096078	0.012208	0.002316	0.115412	0.198743	0.084098	0.114184	0.008669	0.055558	0.096664	0.14051	0.036942	0.007837	0.043951	0.158379	0.09797	0.163102	0.123333	0.078769	0.095877	0.112705	0.065865	0.033285	0.072131	0.163014	0.053615	0.008047	0.00953	0.003153	0.014516	0.023826	0.026247	0.17733	0.050373	0.06645	0.090029	0.222466	0.037959	0.001948	0.161079	0.092196	0.165212	0.181602	0.127523	0.00323	0.124948
373	0.009894	0.007415	0.094352	0.004389	0.172543	0.029566	0.092118	0.004062	0.031963	0.13109	0.019668	0.194067	0.035872	0.074536	0.009661	0.16122	0.002379	0.150678	0.146471	0.095494	0.061899	0.161522	0.093386	0.200088	0.068293	0.125049	0.112871	0.108617	0.111182	0.056946	0.084326	0.029787	0.084238	0.121786	0.072984	0.030837	0.014436	0.088756	0.003919	0.158408	0.010337	0.085808	0.016258	0.071397	0.161327	0.047267	0.192752	0.03208	0.054775
374	0.040254	0.01276	0.107896	0.116871	0.202643	0.017041	0.043873	0.106153	0.129885	0.080384	0.021898	0.145406	0.100716	0.143415	0.029854	0.120195	0.018233	0.186586	0.15062	0.117922	0.072038	0.104299	0.041257	0.002499	0.089386	0.139404	0.11361	0.073547	0.035574	0.092354	0.099552	0.005929	0.072695	0.115243	0.043876	0.095327	0.015649	0.059573	0.125131	0.111984	0.099698	0.053798	0.046464	0.001605	0.004549	0.001273	0.144729	0.012928	0.11318
375	0.002391	0.003132	0.057883	0.153244	0.01994	0.085778	0.036493	0.084669	0.132369	0.15399	0.010224	0.135916	0.085001	0.007015	0.080846	0.196194	0.013457	0.061089	0.084117	0.168753	0.18246	0.170549	0.15664	0.175037	0.107636	0.180512	0.123366	0.117155	0.093301	0.102382	0.026203	0.013568	0.048286	0.072332	0.152056	0.158885	0.146364	0.017763	0.223865	0.002616	0.075138	0.071771	0.061086	0.160795	0.0028	0.00452	0.248292	0.022264	0.188838
376	0.079836	0.162693	0.014675	0.038859	0.171945	0.018235	0.065005	0.170222	0.092508	0.080574	0.077537	0.231673	0.004876	0.156618	0.087493	0.177132	0.124137	0.229908	0.135564	0.10796	0.153177	0.182329	0.013804	0.088388	0.128166	0.083083	0.026293	0.290068	0.246167	0.031805	0.10587	0.007574	0.029384	0.023182	0.006588	0.003404	0.018679	0.00359	0.023242	0.034209	0.005834	0.060689	0.147245	0.031538	0.191322	0.00069	0.046048	0.003966	0.120926
377	0.054821	0.021626	0.023575	0.026218	0.243341	0.06282	0.029778	0.060209	0.107515	0.061317	0.105696	0.043926	0.005329	0.15595	0.039459	0.189782	0.187542	0.063497	0.115057	0.129001	0.143321	0.080573	0.017829	0.161084	0.059192	0.081713	0.028516	0.109174	0.053744	0.120862	0.03002	0.001222	0.042842	0.07735	0.070443	0.096485	0.062439	0.003607	0.143584	0.019831	0.014925	0.0314	0.038204	0.023207	0.101939	0.001119	0.055696	0.025601	0.117143
378	0.1439	0.02369	0.006377	0.012252	0.120578	0.004837	0.077051	0.091432	0.065112	0.058427	0.070812	0.194958	0.002561	0.153307	0.091828	0.060552	0.099656	0.168598	0.105677	0.080262	0.09151	0.064623	0.025221	0.073197	0.008535	0.08116	0.170063	0.019691	0.15957	0.020975	0.095202	0.052314	0.005522	0.053635	0.004662	0.063934	0.106994	0.009229	0.023016	0.01031	0.015216	0.017723	0.083163	0.10346	0.052153	0.000647	0.251737	0.005034	0.087713
379	0.008531	0.10768	0.043665	0.13442	0.076365	0.003776	0.015062	0.07994	0.038653	0.014423	0.014963	0.122395	0.007487	0.003236	0.0139	0.107593	0.1159	0.164258	0.1247	0.150476	0.081014	0.133904	0.042624	0.163551	0.077848	0.11345	0.093461	0.080096	0.087385	0.178085	0.023076	0.014087	0.069071	0.019282	0.024039	0.040143	0.061385	0.009465	0.113357	0.126762	0.010231	0.006781	0.068754	0.079815	0.097421	0.003306	0.126962	0.024213	0.038344
380	0.003334	0.003912	0.00934	0.131794	0.007985	0.005022	0.074814	0.011588	0.124331	0.036962	0.012636	0.095934	0.124048	0.11777	0.001934	0.066463	0.034217	0.132009	0.064573	0.072515	0.062305	0.096678	0.113946	0.116191	0.114789	0.073235	0.016173	0.062398	0.022536	0.146806	0.056369	0.032193	0.210083	0.004605	0.107025	0.086621	0.090094	0.090097	0.007787	0.004052	0.005787	0.010353	0.02605	0.110271	0.00538	0.036344	0.057925	0.010289	0.064849
381	0.150068	0.091637	0.101544	0.081954	0.332278	0.134788	0.043316	0.099412	0.026909	0.011781	0.237903	0.21526	0.187629	0.097965	0.054224	0.249884	0.035614	0.011169	0.101061	0.11555	0.336066	0.172421	0.079469	0.221469	0.295926	0.091697	0.290462	0.163902	0.319656	0.069038	0.205485	0.171028	0.15216	0.012991	0.160403	0.001107	0.071107	0.091032	0.145363	0.253502	0.119768	0.23674	0.189168	0.025341	0.143159	0.209798	0.06368	0.25269	0.174092
382	0.051409	0.035978	0.024009	0.11941	0.334582	0.125749	0.03153	0.168608	0.077353	0.119104	0.19954	0.266216	0.174734	0.099233	0.033976	0.231644	0.035898	0.005778	0.105689	0.120135	0.298178	0.108716	0.078144	0.200266	0.109905	0.119392	0.253581	0.089504	0.175647	0.100775	0.129473	0.177685	0.068992	0.003367	0.117845	0.125579	0.132044	0.097842	0.034069	0.198505	0.132405	0.096771	0.259272	0.142845	0.195177	0.071279	0.175727	0.164939	0.209501
383	0.10545	0.08936	0.089023	0.181275	0.329704	0.10658	0.003393	0.132732	0.063817	0.065452	0.199381	0.102861	0.112717	0.236282	0.053678	0.056641	0.067702	0.157588	0.056231	0.063889	0.338051	0.161971	0.087817	0.259275	0.204031	0.038146	0.004401	0.145177	0.17532	0.076308	0.097154	0.083031	0.051941	0.009005	0.201767	0.117455	0.133463	0.079326	0.130338	0.209738	0.118915	0.010918	0.220314	0.049093	0.164189	0.159592	0.038655	0.270076	0.104166
384	0.082716	0.079196	0.078539	0.078051	0.324058	0.107144	0.199905	0.159667	0.091775	0.071728	0.1846	0.192392	0.17375	0.097668	0.030517	0.162985	0.120923	0.042809	0.018618	0.118986	0.291664	0.215271	0.114741	0.183384	0.065733	0.12861	0.243233	0.114918	0.096836	0.090843	0.177949	0.155666	0.087808	0.003116	0.147379	0.036346	0.130275	0.074435	0.123158	0.260458	0.037932	0.400759	0.213983	0.10187	0.186211	0.214859	0.136016	0.245823	0.036949
385	0.035369	0.098603	0.032978	0.080181	0.313158	0.128752	0.033644	0.099968	0.065996	0.078721	0.205822	0.236744	0.124059	0.138108	0.055665	0.102687	0.030567	0.020372	0.120523	0.011391	0.285141	0.176828	0.049474	0.135487	0.271273	0.130901	0.253894	0.124691	0.211358	0.020994	0.120616	0.192626	0.048923	0.001953	0.091092	0.133347	0.050865	0.031705	0.13703	0.246053	0.128153	0.111636	0.238801	0.131579	0.12263	0.006456	0.159824	0.04284	0.191183
386	0.105617	0.041503	0.015185	0.100182	0.275896	0.127919	0.073176	0.059141	0.082895	0.040235	0.04009	0.253532	0.061418	0.073991	0.094756	0.152364	0.049323	0.017703	0.053396	0.111803	0.099474	0.043935	0.015353	0.020478	0.201768	0.096232	0.243513	0.141385	0.203962	0.064135	0.130896	0.147709	0.057506	0.004946	0.082068	0.067678	0.033177	0.105023	0.16663	0.293478	0.13427	0.097434	0.133516	0.106754	0.139686	0.095649	0.072767	0.22891	0.135974
387	0.098807	0.085706	0.137287	0.043023	0.261852	0.129421	0.128483	0.071512	0.06248	0.024156	0.244454	0.229263	0.282234	0.161748	0.015021	0.192033	0.038175	0.020153	0.098996	0.027058	0.167932	0.08922	0.110209	0.151035	0.285611	0.115729	0.180995	0.190486	0.189918	0.105701	0.056519	0.188119	0.036279	0.003747	0.067952	0.008569	0.117851	0.007042	0.082931	0.105312	0.134034	0.153037	0.108354	0.130541	0.165723	0.17399	0.079353	0.383759	0.085027
388	0.086242	0.055974	0.061946	0.108477	0.28858	0.143276	0.01342	0.084911	0.069417	0.028847	0.226979	0.241677	0.205726	0.129923	0.121676	0.172625	0.078115	0.061122	0.109802	0.042753	0.255039	0.157181	0.127059	0.116271	0.300958	0.045293	0.180422	0.044391	0.247355	0.075125	0.17001	0.199306	0.121717	0.00394	0.11665	0.052671	0.129631	0.06086	0.120807	0.270125	0.138502	0.089676	0.090963	0.112349	0.091725	0.060679	0.166363	0.320133	0.092109
389	0.072035	0.056349	0.045301	0.114207	0.217743	0.105285	0.064261	0.230689	0.045592	0.031435	0.226259	0.310201	0.203631	0.178845	0.056876	0.074126	0.076495	0.082482	0.115709	0.106718	0.234331	0.142213	0.12231	0.232884	0.108713	0.097972	0.06748	0.139128	0.255217	0.107908	0.200665	0.155896	0.026332	0.002793	0.08706	0.064177	0.078909	0.004203	0.014129	0.094247	0.083771	0.089352	0.206996	0.033542	0.129872	0.105706	0.180195	0.195025	0.183922
390	0.145602	0.169962	0.071363	0.035952	0.0215	0.139062	0.021324	0.00904	0.002741	0.020652	0.185839	0.25264	0.195935	0.03754	0.162887	0.204299	0.165175	0.020161	0.119127	0.034981	0.009323	0.132284	0.10975	0.126815	0.264793	0.059598	0.161907	0.168663	0.06547	0.064104	0.142889	0.190952	0.155207	0.080022	0.012189	0.002788	0.022108	0.067301	0.123093	0.250576	0.194871	0.164172	0.180558	0.05516	0.194165	0.156361	0.182195	0.360477	0.022801
391	0.112279	0.063139	0.118151	0.022868	0.232517	0.123005	0.063766	0.096093	0.042225	0.039351	0.148123	0.206336	0.213397	0.189299	0.070421	0.22869	0.036412	0.142278	0.103221	0.109444	0.23837	0.09895	0.119346	0.264204	0.183754	0.146627	0.302642	0.006471	0.195012	0.082182	0.132841	0.063996	0.057619	0.002483	0.204653	0.053183	0.171952	0.001367	0.029368	0.13816	0.137099	0.103439	0.209833	0.027797	0.151749	0.026655	0.113526	0.264833	0.183464
392	0.080137	0.079666	0.096653	0.043138	0.260745	0.076606	0.09617	0.197585	0.026145	0.040761	0.229879	0.239774	0.247957	0.12506	0.028433	0.19983	0.149989	0.088094	0.046199	0.114289	0.18827	0.145273	0.103653	0.143161	0.027524	0.070826	0.274631	0.042133	0.094431	0.089829	0.064815	0.008682	0.009685	0.00197	0.149117	0.023356	0.132165	0.039239	0.072736	0.199745	0.141429	0.05191	0.17161	0.062324	0.202115	0.074175	0.018336	0.272231	0.161167
393	0.111569	0.055469	0.100522	0.199157	0.140223	0.012066	0.076482	0.101203	0.151554	0.004861	0.198133	0.181419	0.156796	0.156067	0.081468	0.190221	0.084146	0.110501	0.099815	0.122141	0.085118	0.147565	0.112235	0.067959	0.336563	0.110803	0.207853	0.162993	0.157864	0.015545	0.199536	0.032634	0.01399	0.005137	0.183188	0.080896	0.126149	0.107524	0.133887	0.146252	0.165852	0.032254	0.057805	0.157998	0.195177	0.123523	0.13846	0.367762	0.012531
394	0.185286	0.076945	0.113423	0.047194	0.265318	0.081194	0.053182	0.079602	0.123303	0.142887	0.195888	0.282192	0.07632	0.141413	0.037761	0.204132	0.038395	0.182869	0.098914	0.148001	0.065156	0.12729	0.077901	0.108003	0.009	0.076537	0.172436	0.153699	0.105576	0.090616	0.15616	0.162076	0.021199	0.003299	0.096383	0.057913	0.120574	0.041959	0.043256	0.136775	0.194329	0.103753	0.105661	0.121322	0.137346	0.217958	0.218698	0.132957	0.15201
395	0.160267	0.00771	0.152155	0.069355	0.188343	0.043755	0.025934	0.002264	0.072165	0.061087	0.257482	0.191224	0.232416	0.108494	0.040749	0.195427	0.095414	0.027362	0.108895	0.188415	0.225465	0.045241	0.090526	0.103481	0.235905	0.053853	0.257037	0.130739	0.191825	0.127008	0.143902	0.233348	0.098584	0.292466	0.002951	0.025007	0.230873	0.025793	0.038499	0.080986	0.144861	0.10497	0.112168	0.049478	0.047835	0.147962	0.007398	0.464723	0.00118
396	0.074919	0.027264	0.082007	0.04727	0.148462	0.138501	0.106968	0.045737	0.030458	0.102265	0.221497	0.178198	0.25466	0.188489	0.161916	0.144949	0.162099	0.004542	0.108064	0.126061	0.092591	0.093136	0.129107	0.226322	0.258116	0.140529	0.0594	0.10702	0.121192	0.059252	0.073777	0.023525	0.128457	0.035541	0.123636	0.114206	0.039275	0.048701	0.125674	0.101186	0.133134	0.242724	0.134139	0.09631	0.237115	0.1762	0.121099	0.31753	0.172996
397	0.031301	0.025791	0.086148	0.059765	0.166177	0.089784	0.094705	0.069962	0.018898	0.145171	0.107223	0.125558	0.238393	0.166853	0.028272	0.102875	0.146164	0.003313	0.085123	0.098764	0.161399	0.128453	0.137981	0.059967	0.111347	0.006156	0.069507	0.095262	0.198552	0.132227	0.259652	0.177036	0.065898	0.066559	0.115449	0.10344	0.060242	0.000938	0.124757	0.084827	0.09288	0.164427	0.125238	0.006013	0.135301	0.24845	0.073463	0.128898	0.207484
398	0.056948	0.091062	0.043336	0.154302	0.203037	0.17825	0.073655	0.116489	0.021999	0.001858	0.071646	0.259954	0.163027	0.116129	0.05394	0.090247	0.154402	0.080914	0.050455	0.125673	0.121798	0.064571	0.132422	0.214951	0.110456	0.15281	0.115022	0.040742	0.089961	0.069303	0.128814	0.014752	0.012943	0.008195	0.087324	0.057738	0.03932	0.054737	0.003405	0.030161	0.103447	0.254471	0.126002	0.071977	0.165303	0.119682	0.181359	0.268379	0.010132
399	0.004349	0.101712	0.086621	0.105522	0.108101	0.154251	0.038074	0.000584	0.08331	0.102507	0.061748	0.214566	0.286906	0.024894	0.047007	0.119133	0.07723	0.001475	0.00119	0.093439	0.194554	0.132532	0.01129	0.049186	0.016764	0.005045	0.289731	0.238221	0.05339	0.173326	0.162518	0.16663	0.020058	0.047136	0.14162	0.058509	0.143229	0.00373	0.005028	0.130852	0.043161	0.070973	0.05973	0.184798	0.120877	0.241993	0.143835	0.310041	0.122412
400	0.041037	0.072105	0.131867	0.003826	0.063232	0.004841	0.010897	0.069011	0.046849	0.055512	0.008827	0.184246	0.188619	0.114587	0.026564	0.023741	0.160822	0.002295	0.124802	0.093317	0.007202	0.20067	0.082842	0.057345	0.120772	0.008624	0.010091	0.104972	0.075912	0.105602	0.037332	0.086703	0.062533	0.129357	0.021542	0.198149	0.150179	0.095615	0.005643	0.06624	0.130331	0.159066	0.007451	0.028126	0.076452	0.096023	0.033242	0.26892	0.047508
[truncated: 21 more columns]

## Sheet: e
Brain_Region	Heritability_or_Coupling_Value
LH_FreeSurfer_Defined_Medial_Wall
LH_7Networks_1	0.292566
LH_7Networks_2	0.49615
LH_7Networks_3	0.190218
LH_7Networks_4	0.284002
LH_7Networks_5	0.213569
LH_7Networks_6	0.331662
LH_7Networks_7	0.491921
RH_FreeSurfer_Defined_Medial_Wall
RH_7Networks_1	0.275407
RH_7Networks_2	0.326716
RH_7Networks_3	0.130497
RH_7Networks_4	0.54837
RH_7Networks_5	0.288982
RH_7Networks_6	0.308881
RH_7Networks_7	0.542599

## Sheet: f
Brain_Region	Heritability_or_Coupling_Value
LH_missing
LH_bankssts	0.277567
LH_caudalanteriorcingulate	0.272221
LH_caudalmiddlefrontal	0.39539
LH_cuneus	0.397867
LH_entorhinal	0.193478
LH_fusiform	0.090733
LH_inferiorparietal	0.413009
LH_inferiortemporal	0.267319
LH_isthmuscingulate	0.396594
LH_lateraloccipital	0.429812
LH_lateralorbitofrontal	0.288095
LH_lingual	0.167755
LH_medialorbitofrontal	0.295907
LH_middletemporal	0.185616
LH_parahippocampal	0.247593
LH_paracentral	0.046418
LH_parsopercularis	0.166872
LH_parsorbitalis	0.243463
LH_parstriangularis	0.259461
LH_pericalcarine	0.187466
LH_postcentral	0.09616
LH_posteriorcingulate	0.269144
LH_precentral	0.106547
LH_precuneus	0.309233
LH_rostralanteriorcingulate	0.242271
LH_rostralmiddlefrontal	0.356823
LH_superiorfrontal	0.390648
LH_superiorparietal	0.116003
LH_superiortemporal	0.427924
LH_supramarginal	0.362273
LH_frontalpole	0.190765
LH_temporalpole	0.164635
LH_transversetemporal	0.260696
LH_insula	0.268551
RH_missing
RH_bankssts	0.008708
RH_caudalanteriorcingulate	0.28007
RH_caudalmiddlefrontal	0.323985
RH_cuneus	0.322892
RH_entorhinal	0.256945
RH_fusiform	0.231171
RH_inferiorparietal	0.329341
RH_inferiortemporal	0.145639
RH_isthmuscingulate	0.200763
RH_lateraloccipital	0.364727
RH_lateralorbitofrontal	0.163074
RH_lingual	0.115856
RH_medialorbitofrontal	0.341346
RH_middletemporal	0.233467
RH_parahippocampal	0.404382
RH_paracentral	0.09875
RH_parsopercularis	0.180431
RH_parsorbitalis	0.201167
RH_parstriangularis	0.297971
RH_pericalcarine	0.194483
RH_postcentral	0.042424
RH_posteriorcingulate	0.478068
RH_precentral	0.25178
RH_precuneus	0.235619
RH_rostralanteriorcingulate	0.283665
RH_rostralmiddlefrontal	0.395497
RH_superiorfrontal	0.522566
RH_superiorparietal	0.23411
RH_superiortemporal	0.439528
RH_supramarginal	0.315351
RH_frontalpole	0.312546
RH_temporalpole	0.165831
RH_transversetemporal	0.268954
RH_insula	0.405663

## Sheet: g
ROI	Side	Value
Visual	L	0.292566
Visual	L	0.157531
Visual	L	0.18825
Visual	L	0.168175
Visual	L	0.297526
Visual	L	0.099882
Visual	L	0.143774
Visual	L	0.246929
Visual	L	0.316751
Visual	L	0.387512
Visual	L	0.163799
Visual	L	0.327248
Visual	L	0.340253
Visual	L	0.234129
Visual	L	0.282131
Visual	L	0.164059
Visual	L	0.24638
Visual	L	0.140392
Visual	L	0.275321
Visual	L	0.102937
Visual	L	0.287798
Visual	L	0.133361
Visual	L	0.140948
Visual	L	0.213666
Visual	L	0.267523
Visual	L	0.152897
Visual	L	0.369157
Visual	L	0.284138
Visual	L	0.388777
Visual	L	0.468765
Visual	L	0.308416
Visual	L	0.416874
Visual	L	0.394928
Visual	L	0.272234
Visual	L	0.400467
Visual	L	0.277367
Visual	L	0.409289
Visual	L	0.186699
Visual	L	0.190689
Visual	L	0.075883
Visual	L	0.296875
Visual	L	0.255615
Visual	L	0.210031
Visual	L	0.256578
Visual	L	0.446683
Visual	L	0.08586
Visual	L	0.394187
Visual	L	0.2849
Visual	L	0.471975
Visual	L	0.275836
Visual	L	0.307864
Visual	L	0.267562
Visual	L	0.3036
Visual	L	0.299753
Visual	L	0.284052
Visual	L	0.14237
Visual	L	0.307914
Visual	L	0.017333
Visual	L	0.194059
Visual	L	0.252196
Visual	L	0.191659
Visual	L	0.208593
Visual	L	0.180772
Visual	L	0.240519
Visual	L	0.417859
Visual	L	0.21504
Visual	L	0.388791
Visual	L	0.241912
Visual	L	0.443326
Visual	L	0.235705
Visual	L	0.389919
Visual	L	0.37853
Visual	L	0.295029
Visual	L	0.389107
Visual	L	0.377679
Visual	L	0.306403
Visual	L	0.290164
Visual	L	0.078229
Visual	L	0.176961
Visual	L	0.194116
Visual	L	0.324089
Visual	L	0.346486
Visual	L	0.24367
Visual	L	0.263829
Visual	L	0.356284
Visual	L	0.165701
Visual	L	0.470919
Visual	L	0.286472
Visual	L	0.351379
Visual	L	0.236032
Visual	L	0.307311
Visual	L	0.300246
Visual	L	0.411016
Visual	L	0.100494
Visual	L	0.289617
Visual	L	0.192742
Visual	L	0.245133
Visual	L	0.029324
Visual	L	0.209521
Visual	L	0.095674
Visual	L	0.26228
Visual	L	0.199013
Visual	L	0.261705
Visual	L	0.270176
Visual	L	0.366119
Visual	L	0.333898
Visual	L	0.317278
Visual	L	0.31022
Visual	L	0.428228
Visual	L	0.149455
Visual	L	0.410259
Visual	L	0.242285
Visual	L	0.220564
Visual	L	0.203884
Visual	L	0.299648
Visual	L	0.288422
Visual	L	0.300182
Visual	L	0.237518
Visual	L	0.133386
Visual	L	0.107308
Visual	L	0.267708
Visual	L	0.210266
Visual	L	0.097547
Visual	L	0.235815
Visual	L	0.372544
Visual	L	0.3884
Visual	L	0.284667
Visual	L	0.348155
Visual	L	0.30773
Visual	L	0.011791
Visual	L	0.443499
Visual	L	0.346852
Visual	L	0.196887
Visual	L	0.193949
Visual	L	0.304824
Visual	L	0.288488
Visual	L	0.086428
Visual	L	0.096528
Visual	L	0.176397
Visual	L	0.130729
Visual	L	0.282579
Visual	L	0.301385
Visual	L	0.356679
Visual	L	0.358303
Visual	L	0.402161
Visual	L	0.182911
Visual	L	0.403072
Visual	L	0.348967
Visual	L	0.397291
Visual	L	0.19365
Visual	L	0.363672
Visual	L	0.37557
Visual	L	0.32747
Visual	L	0.291149
Visual	L	0.207746
Visual	L	0.20445
Visual	L	0.117816
Visual	L	0.042917
Visual	L	0.14397
Visual	L	0.250631
Visual	L	0.276981
Visual	L	0.272714
Visual	L	0.062683
Visual	L	0.246284
Visual	L	0.225895
Visual	L	0.318937
Visual	L	0.413723
Visual	L	0.267151
Visual	L	0.363774
Visual	L	0.026211
Visual	L	0.317132
Visual	L	0.474912
Visual	L	0.37743
Visual	L	0.386043
Visual	L	0.230619
Visual	L	0.363024
Visual	L	0.317992
Visual	L	0.204912
Visual	L	0.197696
Visual	L	0.151821
Visual	L	0.267209
Visual	L	0.335789
Visual	L	0.186199
Visual	L	0.249097
Visual	L	0.354294
Visual	L	0.201958
Visual	L	0.414233
Visual	L	0.127398
Visual	L	0.191305
Visual	L	0.182189
Visual	L	0.189055
Visual	L	0.459455
Visual	L	0.325
Visual	L	0.247027
Visual	L	0.356303
Visual	L	0.279466
Visual	L	0.423098
Visual	L	0.210229
Visual	L	0.081869
Visual	L	0.087891
Visual	L	0.31366
Visual	L	0.226258
Visual	L	0.209294
Visual	L	0.27218
Visual	L	0.28848
Visual	L	0.206616
Visual	L	0.107047
Visual	L	0.437854
Visual	L	0.193881
Visual	L	0.006965
Visual	L	0.250257
Visual	L	0.150533
Visual	L	0.294942
Visual	L	0.450493
Visual	L	0.323368
Visual	L	0.265351
Visual	L	0.128132
Visual	L	0.387959
Visual	L	0.108782
Visual	L	0.184151
Visual	L	0.369636
Visual	L	0.312098
Visual	L	0.249103
Visual	L	0.240348
Visual	L	0.368712
Visual	L	0.40317
Visual	L	0.304456
Visual	L	0.286873
Visual	L	0.168959
Visual	L	0.074464
Visual	L	0.171394
Visual	L	0.391446
Visual	L	0.303881
Visual	L	0.384752
Visual	L	0.271173
Visual	L	0.382645
Visual	L	0.326239
Visual	L	0.253205
Visual	L	0.170514
Visual	L	0.158456
Visual	L	0.123493
Visual	L	0.17382
Visual	L	0.224641
Visual	L	0.206758
Visual	L	0.446527
Visual	L	0.253118
Visual	L	0.323092
Visual	L	0.306114
Visual	L	0.278876
Visual	L	0.267822
Visual	L	0.22631
Visual	L	0.244012
Visual	L	0.275532
Visual	L	0.217476
Visual	L	0.121247
Visual	L	0.163576
Visual	L	0.279811
Visual	L	0.068634
Visual	L	0.194711
Visual	L	0.169619
Visual	L	0.149175
Visual	L	0.135514
Visual	L	0.214141
Visual	L	0.166887
Visual	L	0.185409
Visual	L	0.299641
Visual	L	0.223309
Visual	L	0.085843
Visual	L	0.202596
Visual	L	0.166533
Visual	L	0.168434
Visual	L	0.151796
Visual	L	0.137147
Visual	L	0.096508
Visual	L	0.229078
Visual	L	0.238971
Visual	L	0.180154
Visual	L	0.219988
Visual	L	0.189501
Visual	L	0.119864
Visual	L	0.206431
Visual	L	0.224744
Visual	L	0.149343
Visual	L	0.293237
Visual	L	0.339441
Visual	L	0.324249
Visual	L	0.192281
Visual	L	0.172735
Visual	L	0.200439
Visual	L	0.216007
Visual	L	0.197651
Visual	L	0.209361
Visual	L	0.101857
Visual	L	0.117673
Visual	L	0.27214
Visual	L	0.02158
Visual	L	0.276952
Visual	L	0.096346
Visual	L	0.265747
Visual	L	0.150036
Visual	L	0.175214
Visual	L	0.133072
Visual	L	0.099598
Visual	L	0.14801
Visual	L	0.268403
Visual	L	0.31763
Visual	L	0.237716
Visual	L	0.304049
Visual	L	0.228706
Visual	L	0.029421
Visual	L	0.208672
Visual	L	0.169284
Visual	L	0.302742
Visual	L	0.297629
Visual	L	0.219148
Visual	L	0.023054
Visual	L	0.167913
Visual	L	0.156438
Visual	L	0.273035
Visual	L	0.100286
Visual	L	0.202361
Visual	L	0.172461
Visual	L	0.082975
Visual	L	0.128312
Visual	L	0.049789
Visual	L	0.11781
Visual	L	0.205022
Visual	L	0.192951
Visual	L	0.147222
Visual	L	0.010529
Visual	L	0.137536
Visual	L	0.207904
Visual	L	0.188176
Visual	L	0.28844
Visual	L	0.254665
Visual	L	0.106173
Visual	L	0.121298
Visual	L	0.366742
Visual	L	0.094365
Visual	L	0.147548
Visual	L	0.135121
Visual	L	0.116296
Visual	L	0.144644
Visual	L	0.162942
Visual	L	0.125998
Visual	L	0.141547
Visual	L	0.227155
Visual	L	0.325018
Visual	L	0.214323
Visual	L	0.123284
Visual	L	0.26193
Visual	L	0.352655
Visual	L	0.2391
Visual	L	0.227059
Visual	L	0.285922
Visual	L	0.251555
Visual	L	0.131895
Visual	L	0.238683
Visual	L	0.109296
Visual	L	0.214315
Visual	L	0.215786
Visual	L	0.192481
Visual	L	0.169811
Visual	L	0.166796
Visual	L	0.075022
Visual	L	0.015816
Visual	L	0.008505
Visual	L	0.119935
Visual	L	0.084548
Visual	L	0.038744
Visual	L	0.010074
Visual	L	0.005831
Visual	L	0.031321
Visual	L	0.055445
Visual	L	0.002336
Visual	L	0.023526
Visual	L	0.018947
Visual	L	0.061374
Visual	L	0.022713
Visual	L	0.034286
Visual	L	0.219968
Visual	L	0.221527
Visual	L	0.174102
Visual	L	0.212597
Visual	L	0.113062
Visual	L	0.071899
Visual	L	0.269368
Visual	L	0.217441
Visual	L	0.072828
Visual	L	0.153219
Visual	L	0.182924
Visual	L	0.311114
Visual	L	0.136987
Visual	L	0.118731
Visual	L	0.270485
Visual	L	0.192653
Visual	L	0.130228
Visual	L	0.11909
Visual	L	0.076081
Visual	L	0.051405
Visual	R	0.275407
Visual	R	0.334459
Visual	R	0.351574
Visual	R	0.182522
Visual	R	0.344266
Visual	R	0.235842
Visual	R	0.243034
Visual	R	0.250872
Visual	R	0.17348
Visual	R	0.062028
Visual	R	0.27061
Visual	R	0.114979
Visual	R	0.230491
Visual	R	0.282049
Visual	R	0.263895
Visual	R	0.047418
Visual	R	0.193
Visual	R	0.170031
Visual	R	0.132287
Visual	R	0.17588
Visual	R	0.265111
Visual	R	0.333475
Visual	R	0.411629
Visual	R	0.01171
Visual	R	0.329802
Visual	R	0.294495
Visual	R	0.475212
Visual	R	0.416597
Visual	R	0.194058
Visual	R	0.452146
Visual	R	0.290944
Visual	R	0.298794
Visual	R	0.269994
Visual	R	0.417795
Visual	R	0.361854
Visual	R	0.193514
Visual	R	0.269338
Visual	R	0.24893
Visual	R	0.226262
Visual	R	0.243952
Visual	R	0.269994
Visual	R	0.351269
Visual	R	0.24984
Visual	R	0.275331
Visual	R	0.253579
Visual	R	0.386039
Visual	R	0.518026
Visual	R	0.365352
Visual	R	0.231581
Visual	R	0.470149
Visual	R	0.274202
Visual	R	0.08631
Visual	R	0.080956
Visual	R	0.452136
Visual	R	0.25255
Visual	R	0.421085
Visual	R	0.040009
Visual	R	0.210313
Visual	R	0.351791
Visual	R	0.24657
Visual	R	0.236667
Visual	R	0.301498
Visual	R	0.254762
Visual	R	0.272291
Visual	R	0.203334
Visual	R	0.491352
Visual	R	0.291916
Visual	R	0.281619
Visual	R	0.288177
Visual	R	0.323483
Visual	R	0.246732
Visual	R	0.190591
Visual	R	0.163741
Visual	R	0.372804
Visual	R	0.313554
Visual	R	0.463635
Visual	R	0.059998
Visual	R	0.243645
Visual	R	0.304709
Visual	R	0.269795
Visual	R	0.306894
Visual	R	0.308559
Visual	R	0.273964
Visual	R	0.283491
Visual	R	0.199611
Visual	R	0.360545
Visual	R	0.424689
Visual	R	0.343911
Visual	R	0.224982
Visual	R	0.395484
Visual	R	0.245036
Visual	R	0.186922
Visual	R	0.146035
Visual	R	0.404894
Visual	R	0.147558
Visual	R	0.187107
Visual	R	0.114778
Visual	R	0.164093
Visual	R	0.233224
Visual	R	0.216045
Visual	R	0.226282
Visual	R	0.31656
Visual	R	0.237677
Visual	R	0.204976
Visual	R	0.292611
Visual	R	0.365751
Visual	R	0.220907
Visual	R	0.404037
Visual	R	0.357959
Visual	R	0.288981
Visual	R	0.423903
Visual	R	0.230672
Visual	R	0.271639
Visual	R	0.269713
Visual	R	0.321473
Visual	R	0.394323
Visual	R	0.226939
Visual	R	0.315639
Visual	R	0.446076
Visual	R	0.215892
Visual	R	0.350389
Visual	R	0.302893
Visual	R	0.150346
Visual	R	0.261783
Visual	R	0.270505
Visual	R	0.244219
Visual	R	0.150733
Visual	R	0.445932
Visual	R	0.250074
Visual	R	0.448687
Visual	R	0.271792
Visual	R	0.213093
Visual	R	0.35651
Visual	R	0.046891
Visual	R	0.344732
Visual	R	0.492869
Visual	R	0.025395
Visual	R	0.200591
Visual	R	0.221955
Visual	R	0.18069
Visual	R	0.267822
Visual	R	0.221514
Visual	R	0.392498
Visual	R	0.265081
Visual	R	0.247536
Visual	R	0.311613
Visual	R	0.415133
Visual	R	0.384418
Visual	R	0.264013
Visual	R	0.415698
Visual	R	0.261746
Visual	R	0.311533
Visual	R	0.348364
Visual	R	0.377179
Visual	R	0.211157
Visual	R	0.202379
Visual	R	0.159293
Visual	R	0.264122
Visual	R	0.288207
Visual	R	0.199301
Visual	R	0.158706
Visual	R	0.342502
Visual	R	0.265307
Visual	R	0.163863
Visual	R	0.139819
Visual	R	0.114136
Visual	R	0.119093
Visual	R	0.331649
Visual	R	0.034784
Visual	R	0.246079
Visual	R	0.192567
Visual	R	0.060631
Visual	R	0.148984
Visual	R	0.225732
Visual	R	0.34032
Visual	R	0.421272
Visual	R	0.006475
Visual	R	0.32023
Visual	R	0.241202
Visual	R	0.166082
Visual	R	0.080932
Visual	R	0.27887
Visual	R	0.208237
Visual	R	0.030447
Visual	R	0.284089
Visual	R	0.437359
Visual	R	0.393161
Visual	R	0.321249
Visual	R	0.160843
Visual	R	0.446889
Visual	R	0.194873
Visual	R	0.359432
Visual	R	0.245694
Visual	R	0.27338
Visual	R	0.208178
Visual	R	0.156706
Visual	R	0.137686
Visual	R	0.027923
Visual	R	0.254269
Visual	R	0.176123
Visual	R	0.157091
Visual	R	0.154601
Visual	R	0.2523
Visual	R	0.182389
Visual	R	0.184171
Visual	R	0.210595
Visual	R	0.006916
Visual	R	0.348278
Visual	R	0.363194
Visual	R	0.244029
Visual	R	0.170402
Visual	R	0.24264
Visual	R	0.393938
Visual	R	0.213762
Visual	R	0.115621
Visual	R	0.455598
Visual	R	0.350683
Visual	R	0.294575
Visual	R	0.251646
Visual	R	0.322968
Visual	R	0.217921
Visual	R	0.267783
Visual	R	0.261964
Visual	R	0.210186
Visual	R	0.154311
Visual	R	0.090281
Visual	R	0.087168
Visual	R	0.274728
Visual	R	0.243437
Visual	R	0.243834
Visual	R	0.237781
Visual	R	0.175859
Visual	R	0.222751
Visual	R	0.223807
Visual	R	0.322099
Visual	R	0.368799
Visual	R	0.160975
Visual	R	0.303919
Visual	R	0.379197
Visual	R	0.261244
Visual	R	0.210128
Visual	R	0.247897
Visual	R	0.156097
Visual	R	0.199559
Visual	R	0.2379
Visual	R	0.184152
Visual	R	0.388995
Visual	R	0.243065
Visual	R	0.142374
Visual	R	0.271364
Visual	R	0.150077
Visual	R	0.194998
Visual	R	0.033914
Visual	R	0.169404
Visual	R	0.144904
Visual	R	0.172239
Visual	R	0.037796
Visual	R	0.148605
Visual	R	0.177847
Visual	R	0.156507
Visual	R	0.250779
Visual	R	0.17029
Visual	R	0.232686
Visual	R	0.204627
Visual	R	0.275436
Visual	R	0.212586
Visual	R	0.187875
Visual	R	0.255467
Visual	R	0.05179
Visual	R	0.237927
Visual	R	0.199638
Visual	R	0.226969
Visual	R	0.184444
Visual	R	0.117749
Visual	R	0.216673
Visual	R	0.092851
Visual	R	0.176002
Visual	R	0.124265
Visual	R	0.222714
Visual	R	0.151755
Visual	R	0.134328
Visual	R	0.146475
Visual	R	0.228435
Visual	R	0.183286
Visual	R	0.166294
Visual	R	0.138239
Visual	R	0.136676
Visual	R	0.215272
Visual	R	0.152506
Visual	R	0.200876
Visual	R	0.148749
Visual	R	0.194022
Visual	R	0.105405
Visual	R	0.205154
Visual	R	0.101221
Visual	R	0.042998
Visual	R	0.194841
Visual	R	0.107549
Visual	R	0.171891
Visual	R	0.258986
Visual	R	0.121269
Visual	R	0.233497
Visual	R	0.193874
Visual	R	0.179182
Visual	R	0.122001
Visual	R	0.262084
Visual	R	0.197751
Visual	R	0.215119
Visual	R	0.224845
Visual	R	0.256382
Visual	R	0.353672
Visual	R	0.192838
Visual	R	0.267124
Visual	R	0.099113
Visual	R	0.108807
Visual	R	0.034405
Visual	R	0.188451
Visual	R	0.090919
Visual	R	0.173365
Visual	R	0.344587
Visual	R	0.228229
Visual	R	0.125749
Visual	R	0.008731
Visual	R	0.157733
Visual	R	0.060964
Visual	R	0.086923
Visual	R	0.160957
Visual	R	0.089872
Visual	R	0.27591
Visual	R	0.214558
Visual	R	0.19983
Visual	R	0.224936
Visual	R	0.198273
Visual	R	0.173885
Visual	R	0.221323
Visual	R	0.294423
Visual	R	0.053557
Visual	R	0.209985
Visual	R	0.23267
Visual	R	0.170929
Visual	R	0.325277
Visual	R	0.222597
Visual	R	0.221946
Visual	R	0.180506
Visual	R	0.089885
Visual	R	0.160493
Visual	R	0.144252
Visual	R	0.102495
Visual	R	0.260337
Visual	R	0.219492
Visual	R	0.063325
Visual	R	0.200114
Visual	R	0.229417
Visual	R	0.300566
Visual	R	0.033856
Visual	R	0.264341
Visual	R	0.24463
Visual	R	0.11498
Visual	R	0.040531
Visual	R	0.208007
Visual	R	0.056523
Visual	R	0.12735
Visual	R	0.12256
Visual	R	0.078036
Visual	R	0.033214
Visual	R	0.127706
Visual	R	0.004634
Visual	R	0.130418
Visual	R	0.03639
Visual	R	0.049159
Visual	R	0.004998
Visual	R	0.118409
Visual	R	0.07811
Visual	R	0.032364
Visual	R	0.009569
Visual	R	0.008267
Visual	R	0.085335
Visual	R	0.009987
Visual	R	0.008066
Visual	R	0.045702
Visual	R	0.183051
Visual	R	0.082418
Visual	R	0.15402
Visual	R	0.143543
Visual	R	0.015044
Visual	R	0.289483
Visual	R	0.121392
Visual	R	0.205379
Visual	R	0.252613
Visual	R	0.305166
Visual	R	0.014334
Visual	R	0.175324
Visual	R	0.184518
Visual	R	0.058465
Visual	R	0.18398
Visual	R	0.157738
Visual	R	0.129484
Visual	R	0.171443
Visual	R	0.252812
Visual	R	0.123866
Somatomotor	L	0.49615
Somatomotor	L	0.104749
Somatomotor	L	0.155593
Somatomotor	L	0.182635
Somatomotor	L	0.132723
Somatomotor	L	0.213516
Somatomotor	L	0.258092
Somatomotor	L	0.361048
Somatomotor	L	0.239037
Somatomotor	L	0.19385
Somatomotor	L	0.197104
Somatomotor	L	0.068047
Somatomotor	L	0.176727
Somatomotor	L	0.003259
Somatomotor	L	0.157931
Somatomotor	L	0.206216
Somatomotor	L	0.121126
Somatomotor	L	0.139551
Somatomotor	L	0.123466
Somatomotor	L	0.017841
Somatomotor	L	0.255616
Somatomotor	L	0.118012
Somatomotor	L	0.176881
Somatomotor	L	0.047261
Somatomotor	L	0.18681
Somatomotor	L	0.172261
Somatomotor	L	0.321235
Somatomotor	L	0.192913
Somatomotor	L	0.431356
Somatomotor	L	0.04373
Somatomotor	L	0.282295
Somatomotor	L	0.016354
Somatomotor	L	0.143527
Somatomotor	L	0.130006
Somatomotor	L	0.066562
Somatomotor	L	0.166706
Somatomotor	L	0.057179
Somatomotor	L	0.139573
Somatomotor	L	0.089679
Somatomotor	L	0.034791
Somatomotor	L	0.188023
Somatomotor	L	0.204329
Somatomotor	L	0.466295
Somatomotor	L	0.26288
Somatomotor	L	0.454549
Somatomotor	L	0.21926
Somatomotor	L	0.394122
Somatomotor	L	0.267396
Somatomotor	L	0.29662
Somatomotor	L	0.162611
Somatomotor	L	0.364502
Somatomotor	L	0.133552
Somatomotor	L	0.226808
Somatomotor	L	0.046692
Somatomotor	L	0.38079
Somatomotor	L	0.159063
Somatomotor	L	0.224735
Somatomotor	L	0.047916
Somatomotor	L	0.167066
Somatomotor	L	0.177961
Somatomotor	L	0.265377
Somatomotor	L	0.17789
Somatomotor	L	0.248105
Somatomotor	L	0.226109
Somatomotor	L	0.164078
Somatomotor	L	0.017632
Somatomotor	L	0.123559
Somatomotor	L	0.314809
Somatomotor	L	0.237777
Somatomotor	L	0.100446
Somatomotor	L	0.202873
Somatomotor	L	0.198866
Somatomotor	L	0.26584
Somatomotor	L	0.162059
Somatomotor	L	0.30022
Somatomotor	L	0.010601
Somatomotor	L	0.206017
Somatomotor	L	0.134532
Somatomotor	L	0.223064
Somatomotor	L	0.099505
Somatomotor	L	0.209894
Somatomotor	L	0.224866
Somatomotor	L	0.241196
Somatomotor	L	0.316616
Somatomotor	L	0.20599
Somatomotor	L	0.264668
Somatomotor	L	0.261624
Somatomotor	L	0.224933
Somatomotor	L	0.237153
Somatomotor	L	0.271425
Somatomotor	L	0.231195
Somatomotor	L	0.191391
Somatomotor	L	0.242275
Somatomotor	L	0.229399
Somatomotor	L	0.429531
Somatomotor	L	0.21894
Somatomotor	L	0.004498
Somatomotor	L	0.308638
Somatomotor	L	0.167702
Somatomotor	L	0.159113
Somatomotor	L	0.219824
Somatomotor	L	0.250209
Somatomotor	L	0.402768
Somatomotor	L	0.081275
Somatomotor	L	0.421113
Somatomotor	L	0.257388
Somatomotor	L	0.39924
Somatomotor	L	0.228173
Somatomotor	L	0.239723
Somatomotor	L	0.226188
Somatomotor	L	0.190535
Somatomotor	L	0.263268
Somatomotor	L	0.192677
Somatomotor	L	0.264475
Somatomotor	L	0.31718
Somatomotor	L	0.283358
Somatomotor	L	0.134825
Somatomotor	L	0.239696
Somatomotor	L	0.219661
Somatomotor	L	0.147667
Somatomotor	L	0.14237
Somatomotor	L	0.237487
Somatomotor	L	0.295687
Somatomotor	L	0.235422
Somatomotor	L	0.274618
Somatomotor	L	0.330213
Somatomotor	L	0.288334
Somatomotor	L	0.192967
Somatomotor	L	0.149636
Somatomotor	L	0.211375
Somatomotor	L	0.413804
Somatomotor	L	0.224747
Somatomotor	L	0.25486
Somatomotor	L	0.254764
Somatomotor	L	0.331355
Somatomotor	L	0.231854
Somatomotor	L	0.029287
Somatomotor	L	0.10801
Somatomotor	L	0.109946
Somatomotor	L	0.114401
Somatomotor	L	0.199291
Somatomotor	L	0.166182
Somatomotor	L	0.259594
Somatomotor	L	0.25681
Somatomotor	L	0.137737
Somatomotor	L	0.059926
Somatomotor	L	0.144757
Somatomotor	L	0.22226
Somatomotor	L	0.261937
Somatomotor	L	0.246822
Somatomotor	L	0.134707
Somatomotor	L	0.167406
Somatomotor	L	0.384355
Somatomotor	L	0.259377
Somatomotor	L	0.382345
Somatomotor	L	0.151611
Somatomotor	L	0.125382
Somatomotor	L	0.133171
Somatomotor	L	0.132392
Somatomotor	L	0.134462
Somatomotor	L	0.130795
Somatomotor	L	0.018129
Somatomotor	L	0.275275
Somatomotor	L	0.121592
Somatomotor	L	0.209528
Somatomotor	L	0.105562
Somatomotor	L	0.121116
Somatomotor	L	0.09259
Somatomotor	L	0.230359
Somatomotor	L	0.208202
Somatomotor	L	0.114472
Somatomotor	L	0.229942
Somatomotor	L	0.045857
Somatomotor	L	0.100273
Somatomotor	L	0.401313
Somatomotor	L	0.205245
Somatomotor	L	0.097647
Somatomotor	L	0.097916
Somatomotor	L	0.160383
Somatomotor	L	0.032927
Somatomotor	L	0.098889
Somatomotor	L	0.103399
Somatomotor	L	0.241431
Somatomotor	L	0.137817
Somatomotor	L	0.189817
Somatomotor	L	0.059117
Somatomotor	L	0.222202
Somatomotor	L	0.172288
Somatomotor	L	0.227946
Somatomotor	L	0.275548
Somatomotor	L	0.173755
Somatomotor	L	0.1749
Somatomotor	L	0.186184
Somatomotor	L	0.354534
Somatomotor	L	0.259082
Somatomotor	L	0.254899
Somatomotor	L	0.105052
Somatomotor	L	0.159249
Somatomotor	L	0.211053
Somatomotor	L	0.077035
Somatomotor	L	0.236004
Somatomotor	L	0.193632
Somatomotor	L	0.135613
Somatomotor	L	0.177484
Somatomotor	L	0.132391
Somatomotor	L	0.117753
Somatomotor	L	0.234971
Somatomotor	L	0.074683
Somatomotor	L	0.181528
Somatomotor	L	0.249758
Somatomotor	L	0.232817
Somatomotor	L	0.173276
Somatomotor	L	0.174864
Somatomotor	L	0.261198
Somatomotor	L	0.304883
Somatomotor	L	0.259606
Somatomotor	L	0.009121
Somatomotor	L	0.230087
Somatomotor	L	0.22923
Somatomotor	L	0.138766
Somatomotor	L	0.260187
Somatomotor	L	0.185431
Somatomotor	L	0.283746
Somatomotor	L	0.438928
Somatomotor	L	0.276794
Somatomotor	L	0.022407
Somatomotor	L	0.237421
Somatomotor	L	0.133843
Somatomotor	L	0.114453
Somatomotor	L	0.097239
Somatomotor	L	0.417928
Somatomotor	L	0.096837
Somatomotor	L	0.021737
Somatomotor	L	0.223787
Somatomotor	L	0.231591
Somatomotor	L	0.152375
Somatomotor	L	0.253588
Somatomotor	L	0.149711
Somatomotor	L	0.075278
Somatomotor	L	0.147152
Somatomotor	L	0.167589
Somatomotor	L	0.197972
Somatomotor	L	0.193501
Somatomotor	L	0.164608
Somatomotor	L	0.164627
Somatomotor	L	0.160035
Somatomotor	L	0.075173
Somatomotor	L	0.206357
Somatomotor	L	0.204249
Somatomotor	L	0.11575
Somatomotor	L	0.237704
Somatomotor	L	0.080352
Somatomotor	L	0.207723
Somatomotor	L	0.216284
Somatomotor	L	0.284024
Somatomotor	L	0.185719
Somatomotor	L	0.179916
Somatomotor	L	0.183734
Somatomotor	L	0.218822
Somatomotor	L	0.009553
Somatomotor	L	0.216098
Somatomotor	L	0.168124
Somatomotor	L	0.281119
Somatomotor	L	0.079602
Somatomotor	L	0.209632
Somatomotor	L	0.141671
Somatomotor	L	0.320438
Somatomotor	L	0.088302
Somatomotor	L	0.331855
Somatomotor	L	0.21326
Somatomotor	L	0.220766
Somatomotor	L	0.177777
Somatomotor	L	0.025034
Somatomotor	L	0.340163
Somatomotor	L	0.310233
Somatomotor	L	0.141883
Somatomotor	L	0.152219
Somatomotor	L	0.190563
Somatomotor	L	0.187773
Somatomotor	L	0.171144
Somatomotor	L	0.128003
Somatomotor	L	0.151308
Somatomotor	L	0.199856
Somatomotor	L	0.033767
Somatomotor	L	0.149722
Somatomotor	L	0.160254
Somatomotor	L	0.196255
Somatomotor	L	0.09161
Somatomotor	L	0.21549
Somatomotor	L	0.156968
Somatomotor	L	0.18482
Somatomotor	L	0.061017
Somatomotor	L	0.046797
Somatomotor	L	0.229138
Somatomotor	L	0.225236
Somatomotor	L	0.091394
Somatomotor	L	0.155631
Somatomotor	L	0.221758
Somatomotor	L	0.17603
Somatomotor	L	0.136752
Somatomotor	L	0.219298
Somatomotor	L	0.169921
Somatomotor	L	0.377654
Somatomotor	L	0.229176
Somatomotor	L	0.30209
Somatomotor	L	0.031961
Somatomotor	L	0.354646
Somatomotor	L	0.158776
Somatomotor	L	0.275694
Somatomotor	L	0.221932
Somatomotor	L	0.171922
Somatomotor	L	0.191806
Somatomotor	L	0.076528
Somatomotor	L	0.175392
Somatomotor	L	0.269817
Somatomotor	L	0.095209
Somatomotor	L	0.187647
Somatomotor	L	0.171171
Somatomotor	L	0.182881
Somatomotor	L	0.128305
Somatomotor	L	0.23829
Somatomotor	L	0.18631
Somatomotor	L	0.118787
Somatomotor	L	0.238355
Somatomotor	L	0.031286
Somatomotor	L	0.120283
Somatomotor	L	0.100063
Somatomotor	L	0.327275
Somatomotor	L	0.279751
Somatomotor	L	0.177516
Somatomotor	L	0.077062
Somatomotor	L	0.173906
Somatomotor	L	0.22656
Somatomotor	L	0.105469
Somatomotor	L	0.059262
Somatomotor	L	0.04207
Somatomotor	L	0.144228
Somatomotor	L	0.138291
Somatomotor	L	0.16967
Somatomotor	L	0.095666
Somatomotor	L	0.128504
Somatomotor	L	0.090118
Somatomotor	L	0.125895
Somatomotor	L	0.216326
Somatomotor	L	0.193412
Somatomotor	L	0.130839
Somatomotor	L	0.113587
Somatomotor	L	0.128303
Somatomotor	L	0.182606
Somatomotor	L	0.043721
Somatomotor	L	0.315043
Somatomotor	L	0.069782
Somatomotor	L	0.208793
Somatomotor	L	0.043155
Somatomotor	L	0.200312
Somatomotor	L	0.20242
Somatomotor	L	0.151202
Somatomotor	L	0.191224
Somatomotor	L	0.146068
Somatomotor	L	0.140607
Somatomotor	L	0.046513
Somatomotor	L	0.031437
Somatomotor	L	0.108129
Somatomotor	L	0.031818
Somatomotor	L	0.128699
Somatomotor	L	0.032489
Somatomotor	L	0.050328
Somatomotor	L	0.20507
Somatomotor	L	0.090941
Somatomotor	L	0.098406
Somatomotor	L	0.164178
Somatomotor	L	0.070237
Somatomotor	L	0.212323
Somatomotor	L	0.062854
Somatomotor	L	0.210223
Somatomotor	L	0.218732
Somatomotor	L	0.141086
Somatomotor	L	0.089442
Somatomotor	L	0.166932
Somatomotor	L	0.016969
Somatomotor	L	0.165659
Somatomotor	L	0.144041
Somatomotor	L	0.097173
Somatomotor	L	0.166132
Somatomotor	L	0.154645
Somatomotor	L	0.075251
Somatomotor	L	0.07398
Somatomotor	L	0.138599
Somatomotor	L	0.089257
Somatomotor	L	0.127906
Somatomotor	L	0.095162
Somatomotor	L	0.148173
Somatomotor	L	0.12046
Somatomotor	L	0.053948
Somatomotor	L	0.102374
Somatomotor	L	0.128279
Somatomotor	L	0.248549
Somatomotor	L	0.046094
Somatomotor	L	0.141975
Somatomotor	L	0.089145
Somatomotor	R	0.326716
Somatomotor	R	0.032777
Somatomotor	R	0.210653
Somatomotor	R	0.155403
Somatomotor	R	0.200897
Somatomotor	R	0.271442
Somatomotor	R	0.208717
Somatomotor	R	0.281524
Somatomotor	R	0.342717
Somatomotor	R	0.249904
Somatomotor	R	0.125236
Somatomotor	R	0.149835
Somatomotor	R	0.056715
Somatomotor	R	0.15141
Somatomotor	R	0.106748
Somatomotor	R	0.151152
Somatomotor	R	0.285298
Somatomotor	R	0.130714
Somatomotor	R	0.123741
Somatomotor	R	0.015927
Somatomotor	R	0.182325
Somatomotor	R	0.142765
Somatomotor	R	0.383683
Somatomotor	R	0.126239
Somatomotor	R	0.101844
Somatomotor	R	0.214911
Somatomotor	R	0.281318
Somatomotor	R	0.184293
Somatomotor	R	0.324706
Somatomotor	R	0.32161
Somatomotor	R	0.178829
Somatomotor	R	0.13826
Somatomotor	R	0.089874
Somatomotor	R	0.244717
Somatomotor	R	0.006185
Somatomotor	R	0.186833
Somatomotor	R	0.182102
Somatomotor	R	0.204704
Somatomotor	R	0.040999
Somatomotor	R	0.094673
Somatomotor	R	0.248895
Somatomotor	R	0.276852
Somatomotor	R	0.519708
Somatomotor	R	0.323601
Somatomotor	R	0.349438
Somatomotor	R	0.306209
Somatomotor	R	0.419553
Somatomotor	R	0.092927
Somatomotor	R	0.266334
Somatomotor	R	0.232129
Somatomotor	R	0.223593
Somatomotor	R	0.403833
Somatomotor	R	0.249236
Somatomotor	R	0.250698
Somatomotor	R	0.285444
Somatomotor	R	0.190814
Somatomotor	R	0.29581
Somatomotor	R	0.250748
Somatomotor	R	0.306072
Somatomotor	R	0.263842
Somatomotor	R	0.059624
Somatomotor	R	0.107276
Somatomotor	R	0.193717
Somatomotor	R	0.195635
Somatomotor	R	0.009084
Somatomotor	R	0.190622
Somatomotor	R	0.117421
Somatomotor	R	0.217713
Somatomotor	R	0.14577
Somatomotor	R	0.222365
Somatomotor	R	0.07073
Somatomotor	R	0.041552
Somatomotor	R	0.05167
Somatomotor	R	0.118129
Somatomotor	R	0.223958
Somatomotor	R	0.182466
Somatomotor	R	0.24373
Somatomotor	R	0.085387
Somatomotor	R	0.191117
Somatomotor	R	0.082007
Somatomotor	R	0.345822
Somatomotor	R	0.389845
Somatomotor	R	0.222547
Somatomotor	R	0.247697
Somatomotor	R	0.266095
Somatomotor	R	0.236344
Somatomotor	R	0.224532
Somatomotor	R	0.114888
Somatomotor	R	0.211856
Somatomotor	R	0.171071
Somatomotor	R	0.118099
Somatomotor	R	0.196767
Somatomotor	R	0.139657
Somatomotor	R	0.205298
Somatomotor	R	0.263034
Somatomotor	R	0.090042
Somatomotor	R	0.205247
Somatomotor	R	0.058452
Somatomotor	R	0.093614
Somatomotor	R	0.115266
Somatomotor	R	0.162946
Somatomotor	R	0.130745
Somatomotor	R	0.349703
Somatomotor	R	0.264117
Somatomotor	R	0.059858
Somatomotor	R	0.323865
Somatomotor	R	0.338401
Somatomotor	R	0.217853
Somatomotor	R	0.35109
Somatomotor	R	0.196003
Somatomotor	R	0.262931
Somatomotor	R	0.26981
Somatomotor	R	0.155634
Somatomotor	R	0.331241
Somatomotor	R	0.319881
Somatomotor	R	0.066508
Somatomotor	R	0.184764
Somatomotor	R	0.238004
Somatomotor	R	0.182792
Somatomotor	R	0.146011
Somatomotor	R	0.272066
Somatomotor	R	0.376516
Somatomotor	R	0.372127
Somatomotor	R	0.279978
Somatomotor	R	0.423094
Somatomotor	R	0.383908
Somatomotor	R	0.422834
Somatomotor	R	0.227795
Somatomotor	R	0.127198
Somatomotor	R	0.266994
Somatomotor	R	0.333428
Somatomotor	R	0.379091
Somatomotor	R	0.274375
Somatomotor	R	0.273963
Somatomotor	R	0.449143
Somatomotor	R	0.26378
Somatomotor	R	0.139738
Somatomotor	R	0.203493
Somatomotor	R	0.130429
Somatomotor	R	0.152721
Somatomotor	R	0.244083
Somatomotor	R	0.264245
Somatomotor	R	0.229662
Somatomotor	R	0.209585
Somatomotor	R	0.171913
Somatomotor	R	0.142615
Somatomotor	R	0.225169
Somatomotor	R	0.147046
Somatomotor	R	0.39478
Somatomotor	R	0.039127
Somatomotor	R	0.419217
Somatomotor	R	0.338812
Somatomotor	R	0.29536
Somatomotor	R	0.327186
Somatomotor	R	0.335576
Somatomotor	R	0.178561
Somatomotor	R	0.126541
Somatomotor	R	0.199521
Somatomotor	R	0.016051
Somatomotor	R	0.181097
Somatomotor	R	0.314786
Somatomotor	R	0.300017
Somatomotor	R	0.228801
Somatomotor	R	0.015397
Somatomotor	R	0.215892
Somatomotor	R	0.238604
Somatomotor	R	0.101307
Somatomotor	R	0.083281
Somatomotor	R	0.057059
Somatomotor	R	0.05779
Somatomotor	R	0.03914
Somatomotor	R	0.200313
Somatomotor	R	0.035793
Somatomotor	R	0.200674
Somatomotor	R	0.366228
Somatomotor	R	0.16231
Somatomotor	R	0.017933
Somatomotor	R	0.205818
Somatomotor	R	0.18853
Somatomotor	R	0.112851
Somatomotor	R	0.147633
Somatomotor	R	0.171631
Somatomotor	R	0.26343
Somatomotor	R	0.403663
Somatomotor	R	0.090289
Somatomotor	R	0.14526
Somatomotor	R	0.243197
Somatomotor	R	0.188718
Somatomotor	R	0.368375
Somatomotor	R	0.153681
Somatomotor	R	0.318464
Somatomotor	R	0.235544
Somatomotor	R	0.260832
Somatomotor	R	0.240928
Somatomotor	R	0.380344
Somatomotor	R	0.230489
Somatomotor	R	0.188708
Somatomotor	R	0.225977
Somatomotor	R	0.167786
Somatomotor	R	0.176089
Somatomotor	R	0.222955
Somatomotor	R	0.114589
Somatomotor	R	0.173777
Somatomotor	R	0.300189
Somatomotor	R	0.175945
Somatomotor	R	0.193569
Somatomotor	R	0.161112
Somatomotor	R	0.185353
Somatomotor	R	0.251693
Somatomotor	R	0.198663
Somatomotor	R	0.227196
Somatomotor	R	0.243565
Somatomotor	R	0.086302
Somatomotor	R	0.248567
Somatomotor	R	0.269358
Somatomotor	R	0.18082
Somatomotor	R	0.127266
Somatomotor	R	0.1631
Somatomotor	R	0.227088
Somatomotor	R	0.160915
Somatomotor	R	0.152749
Somatomotor	R	0.158412
Somatomotor	R	0.072247
Somatomotor	R	0.198888
Somatomotor	R	0.133162
Somatomotor	R	0.079467
Somatomotor	R	0.218358
Somatomotor	R	0.262724
Somatomotor	R	0.004453
Somatomotor	R	0.250055
Somatomotor	R	0.055058
Somatomotor	R	0.187367
Somatomotor	R	0.186162
Somatomotor	R	0.104181
Somatomotor	R	0.081389
Somatomotor	R	0.219123
Somatomotor	R	0.039104
Somatomotor	R	0.175076
Somatomotor	R	0.20773
Somatomotor	R	0.011811
Somatomotor	R	0.119124
Somatomotor	R	0.160913
Somatomotor	R	0.275673
Somatomotor	R	0.162923
Somatomotor	R	0.141665
Somatomotor	R	0.223138
Somatomotor	R	0.31488
Somatomotor	R	0.023199
Somatomotor	R	0.275998
Somatomotor	R	0.268392
Somatomotor	R	0.285845
Somatomotor	R	0.263264
Somatomotor	R	0.24158
Somatomotor	R	0.252168
Somatomotor	R	0.278458
Somatomotor	R	0.18216
Somatomotor	R	0.003704
Somatomotor	R	0.224613
Somatomotor	R	0.204818
Somatomotor	R	0.050471
Somatomotor	R	0.255611
Somatomotor	R	0.175411
Somatomotor	R	0.357778
Somatomotor	R	0.351876
Somatomotor	R	0.04443
Somatomotor	R	0.207658
Somatomotor	R	0.053295
Somatomotor	R	0.317961
Somatomotor	R	0.355588
Somatomotor	R	0.188772
Somatomotor	R	0.182193
Somatomotor	R	0.181503
Somatomotor	R	0.169438
Somatomotor	R	0.109798
Somatomotor	R	0.221406
Somatomotor	R	0.055111
Somatomotor	R	0.05878
Somatomotor	R	0.0629
Somatomotor	R	0.094908
Somatomotor	R	0.10937
Somatomotor	R	0.132412
Somatomotor	R	0.108211
Somatomotor	R	0.142271
Somatomotor	R	0.165439
Somatomotor	R	0.126316
Somatomotor	R	0.199616
Somatomotor	R	0.089722
Somatomotor	R	0.08824
Somatomotor	R	0.131234
Somatomotor	R	0.105106
Somatomotor	R	0.00174
Somatomotor	R	0.010198
Somatomotor	R	0.035616
Somatomotor	R	0.065597
Somatomotor	R	0.074169
Somatomotor	R	0.07419
Somatomotor	R	0.103553
Somatomotor	R	0.202202
Somatomotor	R	0.230008
Somatomotor	R	0.07077
Somatomotor	R	0.229205
Somatomotor	R	0.185689
Somatomotor	R	0.215135
Somatomotor	R	0.262382
Somatomotor	R	0.135798
Somatomotor	R	0.23111
Somatomotor	R	0.275177
Somatomotor	R	0.187122
Somatomotor	R	0.152694
Somatomotor	R	0.197862
Somatomotor	R	0.275314
Somatomotor	R	0.062575
Somatomotor	R	0.044844
Somatomotor	R	0.280993
Somatomotor	R	0.235364
Somatomotor	R	0.14811
Somatomotor	R	0.003588
Somatomotor	R	0.092209
Somatomotor	R	0.005203
Somatomotor	R	0.10543
Somatomotor	R	0.166924
Somatomotor	R	0.228625
Somatomotor	R	0.073865
Somatomotor	R	0.063693
Somatomotor	R	0.200343
Somatomotor	R	0.083259
Somatomotor	R	0.11875
Somatomotor	R	0.108374
Somatomotor	R	0.271394
Somatomotor	R	0.024921
Somatomotor	R	0.036689
Somatomotor	R	0.190785
Somatomotor	R	0.17349
Somatomotor	R	0.215757
Somatomotor	R	0.097426
Somatomotor	R	0.126304
Somatomotor	R	0.23011
Somatomotor	R	0.053319
Somatomotor	R	0.094977
Somatomotor	R	0.064883
Somatomotor	R	0.243604
Somatomotor	R	0.254051
Somatomotor	R	0.072643
Somatomotor	R	0.174461
Somatomotor	R	0.204038
Somatomotor	R	0.052713
Somatomotor	R	0.017225
Somatomotor	R	0.145073
Somatomotor	R	0.082166
Somatomotor	R	0.161371
Somatomotor	R	0.156763
Somatomotor	R	0.144058
Somatomotor	R	0.221137
Somatomotor	R	0.155507
Somatomotor	R	0.095339
Somatomotor	R	0.157942
Somatomotor	R	0.164202
Somatomotor	R	0.179742
Somatomotor	R	0.204459
Somatomotor	R	0.044693
Somatomotor	R	0.121736
Somatomotor	R	0.128852
Somatomotor	R	0.007774
Somatomotor	R	0.129774
Somatomotor	R	0.15912
Somatomotor	R	0.02412
Somatomotor	R	0.147663
Somatomotor	R	0.076203
Somatomotor	R	0.221654
Somatomotor	R	0.042252
Somatomotor	R	0.14976
Somatomotor	R	0.120208
Somatomotor	R	0.128035
Somatomotor	R	0.169876
Somatomotor	R	0.25904
Somatomotor	R	0.094734
Somatomotor	R	0.004239
Somatomotor	R	0.067125
Somatomotor	R	0.107735
Somatomotor	R	0.001695
Somatomotor	R	0.238182
Somatomotor	R	0.208579
Somatomotor	R	0.051263
Somatomotor	R	0.158152
Somatomotor	R	0.120131
Somatomotor	R	0.101946
Somatomotor	R	0.035383
Somatomotor	R	0.09939
Somatomotor	R	0.049408
Somatomotor	R	0.036136
Somatomotor	R	0.095887
Somatomotor	R	0.14377
Somatomotor	R	0.10251
Somatomotor	R	0.163346
Somatomotor	R	0.125934
Somatomotor	R	0.008943
Somatomotor	R	0.115636
Somatomotor	R	0.126446
Somatomotor	R	0.202905
Somatomotor	R	0.063298
Dorsal Attention	L	0.190218
Dorsal Attention	L	0.280138
Dorsal Attention	L	0.106173
Dorsal Attention	L	0.057549
Dorsal Attention	L	0.261327
Dorsal Attention	L	0.192596
Dorsal Attention	L	0.035939
Dorsal Attention	L	0.335983
Dorsal Attention	L	0.202372
Dorsal Attention	L	0.203601
Dorsal Attention	L	0.143298
Dorsal Attention	L	0.22366
Dorsal Attention	L	0.104683
Dorsal Attention	L	0.350045
Dorsal Attention	L	0.132356
Dorsal Attention	L	0.196187
Dorsal Attention	L	0.217852
Dorsal Attention	L	0.126288
Dorsal Attention	L	0.259803
Dorsal Attention	L	0.214853
Dorsal Attention	L	0.490904
Dorsal Attention	L	0.345623
Dorsal Attention	L	0.016843
Dorsal Attention	L	0.437883
Dorsal Attention	L	0.38903
Dorsal Attention	L	0.37282
Dorsal Attention	L	0.352499
Dorsal Attention	L	0.343197
Dorsal Attention	L	0.44124
Dorsal Attention	L	0.246658
Dorsal Attention	L	0.315628
Dorsal Attention	L	0.375907
Dorsal Attention	L	0.256872
Dorsal Attention	L	0.411749
Dorsal Attention	L	0.41393
Dorsal Attention	L	0.264118
Dorsal Attention	L	0.193814
Dorsal Attention	L	0.228897
Dorsal Attention	L	0.215877
Dorsal Attention	L	0.153652
Dorsal Attention	L	0.266216
Dorsal Attention	L	0.381245
Dorsal Attention	L	0.280714
Dorsal Attention	L	0.372269
Dorsal Attention	L	0.333733
Dorsal Attention	L	0.168268
Dorsal Attention	L	0.24896
Dorsal Attention	L	0.248565
Dorsal Attention	L	0.275898
Dorsal Attention	L	0.339127
Dorsal Attention	L	0.262102
Dorsal Attention	L	0.360422
Dorsal Attention	L	0.414689
Dorsal Attention	L	0.207637
Dorsal Attention	L	0.17374
Dorsal Attention	L	0.244276
Dorsal Attention	L	0.111438
Dorsal Attention	L	0.129589
Dorsal Attention	L	0.23202
Dorsal Attention	L	0.077094
Dorsal Attention	L	0.196865
Dorsal Attention	L	0.250007
Dorsal Attention	L	0.216637
Dorsal Attention	L	0.056292
Dorsal Attention	L	0.285062
Dorsal Attention	L	0.139233
Dorsal Attention	L	0.297834
Dorsal Attention	L	0.234434
Dorsal Attention	L	0.196317
Dorsal Attention	L	0.37625
Dorsal Attention	L	0.156131
Dorsal Attention	L	0.367487
Dorsal Attention	L	0.259485
Dorsal Attention	L	0.140573
Dorsal Attention	L	0.290667
Dorsal Attention	L	0.167323
Dorsal Attention	L	0.041326
Dorsal Attention	L	0.141884
Dorsal Attention	L	0.272901
Dorsal Attention	L	0.007048
Dorsal Attention	L	0.192696
Dorsal Attention	L	0.338736
Dorsal Attention	L	0.039307
Dorsal Attention	L	0.181353
Dorsal Attention	L	0.214341
Dorsal Attention	L	0.231836
Dorsal Attention	L	0.202344
Dorsal Attention	L	0.247659
Dorsal Attention	L	0.190539
Dorsal Attention	L	0.023759
Dorsal Attention	L	0.159728
Dorsal Attention	L	0.276514
Dorsal Attention	L	0.326061
Dorsal Attention	L	0.199335
Dorsal Attention	L	0.204599
Dorsal Attention	L	0.123344
Dorsal Attention	L	0.201967
Dorsal Attention	L	0.162019
Dorsal Attention	L	0.302416
Dorsal Attention	L	0.074543
Dorsal Attention	L	0.438484
Dorsal Attention	L	0.233663
Dorsal Attention	L	0.244651
Dorsal Attention	L	0.512439
Dorsal Attention	L	0.438108
Dorsal Attention	L	0.296904
Dorsal Attention	L	0.416507
Dorsal Attention	L	0.246908
Dorsal Attention	L	0.280647
Dorsal Attention	L	0.210674
Dorsal Attention	L	0.253307
Dorsal Attention	L	0.22372
Dorsal Attention	L	0.335515
Dorsal Attention	L	0.266222
Dorsal Attention	L	0.275269
Dorsal Attention	L	0.352039
Dorsal Attention	L	0.304829
Dorsal Attention	L	0.203094
Dorsal Attention	L	0.330509
Dorsal Attention	L	0.138842
Dorsal Attention	L	0.404134
Dorsal Attention	L	0.255822
Dorsal Attention	L	0.190531
Dorsal Attention	L	0.294384
Dorsal Attention	L	0.4458
Dorsal Attention	L	0.314028
Dorsal Attention	L	0.288415
Dorsal Attention	L	0.407615
Dorsal Attention	L	0.313968
Dorsal Attention	L	0.408465
Dorsal Attention	L	0.422846
Dorsal Attention	L	0.250613
Dorsal Attention	L	0.276823
Dorsal Attention	L	0.219077
Dorsal Attention	L	0.202594
Dorsal Attention	L	0.068139
Dorsal Attention	L	0.218666
Dorsal Attention	L	0.142715
Dorsal Attention	L	0.232936
Dorsal Attention	L	0.006216
Dorsal Attention	L	0.226772
Dorsal Attention	L	0.212745
Dorsal Attention	L	0.324615
Dorsal Attention	L	0.458276
Dorsal Attention	L	0.245356
Dorsal Attention	L	0.259338
Dorsal Attention	L	0.216443
Dorsal Attention	L	0.235626
Dorsal Attention	L	0.281708
Dorsal Attention	L	0.167713
Dorsal Attention	L	0.295903
Dorsal Attention	L	0.31365
Dorsal Attention	L	0.287182
Dorsal Attention	L	0.477729
Dorsal Attention	L	0.175684
Dorsal Attention	L	0.040031
Dorsal Attention	L	0.163531
Dorsal Attention	L	0.131477
Dorsal Attention	L	0.298029
Dorsal Attention	L	0.112223
Dorsal Attention	L	0.097971
Dorsal Attention	L	0.235776
Dorsal Attention	L	0.211128
Dorsal Attention	L	0.101582
Dorsal Attention	L	0.406889
Dorsal Attention	L	0.24835
Dorsal Attention	L	0.100347
Dorsal Attention	L	0.201879
Dorsal Attention	L	0.44051
Dorsal Attention	L	0.159475
Dorsal Attention	L	0.153068
Dorsal Attention	L	0.278528
Dorsal Attention	L	0.083411
Dorsal Attention	L	0.238601
Dorsal Attention	L	0.254557
Dorsal Attention	L	0.041618
Dorsal Attention	L	0.0367
Dorsal Attention	L	0.225244
Dorsal Attention	L	0.115735
Dorsal Attention	L	0.130422
Dorsal Attention	L	0.188267
Dorsal Attention	L	0.165519
Dorsal Attention	L	0.086446
Dorsal Attention	L	0.112051
Dorsal Attention	L	0.093581
Dorsal Attention	L	0.010667
Dorsal Attention	L	0.011382
Dorsal Attention	L	0.046992
Dorsal Attention	L	0.32912
Dorsal Attention	L	0.199833
Dorsal Attention	L	0.204684
Dorsal Attention	L	0.179262
Dorsal Attention	L	0.198754
Dorsal Attention	L	0.343185
Dorsal Attention	L	0.09511
Dorsal Attention	L	0.09074
Dorsal Attention	L	0.065258
Dorsal Attention	L	0.071539
Dorsal Attention	L	0.061218
Dorsal Attention	L	0.071552
Dorsal Attention	L	0.370776
Dorsal Attention	L	0.193583
Dorsal Attention	L	0.23004
Dorsal Attention	L	0.359488
Dorsal Attention	L	0.111905
Dorsal Attention	L	0.253719
Dorsal Attention	L	0.175688
Dorsal Attention	L	0.236655
Dorsal Attention	L	0.368498
Dorsal Attention	L	0.191767
Dorsal Attention	L	0.244632
Dorsal Attention	L	0.239504
Dorsal Attention	L	0.366004
Dorsal Attention	L	0.29848
Dorsal Attention	L	0.308171
Dorsal Attention	L	0.133415
Dorsal Attention	L	0.280263
Dorsal Attention	L	0.117592
Dorsal Attention	L	0.327862
Dorsal Attention	L	0.126604
Dorsal Attention	L	0.307305
Dorsal Attention	L	0.175333
Dorsal Attention	L	0.199262
Dorsal Attention	L	0.364496
Dorsal Attention	L	0.292608
Dorsal Attention	L	0.179033
Dorsal Attention	L	0.183575
Dorsal Attention	L	0.172742
Dorsal Attention	L	0.330386
Dorsal Attention	L	0.170547
Dorsal Attention	L	0.177028
Dorsal Attention	L	0.176129
Dorsal Attention	L	0.251015
Dorsal Attention	L	0.135233
Dorsal Attention	L	0.158412
Dorsal Attention	L	0.089297
Dorsal Attention	L	0.209805
Dorsal Attention	L	0.179563
Dorsal Attention	L	0.158225
Dorsal Attention	L	0.009378
Dorsal Attention	L	0.28635
Dorsal Attention	L	0.266779
Dorsal Attention	L	0.325798
Dorsal Attention	L	0.203118
Dorsal Attention	L	0.41187
Dorsal Attention	L	0.414292
Dorsal Attention	L	0.389923
Dorsal Attention	L	0.374129
Dorsal Attention	L	0.303137
Dorsal Attention	L	0.240418
Dorsal Attention	L	0.110116
Dorsal Attention	L	0.283475
Dorsal Attention	L	0.389987
Dorsal Attention	L	0.35718
Dorsal Attention	L	0.311664
Dorsal Attention	L	0.271214
Dorsal Attention	L	0.03612
Dorsal Attention	L	0.244401
Dorsal Attention	L	0.18792
Dorsal Attention	L	0.0849
Dorsal Attention	L	0.224826
Dorsal Attention	L	0.208772
Dorsal Attention	L	0.305786
Dorsal Attention	L	0.343349
Dorsal Attention	L	0.261419
Dorsal Attention	L	0.258475
Dorsal Attention	L	0.15923
Dorsal Attention	L	0.192651
Dorsal Attention	L	0.230629
Dorsal Attention	L	0.13935
Dorsal Attention	L	0.159349
Dorsal Attention	L	0.20916
Dorsal Attention	L	0.220492
Dorsal Attention	L	0.230963
Dorsal Attention	L	0.143054
Dorsal Attention	L	0.002377
Dorsal Attention	L	0.239769
Dorsal Attention	L	0.018683
Dorsal Attention	L	0.0335
Dorsal Attention	L	0.041772
Dorsal Attention	L	0.16936
Dorsal Attention	L	0.113582
Dorsal Attention	L	0.160177
Dorsal Attention	L	0.388551
Dorsal Attention	L	0.314029
Dorsal Attention	L	0.192058
Dorsal Attention	L	0.147129
Dorsal Attention	L	0.169256
Dorsal Attention	L	0.287032
Dorsal Attention	L	0.097396
Dorsal Attention	L	0.195205
Dorsal Attention	L	0.220257
Dorsal Attention	L	0.255673
Dorsal Attention	L	0.113594
Dorsal Attention	L	0.240597
Dorsal Attention	L	0.128737
Dorsal Attention	L	0.236416
Dorsal Attention	L	0.104443
Dorsal Attention	L	0.148475
Dorsal Attention	L	0.183503
Dorsal Attention	L	0.350424
Dorsal Attention	L	0.22201
Dorsal Attention	L	0.20618
Dorsal Attention	L	0.346996
Dorsal Attention	L	0.247624
Dorsal Attention	L	0.192388
Dorsal Attention	L	0.20032
Dorsal Attention	L	0.185688
Dorsal Attention	L	0.317464
Dorsal Attention	L	0.176943
Dorsal Attention	L	0.173668
Dorsal Attention	L	0.224125
Dorsal Attention	L	0.225422
Dorsal Attention	L	0.260246
Dorsal Attention	L	0.342358
Dorsal Attention	L	0.192056
Dorsal Attention	L	0.167068
Dorsal Attention	L	0.234615
Dorsal Attention	L	0.219957
Dorsal Attention	L	0.205667
Dorsal Attention	L	0.344381
Dorsal Attention	L	0.208706
Dorsal Attention	L	0.275651
Dorsal Attention	L	0.327305
Dorsal Attention	L	0.19437
Dorsal Attention	L	0.283375
Dorsal Attention	L	0.235646
Dorsal Attention	L	0.426252
Dorsal Attention	L	0.409735
Dorsal Attention	L	0.080992
Dorsal Attention	L	0.127847
Dorsal Attention	L	0.14015
Dorsal Attention	L	0.322246
Dorsal Attention	L	0.142664
Dorsal Attention	L	0.347876
Dorsal Attention	L	0.1798
Dorsal Attention	L	0.215608
Dorsal Attention	L	0.027698
Dorsal Attention	L	0.11997
Dorsal Attention	L	0.057617
Dorsal Attention	L	0.207837
Dorsal Attention	L	0.030068
Dorsal Attention	L	0.161749
Dorsal Attention	L	0.35668
Dorsal Attention	L	0.239034
Dorsal Attention	L	0.229784
Dorsal Attention	L	0.026268
Dorsal Attention	L	0.101988
Dorsal Attention	L	0.122002
Dorsal Attention	L	0.107798
Dorsal Attention	L	0.060849
Dorsal Attention	L	0.287298
Dorsal Attention	L	0.164318
Dorsal Attention	L	0.105211
Dorsal Attention	L	0.126109
Dorsal Attention	L	0.045379
Dorsal Attention	L	0.178558
Dorsal Attention	L	0.137042
Dorsal Attention	L	0.243129
Dorsal Attention	L	0.03846
Dorsal Attention	L	0.138687
Dorsal Attention	L	0.1302
Dorsal Attention	L	0.146474
Dorsal Attention	L	0.063351
Dorsal Attention	L	0.108847
Dorsal Attention	L	0.01291
Dorsal Attention	L	0.141143
Dorsal Attention	L	0.149454
Dorsal Attention	L	0.089183
Dorsal Attention	L	0.016875
Dorsal Attention	L	0.170179
Dorsal Attention	L	0.002651
Dorsal Attention	L	0.086402
Dorsal Attention	L	0.086351
Dorsal Attention	L	0.055345
Dorsal Attention	L	0.115699
Dorsal Attention	L	0.022666
Dorsal Attention	L	0.021725
Dorsal Attention	L	0.126738
Dorsal Attention	L	0.182204
Dorsal Attention	L	0.107198
Dorsal Attention	L	0.056203
Dorsal Attention	L	0.135068
Dorsal Attention	L	0.208621
Dorsal Attention	L	0.220835
Dorsal Attention	L	0.125689
Dorsal Attention	L	0.094913
Dorsal Attention	L	0.219031
Dorsal Attention	L	0.169094
Dorsal Attention	L	0.148223
Dorsal Attention	L	0.092734
Dorsal Attention	L	0.088924
Dorsal Attention	L	0.023392
Dorsal Attention	L	0.104971
Dorsal Attention	L	0.018283
Dorsal Attention	L	0.052985
Dorsal Attention	L	0.041342
Dorsal Attention	L	0.128415
Dorsal Attention	L	0.07422
[truncated: 3,601 more rows]

## Sheet: h
Brain_Region	Heritability_h2
LH_missing
LH_bankssts	0.277567
LH_caudalanteriorcingulate	0.272221
LH_caudalmiddlefrontal	0.39539
LH_cuneus	0.397867
LH_entorhinal	0.193478
LH_fusiform	0.090733
LH_inferiorparietal	0.413009
LH_inferiortemporal	0.267319
LH_isthmuscingulate	0.396594
LH_lateraloccipital	0.429812
LH_lateralorbitofrontal	0.288095
LH_lingual	0.167755
LH_medialorbitofrontal	0.295907
LH_middletemporal	0.185616
LH_parahippocampal	0.247593
LH_paracentral	0.046418
LH_parsopercularis	0.166872
LH_parsorbitalis	0.243463
LH_parstriangularis	0.259461
LH_pericalcarine	0.187466
LH_postcentral	0.09616
LH_posteriorcingulate	0.269144
LH_precentral	0.106547
LH_precuneus	0.309233
LH_rostralanteriorcingulat	0.242271
LH_rostralmiddlefrontal	0.356823
LH_superiorfrontal	0.390648
LH_superiorparietal	0.116003
LH_superiortemporal	0.427924
LH_supramarginal	0.362273
LH_frontalpole	0.190765
LH_temporalpole	0.164635
LH_transversetemporal	0.260696
LH_insula	0.268551
RH_missing
RH_bankssts	0.008708
RH_caudalanteriorcingulate	0.28007
RH_caudalmiddlefrontal	0.323985
RH_cuneus	0.322892
RH_entorhinal	0.256945
RH_fusiform	0.231171
RH_inferiorparietal	0.329341
RH_inferiortemporal	0.145639
RH_isthmuscingulate	0.200763
RH_lateraloccipital	0.364727
RH_lateralorbitofrontal	0.163074
RH_lingual	0.115856
RH_medialorbitofrontal	0.341346
RH_middletemporal	0.233467
RH_parahippocampal	0.404382
RH_paracentral	0.09875
RH_parsopercularis	0.180431
RH_parsorbitalis	0.201167
RH_parstriangularis	0.297971
RH_pericalcarine	0.194483
RH_postcentral	0.042424
RH_posteriorcingulate	0.478068
RH_precentral	0.25178
RH_precuneus	0.235619
RH_rostralanteriorcingulat	0.283665
RH_rostralmiddlefrontal	0.395497
RH_superiorfrontal	0.522566
RH_superiorparietal	0.23411
RH_superiortemporal	0.439528
RH_supramarginal	0.315351
RH_frontalpole	0.312546
RH_temporalpole	0.165831
RH_transversetemporal	0.268954
RH_insula	0.405663

## Sheet: i
Brain_Region	Coupling_Pair_1	Coupling_Pair_2	Coupling_Pair_3	Coupling_Pair_4	Coupling_Pair_5	Coupling_Pair_6	Coupling_Pair_7	Coupling_Pair_8	Coupling_Pair_9	Coupling_Pair_10	Coupling_Pair_11	Coupling_Pair_12	Coupling_Pair_13	Coupling_Pair_14	Coupling_Pair_15	Coupling_Pair_16	Coupling_Pair_17	Coupling_Pair_18	Coupling_Pair_19	Coupling_Pair_20	Coupling_Pair_21	Coupling_Pair_22	Coupling_Pair_23	Coupling_Pair_24	Coupling_Pair_25	Coupling_Pair_26	Coupling_Pair_27	Coupling_Pair_28	Coupling_Pair_29	Coupling_Pair_30	Coupling_Pair_31	Coupling_Pair_32	Coupling_Pair_33	Coupling_Pair_34	Coupling_Pair_35	Coupling_Pair_36	Coupling_Pair_37	Coupling_Pair_38	Coupling_Pair_39	Coupling_Pair_40	Coupling_Pair_41	Coupling_Pair_42	Coupling_Pair_43	Coupling_Pair_44	Coupling_Pair_45	Coupling_Pair_46	Coupling_Pair_47	Coupling_Pair_48	Coupling_Pair_49
LH_bankssts	0.277567	0.132436	0.371858	0.407767	0.26632	0.418308	0.166812	0.263254	0.327064	0.212081	0.411939	0.229938	0.252605	0.231249	0.188253	0.278844	0.348785	0.138493	0.135298	0.245309	0.255957	0.413629	0.284067	0.254313	0.321242	0.355107	0.236793	0.18487	0.471415	0.226643	0.213598	0.057777	0.335189	0.103538	0.181136	0.172567	0.195456	0.234772	0.006774	0.168676	0.135521	0.21817	0.19026	0.19384	0.251212	0.207037	0.115789	0.106177	0.218558
LH_caudalanteriorcingulate	0.272221	0.268797	0.13289	0.384613	0.186072	0.19575	0.177165	0.344969	0.260638	0.118199	0.076529	0.171972	0.16688	0.220676	0.188979	0.187637	0.169535	0.051795	0.191096	0.130482	0.409396	0.114242	0.297441	0.257203	0.263855	0.255476	0.278231	0.186711	0.16551	0.268658	0.24173	0.243038	0.247641	0.333484	0.216645	0.185882	0.226388	0.093269	0.004994	0.146563	0.299328	0.283443	0.215067	0.320468	0.283093	0.20601	0.194503	0.446208	0.277721
LH_caudalmiddlefrontal	0.39539	0.379948	0.381853	0.416779	0.276956	0.454873	0.300032	0.327468	0.312276	0.250941	0.308809	0.248705	0.119114	0.306595	0.373356	0.214006	0.378442	0.124354	0.287523	0.239025	0.187301	0.206215	0.325196	0.264857	0.124912	0.086804	0.284341	0.05443	0.368872	0.062014	0.150258	0.098454	0.021346	0.015958	0.232029	0.036035	0.025769	0.261279	0.277639	0.218021	0.242174	0.192024	0.284129	0.222373	0.240566	0.270041	0.44248	0.106745	0.177897
LH_cuneus	0.397867	0.145139	0.267566	0.274973	0.348534	0.318725	0.307079	0.268816	0.38721	0.253408	0.388055	0.217014	0.28184	0.292834	0.208104	0.29045	0.208006	0.127655	0.146355	0.14874	0.374622	0.150763	0.329626	0.215668	0.397722	0.290634	0.327473	0.220063	0.399753	0.245365	0.425448	0.239056	0.208526	0.248769	0.205081	0.251805	0.238753	0.172007	0.109008	0.134213	0.344954	0.174694	0.298219	0.25187	0.392319	0.298966	0.291701	0.332177	0.320284
LH_entorhinal	0.193478	0.204947	0.178448	0.097806	0.208017	0.209797	0.209336	0.20044	0.211777	0.213365	0.215592	0.05114	0.180883	0.145768	0.044241	0.175715	0.190879	0.153939	0.089766	0.145551	0.143981	0.163203	0.16884	0.140036	0.149461	0.151517	0.1478	0.13581	0.140351	0.016901	0.131432	0.104566	0.243919	0.130175	0.125282	0.074617	0.100535	0.003582	0.156242	0.013715	0.235631	0.243878	0.220975	0.111783	0.238014	0.240432	0.23151	0.242073	0.246842
LH_fusiform	0.090733	0.131147	0.326654	0.14777	0.444891	0.335623	0.197152	0.370811	0.23441	0.240719	0.170728	0.228427	0.44262	0.480132	0.157914	0.249456	0.355258	0.061263	0.100082	0.230005	0.163686	0.140337	0.260349	0.248106	0.23154	0.140046	0.216837	0.151699	0.157485	0.19404	0.251032	0.219233	0.443072	0.431057	0.063135	0.137413	0.247065	0.132602	0.206689	0.198016	0.317562	0.33653	0.275922	0.2583	0.340903	0.286011	0.365044	0.380635	0.262997
LH_inferiorparietal	0.413009	0.353142	0.333372	0.405088	0.227233	0.34273	0.319394	0.334395	0.172251	0.360581	0.54787	0.306732	0.067662	0.169766	0.231892	0.264493	0.188081	0.224728	0.303822	0.135206	0.422092	0.283759	0.327039	0.173142	0.020825	0.351795	0.349585	0.313129	0.411037	0.312917	0.294988	0.245915	0.283292	0.249862	0.444165	0.108489	0.263044	0.297628	0.237944	0.061814	0.292469	0.354769	0.199489	0.14626	0.210238	0.303922	0.385071	0.207483	0.045191
LH_inferiortemporal	0.267319	0.314191	0.25473	0.248489	0.264084	0.251469	0.164511	0.224325	0.288394	0.047121	0.154551	0.271741	0.181719	0.236391	0.220119	0.187274	0.211614	0.117774	0.093367	0.257427	0.278969	0.316921	0.302844	0.395136	0.288189	0.101481	0.233499	0.237373	0.247896	0.3233	0.309016	0.328338	0.154265	0.161704	0.33076	0.190514	0.189554	0.30598	0.256602	0.08034	0.44033	0.347777	0.296852	0.34565	0.276187	0.321517	0.259519	0.40643	0.134742
LH_isthmuscingulate	0.396594	0.33906	0.146779	0.437321	0.286234	0.387692	0.247192	0.288636	0.307183	0.329459	0.400779	0.295122	0.284864	0.386476	0.169259	0.233954	0.265796	0.22669	0.06966	0.031481	0.315941	0.417522	0.38568	0.058682	0.27566	0.316607	0.264059	0.199141	0.280067	0.174378	0.156001	0.180188	0.283905	0.17855	0.384519	0.243928	0.286928	0.174732	0.197039	0.173392	0.172666	0.161245	0.134923	0.162713	0.166387	0.208362	0.196194	0.217037	0.20505
LH_lateraloccipital	0.429812	0.348858	0.277219	0.310353	0.29841	0.252994	0.359335	0.301734	0.391688	0.091305	0.364977	0.27106	0.282842	0.3591	0.20504	0.379778	0.240139	0.177674	0.112538	0.083458	0.416977	0.37769	0.295319	0.363326	0.265496	0.22181	0.48467	0.298088	0.425243	0.245373	0.404771	0.312849	0.34793	0.418921	0.241619	0.344399	0.250099	0.237091	0.169433	0.158383	0.386132	0.383568	0.275023	0.36514	0.240237	0.225947	0.37954	0.333668	0.329767
LH_lateralorbitofrontal	0.288095	0.298056	0.325245	0.327526	0.285823	0.319331	0.289148	0.245081	0.310445	0.30794	0.120416	0.300921	0.160327	0.337471	0.241928	0.12282	0.069921	0.267243	0.368867	0.169925	0.18101	0.128656	0.351349	0.078366	0.089822	0.165103	0.221361	0.224164	0.071139	0.219844	0.124376	0.21771	0.438661	0.241059	0.131616	0.214279	0.092627	0.207642	0.15346	0.274632	0.28166	0.264676	0.211031	0.111273	0.19206	0.13608	0.239425	0.182333	0.208898
LH_lingual	0.167755	0.189321	0.135032	0.173032	0.459697	0.311811	0.35501	0.278104	0.197713	0.158974	0.157402	0.221681	0.279979	0.123438	0.359733	0.330421	0.161041	0.066194	0.0176	0.136556	0.187189	0.190759	0.214133	0.172345	0.435909	0.314519	0.298595	0.26964	0.245793	0.23374	0.131748	0.18856	0.278756	0.180155	0.288138	0.258265	0.051889	0.048449	0.009228	0.063767	0.240364	0.185932	0.257144	0.228636	0.439097	0.35615	0.328605	0.209221	0.316174
LH_medialorbitofrontal	0.295907	0.260817	0.420389	0.265727	0.278354	0.256868	0.287703	0.249547	0.307199	0.288645	0.252257	0.306052	0.278105	0.337104	0.225903	0.293208	0.269127	0.22461	0.237306	0.186326	0.081867	0.083521	0.41923	0.202536	0.093314	0.169546	0.155166	0.248045	0.260216	0.114323	0.186261	0.208849	0.090093	0.149423	0.204637	0.17565	0.296663	0.156521	0.224575	0.238748	0.259514	0.250433	0.24194	0.261227	0.247227	0.254141	0.254666	0.209934	0.259227
LH_middletemporal	0.185616	0.208358	0.239864	0.221428	0.234195	0.234357	0.212252	0.185831	0.396497	0.32468	0.214313	0.089703	0.252873	0.207234	0.205778	0.119918	0.190772	0.169652	0.254393	0.06812	0.448646	0.269028	0.251289	0.42217	0.145637	0.439877	0.268232	0.278763	0.370984	0.461086	0.256753	0.116623	0.211175	0.108111	0.251093	0.191489	0.220969	0.27214	0.160694	0.08196	0.457184	0.503503	0.37447	0.345831	0.343902	0.262955	0.192726	0.270778	0.194887
LH_parahippocampal	0.247593	0.226317	0.141201	0.111415	0.259332	0.276326	0.241674	0.269775	0.258324	0.226313	0.057244	0.123398	0.254042	0.235981	0.312448	0.368389	0.256618	0.368592	0.198512	0.069691	0.308698	0.328187	0.217899	0.259346	0.157832	0.224615	0.238257	0.293981	0.227615	0.249105	0.192939	0.30325	0.317165	0.285547	0.281205	0.122302	0.195405	0.149978	0.20408	0.183828	0.223594	0.284257	0.18122	0.306075	0.17281	0.207163	0.255646	0.156885	0.245375
LH_paracentral	0.046418	0.054702	0.181697	0.260365	0.093003	0.059317	0.081331	0.047709	0.12816	0.083913	0.056565	0.227231	0.082442	0.062032	0.062029	0.168747	0.108869	0.053407	0.164676	0.086014	0.187751	0.141175	0.184003	0.155173	0.1494	0.143796	0.152468	0.163201	0.071524	0.041885	0.134497	0.214539	0.08322	0.102583	0.189629	0.014924	0.121812	0.010258	0.2601	0.114919	0.424729	0.466614	0.497414	0.418578	0.427582	0.348582	0.396631	0.332366	0.364316
LH_parsopercularis	0.166872	0.071394	0.312334	0.00596	0.229121	0.209328	0.074569	0.254649	0.164554	0.050317	0.362941	0.24544	0.276949	0.333235	0.067928	0.200108	0.246465	0.045307	0.152338	0.130101	0.197458	0.343486	0.078787	0.230455	0.12306	0.072057	0.382031	0.35331	0.247284	0.309933	0.122803	0.203937	0.359448	0.432551	0.32587	0.172614	0.247594	0.171015	0.185544	0.042222	0.373512	0.041435	0.285822	0.190951	0.294905	0.290117	0.413337	0.321617	0.13267
LH_parsorbitalis	0.243463	0.259303	0.195703	0.274135	0.385541	0.379785	0.244845	0.365623	0.303343	0.349572	0.248801	0.153732	0.286361	0.306029	0.238052	0.271058	0.261651	0.141888	0.251098	0.018288	0.125693	0.201666	0.096835	0.203739	0.285561	0.430508	0.199732	0.312578	0.285569	0.25213	0.207888	0.156905	0.174123	0.270988	0.232921	0.168533	0.012089	0.004515	0.189748	0.140126	0.359005	0.331946	0.13749	0.098033	0.337097	0.283532	0.367275	0.207413	0.275435
LH_parstriangularis	0.259461	0.236371	0.170779	0.227353	0.190564	0.314159	0.137217	0.337055	0.188421	0.127053	0.248769	0.253624	0.209952	0.291524	0.208039	0.26668	0.215817	0.264068	0.221108	0.033947	0.356839	0.376474	0.007786	0.306016	0.021048	0.276645	0.177588	0.281159	0.280378	0.316682	0.177488	0.33864	0.263018	0.291572	0.26716	0.199716	0.188105	0.024684	0.247602	0.168819	0.431929	0.404582	0.156526	0.335616	0.0574	0.516003	0.008103	0.291484	0.138507
LH_pericalcarine	0.187466	0.112477	0.055497	0.189785	0.262976	0.052866	0.211351	0.124155	0.321545	0.150703	0.338698	0.275172	0.399093	0.317307	0.272861	0.289799	0.384389	0.0494	0.243583	0.056313	0.180014	0.177853	0.09151	0.200622	0.266808	0.078687	0.225902	0.133674	0.353987	0.196637	0.309746	0.280283	0.316952	0.299404	0.345565	0.272691	0.428837	0.042048	0.24107	0.038353	0.315888	0.218747	0.291865	0.222606	0.357047	0.107054	0.241648	0.277997	0.395216
LH_postcentral	0.09616	0.137968	0.155064	0.027662	0.1185	0.29153	0.143043	0.330765	0.108866	0.282941	0.022428	0.242379	0.178042	0.226522	0.293062	0.054545	0.142928	0.095258	0.415419	0.189751	0.078818	0.061146	0.141303	0.018855	0.111561	0.119331	0.220941	0.126635	0.029202	0.007408	0.189439	0.074392	0.069519	0.091569	0.193488	0.275771	0.136859	0.140898	0.258068	0.119503	0.108666	0.047482	0.410235	0.147654	0.421894	0.029464	0.371429	0.016926	0.185178
LH_posteriorcingulate	0.269144	0.258535	0.240341	0.231844	0.281637	0.237469	0.157168	0.149311	0.267338	0.29363	0.012683	0.282714	0.242649	0.298503	0.234067	0.261244	0.136212	0.103966	0.01758	0.186512	0.349044	0.302013	0.287085	0.263423	0.291931	0.161295	0.250063	0.183491	0.307761	0.159037	0.175652	0.209357	0.30978	0.268638	0.214831	0.301559	0.168889	0.230371	0.084695	0.13555	0.306072	0.225097	0.252658	0.230889	0.231153	0.243534	0.206202	0.14136	0.06614
LH_precentral	0.106547	0.121811	0.161697	0.089482	0.331478	0.029969	0.089773	0.105419	0.17473	0.194114	0.240663	0.208867	0.113799	0.026093	0.02263	0.277885	0.133312	0.205439	0.259207	0.294748	0.258345	0.214315	0.351784	0.229369	0.247732	0.260454	0.241319	0.092872	0.210833	0.263863	0.289799	0.183713	0.153713	0.16612	0.086402	0.162113	0.169531	0.279208	0.290491	0.318975	0.147344	0.245365	0.419881	0.22854	0.408868	0.309491	0.407364	0.056557	0.340364
LH_precuneus	0.309233	0.366289	0.261689	0.33292	0.21	0.232911	0.043116	0.224225	0.11397	0.220224	0.346723	0.221006	0.381709	0.332806	0.223087	0.313899	0.153657	0.235055	0.26042	0.088106	0.371813	0.449679	0.251039	0.2386	0.371296	0.448242	0.478185	0.278815	0.071865	0.224296	0.271077	0.344665	0.408515	0.144214	0.284831	0.391175	0.294046	0.111461	0.252489	0.009321	0.310058	0.312166	0.25625	0.239669	0.309668	0.147011	0.289901	0.246662	0.225943
LH_rostralanteriorcingulat	0.242271	0.228348	0.226404	0.267646	0.237902	0.190248	0.212413	0.198197	0.175694	0.208631	0.28238	0.172553	0.27546	0.202176	0.112904	0.245256	0.174134	0.157732	0.076812	0.045704	0.096087	0.140249	0.265135	0.01731	0.201757	0.166117	0.201789	0.291213	0.267105	0.21856	0.065749	0.038712	0.079341	0.101502	0.227285	0.009729	0.257827	0.128282	0.030593	0.161099	0.290101	0.250603	0.336407	0.249082	0.240081	0.150737	0.129482	0.28117	0.182592
LH_rostralmiddlefrontal	0.356823	0.357116	0.240113	0.32787	0.254739	0.374838	0.211799	0.305008	0.361351	0.172149	0.396744	0.385476	0.441621	0.293564	0.342379	0.199836	0.024649	0.269508	0.469379	0.138755	0.183763	0.245599	0.170417	0.313518	0.187822	0.218786	0.326256	0.239763	0.362346	0.281662	0.234684	0.230216	0.029328	0.261144	0.168538	0.291443	0.134638	0.055451	0.319185	0.091623	0.46444	0.478134	0.253492	0.309865	0.091192	0.357971	0.269514	0.408781	0.2465
LH_superiorfrontal	0.390648	0.121227	0.33619	0.335146	0.285295	0.220626	0.015001	0.194805	0.250569	0.189116	0.016878	0.302216	0.213079	0.279304	0.205343	0.299638	0.257316	0.213878	0.214749	0.166878	0.552061	0.30756	0.430748	0.297392	0.391974	0.314983	0.244731	0.12811	0.351326	0.237334	0.017726	0.055972	0.058627	0.21441	0.034876	0.106755	0.240358	0.233368	0.060167	0.227008	0.344279	0.459037	0.354834	0.340496	0.177654	0.286378	0.449505	0.289557	0.363154
LH_superiorparietal	0.116003	0.216239	0.143016	0.244973	0.163057	0.12077	0.052511	0.239392	0.251308	0.234655	0.20712	0.251565	0.27001	0.367462	0.223108	0.29763	0.238342	0.12314	0.174209	0.12809	0.479407	0.291633	0.151788	0.252681	0.416212	0.293192	0.420419	0.449032	0.243873	0.234832	0.432422	0.283896	0.383754	0.108027	0.239399	0.271504	0.357257	0.258242	0.273411	0.08787	0.255575	0.308159	0.284353	0.113321	0.476539	0.145696	0.145501	0.324078	0.453833
LH_superiortemporal	0.427924	0.251565	0.437748	0.420883	0.457041	0.449445	0.26612	0.342735	0.256417	0.383819	0.057288	0.228185	0.242143	0.210813	0.163591	0.194073	0.29519	0.281754	0.28881	0.240669	0.250921	0.201549	0.26025	0.309103	0.279559	0.147056	0.259024	0.274171	0.29963	0.301731	0.257103	0.477188	0.071405	0.223262	0.21775	0.41114	0.29714	0.212482	0.329487	0.088509	0.377269	0.292422	0.317397	0.328247	0.440961	0.424172	0.359107	0.279485	0.233269
LH_supramarginal	0.362273	0.263079	0.374752	0.492889	0.199333	0.274681	0.208592	0.235804	0.217768	0.197411	0.307775	0.170129	0.079886	0.3876	0.307809	0.219106	0.160861	0.13892	0.192674	0.071694	0.115058	0.376841	0.234365	0.285966	0.338142	0.22902	0.025177	0.01718	0.241091	0.246827	0.156225	0.153797	0.225857	0.100091	0.508246	0.275971	0.181324	0.106158	0.180424	0.006006	0.484006	0.404471	0.294612	0.292116	0.43407	0.433379	0.286823	0.136814	0.26398
LH_frontalpole	0.190765	0.147162	0.157989	0.124307	0.18079	0.088126	0.197995	0.212406	0.205426	0.148703	0.075574	0.111185	0.003388	0.100427	0.112977	0.011459	0.178035	0.19198	0.146924	0.088725	0.162269	0.203201	0.238414	0.041175	0.167657	0.147991	0.158759	0.212905	0.160764	0.063533	0.002776	0.00398	0.002348	0.046082	0.049465	0.009796	0.21365	0.216302	0.067163	0.069571	0.337615	0.349228	0.173397	0.19858	0.342291	0.268876	0.31275	0.319299	0.258912
LH_temporalpole	0.164635	0.15577	0.168534	0.060763	0.163523	0.15512	0.138504	0.124698	0.159972	0.065688	0.087973	0.089592	0.159769	0.144491	0.130948	0.070445	0.04483	0.004912	0.038965	0.083767	0.140133	0.07483	0.086493	0.222832	0.06339	0.104919	0.038045	0.178068	0.055857	0.156322	0.101891	0.404368	0.006241	0.118776	0.059564	0.138981	0.091431	0.053965	0.252397	0.209698	0.206904	0.178753	0.181021	0.285911	0.185874	0.174548	0.185213	0.193644	0.171383
LH_transversetemporal	0.260696	0.337357	0.21557	0.24198	0.242909	0.100009	0.140432	0.178127	0.048019	0.003235	0.372549	0.01666	0.084025	0.14562	0.176192	0.177027	0.264741	0.199443	0.111466	0.124607	0.118724	0.380671	0.180475	0.178132	0.241865	0.129555	0.187339	0.202199	0.168981	0.03318	0.202033	0.12363	0.19996	0.194866	0.162375	0.011484	0.19388	0.082423	0.004534	0.009556	0.464678	0.392096	0.366083	0.335625	0.404612	0.016962	0.260529	0.203484	0.174921
LH_insula	0.268551	0.044771	0.441468	0.056343	0.300925	0.198485	0.422365	0.227373	0.269636	0.203584	0.333795	0.16978	0.292443	0.142646	0.217878	0.214285	0.265067	0.011425	0.278361	0.131669	0.177006	0.231593	0.253715	0.19252	0.202174	0.327716	0.314362	0.183857	0.223793	0.309857	0.256335	0.162613	0.228849	0.025413	0.227602	0.211104	0.123742	0.153167	0.16857	0.23982	0.239261	0.086535	0.327726	0.082137	0.18054	0.071243	0.292535	0.220191	0.360036
RH_bankssts	0.008708	0.355644	0.251116	0.274591	0.404436	0.211627	0.186824	0.274075	0.116685	0.107499	0.165195	0.407772	0.152772	0.173252	0.238846	0.097168	0.194669	0.141347	0.148886	0.132626	0.129735	0.041533	0.181233	0.143057	0.109974	0.283237	0.004687	0.183483	0.333392	0.174984	0.184563	0.18787	0.191157	0.159904	0.214093	0.103019	0.182968	0.198934	0.074605	0.110003	0.05215	0.259441	0.340825	0.30834	0.257897	0.198854	0.025681	0.252224	0.089514
RH_caudalanteriorcingulate	0.28007	0.309461	0.093617	0.145471	0.144973	0.1323	0.270624	0.124066	0.219776	0.217768	0.024344	0.179266	0.224731	0.224053	0.138975	0.023811	0.104117	0.113711	0.003764	0.121887	0.345039	0.244593	0.33611	0.216212	0.196718	0.184593	0.320298	0.108045	0.227823	0.303586	0.152702	0.168366	0.240241	0.223875	0.179167	0.187726	0.160477	0.010149	0.005223	0.129005	0.227643	0.195763	0.177727	0.29967	0.116586	0.29207	0.350568	0.180111	0.105078
RH_caudalmiddlefrontal	0.323985	0.367281	0.325724	0.282636	0.336953	0.372934	0.412799	0.411685	0.373359	0.344714	0.382947	0.005348	0.1951	0.231215	0.195526	0.296046	0.247522	0.090958	0.245616	0.053192	0.267525	0.268071	0.241637	0.234643	0.265572	0.254423	0.227761	0.375059	0.251666	0.193489	0.255388	0.02026	0.217731	0.396243	0.202514	0.185961	0.208269	0.121071	0.115454	0.135473	0.414888	0.503174	0.277062	0.362899	0.364071	0.306197	0.388114	0.393888	0.341371
RH_cuneus	0.322892	0.253544	0.284188	0.235298	0.457968	0.25214	0.283455	0.308716	0.109034	0.460459	0.13927	0.501687	0.198678	0.282868	0.239672	0.291535	0.185336	0.230473	0.248718	0.073718	0.277298	0.257198	0.25522	0.192625	0.335652	0.3236	0.303081	0.255856	0.092731	0.343491	0.170711	0.499559	0.221749	0.330242	0.177918	0.292085	0.187654	0.244591	0.245784	0.059192	0.310833	0.273261	0.22943	0.2412	0.285669	0.381773	0.237719	0.223485	0.152243
RH_entorhinal	0.256945	0.246545	0.238935	0.071306	0.257348	0.263273	0.250551	0.278086	0.142015	0.222948	0.265277	0.257839	0.123354	0.205787	0.255062	0.065839	0.063492	0.104861	0.107277	0.198432	0.127592	0.167041	0.229587	0.132548	0.169858	0.173783	0.171525	0.190705	0.100916	0.101923	0.192773	0.166898	0.050019	0.094885	0.083003	0.197315	0.078124	0.142735	0.07038	0.083549	0.039237	0.016189	0.017189	0.018207	0.020507	0.023281	0.021507	0.038865	0.020891
RH_fusiform	0.231171	0.124646	0.246495	0.257708	0.166271	0.072951	0.22299	0.271001	0.181878	0.126576	0.273506	0.186148	0.357328	0.350764	0.235213	0.265546	0.239802	0.183842	0.330826	0.168339	0.057441	0.240006	0.30053	0.277493	0.112026	0.096043	0.121169	0.280927	0.116805	0.197347	0.173095	0.273624	0.430342	0.26169	0.189932	0.275336	0.205478	0.061466	0.369756	0.127027	0.398902	0.220807	0.309916	0.343887	0.092754	0.290783	0.265553	0.362401	0.402828
RH_inferiorparietal	0.329341	0.352307	0.182274	0.23646	0.367657	0.126281	0.156057	0.04122	0.383103	0.349375	0.266123	0.249342	0.284747	0.286351	0.208802	0.352298	0.310287	0.118166	0.202774	0.12847	0.350594	0.526347	0.437096	0.459003	0.447706	0.23024	0.220946	0.446845	0.420252	0.076657	0.351045	0.193929	0.277988	0.351584	0.334057	0.21862	0.024812	0.11866	0.175062	0.081906	0.250771	0.330693	0.299836	0.4006	0.340065	0.21978	0.173793	0.089084	0.212686
RH_inferiortemporal	0.145639	0.182102	0.193485	0.28562	0.23209	0.192028	0.22191	0.166803	0.308378	0.179682	0.040219	0.284386	0.128453	0.142116	0.208835	0.145287	0.229231	0.036676	0.036186	0.052599	0.162212	0.291749	0.104255	0.17833	0.073435	0.089841	0.192167	0.161631	0.27153	0.247766	0.196865	0.223413	0.333114	0.19971	0.164704	0.033133	0.134432	0.346658	0.124007	0.210505	0.457024	0.429735	0.420914	0.201199	0.136943	0.424124	0.038471	0.204784	0.24268
RH_isthmuscingulate	0.200763	0.435308	0.080571	0.299781	0.222273	0.250424	0.103814	0.186285	0.25779	0.422644	0.415906	0.300252	0.12335	0.297643	0.031547	0.228778	0.115834	0.167398	0.022949	0.135315	0.307444	0.225234	0.450104	0.248636	0.408485	0.43489	0.527968	0.301678	0.333052	0.03563	0.218649	0.298787	0.385959	0.257131	0.019678	0.072397	0.067084	0.246919	0.124672	0.078351	0.383943	0.271572	0.284827	0.23695	0.228404	0.328117	0.335648	0.298194	0.304728
RH_lateraloccipital	0.364727	0.283293	0.223101	0.259125	0.28678	0.274479	0.35085	0.460986	0.034435	0.335821	0.269109	0.219295	0.175009	0.406099	0.159606	0.340588	0.003286	0.101693	0.069062	0.116878	0.345645	0.280032	0.257584	0.264235	0.322159	0.30356	0.403034	0.50889	0.096468	0.40515	0.213583	0.26964	0.149457	0.409616	0.25126	0.360235	0.047378	0.173655	0.144273	0.130876	0.42158	0.329528	0.205846	0.369152	0.240525	0.251432	0.430603	0.361239	0.165796
RH_lateralorbitofrontal	0.163074	0.257868	0.015747	0.182918	0.272017	0.24974	0.232139	0.239379	0.242922	0.246481	0.288472	0.18347	0.266962	0.246878	0.103057	0.207917	0.021426	0.252294	0.219468	0.094103	0.478167	0.020889	0.208369	0.404103	0.047534	0.329007	0.243563	0.251752	0.271174	0.002482	0.135082	0.145877	0.06042	0.031682	0.292373	0.090279	0.224732	0.012025	0.008808	0.02585	0.230053	0.383211	0.238761	0.215895	0.383472	0.362791	0.348419	0.338016	0.383696
RH_lingual	0.115856	0.250058	0.387259	0.1337	0.349096	0.333444	0.508402	0.299275	0.364921	0.239701	0.416399	0.23001	0.23064	0.149293	0.201497	0.225551	0.0353	0.115635	0.14772	0.390168	0.213986	0.251844	0.527879	0.060502	0.368921	0.386647	0.509044	0.513109	0.336056	0.405884	0.408307	0.148593	0.256058	0.223189	0.205148	0.203472	0.052804	0.042255	0.075844	0.387658	0.268469	0.313818	0.452998	0.179089	0.306197	0.359912	0.534319	0.369728	0.387111
RH_medialorbitofrontal	0.341346	0.298187	0.268234	0.178587	0.314232	0.317503	0.300736	0.30264	0.284563	0.419893	0.301897	0.322341	0.349841	0.338349	0.13417	0.286599	0.239107	0.158615	0.081571	0.092135	0.249151	0.110702	0.245149	0.169705	0.095592	0.248796	0.248041	0.218137	0.172482	0.292218	0.157301	0.189903	0.243378	0.163602	0.009998	0.117625	0.147765	0.157047	0.083098	0.127621	0.174409	0.131566	0.176857	0.08208	0.107972	0.161427	0.184374	0.138899	0.125609
RH_middletemporal	0.233467	0.212184	0.219563	0.278805	0.291998	0.277661	0.311053	0.277938	0.286894	0.222194	0.117116	0.186326	0.140955	0.190008	0.393927	0.173518	0.085906	0.05697	0.164386	0.176857	0.01198	0.328737	0.376462	0.454528	0.536675	0.342027	0.315433	0.465575	0.418568	0.311978	0.13149	0.107249	0.280735	0.131151	0.232064	0.021632	0.246293	0.177583	0.003571	0.077941	0.4704	0.390183	0.465844	0.429232	0.250039	0.466031	0.247901	0.279894	0.297347
RH_parahippocampal	0.404382	0.161167	0.121989	0.102976	0.301232	0.242899	0.243357	0.304946	0.341395	0.200426	0.317665	0.17035	0.183634	0.15991	0.348023	0.094561	0.211985	0.096515	0.386833	0.171536	0.281403	0.056184	0.261477	0.262143	0.172961	0.066876	0.264314	0.178961	0.271816	0.307566	0.224588	0.23854	0.247668	0.270669	0.175251	0.24874	0.206975	0.168459	0.233852	0.19296	0.183979	0.167052	0.260658	0.395701	0.17176	0.10564	0.19276	0.235716	0.245239
RH_paracentral	0.09875	0.139937	0.208064	0.240808	0.030365	0.0339	0.045084	0.05088	0.06569	0.030505	0.243973	0.021121	0.255765	0.371509	0.221001	0.27445	0.064069	0.164274	0.142093	0.00789	0.283136	0.193738	0.157885	0.122514	0.089872	0.206246	0.189769	0.117576	0.100485	0.13651	0.179816	0.131718	0.137295	0.275384	0.14263	0.154489	0.004777	0.106096	0.109894	0.00242	0.462774	0.45648	0.409754	0.282723	0.317818	0.441216	0.385781	0.338222	0.093717
RH_parsopercularis	0.180431	0.23931	0.157773	0.315897	0.05434	0.139215	0.229571	0.208201	0.193529	0.143483	0.249485	0.205272	0.152942	0.198958	0.06275	0.090667	0.220943	0.112993	0.128204	0.170508	0.409542	0.204773	0.354048	0.247062	0.475089	0.337533	0.41642	0.356478	0.217657	0.257077	0.176946	0.381452	0.088892	0.224799	0.069844	0.221715	0.138079	0.275065	0.239184	0.247841	0.13255	0.119335	0.129481	0.070343	0.06602	0.052655	0.149044	0.181745	0.146853
RH_parsorbitalis	0.201167	0.178417	0.233843	0.270106	0.286582	0.170347	0.120018	0.172191	0.164239	0.292991	0.031075	0.223697	0.267596	0.185413	0.044722	0.205194	0.0065	0.013822	0.006354	0.007413	0.446084	0.198564	0.290542	0.367025	0.260362	0.161749	0.207734	0.18189	0.256876	0.205945	0.072934	0.137751	0.148015	0.061657	0.217527	0.180443	0.028389	0.048748	0.015226	0.193355	0.252995	0.296396	0.05378	0.224001	0.174725	0.273719	0.269493	0.1908	0.210692
RH_parstriangularis	0.297971	0.299735	0.183075	0.29689	0.262436	0.235844	0.241132	0.302948	0.26587	0.297951	0.301731	0.247386	0.210726	0.286818	0.168974	0.172181	0.233158	0.218783	0.232049	0.096827	0.154735	0.218166	0.362477	0.35927	0.22599	0.316067	0.204958	0.405973	0.322705	0.225058	0.186047	0.094743	0.128085	0.05276	0.241088	0.24894	0.236853	0.240791	0.090292	0.062064	0.335767	0.310307	0.049844	0.398104	0.247611	0.245954	0.196166	0.177779	0.343606
RH_pericalcarine	0.194483	0.302285	0.391099	0.205388	0.37844	0.289882	0.291143	0.340119	0.126284	0.288427	0.285865	0.248425	0.154369	0.289868	0.143882	0.13107	0.115028	0.210546	0.249963	0.156374	0.271797	0.27714	0.3927	0.140651	0.362708	0.274565	0.290794	0.391867	0.0364	0.289801	0.289582	0.238898	0.167913	0.328718	0.063173	0.136455	0.117624	0.220158	0.25953	0.174686	0.335002	0.307768	0.34913	0.28374	0.369692	0.296978	0.255054	0.269796	0.157188
RH_postcentral	0.042424	0.081708	0.305332	0.330061	0.121524	0.309485	0.420532	0.175792	0.277811	0.255853	0.189865	0.329959	0.014693	0.223862	0.027953	0.147637	0.199701	0.15944	0.19319	0.114366	0.207065	0.151868	0.181011	0.086916	0.11774	0.047888	0.250386	0.173338	0.186875	0.236649	0.152353	0.094004	0.033049	0.104926	0.248525	0.118175	0.133441	0.14657	0.140699	0.159707	0.298881	0.2246	0.274339	0.238544	0.218505	0.272243	0.253377	0.137412	0.110259
RH_posteriorcingulate	0.478068	0.258535	0.196198	0.22165	0.004538	0.301052	0.017186	0.176423	0.147776	0.223843	0.006419	0.287551	0.408689	0.303797	0.189128	0.282209	0.241823	0.218397	0.13084	0.233123	0.489996	0.444483	0.285552	0.22239	0.08168	0.363313	0.021644	0.24249	0.410824	0.22833	0.175669	0.234394	0.105547	0.282822	0.274299	0.506184	0.478201	0.231367	0.061594	0.01715	0.283343	0.12928	0.246675	0.323295	0.309701	0.167452	0.008478	0.305532	0.212982
RH_precentral	0.25178	0.210317	0.098334	0.26097	0.140801	0.112985	0.169808	0.268309	0.250568	0.263964	0.129156	0.243492	0.236154	0.137873	0.02689	0.374568	0.21983	0.34749	0.161254	0.044864	0.125999	0.063683	0.21847	0.037325	0.15664	0.185734	0.266129	0.244891	0.333669	0.242675	0.026764	0.140575	0.222244	0.143877	0.020392	0.325239	0.125168	0.364705	0.155957	0.25566	0.191548	0.215541	0.132317	0.147589	0.266427	0.17808	0.147531	0.115802	0.17997
RH_precuneus	0.235619	0.417338	0.267765	0.277127	0.219338	0.11604	0.017533	0.220778	0.265449	0.310226	0.377207	0.205803	0.236981	0.295483	0.099293	0.29947	0.115016	0.188476	0.081898	0.260249	0.296864	0.293684	0.384872	0.278107	0.269648	0.285315	0.38489	0.309469	0.192295	0.257819	0.225766	0.238489	0.216063	0.35723	0.252954	0.131298	0.005914	0.102007	0.176043	0.193149	0.341502	0.039017	0.289174	0.158442	0.237942	0.324269	0.316771	0.412852	0.272249
RH_rostralanteriorcingulat	0.283665	0.253181	0.228673	0.207	0.247196	0.271276	0.26035	0.23224	0.237435	0.191605	0.243036	0.273649	0.083644	0.266146	0.002176	0.258638	0.116598	0.059615	0.011804	0.102275	0.343689	0.122258	0.202647	0.143062	0.20308	0.209104	0.331038	0.052409	0.295366	0.13521	0.256024	0.185176	0.030628	0.098296	0.047914	0.099636	0.10086	0.011205	0.041165	0.016159	0.458161	0.386744	0.407074	0.318673	0.234173	0.377859	0.223564	0.352632	0.25256
RH_rostralmiddlefrontal	0.395497	0.368951	0.266096	0.315805	0.492949	0.111181	0.120204	0.264963	0.20209	0.412576	0.359061	0.393652	0.308648	0.400114	0.471282	0.064559	0.208288	0.286514	0.261295	0.133493	0.068372	0.074408	0.275413	0.392658	0.247518	0.241845	0.07024	0.329764	0.489687	0.206768	0.244546	0.012347	0.286497	0.293616	0.014389	0.254407	0.172122	0.232478	0.010433	0.19554	0.292956	0.338324	0.144259	0.249593	0.217986	0.40163	0.255941	0.283558	0.411904
RH_superiorfrontal	0.522566	0.323103	0.435134	0.311321	0.456545	0.049563	0.291852	0.193619	0.479818	0.090343	0.177246	0.516565	0.14101	0.265855	0.176996	0.209929	0.127379	0.103183	0.035549	0.181842	0.380532	0.204723	0.418351	0.447011	0.298616	0.353852	0.31141	0.148538	0.320855	0.190952	0.272708	0.206089	0.060521	0.042128	0.254855	0.244027	0.209925	0.208397	0.027715	0.270602	0.339992	0.446197	0.259643	0.158095	0.22935	0.289575	0.049867	0.229784	0.225472
RH_superiorparietal	0.23411	0.202967	0.269772	0.095368	0.20806	0.279502	0.257945	0.234531	0.428672	0.225163	0.16718	0.029823	0.382443	0.044578	0.1412	0.153418	0.343337	0.205323	0.235458	0.163458	0.394771	0.333727	0.399898	0.195891	0.45349	0.542818	0.244264	0.302916	0.266535	0.349381	0.22327	0.209817	0.236833	0.116611	0.167651	0.215967	0.228506	0.217414	0.209765	0.241616	0.397836	0.260561	0.434167	0.27491	0.412096	0.370901	0.205022	0.303669	0.487401
RH_superiortemporal	0.439528	0.549428	0.398248	0.376469	0.310612	0.237322	0.378381	0.327703	0.377798	0.029441	0.356923	0.295393	0.423113	0.295123	0.249064	0.213755	0.245926	0.300898	0.070093	0.162755	0.379459	0.379247	0.282336	0.342534	0.246955	0.181946	0.374142	0.382363	0.40496	0.299697	0.278399	0.15755	0.448932	0.174622	0.264538	0.237803	0.231296	0.259761	0.223119	0.11502	0.270766	0.529704	0.383859	0.435741	0.302941	0.243489	0.425211	0.02293	0.169393
RH_supramarginal	0.315351	0.25579	0.221039	0.213003	0.23598	0.288719	0.281824	0.283687	0.121201	0.192082	0.23096	0.104706	0.228327	0.180536	0.226662	0.35443	0.308415	0.295206	0.095507	0.068504	0.237216	0.310258	0.406456	0.255661	0.209694	0.318606	0.304022	0.378665	0.193819	0.191857	0.293565	0.199601	0.235254	0.307231	0.322032	0.263274	0.273627	0.218009	0.328841	0.147821	0.342171	0.331707	0.272538	0.156693	0.298399	0.352287	0.211067	0.301911	0.194555
RH_frontalpole	0.312546	0.22166	0.180499	0.374387	0.253437	0.182395	0.172326	0.186009	0.268584	0.283797	0.205964	0.30873	0.189295	0.326037	0.220904	0.143824	0.263793	0.230033	0.35556	0.123029	0.379508	0.114169	0.374375	0.391998	0.201064	0.199655	0.185041	0.178211	0.206628	0.264899	0.137464	0.31452	0.188174	0.48165	0.279489	0.047066	0.228255	0.247425	0.28932	0.126836	0.164461	0.157957	0.201733	0.203164	0.133489	0.20581	0.197512	0.143184	0.158009
RH_temporalpole	0.165831	0.15989	0.177045	0.039012	0.162173	0.163561	0.151311	0.161958	0.051838	0.138639	0.133784	0.106932	0.143886	0.002336	0.002885	0.020664	0.03622	0.030601	0.018501	0.093789	0.135816	0.170077	0.097901	0.319173	0.132365	0.107733	0.136793	0.155538	0.154527	0.237856	0.189034	0.158369	0.257608	0.186198	0.230641	0.015715	0.162981	0.119168	0.216197	0.032658	0.219371	0.118894	0.088733	0.387248	0.063519	0.146334	0.120351	0.112433	0.194546
RH_transversetemporal	0.268954	0.260049	0.361677	0.330394	0.144227	0.148828	0.235105	0.212892	0.218748	0.219048	0.119972	0.400396	0.194701	0.354951	0.185417	0.167731	0.208905	0.206259	0.291847	0.126277	0.204995	0.193071	0.180886	0.200044	0.189953	0.188895	0.218847	0.216345	0.21508	0.213867	0.099461	0.254448	0.132454	0.203689	0.146157	0.128618	0.204599	0.181773	0.135955	0.182023	0.194415	0.30398	0.368997	0.240033	0.199591	0.111465	0.241631	0.199799	0.059746
RH_insula	0.405663	0.318486	0.27649	0.261803	0.278206	0.25065	0.250329	0.249669	0.179648	0.272104	0.259572	0.335138	0.010708	0.202237	0.039067	0.15076	0.16792	0.211394	0.095372	0.172803	0.264559	0.220904	0.253648	0.22147	0.256641	0.146573	0.160169	0.351343	0.166418	0.255031	0.257327	0.23036	0.084024	0.109773	0.207187	0.189471	0.103642	0.121548	0.229458	0.147966	0.278964	0.045649	0.301321	0.235022	0.250451	0.406032	0.195962	0.253314	0.240437
[truncated: 351 more columns]

## Sheet: j
	Structural Gradient 1	Structural Gradient 2	Structural Gradient 3	Structural Gradient 4	Structural Gradient 5	Structural Gradient 6	Structural Gradient 7	Structural Gradient 8	Structural Gradient 9	Structural Gradient 10	Structural Gradient 11	Structural Gradient 12	Structural Gradient 13	Structural Gradient 14	Structural Gradient 15	Structural Gradient 16	Structural Gradient 17	Structural Gradient 18	Structural Gradient 19	Structural Gradient 20
Functional Gradient 1	0.442147	0.507809	0.206656	0.2631	0.295542	0.267783	0.347382	0.259817	0.183597	0.268049	0.195337	0.197994	0.208354	0.214222	0.210189	0.209479	0.172518	0.191015	0.142367	0.162972
Functional Gradient 2	0.4099	0.420279	0.188628	0.273168	0.309277	0.268767	0.297221	0.248889	0.209541	0.277756	0.182032	0.200884	0.214608	0.194862	0.206832	0.182427	0.158561	0.177278	0.143481	0.147916
Functional Gradient 3	0.453521	0.383365	0.189676	0.277433	0.329584	0.265588	0.289277	0.267981	0.170997	0.260371	0.166205	0.190212	0.19291	0.18349	0.204242	0.188238	0.149539	0.17702	0.137402	0.152654
Functional Gradient 4	0.325443	0.26974	0.213781	0.225579	0.27286	0.239114	0.229462	0.237586	0.186814	0.197433	0.1778	0.170734	0.186781	0.157855	0.17023	0.166737	0.157764	0.205744	0.147485	0.168831
Functional Gradient 5	0.253259	0.28095	0.214892	0.203934	0.248436	0.226753	0.221155	0.254972	0.220459	0.264418	0.194905	0.192759	0.199594	0.154658	0.170766	0.178998	0.160737	0.184362	0.153669	0.156608
Functional Gradient 6	0.239516	0.204788	0.312056	0.200297	0.228217	0.229223	0.224032	0.255207	0.221511	0.197435	0.172003	0.24081	0.170659	0.174672	0.168174	0.155951	0.172228	0.187266	0.154142	0.154852
Functional Gradient 7	0.183901	0.185527	0.236722	0.185422	0.215245	0.202497	0.206628	0.207721	0.21864	0.190553	0.156369	0.187797	0.181544	0.165135	0.172725	0.170901	0.146363	0.156703	0.149558	0.150818
Functional Gradient 8	0.269344	0.25305	0.206456	0.206934	0.247587	0.201762	0.208638	0.243749	0.177024	0.183686	0.160211	0.168535	0.2324	0.176549	0.170139	0.175108	0.164988	0.178078	0.14556	0.159926
Functional Gradient 9	0.180331	0.205043	0.218748	0.186303	0.207515	0.209224	0.219991	0.218333	0.198364	0.212347	0.164741	0.173407	0.164381	0.139759	0.138852	0.143199	0.135539	0.144781	0.139069	0.145046
Functional Gradient 10	0.205561	0.192819	0.181397	0.178664	0.185401	0.183529	0.200897	0.172174	0.166379	0.179423	0.145205	0.149494	0.150748	0.142318	0.140317	0.133626	0.134016	0.143832	0.12526	0.138323
Functional Gradient 11	0.189931	0.170698	0.191365	0.180258	0.180181	0.190247	0.203142	0.209486	0.160016	0.210155	0.170089	0.189893	0.16635	0.147329	0.133823	0.151339	0.138175	0.145041	0.131854	0.140806
Functional Gradient 12	0.162328	0.199679	0.203271	0.188516	0.211845	0.182005	0.187627	0.219317	0.201156	0.198201	0.159588	0.172924	0.164868	0.151291	0.150901	0.160413	0.15368	0.149223	0.142042	0.145955
Functional Gradient 13	0.168498	0.194834	0.175465	0.185998	0.189603	0.182113	0.187244	0.188184	0.169535	0.165871	0.149774	0.153201	0.157849	0.149963	0.137976	0.158048	0.135422	0.152681	0.143272	0.14009
Functional Gradient 14	0.182266	0.199481	0.178874	0.185826	0.168265	0.17892	0.191463	0.17743	0.165248	0.194921	0.190677	0.172756	0.154238	0.148149	0.137362	0.143631	0.130572	0.144014	0.13905	0.138373
Functional Gradient 15	0.176554	0.20068	0.182981	0.186842	0.19469	0.203377	0.205519	0.190234	0.193085	0.198174	0.160246	0.166679	0.152889	0.150097	0.142753	0.146001	0.162665	0.151105	0.141433	0.14421
Functional Gradient 16	0.181842	0.221956	0.166046	0.174494	0.187404	0.170156	0.201523	0.184805	0.167408	0.195517	0.159979	0.16012	0.142063	0.142845	0.135962	0.152603	0.129233	0.139964	0.127726	0.139918
Functional Gradient 17	0.199626	0.223895	0.18997	0.179159	0.227222	0.209623	0.246044	0.20967	0.182142	0.213249	0.181689	0.213346	0.15433	0.172419	0.145782	0.157675	0.144596	0.145573	0.1403	0.148046
Functional Gradient 18	0.202209	0.216586	0.205043	0.17287	0.219968	0.215322	0.232198	0.200076	0.179367	0.231387	0.179302	0.20593	0.156517	0.175467	0.139463	0.15811	0.144232	0.143397	0.134586	0.143405
Functional Gradient 19	0.159804	0.162798	0.147739	0.15554	0.14854	0.149648	0.148355	0.149545	0.147403	0.148054	0.13893	0.14333	0.127436	0.126607	0.128973	0.13234	0.129327	0.129675	0.129199	0.12725
Functional Gradient 20	0.174431	0.193829	0.205605	0.170932	0.216678	0.210756	0.217626	0.198431	0.182036	0.199571	0.171711	0.183026	0.158091	0.168259	0.139377	0.142509	0.145864	0.13823	0.140208	0.138136

[truncated: 8 more sheets: k, l, m, n, o, p, q, r]
