# Supplementary material for: Brain functional-structural gradient coupling reflects development, behavior and genetic influences
Source: Nat Commun. 2026 Apr 9;17:4850. doi: 10.1038/s41467-026-71719-y (PMC13222887; doi:10.1038/s41467-026-71719-y)
Supplement: Supplementary file 6 — Source Data [file 41467_2026_71719_MOESM6_ESM.zip › Source Data/Supp_Fig5b_before.csv]

	PC1	PC2	motion	scanner	site
1	-3.35291302631604	-2.55439867706554	0.108793642102013	SIEMENS	UMinn
2	-1.17290070208356	-3.92396537609167	0.12510004552273	SIEMENS	UMinn
3	9.05951156527942	-3.08646360483545	0.183330669752262	SIEMENS	UMinn
4	-0.589847440147447	1.87231560494016	0.17985300488768	SIEMENS	UMinn
5	-3.46037595484989	-0.0405273173123977	0.154980733957173	SIEMENS	UMinn
6	9.43689159750983	3.76673934964296	0.202056117101949	SIEMENS	UMinn
7	2.13198351247496	-0.860486903074283	0.118007526536883	SIEMENS	UMinn
8	-5.72513306559721	-2.31862175673817	0.1804592886618	SIEMENS	UMinn
9	9.25649093987459	-2.1224051846035	0.171097378009383	SIEMENS	UMinn
10	7.65853024317998	4.46780701905514	0.0993546955377611	SIEMENS	UMinn
11	12.4338660250421	3.3506526729638	0.189527025880815	SIEMENS	UMinn
12	-6.80119315708821	-3.33531340026735	0.0907752355895626	SIEMENS	UMinn
13	-6.34210363621749	-0.274225397684788	0.131245368550001	SIEMENS	UMinn
14	11.9647057503494	-3.25328983288291	0.234960441153499	SIEMENS	UMinn
15	-5.87569062316732	-4.48492079477722	0.165026258069467	SIEMENS	UMinn
16	8.52393753244731	-4.24405761160471	0.167895975300218	SIEMENS	UMinn
17	-12.2816549739874	0.821926855928907	0.143244367174193	SIEMENS	UMinn
18	3.09625586264439	3.56029989672545	0.250243826703062	SIEMENS	UMinn
19	1.18554969963816	-0.660187636939897	0.169615105786216	SIEMENS	UMinn
20	-5.95371440277659	-6.64799036094883	0.151881392025941	SIEMENS	UMinn
21	5.93201609205646	2.46548717778052	0.11514597899374	SIEMENS	UMinn
22	-6.35915490911665	5.31280964085688	0.293141763124681	SIEMENS	UMinn
23	5.43667764688968	-0.120386134559398	0.142690650653559	SIEMENS	UMinn
24	-7.209142388578	-0.346194812035113	0.125083665257298	SIEMENS	UMinn
25	-9.79142654976225	-1.98515420774386	0.111559357915317	SIEMENS	UMinn
26	-14.3801273941328	2.56410641530843	0.0968113434288765	SIEMENS	UMinn
27	0.204504584505645	1.33393986956751	0.141971803772388	SIEMENS	UMinn
28	8.5239598545989	-4.22094611715863	0.161166661098829	SIEMENS	UMinn
29	11.8527289236535	-4.19149715536891	0.179478738359672	SIEMENS	UMinn
30	-5.35867038530478	-3.69836228745274	0.132549147722381	SIEMENS	UMinn
31	-4.83723575779955	-2.49593501840866	0.105386198213672	SIEMENS	UMinn
32	3.95831825731631	-0.395480841175125	0.171269209714935	SIEMENS	UMinn
33	0.924275660945312	2.94921716472252	0.100352592461601	SIEMENS	UMinn
34	4.77444047973728	3.07239682596731	0.123167745166361	SIEMENS	UMinn
35	-1.75658273180913	5.96868056516631	0.237452413959547	SIEMENS	UMinn
36	2.88451149904858	-4.82312051172771	0.148860012381137	SIEMENS	UMinn
37	-10.8851220734596	-1.99765699277527	0.247189266823202	SIEMENS	UMinn
38	7.75310159421067	-3.57135881045493	0.138539567925972	SIEMENS	UMinn
39	1.53418400457008	-2.72732858671728	0.119511756771426	SIEMENS	UMinn
40	-10.6547761088818	13.7206533005695	0.140401307841341	SIEMENS	UMinn
41	11.0387673963357	-8.85442874690888	0.216934794503644	SIEMENS	UMinn
42	5.50869706081347	6.0632064218741	0.241612881888209	SIEMENS	UMinn
43	-0.835057693021152	-0.0827267863948813	0.182703511897233	SIEMENS	UMinn
44	-0.271900831409283	-6.53596326940814	0.112383616841409	SIEMENS	UMinn
45	-3.05190836251992	9.43789344031601	0.167930344375748	SIEMENS	UMinn
46	6.43366799418855	-0.711579081618733	0.214652112771992	SIEMENS	UMinn
47	-3.80770361432227	-1.11006447769858	0.154972880151243	SIEMENS	UMinn
48	-9.4676299283533	0.736760608624051	0.15143155840033	SIEMENS	UMinn
49	-3.81508135104663	-4.02966064935082	0.176457574277383	SIEMENS	UMinn
50	9.52408133990077	-2.35350683474094	0.128091588919297	SIEMENS	UMinn
51	-3.49198897020026	-5.05533635671929	0.108004187707178	SIEMENS	UMinn
52	2.74170820224755	-1.33424227945811	0.124754173109267	SIEMENS	UMinn
53	11.2849081083282	-5.45126499082175	0.155254232361207	SIEMENS	UMinn
54	0.349686516248512	8.92252550252686	0.111896394323544	SIEMENS	UMinn
55	-4.98801525029702	-0.408437625877997	0.182580875484067	SIEMENS	UMinn
56	0.00673023326435099	-1.95418587939298	0.150168372582234	SIEMENS	UMinn
57	1.20740978964985	2.74535724417017	0.154678165284563	SIEMENS	UMinn
58	2.46898782407742	2.22869396396493	0.12152527993403	SIEMENS	UMinn
59	2.89379455078062	6.09031218387282	0.194221554683356	SIEMENS	UMinn
60	2.49131825378298	4.53977691141034	0.136011362357831	SIEMENS	UMinn
61	0.347841631224413	-5.95292152659323	0.13612135365076	SIEMENS	UMinn
62	3.32100636331974	-3.36955280245619	0.20959514360418	SIEMENS	UMinn
63	1.14927202114613	-3.22780601856356	0.227976369587856	SIEMENS	UMinn
64	-2.18898595649475	-3.95359219280305	0.0948761615809156	SIEMENS	UMinn
65	0.715334443177808	2.45889646296041	0.156759154538842	SIEMENS	UMinn
66	3.63353764453436	4.01316914635899	0.137058343927346	SIEMENS	UMinn
67	9.75251769033914	2.67840870662629	0.284539228689585	SIEMENS	UMinn
68	-5.3274995085445	-0.66757056527525	0.14763882074885	SIEMENS	UMinn
69	2.32918073590485	-5.74885417678982	0.135628727463332	SIEMENS	UMinn
70	0.262216096747451	3.05093802524372	0.175190627396229	SIEMENS	UMinn
71	1.98064793085834	0.523062693784167	0.111070548077499	SIEMENS	UMinn
72	4.03227252845257	-0.226111627011979	0.164908614970715	SIEMENS	UMinn
73	-6.11211847924232	-3.64201908349052	0.171410009078849	SIEMENS	UMinn
74	7.1905947515478	-5.44132152330943	0.110466040115012	SIEMENS	UMinn
75	-5.2966379213338	-1.43988203041095	0.130811602938327	SIEMENS	UMinn
76	-6.74476363332093	-3.6044189756441	0.176359086248451	SIEMENS	UMinn
77	5.70127935637687	-2.55705746425668	0.117696394954967	SIEMENS	UMinn
78	-6.41530599855493	0.0548145945888189	0.163746493574942	SIEMENS	UMinn
79	-9.75951550564979	0.150339177204833	0.13643962542042	SIEMENS	UMinn
80	-3.51805144323211	0.97722116291195	0.144304819319111	SIEMENS	UMinn
81	1.10453485369071	5.52131955211296	0.210144504704084	SIEMENS	UMinn
82	-14.6776285048907	1.41296517578207	0.0980179802257545	SIEMENS	UMinn
83	-10.9493986207378	-2.84170710589155	0.192006390014531	SIEMENS	UMinn
84	6.44102721493983	1.18584746083701	0.104781174717385	SIEMENS	UMinn
85	1.55003279004197	-1.83023528781575	0.178927854381355	SIEMENS	UMinn
86	6.85590692313238	-2.41574054994249	0.143415554599175	SIEMENS	UMinn
87	-2.19873918805265	6.02501351367141	0.150348339993586	SIEMENS	UMinn
88	0.187966443210139	-1.58314243800953	0.108322882654598	SIEMENS	UMinn
89	-0.254840026423104	2.45223586269592	0.147090899961539	SIEMENS	UMinn
90	0.328067978555931	0.724641084858168	0.117866028679448	SIEMENS	UMinn
91	-4.40592162317089	-3.62953305970033	0.109823039750591	SIEMENS	UMinn
92	-6.03157808741976	-4.85349789333115	0.155626327427178	SIEMENS	UMinn
93	-6.38397175710659	-2.46201569450845	0.250732398206147	SIEMENS	UMinn
94	-2.67444774733618	0.705427154689238	0.262184048200254	SIEMENS	UMinn
95	-0.0247024711805741	-4.93106164129522	0.228243350357362	SIEMENS	UMinn
96	3.10891681365431	3.70816171246941	0.181800935334238	SIEMENS	UMinn
97	-0.732283133574901	4.28140306148478	0.115856831027367	SIEMENS	UMinn
98	4.17640677661271	1.44579976802903	0.203641420708873	SIEMENS	UMinn
99	-4.71714341877363	-2.27555336204414	0.0998290717550331	SIEMENS	UMinn
100	-4.01284862013702	-1.85415533830239	0.137008394533275	SIEMENS	UMinn
101	4.16427274360811	1.18900520276151	0.145472409860177	SIEMENS	UMinn
102	-1.83935520910831	0.790171747182947	0.205825140427984	SIEMENS	UMinn
103	-0.359352771132451	-0.658178958822619	0.194022798126727	SIEMENS	UMinn
104	1.25762867225827	-2.52194075165248	0.179397885087755	SIEMENS	UMinn
105	4.74319318974328	3.28928054443706	0.230364495002002	SIEMENS	UMinn
106	5.010753485264	6.28624976554629	0.109688452645324	SIEMENS	UMinn
107	3.09276068100236	-0.0293731631378777	0.181598095147412	SIEMENS	UMinn
108	-1.14046238466217	1.18246178661633	0.111281921285369	SIEMENS	UMinn
109	0.492775643515928	1.25357344660173	0.183712536102317	SIEMENS	UMinn
110	-5.36060827096192	0.00816025052301161	0.105552575899953	SIEMENS	UMinn
111	0.80270560649536	-4.88708480966859	0.181966756545064	SIEMENS	UMinn
112	0.172738521731197	0.60757927221477	0.12163575329095	SIEMENS	UMinn
113	6.68515224720591	3.10752044834846	0.136770577808156	SIEMENS	UMinn
114	5.00205129608942	-0.336199642808068	0.183627174796797	SIEMENS	UMinn
115	4.01541171150732	-2.32139436280602	0.147955705356799	SIEMENS	UMinn
116	8.38308865167341	-3.57707545219222	0.170024659885462	SIEMENS	UMinn
117	4.23421011692476	1.21034607451405	0.224151358368445	SIEMENS	UMinn
118	5.02602167799233	-9.61693941763924	0.0972835786138936	SIEMENS	UMinn
119	-0.0306100628913383	-1.03727135518907	0.210213274500178	SIEMENS	UMinn
120	-11.4794274691595	0.429510331280839	0.13943852679299	SIEMENS	UMinn
121	4.23340668069214	1.83161796474091	0.128699662042869	SIEMENS	UMinn
122	-10.4243838600967	2.5486053555074	0.2221426846314	SIEMENS	UMinn
123	0.0602153945818499	1.17113456633592	0.182678754131805	SIEMENS	UMinn
124	3.38237165811662	-1.74997306091975	0.10654495184979	SIEMENS	UMinn
125	5.37196014240743	-8.55284620952121	0.158746801231057	SIEMENS	UMinn
126	3.07197767092362	2.83007938328928	0.171540857247436	SIEMENS	UMinn
127	2.01805629071754	-1.15990223497388	0.134346867665702	SIEMENS	UMinn
128	0.866136415230894	-1.58244693737834	0.156582830478319	SIEMENS	UMinn
129	3.08824581024043	-0.177374666693781	0.199607966253588	SIEMENS	UMinn
130	2.60880039608806	4.32079146670484	0.106064853002361	SIEMENS	UMinn
131	-3.31335819145386	-0.0836884392447743	0.172019996093864	SIEMENS	UMinn
132	-2.26729154450924	10.7276933644408	0.154454883683585	SIEMENS	UMinn
133	5.04692528061227	3.90739063841373	0.155177904529783	SIEMENS	UMinn
134	0.604197353881111	-2.87264642060401	0.153912219220921	SIEMENS	UMinn
135	7.47202603250751	0.890788852935583	0.211565283856524	SIEMENS	UMinn
136	9.05783200266278	4.43506095460166	0.122193696922993	SIEMENS	UMinn
137	6.48544095803511	-6.97575521520901	0.102859441946058	SIEMENS	UMinn
138	8.27692555794964	2.44539786485301	0.14186677685441	SIEMENS	UMinn
139	-3.85393050843491	-0.452513139494854	0.148104296982011	SIEMENS	UMinn
140	2.47072281426875	0.464046248204104	0.180445719344857	SIEMENS	UMinn
141	-6.42070646551206	11.2397725418603	0.193682041629025	SIEMENS	UMinn
142	11.5438431384877	-6.67562443098917	0.100412685976068	SIEMENS	UMinn
143	-2.20369981362475	1.16848652606241	0.147838534157374	SIEMENS	UMinn
144	-2.89200527853909	-0.594174782123006	0.120803615395234	SIEMENS	UMinn
145	5.44896917098673	-1.17640091207174	0.128106020531694	SIEMENS	UMinn
146	-3.34457038579253	5.98232258415928	0.143468155799912	SIEMENS	UMinn
147	0.311436473776938	5.43367409768961	0.111473379070137	SIEMENS	UMinn
148	2.09554904451879	-0.803522561167739	0.128160414179412	SIEMENS	UMinn
149	-3.25688949658614	0.366641012985789	0.120249506108792	SIEMENS	UMinn
150	6.72002516137032	-4.64148054765873	0.192342126938003	SIEMENS	UMinn
151	-0.361356810777269	-1.70333144305574	0.284118886319475	SIEMENS	UMinn
152	5.39310446529105	-2.20405116312772	0.18932578929264	SIEMENS	UMinn
153	-6.46502705830365	-2.37027418012167	0.183488483660047	SIEMENS	UMinn
154	-1.49286627575871	9.02389114275186	0.180080637051977	SIEMENS	UMinn
155	-5.22601302748751	1.27565544108456	0.154307633708712	SIEMENS	UMinn
156	-8.72468188030341	2.16472282776524	0.14584044955858	SIEMENS	UMinn
157	-3.3576258194815	-0.259639248991028	0.16156810298974	SIEMENS	UMinn
158	-3.79448153608331	0.949385500909225	0.155476697101419	SIEMENS	UMinn
159	8.87148173643475	3.50075170782428	0.149689024155839	SIEMENS	UMinn
160	1.28723517599944	11.152356785102	0.115615371553273	SIEMENS	UMinn
161	-6.09351535453866	-7.02222771642302	0.178322508013492	SIEMENS	UMinn
162	1.22100435532108	-0.132018197751313	0.216955551001514	SIEMENS	UMinn
163	10.1714739627869	-2.48929689071081	0.14338772176351	SIEMENS	UMinn
164	-1.07123594633771	-3.63076464324071	0.122918142289414	SIEMENS	UMinn
165	-6.91233803842374	-4.02816479759495	0.101746765689199	SIEMENS	UMinn
166	6.57990186614393	5.90811743404395	0.239885724723877	SIEMENS	UMinn
167	-5.70645088279149	10.9616698259846	0.253580742419899	SIEMENS	UMinn
168	4.25984314550302	-2.43266069493841	0.281246628259428	SIEMENS	UMinn
169	3.36410906144267	2.74369889877088	0.115182803178537	SIEMENS	UMinn
170	3.69966034739487	-0.859867853559239	0.233329099437578	SIEMENS	UMinn
171	12.3807476688931	-6.76108396977013	0.170841024283807	SIEMENS	UMinn
172	2.57319294488334	3.24296549911793	0.212737917861365	SIEMENS	UMinn
173	1.67946195244471	-0.902472838040611	0.156517496830713	SIEMENS	UMinn
174	6.53580381511466	1.99680215622448	0.233309152464724	SIEMENS	UMinn
175	-5.30806418681273	3.28999222982205	0.189810962570274	SIEMENS	UMinn
176	6.56231630562646	-2.50251059809872	0.14596387164437	SIEMENS	UMinn
177	1.30818062051565	0.570611975723273	0.157116001268391	SIEMENS	UMinn
178	2.60098298942234	-4.70727071739032	0.131077339104893	SIEMENS	UMinn
179	-1.70821704717592	-4.43449128040947	0.143691786175334	SIEMENS	UMinn
180	1.95127696282842	2.50990498091944	0.179676174456135	SIEMENS	UMinn
181	4.78015309879689	2.69436391835859	0.133018874374593	SIEMENS	UMinn
182	-1.93496149388063	-1.54748013600583	0.132637286093402	SIEMENS	UMinn
183	8.52508414165127	5.42132963371419	0.125473943248118	SIEMENS	UMinn
184	-5.60199906080033	5.31809185183683	0.12777492940572	SIEMENS	UMinn
185	-4.41791497404414	-3.18338030079425	0.142487462769692	SIEMENS	UMinn
186	-0.273906288232451	2.28210555587906	0.175554840699703	SIEMENS	UMinn
187	4.31823471513932	-2.99202779854402	0.143111603904124	SIEMENS	UMinn
188	-0.266415757250401	-1.13645577769239	0.1560593912907	SIEMENS	UMinn
189	-7.04267003056695	-0.505174762513792	0.153141923888081	SIEMENS	UMinn
190	-12.693606432246	-2.5762066062323	0.11222231761471	SIEMENS	UMinn
191	0.190091694054963	0.623830900512487	0.1374153508653	SIEMENS	UMinn
192	-9.61957350747998	-2.60965370001509	0.188784196392931	SIEMENS	UMinn
193	-1.72388737260817	0.505031165469535	0.130402808462932	SIEMENS	UMinn
194	-1.27349578578384	-3.37463131044997	0.127416394369545	SIEMENS	UMinn
195	-1.2036747637047	2.26191485866454	0.118755892106279	SIEMENS	UMinn
196	-4.273368547356	-2.72130353700061	0.115291039665302	SIEMENS	UMinn
197	-1.10502580116796	-2.58276367444266	0.159883888108854	SIEMENS	UMinn
198	0.684418455334763	1.13080914304339	0.189865231831025	SIEMENS	UMinn
199	-7.27599158703686	-1.7305663604591	0.132891724164931	SIEMENS	UMinn
200	-0.285867559570121	-2.55280238356963	0.131750481238187	SIEMENS	UMinn
201	1.30516073022506	5.01163320737727	0.189432766109887	SIEMENS	UMinn
202	4.25494682184799	0.928337723129857	0.0990291733367975	SIEMENS	UMinn
203	1.20360919869031	-2.51735002382071	0.229278007380899	SIEMENS	UMinn
204	2.35280766887137	2.72171274742953	0.268556089443145	SIEMENS	UMinn
205	3.07102939384457	3.94267957363232	0.271425787397985	SIEMENS	UMinn
206	-0.976997282223003	-4.63623751947976	0.141164013078875	SIEMENS	UMinn
207	-2.58999992165799	-3.16304892573333	0.123823661443484	SIEMENS	UMinn
208	-0.113348097583679	-5.39087304291306	0.121956645541687	SIEMENS	UMinn
209	-6.12879500617225	5.45675764607918	0.101265933398976	SIEMENS	UMinn
210	5.92427911905557	1.26753006099552	0.153275206634797	SIEMENS	UMinn
211	-2.98101496536855	-3.5307171309275	0.115934395511724	SIEMENS	UMinn
212	5.70074552768474	-2.9898306476291	0.137179518885116	SIEMENS	UMinn
213	-4.99887403627694	1.68650274860233	0.116882435524854	SIEMENS	UMinn
214	-6.3846807759231	-3.11323613807053	0.228916672427894	SIEMENS	UMinn
215	0.175286689653501	-3.65397216737682	0.15007971645522	SIEMENS	UMinn
216	0.529070578699078	0.720696410325187	0.164384537834221	SIEMENS	UMinn
217	-4.88798701818421	-1.70424670445777	0.176947437364081	SIEMENS	UMinn
218	4.4514272546419	0.622274199937224	0.222998277643154	SIEMENS	UMinn
219	-13.1774261847424	5.75661119552306	0.175358258976399	SIEMENS	UMinn
220	0.673049545151058	-1.96125911746654	0.125246373588183	SIEMENS	UMinn
221	-1.29626784594732	-3.43563218876086	0.141718275262601	SIEMENS	UMinn
222	-7.48399872183964	2.48729063469032	0.172261623233516	SIEMENS	UMinn
223	-1.9431522812003	-3.58844352277993	0.146893641149537	SIEMENS	UMinn
224	-8.64252796201097	1.61947556604134	0.191223748355031	SIEMENS	UMinn
225	6.91909709950567	0.448018540436078	0.114264758331225	SIEMENS	UMinn
226	-3.88025611474631	0.82746951966399	0.169315473599276	SIEMENS	UMinn
227	5.12847180784137	-3.34119317975481	0.14566625486759	SIEMENS	UMinn
228	5.30169687004682	5.30893898207464	0.11730131987983	SIEMENS	UMinn
229	7.71896051757718	-6.63121336809639	0.26403108623016	SIEMENS	UMinn
230	-3.45610717878435	-4.15022754200824	0.133355682627119	SIEMENS	UMinn
231	8.53416684000545	-2.42281735677171	0.150754858419503	SIEMENS	UMinn
232	5.29896348698565	2.67982533625482	0.182855611765061	SIEMENS	UMinn
233	0.530084655563843	-1.2101461003296	0.118102158317753	SIEMENS	UMinn
234	0.884020771084326	-2.65938088316196	0.14654131865657	SIEMENS	UMinn
235	-9.97752941610691	-0.505928756478144	0.117670098242686	SIEMENS	UMinn
236	5.36608656670491	-1.31075507018282	0.200303749643678	SIEMENS	UMinn
237	-1.86201062374775	-2.81610849228373	0.118724077409585	SIEMENS	UMinn
238	4.65132836427203	1.87701114286724	0.249523653132843	SIEMENS	UMinn
239	-6.65537914017483	-4.64586070810739	0.143935055488425	SIEMENS	UMinn
240	5.85599037581697	-1.35925790264974	0.200663611356924	SIEMENS	UMinn
241	2.04682302355445	1.74496074499385	0.183704434859978	SIEMENS	UMinn
242	1.93052005431826	-0.841906836714265	0.145246717872815	SIEMENS	UMinn
243	-7.91672244630671	-3.98541063315	0.131631384153085	SIEMENS	UMinn
244	-0.715991905979955	-4.79961487597079	0.106152254704004	SIEMENS	UMinn
245	-6.07204691423364	0.426990430387862	0.193956822458592	SIEMENS	UMinn
246	2.16234607056007	2.46555724680928	0.165242103952665	SIEMENS	UMinn
247	7.26112056553335	0.171334775776068	0.192155484609431	SIEMENS	UMinn
248	-11.7087665051461	0.612489457779807	0.109093286620761	SIEMENS	UMinn
249	0.304694401228305	3.01652393320346	0.202517123445891	SIEMENS	UMinn
250	4.09828297758595	-7.39120569805297	0.155868457244917	SIEMENS	UMinn
251	-9.54183126250349	-0.584272579433414	0.18765102857884	SIEMENS	UMinn
252	5.45953904159925	-0.470749073351149	0.126046258816815	SIEMENS	UMinn
253	-3.28348827679606	1.74306626631358	0.277003879021085	SIEMENS	UMinn
254	-6.4453763690036	-3.86380850727116	0.0916443156210801	SIEMENS	UMinn
255	2.85309558047513	6.4239507220925	0.217286178160347	SIEMENS	UMinn
256	-5.48044347022276	-0.288098109103427	0.114217485644758	SIEMENS	UMinn
257	-11.2904306110852	-0.0665385886324375	0.19902514880286	SIEMENS	UMinn
258	5.41752268438669	4.59991379367885	0.138977175590062	SIEMENS	UMinn
259	-10.335412334294	-1.84205368361751	0.129018356935999	SIEMENS	UMinn
260	6.42192499526343	-4.75989694234437	0.156429307966953	SIEMENS	UMinn
261	6.0773129254684	3.29372455010132	0.159594448897907	SIEMENS	UMinn
262	-2.30716931166566	-2.44381469118382	0.206924934067531	SIEMENS	UMinn
263	-0.360623090663362	3.39100180021001	0.125623375298426	SIEMENS	UMinn
264	-4.04928514169692	-7.29845687889618	0.11724308344447	SIEMENS	UMinn
265	2.60801716425595	-4.0791469050513	0.16532641936898	SIEMENS	UMinn
266	-7.30010582321986	-4.23730441957065	0.132217894370696	SIEMENS	UMinn
267	-9.853030520957	-4.39854312938756	0.269698537859259	SIEMENS	UMinn
268	-1.18906361269466	4.10754323424077	0.178631404637844	SIEMENS	UMinn
269	-5.18791661285662	-1.85449963494376	0.154465663316431	SIEMENS	UMinn
270	-6.33174398027694	3.29791415775507	0.11453051092268	SIEMENS	UMinn
271	3.56831179332106	-1.84894869446049	0.214917059550345	SIEMENS	UMinn
272	-0.181089833624548	2.68340287987946	0.155429569081895	SIEMENS	UMinn
273	3.50075585441401	-5.14616615190203	0.116780876900453	SIEMENS	UMinn
274	-3.42374850691306	5.1596751834559	0.202902553883911	SIEMENS	UMinn
275	-7.43955929403388	-1.59555952114982	0.151031042824407	SIEMENS	UMinn
276	8.36693686613646	2.60205134008853	0.213115946152226	SIEMENS	UMinn
277	0.561645899697452	-7.51048108107226	0.149586905778406	SIEMENS	UMinn
278	-0.391120116075618	-1.6202304311186	0.133941600247779	SIEMENS	UMinn
279	-8.72084905266524	0.630589291981261	0.20800601923798	SIEMENS	UMinn
280	-5.38537340365564	-4.85011545709506	0.146688869159129	SIEMENS	UMinn
281	0.60606371444149	4.57157287956763	0.108572205086318	SIEMENS	UMinn
282	5.33234587615015	-3.8724888741855	0.169252440471249	SIEMENS	UMinn
283	1.30971490507702	2.47567429328009	0.118337748770037	SIEMENS	UMinn
284	6.39209029727583	1.66345663956994	0.0981613537368279	SIEMENS	UMinn
285	-5.54064515371689	-0.199098043351318	0.183986133369414	SIEMENS	UMinn
286	6.33109145742335	3.26147891656998	0.13318535877217	SIEMENS	UMinn
287	-6.99114503686945	-3.55159764665859	0.101025998452848	SIEMENS	UMinn
288	6.97462232944176	1.09321069550602	0.110954721239583	SIEMENS	UMinn
289	6.87360399944928	2.38184649766092	0.198790601018155	SIEMENS	UMinn
290	11.4177008221994	4.18110335271579	0.152152057899195	SIEMENS	UMinn
291	-3.23754091902906	7.47165750275758	0.193937492460599	SIEMENS	UMinn
292	-12.6347590437296	-2.14931574919244	0.112845948264885	SIEMENS	UMinn
293	8.77145102186307	0.454981375242381	0.146335137258354	SIEMENS	UMinn
294	-1.90153991259802	-6.02786092302331	0.155710715070949	SIEMENS	UMinn
295	4.49972526438521	6.74744589425285	0.262404602236323	SIEMENS	UMinn
296	-14.3092951950659	1.335355552524	0.133506707752417	SIEMENS	UMinn
297	-1.972681074297	7.76794150097915	0.122736783292712	SIEMENS	UMinn
298	-5.05729894061094	2.96026674506059	0.122828054826027	SIEMENS	UMinn
299	3.82161832941881	5.45779469412528	0.154784134575068	SIEMENS	UMinn
300	-1.67622772614591	-1.7513601334056	0.121813039962664	SIEMENS	UMinn
301	-2.93250045722902	-8.66099754848948	0.155566116670206	SIEMENS	UMinn
302	-8.62695259312505	-0.0715384162138488	0.139581344977822	SIEMENS	UMinn
303	1.68115037617333	3.32979892950221	0.122845610916611	SIEMENS	UMinn
304	-0.574953528802438	-4.29451299180338	0.10470088483261	SIEMENS	UMinn
305	6.5626071720437	5.42944910755176	0.174805844047827	SIEMENS	UMinn
306	-9.04923617087293	-3.13499901695053	0.125139688217902	SIEMENS	UMinn
307	6.02526137254669	-0.189843230128316	0.1504705780072	SIEMENS	UMinn
308	-8.45362036713758	-3.40474043064277	0.130134950785371	SIEMENS	UMinn
309	-5.05697617195285	1.68818930024075	0.132831490123712	SIEMENS	UMinn
310	2.2888589836531	-1.26381173284	0.162595005262652	SIEMENS	UMinn
311	2.61930362313504	-1.2239234094676	0.210504214045385	SIEMENS	UMinn
312	2.16233552411623	1.40303187361603	0.115192917481685	SIEMENS	UMinn
313	3.3802938726683	1.11549237640365	0.121959825374617	SIEMENS	UMinn
314	0.739478494995091	2.96562278689883	0.142813117722387	SIEMENS	UMinn
315	1.01133973799537	-3.21659403069007	0.114254334375441	SIEMENS	UMinn
316	-3.52373823188844	-6.14780249105622	0.246367567335319	SIEMENS	UMinn
317	1.00751349538163	0.458068221437511	0.132809643066225	SIEMENS	UMinn
318	-5.42957416094588	-0.895575957763837	0.133901293073888	SIEMENS	UMinn
319	8.82755313646924	-0.579691494505095	0.140445214132587	SIEMENS	UMinn
320	-4.19364957134859	11.70997182343	0.204065533408223	SIEMENS	UMinn
321	2.60134260188891	-0.700870460621542	0.217142306134776	SIEMENS	UMinn
322	-10.3904274501282	-0.643720156676277	0.112409686607244	SIEMENS	UMinn
323	7.29845598355428	-3.3830651544064	0.273487602282611	SIEMENS	UMinn
324	3.80343767926356	0.313028718220514	0.165442561413141	SIEMENS	UMinn
325	1.75006296389266	-2.44802606361049	0.16931572321526	SIEMENS	UMinn
326	-3.15379934687413	2.76086460577478	0.145224511902604	SIEMENS	UMinn
327	-6.26872194216446	-2.7460307656644	0.143393128994766	SIEMENS	UMinn
328	5.50507497544988	-0.277849461067667	0.117698525636577	SIEMENS	UMinn
329	-3.99551696743094	-3.17172105047307	0.152312720623743	SIEMENS	UMinn
330	-8.02324308104402	6.5405581078174	0.161315936977348	SIEMENS	UMinn
331	-0.863107113661804	1.20527588789887	0.132305150823887	SIEMENS	UMinn
332	7.80870637077207	-2.89645487368981	0.125347597595169	SIEMENS	UMinn
333	0.48704278586343	0.859622419233162	0.171442615110402	SIEMENS	UMinn
334	0.0373332966927911	1.73396401526439	0.1668853132047	SIEMENS	UMinn
335	-5.02747110956829	8.23100223489624	0.136926684717689	SIEMENS	UMinn
336	4.22844771294388	3.11914760547527	0.11359554430432	SIEMENS	UMinn
337	0.547066551771744	0.131473772515159	0.197150059727371	SIEMENS	UMinn
338	5.89391449505401	1.52705330875699	0.0851467928943558	SIEMENS	UMinn
339	0.234379188658999	-5.57222171931496	0.106034002758471	SIEMENS	UMinn
340	-1.10360692121412	9.00536240847846	0.188908969229043	SIEMENS	UMinn
341	6.56808430193502	-1.49067827514918	0.215738433898557	SIEMENS	UMinn
342	0.284700336624923	10.9543241625736	0.135263347890425	SIEMENS	UMinn
343	-1.84795681562992	2.16121818870657	0.0939226000002699	SIEMENS	UMinn
344	4.53710402584141	-1.05139656129363	0.120474817402346	SIEMENS	UMinn
345	7.83194600158159	-4.84841771417353	0.280590291246523	SIEMENS	UMinn
346	-10.1828831600848	0.217225967512197	0.0921207756502037	SIEMENS	UMinn
347	4.14879705899838	1.24638088233747	0.20765774783378	SIEMENS	UMinn
348	-4.79200089119783	-2.67557534135939	0.122308668240374	SIEMENS	UMinn
349	9.94408470995895	0.574093357406813	0.142310693845601	SIEMENS	UMinn
350	1.19316420709351	-1.35628119680296	0.174148858146394	SIEMENS	UMinn
351	4.68051087040694	1.4384648324291	0.12946096254764	SIEMENS	UMinn
352	-0.5854088143723	-5.41901545497921	0.286153770587585	SIEMENS	UMinn
353	-8.65955006013017	-0.0734166662377517	0.159552222977728	SIEMENS	UMinn
354	2.58993196767603	2.61020341496972	0.108805784549048	SIEMENS	UMinn
355	-7.12306717094469	-5.61858037123477	0.112573002533465	SIEMENS	UMinn
356	6.18499194869192	3.53128565188014	0.101550410999498	SIEMENS	UMinn
357	-9.5724120384774	-1.19813664426024	0.199072777727168	SIEMENS	UMinn
358	-3.5028530158005	-1.10641901664367	0.135265341321677	SIEMENS	UMinn
359	-2.83554946188827	-6.27898406968638	0.128277829507629	SIEMENS	UMinn
360	3.15029504757307	-3.86293108631546	0.125305696129677	SIEMENS	UMinn
361	9.77368445301179	-5.35144794518655	0.141580278969145	SIEMENS	UMinn
362	10.2788943788891	-2.06258022085126	0.143183901171914	SIEMENS	UMinn
363	2.88065811805586	-0.0451494273204898	0.163142892228007	SIEMENS	UMinn
364	2.87871889209133	3.57255431863146	0.17963075943504	SIEMENS	UMinn
365	9.24502738118948	4.5074104011824	0.0938261031755812	SIEMENS	UMinn
366	-2.4934570846586	1.12281184008783	0.172747961896584	SIEMENS	UMinn
367	-12.5080544394099	4.56533524122603	0.134656097556179	SIEMENS	UMinn
368	-1.93277532794059	-0.55362281465979	0.139115012325654	SIEMENS	UMinn
369	-4.11137201680755	1.04386311057361	0.110686118776964	SIEMENS	UMinn
370	-0.345081261816585	0.251232180236397	0.22194298151259	SIEMENS	UMinn
371	2.82478948510269	-1.32442835481219	0.153725524303519	SIEMENS	UMinn
372	-6.15708491624281	-4.04802346547077	0.137732675742955	SIEMENS	UMinn
373	3.82654542155962	-2.41414718436304	0.182918335176082	SIEMENS	UMinn
374	9.44717593482273	4.21891224447858	0.158415930626903	SIEMENS	UMinn
375	-3.03803889270338	6.28881827163648	0.206925191593982	SIEMENS	UMinn
376	-7.8971288240622	-4.65142378920716	0.117606027475012	SIEMENS	UMinn
377	-3.30685023922199	-6.78670754155326	0.233460237104735	SIEMENS	UMinn
378	6.97862663236117	-4.94785112442141	0.170776990477059	SIEMENS	UMinn
379	6.06300493272304	-6.16778566060771	0.277821040773585	SIEMENS	UMinn
380	0.740448200757683	6.36171849974684	0.211530467819127	SIEMENS	UMinn
381	-0.200724200186136	0.156141163695669	0.148142754673243	SIEMENS	UMinn
382	-6.21438783558472	7.11560768782461	0.121983753967374	SIEMENS	UMinn
383	-0.0467112380369328	-3.94450237134009	0.118563707652114	SIEMENS	UMinn
384	-0.070643131682055	-4.73131003481327	0.265424349851229	SIEMENS	UMinn
385	0.121874902206172	4.16443555076875	0.184292878012231	SIEMENS	UMinn
386	6.82702164095818	-0.0545064233060245	0.132986778361953	SIEMENS	UMinn
387	10.5034295630031	1.8293206597604	0.119594859603918	SIEMENS	UMinn
388	4.97197092412306	-6.39635328322711	0.163283391167676	SIEMENS	UMinn
389	0.28783509721467	-2.5274986416381	0.195032019302106	SIEMENS	UMinn
390	-0.999498806099277	-4.56077482221859	0.104261840653883	SIEMENS	UMinn
391	-4.02608991982566	-2.50709748033971	0.110666959286973	SIEMENS	UMinn
392	1.98117132564263	-1.29703262654725	0.127782070049223	SIEMENS	UMinn
393	1.55343975960175	-3.16743039562233	0.102978313453355	SIEMENS	UMinn
394	8.9590349446026	4.47831300775252	0.111545384840202	SIEMENS	UMinn
395	4.00942806735266	8.55342323146319	0.19661251519975	SIEMENS	UMinn
396	-1.17406132876797	2.19067847326231	0.209722115285456	SIEMENS	UMinn
397	-9.18077357832838	-1.63625945733354	0.114809997166248	SIEMENS	UMinn
398	6.22712863537082	1.89869204971446	0.153142699429294	SIEMENS	UMinn
399	-0.296814827334154	2.79102097636154	0.115305218159481	SIEMENS	UMinn
400	-5.36762737099634	-0.566617429619387	0.177600142338986	SIEMENS	UMinn
401	-2.47649160972258	-1.06651810532546	0.119711560637309	SIEMENS	UMinn
402	5.90414967037134	-0.722925874301916	0.166142836212853	SIEMENS	UMinn
403	-15.0716823151496	1.5078125552518	0.182918691108586	SIEMENS	UMinn
404	-1.02438812431104	-6.03592451696588	0.161638791420462	SIEMENS	UMinn
405	-2.23488941026578	-0.420891392865535	0.137466795032146	SIEMENS	UMinn
406	-3.5335454122975	6.30360212569135	0.121613536940523	SIEMENS	UMinn
407	-3.66180993803006	-0.725898049666867	0.149038847841684	SIEMENS	UMinn
408	6.06834071909783	0.218060331387037	0.138318884066107	SIEMENS	UMinn
409	-0.495607384933333	7.14601286772239	0.128065184236938	SIEMENS	UMinn
410	-4.39327224575469	-1.2657946703499	0.177866461932369	SIEMENS	UMinn
411	-3.84892517377724	-2.57125986311316	0.207951467507268	SIEMENS	UMinn
412	-5.50948286486617	-6.59520700737377	0.215064627243026	SIEMENS	UMinn
413	1.46470847620156	2.0451106723636	0.153223970556843	SIEMENS	UMinn
414	-7.55864619691061	8.42131917492685	0.193519196466251	SIEMENS	UMinn
415	10.4159886829074	-4.96015681485155	0.261630133675465	SIEMENS	UMinn
416	5.64461780945258	-1.74650379965911	0.222188783461912	SIEMENS	UMinn
417	-7.29368522374122	-6.21596838254022	0.0989423634529984	SIEMENS	UMinn
418	6.9070608424643	-2.32289188594679	0.161554499360774	SIEMENS	UMinn
419	-8.04100831222842	-5.57296395748571	0.101643375902513	SIEMENS	UMinn
420	11.4622757473121	-2.57555152250763	0.193065424574413	SIEMENS	UMinn
421	1.29011909776695	2.50175965406013	0.252955355756899	SIEMENS	UMinn
422	-5.46628515108083	0.84302334594027	0.135876026325835	SIEMENS	UMinn
423	-4.319804030235	-3.5638415258105	0.125231215101577	SIEMENS	UMinn
424	5.7563136303008	-2.77771020709792	0.0951811059994684	SIEMENS	UMinn
425	-7.06502505102287	0.883998930050962	0.083382064425318	SIEMENS	UMinn
426	-0.305468947728455	5.58965725925784	0.12511084097832	SIEMENS	UMinn
427	5.50761574583517	0.521260257699406	0.209005301348772	SIEMENS	UMinn
428	-6.05385863802495	3.43634932238251	0.14636944614923	SIEMENS	UMinn
429	2.80521588139983	-2.34224524693535	0.176553817343856	SIEMENS	UMinn
430	0.877417020328958	3.95813922805491	0.107797975751128	SIEMENS	UMinn
431	3.56912289537626	-4.98033287974253	0.150062280604817	SIEMENS	UMinn
432	-0.112270625156051	-4.15677383207648	0.105239293639934	SIEMENS	UMinn
433	-1.0338281122286	8.53269681269231	0.155382400604498	SIEMENS	UMinn
434	2.70703991471007	1.19502843016185	0.239251138217699	SIEMENS	UMinn
435	-1.29505697387258	-1.11593456559768	0.110324851919307	SIEMENS	UMinn
436	-0.877333921929086	1.30324116950917	0.143403382633431	SIEMENS	UMinn
437	7.87310923192751	-1.19708314734187	0.119430355339084	SIEMENS	UMinn
438	-2.51697009126768	-6.91883119272022	0.21422227896874	SIEMENS	UMinn
439	-5.45120595398781	-0.231906570391619	0.255508812922814	SIEMENS	UMinn
440	-7.70963234538382	7.3451323839487	0.140883375542167	SIEMENS	UMinn
441	4.87853799353481	-0.0577500502009435	0.143148453759807	SIEMENS	UMinn
442	5.51960019141987	-6.90305683709069	0.143585657493842	SIEMENS	UMinn
443	0.990651460330351	3.51592972664118	0.196231376128495	SIEMENS	UMinn
444	4.83640242215756	-8.26106117209086	0.101201421340808	SIEMENS	UMinn
445	-2.31163194204894	-3.16731851817679	0.183094512974715	SIEMENS	UMinn
446	8.67205110535267	-0.589222228826484	0.152950038822473	SIEMENS	UMinn
447	-8.79415334178455	3.95308770328792	0.129691096112414	SIEMENS	UMinn
448	-1.06467615392932	2.84702623651764	0.171205879297982	SIEMENS	UMinn
449	1.03031749065266	8.68267995970793	0.150321720640927	SIEMENS	UMinn
450	6.16121113784147	-0.496158400753338	0.129072648729196	SIEMENS	UMinn
451	-5.04289128155288	-4.04040168306453	0.133099982949281	SIEMENS	UMinn
452	-5.98648344355551	-2.52103705651492	0.130512038410513	SIEMENS	UMinn
453	1.32693512916112	7.52749205040965	0.206607924121528	SIEMENS	UMinn
454	-4.60530012687968	11.2589338606662	0.244708962826038	SIEMENS	UMinn
455	-3.67594882783432	-9.35094529968855	0.246625292850707	SIEMENS	UMinn
456	2.24850091397988	-6.56404690491161	0.121237390238736	SIEMENS	UMinn
457	8.19000243954107	-2.98095667641569	0.176506938202966	SIEMENS	UMinn
458	-0.283670940850331	1.39918009551	0.163100039408267	SIEMENS	UMinn
459	-6.28199346768306	14.0244508096083	0.271405147045538	SIEMENS	UMinn
460	-6.81844071408686	0.201736922523066	0.146482703408573	SIEMENS	UMinn
461	-5.81485389322634	-7.47363001125415	0.110946489459613	SIEMENS	UMinn
462	-8.69317889383225	-1.89888223229404	0.0880501646959321	SIEMENS	UMinn
463	-13.0300689387055	1.13920007997291	0.110850438765945	SIEMENS	UMinn
464	4.34975548879979	5.57245070644653	0.151675065124232	SIEMENS	UMinn
465	-3.1274868823532	-8.02813838467756	0.209436823777768	SIEMENS	UMinn
466	-1.84274650103021	-2.39050224426217	0.12497141415854	SIEMENS	UMinn
467	4.88494517724078	1.51253557449714	0.109726897881172	SIEMENS	UMinn
468	2.68569978783712	0.983480896003594	0.126733121617893	SIEMENS	UMinn
469	-3.76614930050507	2.9495032080825	0.11033882649161	SIEMENS	UMinn
470	1.74848467362768	4.40132294230848	0.186875669108649	SIEMENS	UMinn
471	-7.00585711829928	-4.16885243574763	0.15019047349195	SIEMENS	UMinn
472	-7.12146387206157	-2.00283771075371	0.152924232890085	SIEMENS	UMinn
473	6.78061185727882	-0.141031507772779	0.169673887707428	SIEMENS	UMinn
474	8.49264903384517	3.5873484376821	0.137019194464407	SIEMENS	UMinn
475	0.886437629247969	-0.729248713533859	0.156500400550663	SIEMENS	UMinn
476	-4.98664723909024	9.93771395293704	0.1179199095883	SIEMENS	UMinn
477	4.19560092086675	-4.24149219086756	0.0909098390312737	SIEMENS	UMinn
478	-3.01951259408746	-3.20968156858555	0.125389131905876	SIEMENS	UMinn
479	8.31414946288391	-3.87450617568743	0.157153650281799	SIEMENS	UMinn
480	-6.14497195251647	-4.63472207505825	0.167385716547143	SIEMENS	UMinn
481	-12.7119967778623	-2.71705716134321	0.166352063423295	SIEMENS	UMinn
482	5.70374448210164	-2.59990252428698	0.129025916404731	SIEMENS	UMinn
483	-10.1368581448968	-2.42393843320753	0.193892928295413	SIEMENS	UMinn
484	-1.31261294335778	-2.43216562499194	0.101748807423341	SIEMENS	UMinn
485	5.1498730497072	0.0131292940173753	0.105838527133343	SIEMENS	UMinn
486	1.34581174299986	-2.65651844157026	0.143897833490348	SIEMENS	UMinn
487	6.38580510489068	0.90470731325757	0.155426835929878	SIEMENS	UMinn
488	5.64579060852773	-3.83649704245759	0.146518057212328	SIEMENS	UMinn
489	-1.403015793638	-4.9771689403217	0.189755818742906	SIEMENS	UMinn
490	7.97821365013256	-11.0563383531352	0.202299661787921	SIEMENS	UMinn
491	10.3044398461538	-0.0501328783849121	0.123346585798809	SIEMENS	UMinn
492	5.93348212500378	2.31282392937445	0.296571528792573	SIEMENS	UMinn
493	5.06847126301197	3.9087984440684	0.192361216311117	SIEMENS	UMinn
494	-4.47571669652092	1.30527723743722	0.133436564772222	SIEMENS	UMinn
495	2.20758689545244	-0.121129983243493	0.17486501923666	SIEMENS	UMinn
496	6.29814436865049	-0.126035585669636	0.0841988996380378	SIEMENS	UMinn
497	3.44742018059505	6.8013669525502	0.15347051728082	SIEMENS	UMinn
498	-2.05989618149673	-0.164597329725085	0.156116303974297	SIEMENS	UMinn
499	7.85070370235726	2.02318535914245	0.215083354347853	SIEMENS	UMinn
500	7.92866671034772	2.35347721309309	0.196848267740517	SIEMENS	UMinn
501	-5.50311436246231	-0.465439269770533	0.174364904058019	SIEMENS	UMinn
502	6.99096876710215	0.690674881459687	0.184250206221834	SIEMENS	UMinn
503	7.22523565420614	-1.08961961295012	0.176254351447164	SIEMENS	UMinn
504	-5.13819253888253	7.23582769403265	0.160914463879307	SIEMENS	UMinn
505	0.908199953093768	7.47452780613135	0.238137266776212	SIEMENS	UMinn
506	-10.6408215377711	-1.0706663017973	0.102296944574056	SIEMENS	UMinn
507	-12.1207358999211	-1.9410278241956	0.127785299465205	SIEMENS	UMinn
508	-4.16487699477186	7.97676150977584	0.162345056279612	SIEMENS	UMinn
509	7.48931952553282	1.42476676266957	0.111156796941876	SIEMENS	UMinn
510	2.81405906142818	2.38192286439123	0.126112129047397	SIEMENS	UMinn
511	-0.644131727099285	1.28169769455508	0.168915723895762	SIEMENS	UMinn
512	2.2083224693113	3.94916827258266	0.155145467334491	SIEMENS	UMinn
513	7.60159914442361	1.90117553107329	0.216536231707756	SIEMENS	UMinn
514	-5.96776859952826	2.90293254636469	0.157499667828291	SIEMENS	UMinn
515	8.25731716703769	3.05466584422288	0.131487027735484	SIEMENS	UMinn
516	7.09329149706964	1.68764331888514	0.122606665572405	SIEMENS	UMinn
517	6.76864848829102	-1.49177721918148	0.143245211064829	SIEMENS	UMinn
518	-3.03609271388422	-10.4608240770345	0.163321239151026	SIEMENS	UMinn
519	-8.08657138117461	-3.25104657447527	0.127466849628272	SIEMENS	UMinn
520	6.20771560892346	4.33416416390623	0.220680975602712	SIEMENS	UMinn
521	7.70262033377073	-1.96341007140707	0.11863089668577	SIEMENS	UMinn
522	-0.640067784523521	0.315312514330806	0.155138948970771	SIEMENS	UMinn
523	-0.772684477482126	-2.58712173053775	0.116068069634938	SIEMENS	UMinn
524	9.95615975652349	-5.64405338716258	0.272478703771975	SIEMENS	UMinn
525	-9.25471954662132	1.34960810901299	0.158315110918835	SIEMENS	UMinn
526	4.17768910125703	-1.92402925490805	0.126649167047646	SIEMENS	UMinn
527	-5.35031647953808	0.794908448690379	0.111926546121877	SIEMENS	UMinn
528	8.30614114669642	1.76317574500289	0.127467129628029	SIEMENS	UMinn
529	2.00330424203299	6.97425591538511	0.14527905084644	SIEMENS	UMinn
530	-3.03503370097333	10.4517029823638	0.154891205645727	SIEMENS	UMinn
531	0.16863613911049	4.56854460351455	0.120977614230817	SIEMENS	UMinn
532	-0.244073954140125	-5.01475953138752	0.108101068939745	SIEMENS	UMinn
533	5.72956006127439	-3.37155634355764	0.119943581873408	SIEMENS	UMinn
534	-3.9325714423785	6.35871103621394	0.141560908497343	SIEMENS	UMinn
535	0.584227712264248	2.22180972712208	0.141485204080624	SIEMENS	UMinn
536	4.53890079380464	-3.68084387679157	0.212562155759571	SIEMENS	UMinn
537	-0.0502287516717649	0.388047505352156	0.183070437893453	SIEMENS	UMinn
538	0.694588166582515	-5.56135730947717	0.139698507454549	SIEMENS	UMinn
539	6.02445952120071	2.46607281420647	0.121060389146102	SIEMENS	UMinn
540	4.48032254012499	4.51931135496831	0.25001718256026	SIEMENS	UMinn
541	1.78849574335308	-0.422499560362361	0.132920476387766	SIEMENS	UMinn
542	-4.67377074814371	2.03290400323296	0.156979685737088	SIEMENS	UMinn
543	-4.51961210698764	-4.0335798644765	0.146806954017216	SIEMENS	UMinn
544	3.26414715449671	4.07542350970117	0.122757667642161	SIEMENS	UMinn
545	-6.41304222098177	-3.09708593041465	0.0924899830816825	SIEMENS	UMinn
546	-0.0915510649973853	5.5880913619603	0.178050430112736	SIEMENS	UMinn
547	-1.22143928054908	3.56033680549634	0.118069883854189	SIEMENS	UMinn
548	4.84698209283395	-4.5993058590762	0.165994614222683	SIEMENS	UMinn
549	-2.71313130437528	-7.30044724613465	0.181085028818317	SIEMENS	UMinn
550	-11.1624450773029	-0.499181818111227	0.148822992595279	SIEMENS	UMinn
551	6.13377772746794	-3.05258105264095	0.137163005499354	SIEMENS	UMinn
552	5.42758811750338	2.44280166901609	0.103815675212641	SIEMENS	UMinn
553	-7.16391116320782	-2.90242184097641	0.149395639900365	SIEMENS	UMinn
554	1.81629408612331	-7.39282872550772	0.11844757465716	SIEMENS	UMinn
555	6.0965366218014	2.47357156699674	0.227863873877814	SIEMENS	UMinn
556	-9.43832849372095	1.39008320987369	0.1322386235371	SIEMENS	UMinn
557	-0.585474477182475	1.52842268615789	0.194671442146249	SIEMENS	UMinn
558	5.93742108345584	-0.769182533618325	0.240132411994504	SIEMENS	UMinn
559	6.28457640767948	0.0242292298333548	0.14003634786861	SIEMENS	UMinn
560	5.02246331559435	-0.650423039073807	0.12911448351509	SIEMENS	UMinn
561	3.72262775539726	-2.39584878912587	0.133443835667162	SIEMENS	UMinn
562	4.50980996956943	-4.09570236363735	0.114253990457211	SIEMENS	UMinn
563	6.06228804851535	5.39878444450427	0.159066954611675	SIEMENS	UMinn
564	-3.85410239604013	5.0830256789085	0.146014807356774	SIEMENS	UMinn
565	4.78730738621464	0.201324450179207	0.215625593866787	SIEMENS	UMinn
566	9.41575206708662	4.84837292731602	0.118085691195787	SIEMENS	UMinn
567	-2.27105336242655	-2.56454787583209	0.184409709064862	SIEMENS	UMinn
568	9.50427304547049	2.86839209495911	0.116575067188837	SIEMENS	UMinn
569	4.95127662969152	0.263419313292728	0.132031847270885	SIEMENS	UMinn
570	-7.18071547731212	-1.76022902037913	0.241949914975989	SIEMENS	UMinn
571	-1.75137648542852	-8.9974110659148	0.132174742948671	SIEMENS	UMinn
572	0.100030242982925	1.74197529389083	0.155176877098887	SIEMENS	UMinn
573	-3.7462596274698	-3.55573339013234	0.131468292898793	SIEMENS	UMinn
574	-4.25729288333735	-1.53137729842938	0.170823292000864	SIEMENS	UMinn
575	4.40758635104836	3.48558154471994	0.122698749999603	SIEMENS	UMinn
576	9.01142734463927	1.65585341894877	0.16458873018602	SIEMENS	UMinn
577	8.66235949314617	-1.09934987903076	0.213537045816957	SIEMENS	UMinn
578	9.1646574500385	-2.66999028860583	0.194110043697245	SIEMENS	UMinn
579	-0.913311891308381	-0.393401376164386	0.214820593601399	SIEMENS	UMinn
580	-13.6040436613243	-2.71552817914562	0.129026515163288	SIEMENS	UMinn
581	-7.1671846204256	-6.88332142902232	0.123136627016638	SIEMENS	UMinn
582	-2.04134282304089	-2.97436275110006	0.123535513164905	SIEMENS	UMinn
583	6.81202092976432	-5.42497506149878	0.121297017900399	SIEMENS	UMinn
584	5.9368940577007	4.52425564335483	0.185961367533343	SIEMENS	UMinn
585	5.69982948777469	3.18361753556759	0.289563125897248	SIEMENS	UMinn
586	-7.0531657073267	-1.81085365791517	0.119069627884321	SIEMENS	UMinn
587	1.49468393693174	-7.40127303529806	0.179939165686888	SIEMENS	UMinn
588	0.970518153994394	0.0990593476622043	0.101618938509664	SIEMENS	UMinn
589	-8.54151192639272	-3.3526085590447	0.107493330869023	SIEMENS	UMinn
590	2.37603053826148	2.69793836974706	0.112307925540821	SIEMENS	UMinn
591	4.56338879707773	4.9512098352825	0.168603252991609	SIEMENS	UMinn
592	7.62983581700031	-1.4459475362102	0.133431503360268	SIEMENS	UMinn
593	-8.18043965040514	-2.9114412595345	0.1960005375554	SIEMENS	UMinn
594	5.50218529301657	-5.15264277806682	0.223135207224067	SIEMENS	UMinn
595	10.2815898317398	-2.12966667521208	0.121318965729904	SIEMENS	UMinn
596	-1.00510191584264	-3.90847654168663	0.102888522436801	SIEMENS	UMinn
597	2.40611775998662	6.74516899095386	0.10801823791367	SIEMENS	UMinn
598	2.83219107818827	1.70929097980526	0.124957479023915	SIEMENS	UMinn
599	-4.09095666589717	1.22862198964072	0.135200333107679	SIEMENS	UMinn
600	7.38246803925466	0.624752506800101	0.24114988743044	SIEMENS	UMinn
601	-3.18525737478445	-2.13904195960099	0.137965335587015	SIEMENS	UMinn
602	4.42689056094308	-1.28035202601384	0.130016751605985	SIEMENS	UMinn
603	-0.0585719021729365	0.232405830797898	0.148270299565876	SIEMENS	UMinn
604	8.16776891575598	-0.515761636556334	0.189954514590603	SIEMENS	UMinn
605	0.207574456331967	-0.723332932397772	0.196129555874436	SIEMENS	UMinn
606	-0.282805091396227	0.894104184394075	0.21854016671429	SIEMENS	UMinn
607	2.09735980450393	8.27368504006765	0.180520521242314	SIEMENS	UMinn
608	-10.9158681200632	0.501497473205623	0.126355317752503	SIEMENS	UMinn
609	1.73920068372967	1.08314721544008	0.144806235504678	SIEMENS	UMinn
610	2.38418676012986	-5.00403370955702	0.15278478231668	SIEMENS	UMinn
611	-0.642273897343036	1.81079190974937	0.10183759962415	SIEMENS	UMinn
612	-10.2033057572091	-1.71815541904529	0.156530963237527	SIEMENS	UMinn
613	8.15763850564312	4.34995346956031	0.144433461131044	SIEMENS	UMinn
614	6.39285673473962	3.35231855720709	0.106983850409638	SIEMENS	UMinn
615	0.617247946724681	-5.50496070794223	0.164123888676337	SIEMENS	UMinn
616	-8.31256180851164	-3.112326622083	0.127132482559655	SIEMENS	UMinn
617	-7.47152907230027	10.7314737056134	0.120646485287454	SIEMENS	UMinn
618	-4.24803433495044	2.49074898293074	0.171938936298854	SIEMENS	UMinn
619	7.7223867085482	5.04155779795749	0.11576131623431	SIEMENS	UMinn
620	-6.58613474082775	-1.2513252119019	0.0875275285322355	SIEMENS	UMinn
621	4.00157409853045	4.67779059496347	0.175020310543087	SIEMENS	UMinn
622	7.31213610545503	-2.27699631284774	0.124411884642479	SIEMENS	UMinn
623	-0.458019435985529	2.90258016213174	0.113598761791356	SIEMENS	UMinn
624	-0.485976232381539	-1.36936877538588	0.1180748705802	SIEMENS	UMinn
625	-2.39673587910166	3.78843223200145	0.223842496735992	SIEMENS	UMinn
626	-1.33772283915805	10.0915578398845	0.21623228230473	SIEMENS	UMinn
627	-2.43182288677645	-0.883573130350076	0.107102343570876	SIEMENS	UMinn
628	1.95834712237224	7.40156707002188	0.243722351714285	SIEMENS	UMinn
629	3.1664841842912	2.67816484731466	0.146866571474614	SIEMENS	UMinn
630	-4.79271300440621	-3.37776476689041	0.166922592906767	SIEMENS	UMinn
631	-11.7841588922353	2.75887649143626	0.133121006410794	SIEMENS	UMinn
632	-2.36030963558801	2.41296737973088	0.169380925308182	SIEMENS	UMinn
633	-5.40789290901198	0.322332067293359	0.165933286011143	SIEMENS	UMinn
634	-0.703900344285491	3.25370860534335	0.208625441486437	SIEMENS	UMinn
635	3.62837492300315	-4.23601532661145	0.164557739926214	SIEMENS	UMinn
636	4.92950216398105	5.20167904946301	0.126371934546111	SIEMENS	UMinn
637	6.64169828663608	0.711036315339642	0.172302283147464	SIEMENS	UMinn
638	-1.72129485392972	6.40732040353834	0.107455964838933	SIEMENS	UMinn
639	-6.22292470910775	-1.11705750866305	0.169133460807344	SIEMENS	UMinn
640	-0.80928499881919	-3.67011033106063	0.161822773398799	SIEMENS	UMinn
641	-4.61940034177015	-1.96673823899082	0.196935197251538	SIEMENS	UMinn
642	-1.97040177279123	-7.99795790124544	0.0946960861637623	SIEMENS	UMinn
643	-6.51793512843534	-1.47159868089933	0.157214186715717	SIEMENS	UMinn
644	-5.31422391079043	-0.998355391873625	0.105879231654606	SIEMENS	UMinn
645	-2.02391528443387	-2.47896315635056	0.0947972279330094	SIEMENS	UMinn
646	-10.4619798564589	2.84454190745098	0.126749433249299	SIEMENS	UMinn
647	1.64525398518767	-0.807167541740284	0.103690654647244	SIEMENS	UMinn
648	6.50716898764692	1.62133598889884	0.117970703331822	SIEMENS	UMinn
649	-3.08372498928491	-1.64837346689449	0.120333806832216	SIEMENS	UMinn
650	-5.71275550650468	0.116876181418812	0.106971733669236	SIEMENS	UMinn
651	6.76529655303897	-3.3150590168339	0.250340862365195	SIEMENS	UMinn
652	-9.25605672428142	0.616057498995032	0.114178864776954	SIEMENS	UMinn
653	-5.80771387900998	9.87203147929293	0.167927781474716	SIEMENS	UMinn
654	-2.45802529159234	0.633837261712982	0.17865997741782	SIEMENS	UMinn
655	0.0310600657096354	2.12430959711223	0.171537679470127	SIEMENS	UMinn
656	12.5302263438585	2.22151373565005	0.218032924713907	SIEMENS	UMinn
657	-4.15526486605002	2.92057677040409	0.104812711586721	SIEMENS	UMinn
658	5.62643078774377	-3.13867164926236	0.119059127719783	SIEMENS	UMinn
659	-11.9358464050299	13.5793549691831	0.242215110311902	SIEMENS	UMinn
660	-12.1673746144982	0.111661139254187	0.121028775129318	SIEMENS	UMinn
661	9.95642389491426	1.95366420379252	0.142946696385529	SIEMENS	UMinn
662	2.13574671569424	1.20370842550327	0.134316378829679	SIEMENS	UMinn
663	-10.0084162079348	10.9642115452103	0.173025501563733	SIEMENS	UMinn
664	-4.73791320270686	3.11544510832477	0.16800322332044	SIEMENS	UMinn
665	-9.68111702293863	2.87404604952416	0.138547805565008	SIEMENS	UMinn
666	12.4829353740129	0.453321056229796	0.140849839935143	SIEMENS	UMinn
667	-8.48860539286431	-0.504430903529527	0.0844487724000013	SIEMENS	UMinn
668	-3.86374804847242	1.56128401710767	0.196811136513189	SIEMENS	UMinn
669	6.10634836928473	3.35639441597225	0.138930292942136	SIEMENS	UMinn
670	-5.70858755854157	1.39690809375686	0.193457602007072	SIEMENS	UMinn
671	-9.58917688487256	0.197377628203128	0.157455141108899	SIEMENS	UMinn
672	5.67137668648347	5.63384016408133	0.197365567704539	SIEMENS	UMinn
673	-4.77829959966414	-2.30100370566889	0.110122017282701	SIEMENS	UMinn
674	-5.43685638806328	-1.05282557981109	0.116208748004231	SIEMENS	UMinn
675	-9.58045679735717	-3.19252610662148	0.203209452079224	SIEMENS	UMinn
676	7.24824925247825	1.80987566758645	0.144421879861273	SIEMENS	UMinn
677	-6.40884316542791	-3.9181725348239	0.123045407402626	SIEMENS	UMinn
678	-5.28670230122268	-5.70378312906701	0.130448867459752	SIEMENS	UMinn
679	-4.69706837648617	-6.99126882121725	0.106094291735678	SIEMENS	UMinn
680	-8.55645815430747	-0.112378370577865	0.194923703986991	SIEMENS	UMinn
681	-0.427487834759071	-0.24070491797051	0.124228136937526	SIEMENS	UMinn
682	-2.47625846015571	-7.48304981357608	0.126314731545516	SIEMENS	UMinn
683	1.97208649063524	0.782859832907612	0.238941156805146	SIEMENS	UMinn
684	1.18914138355258	9.0132616273652	0.149494709009202	SIEMENS	UMinn
685	-4.48763616028579	-0.414861150755773	0.165803386102178	SIEMENS	UMinn
686	-5.388117624575	-6.85548035387914	0.138683012183273	SIEMENS	UMinn
687	5.8670271723859	5.25550126764314	0.119243828429949	SIEMENS	UMinn
688	1.37735065631776	0.176417494163099	0.15285174372372	SIEMENS	UMinn
689	4.51841573188557	3.38446307010559	0.136692835650936	SIEMENS	UMinn
690	7.40087557656799	2.78250541386995	0.141302424240823	SIEMENS	UMinn
691	-11.5557144878114	-0.843978525987195	0.151745727551048	SIEMENS	UMinn
692	-5.08459303736794	-0.00205138697774032	0.154100948870598	SIEMENS	UMinn
693	-6.44640397594197	-10.7485620566146	0.119986804128862	SIEMENS	UMinn
694	4.43106269042152	5.68082510043776	0.157654186547795	SIEMENS	UMinn
695	-6.92447072888399	1.20643458443503	0.110339186739011	SIEMENS	UMinn
696	1.35561385305061	-4.01337782117282	0.126386774133687	SIEMENS	UMinn
697	-8.23259890892485	3.67884712637816	0.119193077184436	SIEMENS	UMinn
698	1.83306702627313	7.20940914409537	0.140606031430367	SIEMENS	UMinn
699	-4.06803072124385	2.11837263516393	0.169366433914442	SIEMENS	UMinn
700	7.50098682207516	0.223241252332129	0.148132370444259	SIEMENS	UMinn
701	-4.5418371822898	-6.98136308530384	0.1949772442072	SIEMENS	UMinn
702	-3.17340690523312	1.81357212648584	0.190036307953373	SIEMENS	UMinn
703	-4.34734665144751	0.193220060764577	0.143002499138941	SIEMENS	UMinn
704	-4.14893000966525	-4.21436940180707	0.193953125049732	SIEMENS	UMinn
705	-4.87775563289023	-6.23499447177233	0.0946649262746806	SIEMENS	UMinn
706	-7.86279757485616	0.664917739718953	0.114559531363128	SIEMENS	UMinn
707	2.84451161243018	2.69009347353442	0.168762868930728	SIEMENS	UMinn
708	9.57900292858613	-1.72286213426681	0.214480930716819	SIEMENS	UMinn
709	-8.59258294369067	-6.92255208209572	0.164782624116296	SIEMENS	UMinn
710	7.38052621884971	-1.51247682963082	0.136131472594918	SIEMENS	UMinn
711	-7.6081227890348	1.75948204014881	0.170621777835273	SIEMENS	UMinn
712	9.15350227503154	-2.76506632617844	0.132536157247843	SIEMENS	UMinn
713	2.70526210720578	7.22803089922338	0.134073723052522	SIEMENS	UMinn
714	-8.07179704162834	-5.12296345893996	0.184689455575624	SIEMENS	UMinn
715	-1.10451890745701	-1.67316732261895	0.248260036191397	SIEMENS	UMinn
716	10.1224098681756	-1.70950313293917	0.237884475997482	SIEMENS	UMinn
717	4.19287019152242	-7.13572358320624	0.136376437910899	SIEMENS	UMinn
718	3.90821313437219	-4.82698993592735	0.202011686722322	SIEMENS	UMinn
719	7.25085347172366	-5.22643705753755	0.121750737027881	SIEMENS	UMinn
720	7.2990565610354	1.28294186283726	0.175772303400368	SIEMENS	UMinn
721	-3.01434577800545	0.971931459023687	0.220808382211533	SIEMENS	UMinn
722	-4.04167640968889	-2.2625806740415	0.112553198434224	SIEMENS	UMinn
723	-0.788144042851726	7.16794991357914	0.221740181024093	SIEMENS	UMinn
724	8.49431272431786	-2.62823189829766	0.111906670800337	SIEMENS	UMinn
725	-6.06403108940602	-3.74015257858365	0.12948235422089	SIEMENS	UMinn
726	1.8002471015268	-5.48362946623043	0.108725106556613	SIEMENS	UMinn
727	-4.49962231718205	-2.56218538203093	0.105603537541775	SIEMENS	UMinn
728	1.0408097564554	-5.68763523129777	0.124538986978122	SIEMENS	UMinn
729	4.00187103818571	-0.575877663832481	0.160695771534416	SIEMENS	UMinn
730	0.0208680462371442	-1.60589998204644	0.200998218691843	SIEMENS	UMinn
731	-13.402905324594	4.22619398813769	0.136496912763098	SIEMENS	UMinn
732	-0.0749393400839379	-0.86826833927741	0.110902771488445	SIEMENS	UMinn
733	6.23242541729314	2.96583812437334	0.139371290627114	SIEMENS	UMinn
734	-8.42902634103492	-3.87247297859036	0.141234446235653	SIEMENS	UMinn
735	-6.80778859138812	9.78230136885682	0.147225380295748	SIEMENS	UMinn
736	-4.41749321612833	11.557320049711	0.148602479574383	SIEMENS	UMinn
737	10.036903281196	-4.61427325205537	0.279946964131421	SIEMENS	UMinn
738	7.01348535467451	3.63364619779491	0.19094237191392	SIEMENS	UMinn
739	-2.40204349353839	0.237241491110546	0.158789119128505	SIEMENS	UMinn
740	2.00578042990483	0.893069432116342	0.160338858731477	SIEMENS	UMinn
741	-2.40182504220518	-2.81336273624234	0.0853972231865146	SIEMENS	UMinn
742	5.94944588749074	0.814268317799624	0.173883447694568	SIEMENS	UMinn
743	-4.72934530664318	1.74989185898237	0.0894289666924778	SIEMENS	UMinn
744	-3.29126243126421	-5.2444290175851	0.105999794644055	SIEMENS	UMinn
745	-0.574913371737737	-1.3724641947004	0.176611027013284	SIEMENS	UMinn
746	4.91228073742302	-3.22470547162333	0.10223737248093	SIEMENS	UMinn
747	3.46229216017333	-3.8224391939594	0.132513890891872	SIEMENS	UMinn
748	-5.13850793058455	-0.488175521227811	0.182101249939068	SIEMENS	UMinn
749	-2.60353681834919	-3.19243541851564	0.168036887714227	SIEMENS	UMinn
750	1.24919374183248	1.30388611595609	0.157680521459214	SIEMENS	UMinn
751	-1.09136971059214	-5.11286692108147	0.123151489149491	SIEMENS	UMinn
752	0.25365146559143	-2.5975464203844	0.121600501017405	SIEMENS	UMinn
753	5.09015074114198	0.200126240994636	0.146942242700651	SIEMENS	UMinn
754	-7.21259982291515	-2.16791582206004	0.128882213836939	SIEMENS	UMinn
755	-3.45949304750947	1.817504674068	0.132187158201495	SIEMENS	UMinn
756	-4.25375718305037	-3.85092946398486	0.156524029787737	SIEMENS	UMinn
757	5.1812305942805	-0.574076256992846	0.133026676594917	SIEMENS	UMinn
758	-3.10994030268405	7.70067642040132	0.287764855274173	SIEMENS	UMinn
759	-5.50192989384577	-9.34964559286506	0.105001362977608	SIEMENS	UMinn
760	-6.63818454034577	-5.4481057380426	0.120299383235577	SIEMENS	UMinn
761	6.38678487651349	7.52619186631708	0.15619023573502	SIEMENS	UMinn
762	0.434773598802248	-1.53406314353442	0.155036944074702	SIEMENS	UMinn
763	5.52782723585618	-1.44146416659031	0.265882217541471	SIEMENS	UMinn
764	8.01377902039621	2.33059081636099	0.102895682474184	SIEMENS	UMinn
765	-4.28198838023357	-5.90413169186879	0.156842922088727	SIEMENS	UMinn
766	7.81847849157684	1.77984341493339	0.190265055885002	SIEMENS	UMinn
767	-0.528706859687837	4.99525239298166	0.171374572827877	SIEMENS	UMinn
768	-5.07481721063878	2.74655137644104	0.262742840486701	SIEMENS	UMinn
769	-3.58438236035881	1.1098379230556	0.119045423165278	SIEMENS	UMinn
770	-10.2224456883654	-6.26071386539081	0.196401113725845	SIEMENS	UMinn
771	5.52716908735604	-2.24531330392155	0.224122556693025	SIEMENS	UMinn
772	4.69146167145961	3.43629116668999	0.168003753885354	SIEMENS	UMinn
773	7.17687025397982	1.84016726311172	0.150808235747086	SIEMENS	UMinn
774	9.25231418879493	-3.42094230839857	0.16397782801493	SIEMENS	UMinn
775	-1.90356000170193	-4.18853779959745	0.145361258162832	SIEMENS	UMinn
776	-3.93429250587112	-2.18870667171608	0.189890728038017	SIEMENS	UMinn
777	-0.144644163574988	-0.932958669126606	0.134554438283726	SIEMENS	UMinn
778	7.62470052519336	0.701347682243508	0.0999639078444955	SIEMENS	UMinn
779	-4.60935881988954	-2.44306762932905	0.127450576122481	SIEMENS	UMinn
780	7.88604526952603	0.353714504159683	0.179823120067952	SIEMENS	UMinn
781	-0.0374226967067499	0.996571632530877	0.192416278124802	SIEMENS	UMinn
782	-3.96777162884876	-0.99038969371209	0.13861013315549	SIEMENS	UMinn
783	-1.38065607721392	2.54923977716789	0.142010929202689	SIEMENS	UMinn
784	3.3492703632139	2.28579797765022	0.183386320597203	SIEMENS	UMinn
785	-9.1585711630772	9.12880020413659	0.145068928125339	SIEMENS	UMinn
786	4.12039661265094	4.668476668155	0.0976610876811256	SIEMENS	UMinn
787	-2.32987858645891	6.34990417373047	0.269721136272403	SIEMENS	UMinn
788	2.31360324344976	2.96806856445339	0.124188522031127	SIEMENS	UMinn
789	6.09995403130621	5.26912510090206	0.0885611804233111	SIEMENS	UMinn
790	-3.29790045658618	-7.97892133056183	0.249383094045855	SIEMENS	UMinn
791	1.75939732477951	8.25972108280331	0.122494368141264	SIEMENS	UMinn
792	8.98144761664126	-8.65433105195126	0.194611486716539	SIEMENS	UMinn
793	-6.10188492919511	0.827630258711229	0.108906794118088	SIEMENS	UMinn
794	-12.0306021427772	-0.766250590715771	0.153796752866237	SIEMENS	UMinn
795	3.2533251138069	3.22110418226208	0.142851016932507	SIEMENS	UMinn
796	-0.916989109216252	2.36049327443969	0.122655377417841	SIEMENS	UMinn
797	1.3606625951991	-3.30973512945309	0.126130985758862	SIEMENS	UMinn
798	-1.88803867191017	-4.89214238144489	0.176238851035171	SIEMENS	UMinn
799	-5.33779435196705	1.90177637879679	0.178228097663626	SIEMENS	UMinn
800	-6.70098518709603	7.4174324182849	0.270582203604638	SIEMENS	UMinn
801	-6.17610763967216	3.4844161819948	0.142280611883603	SIEMENS	UMinn
802	-3.35186511110511	-5.82205292231346	0.222226024018482	SIEMENS	UMinn
803	3.46692358710924	6.42875659576219	0.150286998530814	SIEMENS	UMinn
804	-11.4251297389666	8.39753946667874	0.186485775194906	SIEMENS	UMinn
805	-1.04034934689206	2.29836756301505	0.216940967743767	SIEMENS	UMinn
806	-7.07383024643937	-5.31837492003064	0.100049392396987	SIEMENS	UMinn
807	3.40556377222123	0.655541945876302	0.133023276923662	SIEMENS	UMinn
808	-4.40673397426059	-1.07871865416809	0.113627527262677	SIEMENS	UMinn
809	3.25197713355003	-4.79388586232264	0.208998268558664	SIEMENS	UMinn
810	-7.00829463838734	-2.56966341226641	0.1192602170672	SIEMENS	UMinn
811	-2.2976855679729	7.38163742288766	0.133089360959028	SIEMENS	UMinn
812	11.4504028483087	-4.31876811103403	0.138270063836953	SIEMENS	UMinn
813	-9.92931528945212	-0.0149684958927727	0.119438434679644	SIEMENS	UMinn
814	-1.81690520537422	1.90573634820017	0.122257186136117	SIEMENS	UMinn
815	-1.32382532010803	-0.638322514032355	0.162957092037573	SIEMENS	UMinn
816	10.4921284769007	1.95634367375627	0.153284433046824	SIEMENS	UMinn
817	-9.72002104371809	-1.33649583158704	0.0963034963956396	SIEMENS	UMinn
818	-6.53937754358134	-1.78367939938319	0.113809363211302	SIEMENS	UMinn
819	-5.18578121392524	-1.05398796062279	0.187846446135116	SIEMENS	UMinn
820	2.93437876772122	-3.12856498409312	0.157404388656643	SIEMENS	UMinn
821	6.52554288535982	0.533773254875911	0.174589260729345	SIEMENS	UMinn
822	2.83168268649042	1.20055676801274	0.133900581226854	SIEMENS	UMinn
823	3.51458374471593	-5.31177942738964	0.172999998415319	SIEMENS	UMinn
824	3.8508154240871	3.12254080160669	0.187961106294076	SIEMENS	UMinn
825	-10.5264277414675	1.59710143433368	0.159227602108866	SIEMENS	UMinn
826	5.81059638640529	2.91464487002764	0.158783535827822	SIEMENS	UMinn
827	0.922286887724905	0.481823980443033	0.123928873642385	SIEMENS	UMinn
828	0.887422992334961	-3.83539544685133	0.105043049100439	SIEMENS	UMinn
829	3.29871874938163	0.910321465663691	0.142809495674633	SIEMENS	UMinn
830	-0.0395278687440848	-3.30884918795324	0.0950482835086354	SIEMENS	UMinn
831	3.36059503953497	2.96546613094944	0.186845814095622	SIEMENS	UMinn
832	2.53826606121869	-3.95069970630163	0.11517800191285	SIEMENS	UMinn
833	8.09055358281397	-1.99826710105107	0.171531899089508	SIEMENS	UMinn
834	-3.29645046496044	-2.21716795250507	0.104946599360092	SIEMENS	UMinn
835	7.80396381920088	0.984862379488653	0.154301062872436	SIEMENS	UMinn
836	-3.41056629358759	-1.25309988545355	0.134610579898044	SIEMENS	UMinn
837	-2.1085706748594	-10.5284404766194	0.108454262214873	SIEMENS	UMinn
838	4.42258129777458	-6.45909178923466	0.151271110006253	SIEMENS	UMinn
839	-11.9051317317832	1.80565671880806	0.279523116082142	SIEMENS	UMinn
840	4.19319917172517	2.53296835394771	0.241861243674371	SIEMENS	UMinn
841	6.19173369107798	3.99128181898459	0.208456146889683	SIEMENS	UMinn
842	-8.19655631751258	0.761556909513905	0.158467625467022	SIEMENS	UMinn
843	4.37788256680527	3.91765418202891	0.175966824003078	SIEMENS	UMinn
844	8.66189201216295	2.84666084283022	0.15373278350557	SIEMENS	UMinn
845	0.052080183675581	-0.560787607203271	0.115941731597179	SIEMENS	UMinn
846	-0.181755778618818	-3.4624686092667	0.184094104954989	SIEMENS	UMinn
847	-0.312015812891468	-1.34650023177651	0.251477176329935	SIEMENS	UMinn
848	10.4827649785794	-0.827658137305105	0.130091213573413	SIEMENS	UMinn
849	5.80376967954358	2.24767242457425	0.137716334396809	SIEMENS	UMinn
850	3.97972182331287	7.69117920289108	0.155626495342243	SIEMENS	UMinn
851	-2.67520672413077	8.62817510389698	0.0910866850270973	SIEMENS	UMinn
852	6.42021308932302	-5.36161847586179	0.121114132302807	SIEMENS	UMinn
853	2.51847306649839	1.21161544599361	0.126932777484229	SIEMENS	UMinn
854	2.99560311930203	-1.2228934932367	0.172328676294216	SIEMENS	UMinn
855	-1.66105830111397	2.97176082437442	0.0991732394699646	SIEMENS	UMinn
856	3.51651608719079	8.21433693706471	0.215636481289963	SIEMENS	UMinn
857	0.492708623799652	8.11874575792582	0.105013215042811	SIEMENS	UMinn
858	3.93765581297249	1.50861425049354	0.133366815679167	SIEMENS	UMinn
859	3.32975403846183	-3.82118733206343	0.20236447495224	SIEMENS	UMinn
860	-1.99824482944785	-6.3641606836412	0.129690943243404	SIEMENS	UMinn
861	-0.28316894718607	2.07776522378844	0.19830998563921	SIEMENS	UMinn
862	-5.50137779642816	11.4143254143785	0.154083954634057	SIEMENS	UMinn
863	7.19849303689228	1.34952461540383	0.19028314262097	SIEMENS	UMinn
864	-0.380209737561934	-2.39558698586465	0.118278723114659	SIEMENS	UMinn
865	1.62397639148731	7.82126572287464	0.17297227247008	SIEMENS	UMinn
866	4.28935354229765	-5.88536768096576	0.116623802551901	SIEMENS	UMinn
867	-0.10466739414472	-6.51152370850499	0.110185447552573	SIEMENS	UMinn
868	0.425324964756539	2.92946358489447	0.17239818904911	SIEMENS	UMinn
869	-1.02825395537154	0.145323528951589	0.166152353508297	SIEMENS	UMinn
870	-6.18309246738932	-0.160692151003198	0.147651562974568	SIEMENS	UMinn
871	6.43961457356702	-3.70743547814445	0.136079289350932	SIEMENS	UMinn
872	0.162207098044383	2.1716516077434	0.14248181871339	SIEMENS	UMinn
873	-6.5044552138966	-2.6893118203305	0.148700303808007	SIEMENS	UMinn
874	-0.530136887712898	3.28824229547677	0.161265550117038	SIEMENS	UMinn
875	-4.24945691809917	1.77557070620275	0.124132928306011	SIEMENS	UMinn
