# Supplementary material for: Brain functional-structural gradient coupling reflects development, behavior and genetic influences
Source: Nat Commun. 2026 Apr 9;17:4850. doi: 10.1038/s41467-026-71719-y (PMC13222887; doi:10.1038/s41467-026-71719-y)
Supplement: Supplementary file 6 — Source Data [file 41467_2026_71719_MOESM6_ESM.zip › Source Data/Supp_Fig5b_after.csv]

	PC1	PC2	motion	scanner	site
1	-3.35679423581858	-2.55878248082053	0.108793642102013	SIEMENS	UMinn
2	-1.14268091302908	-4.02904422155739	0.12510004552273	SIEMENS	UMinn
3	9.01530552533703	-3.03835285624661	0.183330669752262	SIEMENS	UMinn
4	-0.58342443576118	1.85506161272622	0.17985300488768	SIEMENS	UMinn
5	-3.44279785029911	-0.0462041320394516	0.154980733957173	SIEMENS	UMinn
6	9.43349001339533	3.86602161514	0.202056117101949	SIEMENS	UMinn
7	2.12096703149832	-0.788321322980619	0.118007526536883	SIEMENS	UMinn
8	-5.71160378989664	-2.28158593412574	0.1804592886618	SIEMENS	UMinn
9	9.22065565780594	-2.07063382995959	0.171097378009383	SIEMENS	UMinn
10	7.65165142666535	4.37162775531262	0.0993546955377611	SIEMENS	UMinn
11	12.4243772715542	3.34753453780526	0.189527025880815	SIEMENS	UMinn
12	-6.78016508659429	-3.3369507063426	0.0907752355895626	SIEMENS	UMinn
13	-6.36401484872077	-0.324127480453676	0.131245368550001	SIEMENS	UMinn
14	11.9971192142428	-3.13821325902339	0.234960441153499	SIEMENS	UMinn
15	-5.86002495512712	-4.46567887935785	0.165026258069467	SIEMENS	UMinn
16	8.51751101044782	-4.22544542235556	0.167895975300218	SIEMENS	UMinn
17	-12.3253341341584	0.870966854025458	0.143244367174193	SIEMENS	UMinn
18	3.09911755872337	3.47433142798515	0.250243826703062	SIEMENS	UMinn
19	1.21136103550987	-0.70448728864884	0.169615105786216	SIEMENS	UMinn
20	-5.97429993916101	-6.72112222197311	0.151881392025941	SIEMENS	UMinn
21	5.92526594323162	2.39876420289583	0.11514597899374	SIEMENS	UMinn
22	-6.3884243764251	5.44395689420174	0.293141763124681	SIEMENS	UMinn
23	5.43820840494946	-0.117904622245694	0.142690650653559	SIEMENS	UMinn
24	-7.18920191906804	-0.362094678852771	0.125083665257298	SIEMENS	UMinn
25	-9.79102907714222	-2.00675738211007	0.111559357915317	SIEMENS	UMinn
26	-14.4348310794651	2.53053790148302	0.0968113434288765	SIEMENS	UMinn
27	0.225415743793275	1.32354815186178	0.141971803772388	SIEMENS	UMinn
28	8.53984345503831	-4.17553368470257	0.161166661098829	SIEMENS	UMinn
29	11.8204056719222	-3.96816136972374	0.179478738359672	SIEMENS	UMinn
30	-5.35163946950184	-3.65381436276862	0.132549147722381	SIEMENS	UMinn
31	-4.86045408424962	-2.58227644577925	0.105386198213672	SIEMENS	UMinn
32	3.96713167504308	-0.467767516051969	0.171269209714935	SIEMENS	UMinn
33	0.941428609738838	2.83474904633074	0.100352592461601	SIEMENS	UMinn
34	4.77592416076706	3.07054300883866	0.123167745166361	SIEMENS	UMinn
35	-1.81894458844199	6.04961948647745	0.237452413959547	SIEMENS	UMinn
36	2.88365111230772	-4.75010599921424	0.148860012381137	SIEMENS	UMinn
37	-10.9019287416092	-1.99939907308883	0.247189266823202	SIEMENS	UMinn
38	7.7252124705067	-3.53688130438442	0.138539567925972	SIEMENS	UMinn
39	1.55059163043432	-2.7713262510983	0.119511756771426	SIEMENS	UMinn
40	-10.7963491171031	14.0305128821378	0.140401307841341	SIEMENS	UMinn
41	11.0202938417387	-8.71930029678455	0.216934794503644	SIEMENS	UMinn
42	5.50648992246999	5.99856752149331	0.241612881888209	SIEMENS	UMinn
43	-0.819356663277562	-0.105761468406042	0.182703511897233	SIEMENS	UMinn
44	-0.333026747362261	-6.32244137572345	0.112383616841409	SIEMENS	UMinn
45	-3.05391851862377	9.54011495160339	0.167930344375748	SIEMENS	UMinn
46	6.42746592947616	-0.723251279431064	0.214652112771992	SIEMENS	UMinn
47	-3.79795010141626	-1.06895822879137	0.154972880151243	SIEMENS	UMinn
48	-9.47607802186313	0.687082032125481	0.15143155840033	SIEMENS	UMinn
49	-3.79362832861124	-4.05864230803252	0.176457574277383	SIEMENS	UMinn
50	9.48550950962186	-2.23760943779021	0.128091588919297	SIEMENS	UMinn
51	-3.48098048468175	-5.02266729948042	0.108004187707178	SIEMENS	UMinn
52	2.75230964312897	-1.35325752346687	0.124754173109267	SIEMENS	UMinn
53	11.2358748435567	-5.29274865915014	0.155254232361207	SIEMENS	UMinn
54	0.33803696536052	8.94741545846869	0.111896394323544	SIEMENS	UMinn
55	-4.97011557965056	-0.397099728003141	0.182580875484067	SIEMENS	UMinn
56	0.0339681041013651	-2.04052446654816	0.150168372582234	SIEMENS	UMinn
57	1.22665189148989	2.70980322535496	0.154678165284563	SIEMENS	UMinn
58	2.47798161820223	2.14166341055314	0.12152527993403	SIEMENS	UMinn
59	2.8448463370523	6.01620630478746	0.194221554683356	SIEMENS	UMinn
60	2.50655384583401	4.5258336857498	0.136011362357831	SIEMENS	UMinn
61	0.333395433170158	-5.79447228166472	0.13612135365076	SIEMENS	UMinn
62	3.33037574455369	-3.4529642283151	0.20959514360418	SIEMENS	UMinn
63	1.1574445727657	-3.31627987809415	0.227976369587856	SIEMENS	UMinn
64	-2.1774142692207	-3.95398974921282	0.0948761615809156	SIEMENS	UMinn
65	0.740814349799711	2.3512463174094	0.156759154538842	SIEMENS	UMinn
66	3.64023784596934	3.86194506665088	0.137058343927346	SIEMENS	UMinn
67	9.73180409892469	2.72269637673328	0.284539228689585	SIEMENS	UMinn
68	-5.30720510399052	-0.689527790747364	0.14763882074885	SIEMENS	UMinn
69	2.32272102278277	-5.73040495465642	0.135628727463332	SIEMENS	UMinn
70	0.280047955070751	3.03262090120475	0.175190627396229	SIEMENS	UMinn
71	2.00078690368146	0.589955233788305	0.111070548077499	SIEMENS	UMinn
72	4.0506748147209	-0.325058071413269	0.164908614970715	SIEMENS	UMinn
73	-6.09845882656194	-3.62973049041794	0.171410009078849	SIEMENS	UMinn
74	7.16525013468695	-5.3960668981108	0.110466040115012	SIEMENS	UMinn
75	-5.28327375869292	-1.53072556403203	0.130811602938327	SIEMENS	UMinn
76	-6.73522813045812	-3.65078984139608	0.176359086248451	SIEMENS	UMinn
77	5.70109877900731	-2.56267865298491	0.117696394954967	SIEMENS	UMinn
78	-6.43503626191859	0.0556358638212921	0.163746493574942	SIEMENS	UMinn
79	-9.78097881876704	0.125220240755431	0.13643962542042	SIEMENS	UMinn
80	-3.4937027179708	0.875680159771905	0.144304819319111	SIEMENS	UMinn
81	1.12006992319836	5.36926446793202	0.210144504704084	SIEMENS	UMinn
82	-14.7169098192319	1.42832687959796	0.0980179802257545	SIEMENS	UMinn
83	-11.0413785895098	-2.75852119048061	0.192006390014531	SIEMENS	UMinn
84	6.43961277204058	1.10600545678671	0.104781174717385	SIEMENS	UMinn
85	1.56119484139727	-1.83974416383569	0.178927854381355	SIEMENS	UMinn
86	6.84177287596122	-2.43298120711723	0.143415554599175	SIEMENS	UMinn
87	-2.21790980782587	6.21130457693403	0.150348339993586	SIEMENS	UMinn
88	0.188777669890392	-1.5845058710923	0.108322882654598	SIEMENS	UMinn
89	-0.234494073225579	2.38346844180037	0.147090899961539	SIEMENS	UMinn
90	0.339782135617597	0.713086111693052	0.117866028679448	SIEMENS	UMinn
91	-4.37527124153883	-3.72371009867615	0.109823039750591	SIEMENS	UMinn
92	-5.99846997000355	-4.94751634950523	0.155626327427178	SIEMENS	UMinn
93	-6.41637627496543	-2.44491666930847	0.250732398206147	SIEMENS	UMinn
94	-2.64106452909504	0.626272696766721	0.262184048200254	SIEMENS	UMinn
95	-0.017967640894377	-5.0097840449333	0.228243350357362	SIEMENS	UMinn
96	3.12881225409298	3.63915394124419	0.181800935334238	SIEMENS	UMinn
97	-0.70181770439501	4.16698898392554	0.115856831027367	SIEMENS	UMinn
98	4.1772725435725	1.42818576710352	0.203641420708873	SIEMENS	UMinn
99	-4.69907213379143	-2.31056625426641	0.0998290717550331	SIEMENS	UMinn
100	-3.99789701255171	-1.82136446276331	0.137008394533275	SIEMENS	UMinn
101	4.15190236246397	1.18777859924081	0.145472409860177	SIEMENS	UMinn
102	-1.85877086948397	0.816877922751762	0.205825140427984	SIEMENS	UMinn
103	-0.322912198571873	-0.733177807508428	0.194022798126727	SIEMENS	UMinn
104	1.27543195650939	-2.5330167143193	0.179397885087755	SIEMENS	UMinn
105	4.7398136003677	3.22850221089192	0.230364495002002	SIEMENS	UMinn
106	4.99815081058299	6.344758953181	0.109688452645324	SIEMENS	UMinn
107	3.10916735974069	-0.0926199938657717	0.181598095147412	SIEMENS	UMinn
108	-1.1141314862081	1.03449374945934	0.111281921285369	SIEMENS	UMinn
109	0.492834812972463	1.32843622442916	0.183712536102317	SIEMENS	UMinn
110	-5.3431781924622	-0.0721741014204626	0.105552575899953	SIEMENS	UMinn
111	0.810343475897672	-4.78164236282047	0.181966756545064	SIEMENS	UMinn
112	0.190391920928204	0.581004267780314	0.12163575329095	SIEMENS	UMinn
113	6.66799048607184	3.08258981405414	0.136770577808156	SIEMENS	UMinn
114	4.98037061766875	-0.402739099736731	0.183627174796797	SIEMENS	UMinn
115	4.02716308446941	-2.39158845683293	0.147955705356799	SIEMENS	UMinn
116	8.37245287597209	-3.5465284532041	0.170024659885462	SIEMENS	UMinn
117	4.24857688117916	1.10829990596745	0.224151358368445	SIEMENS	UMinn
118	4.98027516911456	-9.34169809872127	0.0972835786138936	SIEMENS	UMinn
119	-0.017062469501001	-1.06209228688001	0.210213274500178	SIEMENS	UMinn
120	-11.529423549975	0.417915042269158	0.13943852679299	SIEMENS	UMinn
121	4.23205254066988	1.81772872234639	0.128699662042869	SIEMENS	UMinn
122	-10.426389289463	2.5802524554735	0.2221426846314	SIEMENS	UMinn
123	0.0746562240933439	1.16977055501526	0.182678754131805	SIEMENS	UMinn
124	3.39224584028882	-1.75562699016909	0.10654495184979	SIEMENS	UMinn
125	5.33951296632921	-8.39084337562641	0.158746801231057	SIEMENS	UMinn
126	3.0718719355507	2.82772477896655	0.171540857247436	SIEMENS	UMinn
127	2.04939422951229	-1.23039020642065	0.134346867665702	SIEMENS	UMinn
128	0.874071675447061	-1.56766029687404	0.156582830478319	SIEMENS	UMinn
129	3.09974339063008	-0.192246288454998	0.199607966253588	SIEMENS	UMinn
130	2.61849568490169	4.23259893757804	0.106064853002361	SIEMENS	UMinn
131	-3.28191993508024	-0.166917951891248	0.172019996093864	SIEMENS	UMinn
132	-2.27731130738116	10.7402418503186	0.154454883683585	SIEMENS	UMinn
133	5.04039541841778	3.85119267004158	0.155177904529783	SIEMENS	UMinn
134	0.606592507178859	-2.88628233668645	0.153912219220921	SIEMENS	UMinn
135	7.43536043110899	0.946172485629573	0.211565283856524	SIEMENS	UMinn
136	9.03769386303058	4.50591284787031	0.122193696922993	SIEMENS	UMinn
137	6.47613248909839	-6.90894273052157	0.102859441946058	SIEMENS	UMinn
138	8.27323204869263	2.38884890911736	0.14186677685441	SIEMENS	UMinn
139	-3.83111782121788	-0.442662058539024	0.148104296982011	SIEMENS	UMinn
140	2.47699164078434	0.419218464195189	0.180445719344857	SIEMENS	UMinn
141	-6.47396577145003	11.4022693453134	0.193682041629025	SIEMENS	UMinn
142	11.531873606956	-6.5625678638137	0.100412685976068	SIEMENS	UMinn
143	-2.18612676496766	1.09852273912048	0.147838534157374	SIEMENS	UMinn
144	-2.86672650118422	-0.581594770171146	0.120803615395234	SIEMENS	UMinn
145	5.45168804056321	-1.15735171105047	0.128106020531694	SIEMENS	UMinn
146	-3.36482241704269	5.89780465057572	0.143468155799912	SIEMENS	UMinn
147	0.294338284352525	5.62304679987274	0.111473379070137	SIEMENS	UMinn
148	2.12455805740874	-0.814831318184168	0.128160414179412	SIEMENS	UMinn
149	-3.23823727570315	0.286181397954841	0.120249506108792	SIEMENS	UMinn
150	6.71117615188692	-4.52224541621498	0.192342126938003	SIEMENS	UMinn
151	-0.35191751799674	-1.74981100854673	0.284118886319475	SIEMENS	UMinn
152	5.3925723795765	-2.16163656114622	0.18932578929264	SIEMENS	UMinn
153	-6.44013942702042	-2.35624532781211	0.183488483660047	SIEMENS	UMinn
154	-1.52530275078422	9.14367682632625	0.180080637051977	SIEMENS	UMinn
155	-5.20326326276216	1.19394579052247	0.154307633708712	SIEMENS	UMinn
156	-8.75138356937191	2.22860336226767	0.14584044955858	SIEMENS	UMinn
157	-3.32878784477141	-0.279234402635809	0.16156810298974	SIEMENS	UMinn
158	-3.76538866477798	0.950425436508757	0.155476697101419	SIEMENS	UMinn
159	8.88144170023083	3.51080111564436	0.149689024155839	SIEMENS	UMinn
160	1.23495947795738	11.2366193413477	0.115615371553273	SIEMENS	UMinn
161	-6.06970417816177	-7.10785892266717	0.178322508013492	SIEMENS	UMinn
162	1.24282481446933	-0.247168623826153	0.216955551001514	SIEMENS	UMinn
163	10.1315192178031	-2.38842782151311	0.14338772176351	SIEMENS	UMinn
164	-1.05327639430703	-3.74514166760313	0.122918142289414	SIEMENS	UMinn
165	-6.88695442374433	-4.0847198491374	0.101746765689199	SIEMENS	UMinn
166	6.5640102756222	5.98062166241967	0.239885724723877	SIEMENS	UMinn
167	-5.72044142504042	11.0716140666531	0.253580742419899	SIEMENS	UMinn
168	4.26329023629828	-2.40745692318918	0.281246628259428	SIEMENS	UMinn
169	3.38976746156872	2.63419903847862	0.115182803178537	SIEMENS	UMinn
170	3.71212833009667	-0.891244527246674	0.233329099437578	SIEMENS	UMinn
171	12.3415970636288	-6.59608810230272	0.170841024283807	SIEMENS	UMinn
172	2.58606702694387	3.11192508692483	0.212737917861365	SIEMENS	UMinn
173	1.66942190814526	-0.874422909657541	0.156517496830713	SIEMENS	UMinn
174	6.51639858463879	2.01585555776934	0.233309152464724	SIEMENS	UMinn
175	-5.33843088579198	3.38193894792918	0.189810962570274	SIEMENS	UMinn
176	6.5768204388986	-2.53258564513299	0.14596387164437	SIEMENS	UMinn
177	1.33409471716177	0.563384470061918	0.157116001268391	SIEMENS	UMinn
178	2.59500525607331	-4.68661878628731	0.131077339104893	SIEMENS	UMinn
179	-1.69143310445328	-4.46933285965708	0.143691786175334	SIEMENS	UMinn
180	1.9750231494679	2.47288264335525	0.179676174456135	SIEMENS	UMinn
181	4.77489112899646	2.63566921671349	0.133018874374593	SIEMENS	UMinn
182	-1.91271665908373	-1.57275409750734	0.132637286093402	SIEMENS	UMinn
183	8.49701694292128	5.50859199544749	0.125473943248118	SIEMENS	UMinn
184	-5.58199865336714	5.27442972152479	0.12777492940572	SIEMENS	UMinn
185	-4.38900436685834	-3.10243503527649	0.142487462769692	SIEMENS	UMinn
186	-0.248240005477383	2.21024087312991	0.175554840699703	SIEMENS	UMinn
187	4.33486617837355	-3.02971579678374	0.143111603904124	SIEMENS	UMinn
188	-0.289159818667382	-1.07410605171998	0.1560593912907	SIEMENS	UMinn
189	-7.01510704798783	-0.478949442725764	0.153141923888081	SIEMENS	UMinn
190	-12.6773235562441	-2.60274424932452	0.11222231761471	SIEMENS	UMinn
191	0.205103636871077	0.555272163231602	0.1374153508653	SIEMENS	UMinn
192	-9.64346804473027	-2.57582869609426	0.188784196392931	SIEMENS	UMinn
193	-1.68638408859461	0.390238375884113	0.130402808462932	SIEMENS	UMinn
194	-1.2666997098966	-3.39567600109286	0.127416394369545	SIEMENS	UMinn
195	-1.18284440016457	2.18699210274163	0.118755892106279	SIEMENS	UMinn
196	-4.27245666809757	-2.67796030338725	0.115291039665302	SIEMENS	UMinn
197	-1.10666534931872	-2.51735139598836	0.159883888108854	SIEMENS	UMinn
198	0.702478922498721	1.09998194923977	0.189865231831025	SIEMENS	UMinn
199	-7.25628098321355	-1.75576895606682	0.132891724164931	SIEMENS	UMinn
200	-0.263965400018385	-2.57640372021525	0.131750481238187	SIEMENS	UMinn
201	1.31246607938782	4.86963482250408	0.189432766109887	SIEMENS	UMinn
202	4.26333898878557	0.855211417544522	0.0990291733367975	SIEMENS	UMinn
203	1.23080932169361	-2.51340324116075	0.229278007380899	SIEMENS	UMinn
204	2.36873626185598	2.71875377706474	0.268556089443145	SIEMENS	UMinn
205	3.0905018578413	3.86643431460053	0.271425787397985	SIEMENS	UMinn
206	-0.974990864411302	-4.60277137007023	0.141164013078875	SIEMENS	UMinn
207	-2.55709575932879	-3.17877018826254	0.123823661443484	SIEMENS	UMinn
208	-0.0895404407731938	-5.41950800251345	0.121956645541687	SIEMENS	UMinn
209	-6.11880702734827	5.41426558024447	0.101265933398976	SIEMENS	UMinn
210	5.92200106960663	1.28417510149149	0.153275206634797	SIEMENS	UMinn
211	-2.97123773807643	-3.55038513751697	0.115934395511724	SIEMENS	UMinn
212	5.69057021726538	-2.91816326162376	0.137179518885116	SIEMENS	UMinn
213	-4.98731135604381	1.65563415411383	0.116882435524854	SIEMENS	UMinn
214	-6.36073867571262	-3.18113096728459	0.228916672427894	SIEMENS	UMinn
215	0.190916674195081	-3.58677998365336	0.15007971645522	SIEMENS	UMinn
216	0.535677776718961	0.666026930104361	0.164384537834221	SIEMENS	UMinn
217	-4.85647988720376	-1.79182116043597	0.176947437364081	SIEMENS	UMinn
218	4.46633815384901	0.623539187626614	0.222998277643154	SIEMENS	UMinn
219	-13.2602229686397	5.87684915791961	0.175358258976399	SIEMENS	UMinn
220	0.692670259007461	-1.98205313885651	0.125246373588183	SIEMENS	UMinn
221	-1.30712336377149	-3.35809279090527	0.141718275262601	SIEMENS	UMinn
222	-7.47263689273872	2.39903878679738	0.172261623233516	SIEMENS	UMinn
223	-1.93113927082423	-3.618506747481	0.146893641149537	SIEMENS	UMinn
224	-8.62180079552449	1.57156390853984	0.191223748355031	SIEMENS	UMinn
225	6.91146147757573	0.452072143915209	0.114264758331225	SIEMENS	UMinn
226	-3.86453590500127	0.847016194559352	0.169315473599276	SIEMENS	UMinn
227	5.14020449361105	-3.37656966943585	0.14566625486759	SIEMENS	UMinn
228	5.29259730321738	5.29914806451302	0.11730131987983	SIEMENS	UMinn
229	7.69371173672713	-6.45439917827914	0.26403108623016	SIEMENS	UMinn
230	-3.43933119728833	-4.19800091640189	0.133355682627119	SIEMENS	UMinn
231	8.51348330050346	-2.34553522203203	0.150754858419503	SIEMENS	UMinn
232	5.29179402428674	2.7325137624826	0.182855611765061	SIEMENS	UMinn
233	0.573202178380464	-1.30710736194362	0.118102158317753	SIEMENS	UMinn
234	0.886516926442681	-2.52443469785154	0.14654131865657	SIEMENS	UMinn
235	-10.0114470370958	-0.459279992909668	0.117670098242686	SIEMENS	UMinn
236	5.33151930727611	-1.0561669710582	0.200303749643678	SIEMENS	UMinn
237	-1.8373745331691	-2.80321265974924	0.118724077409585	SIEMENS	UMinn
238	4.64281192123004	1.94067503945035	0.249523653132843	SIEMENS	UMinn
239	-6.63300967132957	-4.67459995854646	0.143935055488425	SIEMENS	UMinn
240	5.84873170237604	-1.42534265530706	0.200663611356924	SIEMENS	UMinn
241	2.0386336189005	1.87198732840847	0.183704434859978	SIEMENS	UMinn
242	1.93580244787525	-0.869298731867295	0.145246717872815	SIEMENS	UMinn
243	-7.89522433906095	-4.02407886346017	0.131631384153085	SIEMENS	UMinn
244	-0.699102166064882	-4.85344366224779	0.106152254704004	SIEMENS	UMinn
245	-6.03203128650262	0.372103998923427	0.193956822458592	SIEMENS	UMinn
246	2.17052771044939	2.4301871075307	0.165242103952665	SIEMENS	UMinn
247	7.2375150620292	0.126574199084224	0.192155484609431	SIEMENS	UMinn
248	-11.7570530795207	0.605657165751362	0.109093286620761	SIEMENS	UMinn
249	0.281640747087452	3.13163192192317	0.202517123445891	SIEMENS	UMinn
250	4.10111418746899	-7.34113960675847	0.155868457244917	SIEMENS	UMinn
251	-9.51556965631532	-0.587417208024212	0.18765102857884	SIEMENS	UMinn
252	5.46348686765068	-0.522006942113268	0.126046258816815	SIEMENS	UMinn
253	-3.29591758813014	1.7647056914864	0.277003879021085	SIEMENS	UMinn
254	-6.42465125756805	-3.86750016108116	0.0916443156210801	SIEMENS	UMinn
255	2.8678256091737	6.35918631617028	0.217286178160347	SIEMENS	UMinn
256	-5.49113974714341	-0.162906947701239	0.114217485644758	SIEMENS	UMinn
257	-11.2930135200339	-0.0165366089106562	0.19902514880286	SIEMENS	UMinn
258	5.41885311793644	4.52770239764777	0.138977175590062	SIEMENS	UMinn
259	-10.320191058043	-1.86575365303033	0.129018356935999	SIEMENS	UMinn
260	6.39009704872397	-4.59479202380912	0.156429307966953	SIEMENS	UMinn
261	6.07511881545559	3.36816776119187	0.159594448897907	SIEMENS	UMinn
262	-2.29638057690215	-2.53255782425853	0.206924934067531	SIEMENS	UMinn
263	-0.360977718661876	3.37975963266937	0.125623375298426	SIEMENS	UMinn
264	-4.03059661893078	-7.31466993146427	0.11724308344447	SIEMENS	UMinn
265	2.61423142634371	-3.9817149022266	0.16532641936898	SIEMENS	UMinn
266	-7.29279510261924	-4.32149778957941	0.132217894370696	SIEMENS	UMinn
267	-9.84019127634258	-4.41579468732407	0.269698537859259	SIEMENS	UMinn
268	-1.22699734362852	4.30646525394918	0.178631404637844	SIEMENS	UMinn
269	-5.17961471329912	-1.83216149330551	0.154465663316431	SIEMENS	UMinn
270	-6.32014132086295	3.25570863915098	0.11453051092268	SIEMENS	UMinn
271	3.54500784814006	-1.7920807060297	0.214917059550345	SIEMENS	UMinn
272	-0.150737861474076	2.54924265363755	0.155429569081895	SIEMENS	UMinn
273	3.50445950510792	-5.13418916854525	0.116780876900453	SIEMENS	UMinn
274	-3.41896110249494	4.95011457417098	0.202902553883911	SIEMENS	UMinn
275	-7.45671217724695	-1.60496859604837	0.151031042824407	SIEMENS	UMinn
276	8.3239169691404	2.55954620688463	0.213115946152226	SIEMENS	UMinn
277	0.579143707881699	-7.58368404935864	0.149586905778406	SIEMENS	UMinn
278	-0.370840289823709	-1.55499639770352	0.133941600247779	SIEMENS	UMinn
279	-8.73349750383982	0.651761916011478	0.20800601923798	SIEMENS	UMinn
280	-5.37261838238781	-4.78954859652563	0.146688869159129	SIEMENS	UMinn
281	0.644933022642639	4.46242977927295	0.108572205086318	SIEMENS	UMinn
282	5.33568030275555	-3.8888378433628	0.169252440471249	SIEMENS	UMinn
283	1.34199626000468	2.38968103239749	0.118337748770037	SIEMENS	UMinn
284	6.42542317963998	1.75291493796664	0.0981613537368279	SIEMENS	UMinn
285	-5.51753818653491	-0.289629697389328	0.183986133369414	SIEMENS	UMinn
286	6.30730490042182	3.34101367373495	0.13318535877217	SIEMENS	UMinn
287	-6.98176175346539	-3.57948538382555	0.101025998452848	SIEMENS	UMinn
288	6.96621086020617	1.01591675415936	0.110954721239583	SIEMENS	UMinn
289	6.85154814660103	2.37882705471796	0.198790601018155	SIEMENS	UMinn
290	11.3826300617709	4.17943346239251	0.152152057899195	SIEMENS	UMinn
291	-3.25930732840104	7.5180880673886	0.193937492460599	SIEMENS	UMinn
292	-12.6347698653152	-2.19671084222585	0.112845948264885	SIEMENS	UMinn
293	8.75901885905924	0.454063647934152	0.146335137258354	SIEMENS	UMinn
294	-1.8776863206332	-5.99103170234286	0.155710715070949	SIEMENS	UMinn
295	4.49875439554648	6.61772382903403	0.262404602236323	SIEMENS	UMinn
296	-14.3679338214511	1.41579159666791	0.133506707752417	SIEMENS	UMinn
297	-1.96149413608829	7.73960218671365	0.122736783292712	SIEMENS	UMinn
298	-5.07616029913186	3.07189693783021	0.122828054826027	SIEMENS	UMinn
299	3.81194311228404	5.43308665554727	0.154784134575068	SIEMENS	UMinn
300	-1.65765480982669	-1.7076473667945	0.121813039962664	SIEMENS	UMinn
301	-2.92551307062954	-8.73122215937344	0.155566116670206	SIEMENS	UMinn
302	-8.62842208791194	-0.00899643705284767	0.139581344977822	SIEMENS	UMinn
303	1.68095424399886	3.236804608474	0.122845610916611	SIEMENS	UMinn
304	-0.559153711415308	-4.22725642089379	0.10470088483261	SIEMENS	UMinn
305	6.5501655766221	5.2974131541328	0.174805844047827	SIEMENS	UMinn
306	-9.06562047437353	-3.11433615213307	0.125139688217902	SIEMENS	UMinn
307	6.01247646351441	-0.141806671828849	0.1504705780072	SIEMENS	UMinn
308	-8.41682531849397	-3.42338387018995	0.130134950785371	SIEMENS	UMinn
309	-5.03225313018959	1.61774007917781	0.132831490123712	SIEMENS	UMinn
310	2.30816974237318	-1.37987053610125	0.162595005262652	SIEMENS	UMinn
311	2.63276774110062	-1.26021750720829	0.210504214045385	SIEMENS	UMinn
312	2.17327191827447	1.36854963282458	0.115192917481685	SIEMENS	UMinn
313	3.38470441961084	1.03184411380777	0.121959825374617	SIEMENS	UMinn
314	0.730044874999518	3.04903972609819	0.142813117722387	SIEMENS	UMinn
315	1.03285957616221	-3.21449920240869	0.114254334375441	SIEMENS	UMinn
316	-3.50992693679499	-6.16405708968856	0.246367567335319	SIEMENS	UMinn
317	1.02832733069284	0.342349790540598	0.132809643066225	SIEMENS	UMinn
318	-5.39252186654545	-0.955889735796122	0.133901293073888	SIEMENS	UMinn
319	8.81583608263632	-0.518879847148471	0.140445214132587	SIEMENS	UMinn
320	-4.27045939223523	11.9545574645524	0.204065533408223	SIEMENS	UMinn
321	2.62883630353643	-0.771235714296959	0.217142306134776	SIEMENS	UMinn
322	-10.3634280625657	-0.717927843378386	0.112409686607244	SIEMENS	UMinn
323	7.28730164286965	-3.32054544640707	0.273487602282611	SIEMENS	UMinn
324	3.78606961057492	0.411105193063198	0.165442561413141	SIEMENS	UMinn
325	1.73496570803604	-2.36199621715494	0.16931572321526	SIEMENS	UMinn
326	-3.14250115451177	2.66489768732044	0.145224511902604	SIEMENS	UMinn
327	-6.24460289219283	-2.7145725326597	0.143393128994766	SIEMENS	UMinn
328	5.50503624553888	-0.293007949185356	0.117698525636577	SIEMENS	UMinn
329	-3.96395995507381	-3.24532833467341	0.152312720623743	SIEMENS	UMinn
330	-8.10737095190716	6.69617378931595	0.161315936977348	SIEMENS	UMinn
331	-0.833481102393169	1.15288632113721	0.132305150823887	SIEMENS	UMinn
332	7.80294412653158	-2.80273240394805	0.125347597595169	SIEMENS	UMinn
333	0.511426577612491	0.784334367732363	0.171442615110402	SIEMENS	UMinn
334	0.0467270505547523	1.69061424182994	0.1668853132047	SIEMENS	UMinn
335	-5.05654711820838	8.40450614635774	0.136926684717689	SIEMENS	UMinn
336	4.220594710899	3.03699348922828	0.11359554430432	SIEMENS	UMinn
337	0.565628632095636	0.115791014964885	0.197150059727371	SIEMENS	UMinn
338	5.90301463007414	1.44267477561772	0.0851467928943558	SIEMENS	UMinn
339	0.269395385859191	-5.65519150647607	0.106034002758471	SIEMENS	UMinn
340	-1.09172085489399	8.88086489262722	0.188908969229043	SIEMENS	UMinn
341	6.56959148294036	-1.48669829123152	0.215738433898557	SIEMENS	UMinn
342	0.269182614519213	10.9895567973598	0.135263347890425	SIEMENS	UMinn
343	-1.82602056484177	2.03956582595324	0.0939226000002699	SIEMENS	UMinn
344	4.53684126565553	-1.04968823412994	0.120474817402346	SIEMENS	UMinn
345	7.80056729234424	-4.72072752583455	0.280590291246523	SIEMENS	UMinn
346	-10.1644507167502	0.160264661048486	0.0921207756502037	SIEMENS	UMinn
347	4.14774742564456	1.29841470317794	0.20765774783378	SIEMENS	UMinn
348	-4.79443019023713	-2.68525263042299	0.122308668240374	SIEMENS	UMinn
349	9.91680646672897	0.695492373928377	0.142310693845601	SIEMENS	UMinn
350	1.19681555221305	-1.31882022692489	0.174148858146394	SIEMENS	UMinn
351	4.68069427230499	1.48417737821768	0.12946096254764	SIEMENS	UMinn
352	-0.575844424344177	-5.49492565394377	0.286153770587585	SIEMENS	UMinn
353	-8.64481882875453	-0.144032422236458	0.159552222977728	SIEMENS	UMinn
354	2.61503407813399	2.5455604458552	0.108805784549048	SIEMENS	UMinn
355	-7.13682863073178	-5.63390357635925	0.112573002533465	SIEMENS	UMinn
356	6.19870798612591	3.45944345036451	0.101550410999498	SIEMENS	UMinn
357	-9.56834826390576	-1.2049729446446	0.199072777727168	SIEMENS	UMinn
358	-3.56323425112179	-0.897537343641223	0.135265341321677	SIEMENS	UMinn
359	-2.81157980002038	-6.30790367152437	0.128277829507629	SIEMENS	UMinn
360	3.15087611815313	-3.84621550411598	0.125305696129677	SIEMENS	UMinn
361	9.75286194314147	-5.27668377167212	0.141580278969145	SIEMENS	UMinn
362	10.2765358079738	-2.07284002477733	0.143183901171914	SIEMENS	UMinn
363	2.90295672766361	-0.0450824914930756	0.163142892228007	SIEMENS	UMinn
364	2.90283037533434	3.50349573964958	0.17963075943504	SIEMENS	UMinn
365	9.22579638194321	4.45912364707902	0.0938261031755812	SIEMENS	UMinn
366	-2.49280345045061	1.14948172211136	0.172747961896584	SIEMENS	UMinn
367	-12.6306385466723	4.6000707449791	0.134656097556179	SIEMENS	UMinn
368	-1.91714782694383	-0.589716361901233	0.139115012325654	SIEMENS	UMinn
369	-4.09944800541124	1.08662332468043	0.110686118776964	SIEMENS	UMinn
370	-0.329852290361997	0.131612065762241	0.22194298151259	SIEMENS	UMinn
371	2.83792755187549	-1.41071234267089	0.153725524303519	SIEMENS	UMinn
372	-6.14532276941426	-4.04511364371339	0.137732675742955	SIEMENS	UMinn
373	3.82321450554253	-2.44207084037215	0.182918335176082	SIEMENS	UMinn
374	9.48412281591671	4.1511979054878	0.158415930626903	SIEMENS	UMinn
375	-3.0327955039783	6.33852477818043	0.206925191593982	SIEMENS	UMinn
376	-7.87573713381345	-4.6220406158937	0.117606027475012	SIEMENS	UMinn
377	-3.27779008390081	-6.78179625335568	0.233460237104735	SIEMENS	UMinn
378	6.95734660218562	-4.89291884380583	0.170776990477059	SIEMENS	UMinn
379	6.05865499773243	-6.0789750420885	0.277821040773585	SIEMENS	UMinn
380	0.720455443216099	6.44312712771061	0.211530467819127	SIEMENS	UMinn
381	-0.192058614327737	0.123788241120847	0.148142754673243	SIEMENS	UMinn
382	-6.24297039194489	7.13278701477485	0.121983753967374	SIEMENS	UMinn
383	-0.0269955998827833	-3.89659104785602	0.118563707652114	SIEMENS	UMinn
384	-0.0580899698667265	-4.68003631835115	0.265424349851229	SIEMENS	UMinn
385	0.121797293955235	4.07575812848958	0.184292878012231	SIEMENS	UMinn
386	6.8044095301115	-0.0301335920081967	0.132986778361953	SIEMENS	UMinn
387	10.630757863145	1.82826302485891	0.119594859603918	SIEMENS	UMinn
388	4.9762716120847	-6.41280441017826	0.163283391167676	SIEMENS	UMinn
389	0.304510900202375	-2.55556818523089	0.195032019302106	SIEMENS	UMinn
390	-0.988349727361537	-4.61470502241929	0.104261840653883	SIEMENS	UMinn
391	-4.03097872142397	-2.48409271349435	0.110666959286973	SIEMENS	UMinn
392	1.99779454210209	-1.34373736278226	0.127782070049223	SIEMENS	UMinn
393	1.5618045141983	-3.14256269868966	0.102978313453355	SIEMENS	UMinn
394	8.94352246301669	4.51184589965784	0.111545384840202	SIEMENS	UMinn
395	4.01140888379005	8.57165971743556	0.19661251519975	SIEMENS	UMinn
396	-1.16039520523119	2.24068656931101	0.209722115285456	SIEMENS	UMinn
397	-9.19515461771325	-1.63383434173014	0.114809997166248	SIEMENS	UMinn
398	6.21428940917911	1.99847087323253	0.153142699429294	SIEMENS	UMinn
399	-0.263399368781916	2.73308118896792	0.115305218159481	SIEMENS	UMinn
400	-5.36637626904489	-0.54489413456232	0.177600142338986	SIEMENS	UMinn
401	-2.46816133219673	-1.0061115439897	0.119711560637309	SIEMENS	UMinn
402	5.9097278513686	-0.718678643457505	0.166142836212853	SIEMENS	UMinn
403	-15.1018817694755	1.59361919153024	0.182918691108586	SIEMENS	UMinn
404	-1.00898492644424	-6.05175999323771	0.161638791420462	SIEMENS	UMinn
405	-2.219216422477	-0.45622215162948	0.137466795032146	SIEMENS	UMinn
406	-3.52425793432885	6.32890219679197	0.121613536940523	SIEMENS	UMinn
407	-3.63368907290418	-0.754460319142952	0.149038847841684	SIEMENS	UMinn
408	6.06801698531326	0.267167194876915	0.138318884066107	SIEMENS	UMinn
409	-0.51508955554901	7.09578848167171	0.128065184236938	SIEMENS	UMinn
410	-4.37902168805096	-1.26777553056089	0.177866461932369	SIEMENS	UMinn
411	-3.83269264169953	-2.63493843865733	0.207951467507268	SIEMENS	UMinn
412	-5.47221177387294	-6.57181828929157	0.215064627243026	SIEMENS	UMinn
413	1.47417903197874	1.99475874379837	0.153223970556843	SIEMENS	UMinn
414	-7.57716022937384	8.44269849068974	0.193519196466251	SIEMENS	UMinn
415	10.4017691345032	-4.80060821442738	0.261630133675465	SIEMENS	UMinn
416	5.66258507291529	-1.75755956337803	0.222188783461912	SIEMENS	UMinn
417	-7.27507474378043	-6.22417039779473	0.0989423634529984	SIEMENS	UMinn
418	6.92209954464303	-2.37694726279099	0.161554499360774	SIEMENS	UMinn
419	-8.04092800253013	-5.60168585305693	0.101643375902513	SIEMENS	UMinn
420	11.4111255850698	-2.4548892428224	0.193065424574413	SIEMENS	UMinn
421	1.31450543540128	2.36559725079598	0.252955355756899	SIEMENS	UMinn
422	-5.43553048461259	0.704984440732048	0.135876026325835	SIEMENS	UMinn
423	-4.29954387450969	-3.6226315517883	0.125231215101577	SIEMENS	UMinn
424	5.74822957479686	-2.80460805988867	0.0951811059994684	SIEMENS	UMinn
425	-7.03196965590658	0.890909130529339	0.083382064425318	SIEMENS	UMinn
426	-0.297800318408597	5.56928826956042	0.12511084097832	SIEMENS	UMinn
427	5.49093559632414	0.536882317162507	0.209005301348772	SIEMENS	UMinn
428	-6.05659928398839	3.36187127653757	0.14636944614923	SIEMENS	UMinn
429	2.80973744692669	-2.33294781314934	0.176553817343856	SIEMENS	UMinn
430	0.882915311487664	4.03277178541193	0.107797975751128	SIEMENS	UMinn
431	3.56731219099901	-4.9004109720391	0.150062280604817	SIEMENS	UMinn
432	-0.102686423896748	-4.11444075106945	0.105239293639934	SIEMENS	UMinn
433	-1.06132229389335	8.60039589947076	0.155382400604498	SIEMENS	UMinn
434	2.69018839151136	1.37747790082657	0.239251138217699	SIEMENS	UMinn
435	-1.27759584569837	-1.13477955547158	0.110324851919307	SIEMENS	UMinn
436	-0.856533287105139	1.36507358190881	0.143403382633431	SIEMENS	UMinn
437	7.87597696466651	-1.24064265026967	0.119430355339084	SIEMENS	UMinn
438	-2.50894548101531	-7.01097736911488	0.21422227896874	SIEMENS	UMinn
439	-5.43749341000714	-0.239241838035571	0.255508812922814	SIEMENS	UMinn
440	-7.69908308609781	7.32513940704006	0.140883375542167	SIEMENS	UMinn
441	4.87875974397748	-0.111299533060544	0.143148453759807	SIEMENS	UMinn
442	5.51391183184296	-6.88419379600463	0.143585657493842	SIEMENS	UMinn
443	1.01694500577356	3.46986673303769	0.196231376128495	SIEMENS	UMinn
444	4.84697356347234	-8.34294895861002	0.101201421340808	SIEMENS	UMinn
445	-2.30266639362205	-3.22222716583046	0.183094512974715	SIEMENS	UMinn
446	8.65409684701655	-0.444754326997636	0.152950038822473	SIEMENS	UMinn
447	-8.81935543314095	4.01363403581936	0.129691096112414	SIEMENS	UMinn
448	-1.01946457145753	2.69485591171809	0.171205879297982	SIEMENS	UMinn
449	1.02330690659303	8.72607367321269	0.150321720640927	SIEMENS	UMinn
450	6.15372296316005	-0.510849054934785	0.129072648729196	SIEMENS	UMinn
451	-5.02749765607348	-4.08468144061087	0.133099982949281	SIEMENS	UMinn
452	-5.9615857246272	-2.49446150042343	0.130512038410513	SIEMENS	UMinn
453	1.31651880620436	7.56173810228041	0.206607924121528	SIEMENS	UMinn
454	-4.63055545972296	11.3145216642212	0.244708962826038	SIEMENS	UMinn
455	-3.6704758159397	-9.32593558507025	0.246625292850707	SIEMENS	UMinn
456	2.24296315718554	-6.45361022845618	0.121237390238736	SIEMENS	UMinn
457	8.15992898867903	-2.89072505584698	0.176506938202966	SIEMENS	UMinn
458	-0.292550092500462	1.48321443541584	0.163100039408267	SIEMENS	UMinn
459	-6.40935173717301	14.210706544321	0.271405147045538	SIEMENS	UMinn
460	-6.7892703896161	0.142121374306888	0.146482703408573	SIEMENS	UMinn
461	-5.83033376575012	-7.39790757485891	0.110946489459613	SIEMENS	UMinn
462	-8.67607901981731	-1.94526996638192	0.0880501646959321	SIEMENS	UMinn
463	-13.0344396017308	1.19875023916866	0.110850438765945	SIEMENS	UMinn
464	4.34003819213009	5.52925828534337	0.151675065124232	SIEMENS	UMinn
465	-3.1124143313741	-8.07543793573829	0.209436823777768	SIEMENS	UMinn
466	-1.84212693087584	-2.30825095615897	0.12497141415854	SIEMENS	UMinn
467	4.87597126048798	1.5047444516243	0.109726897881172	SIEMENS	UMinn
468	2.70495846729867	0.930474830725164	0.126733121617893	SIEMENS	UMinn
469	-3.75649192772141	2.83732534684408	0.11033882649161	SIEMENS	UMinn
470	1.7668561413504	4.33947523586229	0.186875669108649	SIEMENS	UMinn
471	-6.99876106202759	-4.23911399457436	0.15019047349195	SIEMENS	UMinn
472	-7.09178239649543	-1.9940009519914	0.152924232890085	SIEMENS	UMinn
473	6.77706574888859	-0.2005670345114	0.169673887707428	SIEMENS	UMinn
474	8.47935079183898	3.49851238270394	0.137019194464407	SIEMENS	UMinn
475	0.917431394401413	-0.79396821226227	0.156500400550663	SIEMENS	UMinn
476	-5.01067664024515	10.0099202333082	0.1179199095883	SIEMENS	UMinn
477	4.19162500968407	-4.22526898923913	0.0909098390312737	SIEMENS	UMinn
478	-3.00229485653818	-3.29024743816909	0.125389131905876	SIEMENS	UMinn
479	8.27577199630703	-3.77639488897817	0.157153650281799	SIEMENS	UMinn
480	-6.12032625668213	-4.67373750697055	0.167385716547143	SIEMENS	UMinn
481	-12.7305494523822	-2.73051429904419	0.166352063423295	SIEMENS	UMinn
482	5.70085892322357	-2.62065326248226	0.129025916404731	SIEMENS	UMinn
483	-10.199693408525	-2.40275699215539	0.193892928295413	SIEMENS	UMinn
484	-1.28622514840824	-2.4043940757778	0.101748807423341	SIEMENS	UMinn
485	5.15154989961416	-0.100543181417951	0.105838527133343	SIEMENS	UMinn
486	1.36878300988521	-2.6178300293182	0.143897833490348	SIEMENS	UMinn
487	6.37109643906199	0.938844960172911	0.155426835929878	SIEMENS	UMinn
488	5.64772449073364	-3.80560841342229	0.146518057212328	SIEMENS	UMinn
489	-1.3856586483996	-5.07389085433033	0.189755818742906	SIEMENS	UMinn
490	7.9997204047523	-11.1610365185989	0.202299661787921	SIEMENS	UMinn
491	10.2655734200105	0.0180006786567377	0.123346585798809	SIEMENS	UMinn
492	5.92214021229393	2.26133467185286	0.296571528792573	SIEMENS	UMinn
493	5.08103023110316	3.87589905344134	0.192361216311117	SIEMENS	UMinn
494	-4.44127863074223	1.21961487876265	0.133436564772222	SIEMENS	UMinn
495	2.21153502882554	-0.0797213851065763	0.17486501923666	SIEMENS	UMinn
496	6.29119340343017	-0.148536463107665	0.0841988996380378	SIEMENS	UMinn
497	3.45643749972061	6.62108667246568	0.15347051728082	SIEMENS	UMinn
498	-2.04760109748275	-0.266145899063883	0.156116303974297	SIEMENS	UMinn
499	7.82184325784166	2.00173166388358	0.215083354347853	SIEMENS	UMinn
500	7.92077144412255	2.39397634676526	0.196848267740517	SIEMENS	UMinn
501	-5.52666038539162	-0.370843207677016	0.174364904058019	SIEMENS	UMinn
502	6.99300165701269	0.616474392818439	0.184250206221834	SIEMENS	UMinn
503	7.21504975364489	-1.10331346631681	0.176254351447164	SIEMENS	UMinn
504	-5.1205704246927	7.27596282065893	0.160914463879307	SIEMENS	UMinn
505	0.896787249359688	7.44816569355072	0.238137266776212	SIEMENS	UMinn
506	-10.6630272939072	-1.02284895492624	0.102296944574056	SIEMENS	UMinn
507	-12.1484302445628	-1.96147996826011	0.127785299465205	SIEMENS	UMinn
508	-4.15776564653674	8.06122387155244	0.162345056279612	SIEMENS	UMinn
509	7.49876726824714	1.36455384892486	0.111156796941876	SIEMENS	UMinn
510	2.83145594538937	2.28773485766285	0.126112129047397	SIEMENS	UMinn
511	-0.636411188952391	1.2796337117571	0.168915723895762	SIEMENS	UMinn
512	2.22026281744545	3.87110147843053	0.155145467334491	SIEMENS	UMinn
513	7.60247648617122	1.83882483173853	0.216536231707756	SIEMENS	UMinn
514	-5.92542373465607	2.72879531787222	0.157499667828291	SIEMENS	UMinn
515	8.25492529155905	3.13903656283028	0.131487027735484	SIEMENS	UMinn
516	7.07287893749147	1.63090200655077	0.122606665572405	SIEMENS	UMinn
517	6.7638247389022	-1.53189799339405	0.143245211064829	SIEMENS	UMinn
518	-3.04507552145903	-10.5318258301403	0.163321239151026	SIEMENS	UMinn
519	-8.06739029382643	-3.23301989926113	0.127466849628272	SIEMENS	UMinn
520	6.1922287466445	4.38374670854785	0.220680975602712	SIEMENS	UMinn
521	7.70478286392778	-1.99342599140599	0.11863089668577	SIEMENS	UMinn
522	-0.592758354951871	0.385854085711072	0.155138948970771	SIEMENS	UMinn
523	-0.747265425012915	-2.73117680544437	0.116068069634938	SIEMENS	UMinn
524	9.95052829335974	-5.55881941697498	0.272478703771975	SIEMENS	UMinn
525	-9.23725012154066	1.36952268179107	0.158315110918835	SIEMENS	UMinn
526	4.17806538885975	-1.83062951362062	0.126649167047646	SIEMENS	UMinn
527	-5.31261779743735	0.656991788437825	0.111926546121877	SIEMENS	UMinn
528	8.22548868446088	1.79288822916014	0.127467129628029	SIEMENS	UMinn
529	2.00680272623142	6.93364040772805	0.14527905084644	SIEMENS	UMinn
530	-3.08649355126023	10.6616073994238	0.154891205645727	SIEMENS	UMinn
531	0.178915099821746	4.51736392847182	0.120977614230817	SIEMENS	UMinn
532	-0.271870345203715	-4.94877226831032	0.108101068939745	SIEMENS	UMinn
533	5.73431263568319	-3.43167966971713	0.119943581873408	SIEMENS	UMinn
534	-3.91238389588946	6.26085162004101	0.141560908497343	SIEMENS	UMinn
535	0.607954421494204	2.04628080070099	0.141485204080624	SIEMENS	UMinn
536	4.54473369618948	-3.75624640581668	0.212562155759571	SIEMENS	UMinn
537	-0.047995333775594	0.381299107243261	0.183070437893453	SIEMENS	UMinn
538	0.641102606935167	-5.3556650720217	0.139698507454549	SIEMENS	UMinn
539	6.01366990662545	2.42370849716302	0.121060389146102	SIEMENS	UMinn
540	4.48883821318524	4.40082849388142	0.25001718256026	SIEMENS	UMinn
541	1.79799720966833	-0.377457869873519	0.132920476387766	SIEMENS	UMinn
542	-4.68337232076915	1.98801878067323	0.156979685737088	SIEMENS	UMinn
543	-4.50152402142103	-3.99215486203028	0.146806954017216	SIEMENS	UMinn
544	3.27509108102666	3.92653667990907	0.122757667642161	SIEMENS	UMinn
545	-6.39221243127158	-3.09921528370244	0.0924899830816825	SIEMENS	UMinn
546	-0.0802736520739383	5.49611423684173	0.178050430112736	SIEMENS	UMinn
547	-1.19087597083433	3.5017315312482	0.118069883854189	SIEMENS	UMinn
548	4.85333994348068	-4.56787206600412	0.165994614222683	SIEMENS	UMinn
549	-2.69782418971435	-7.30217040101429	0.181085028818317	SIEMENS	UMinn
550	-11.1596919818302	-0.532686150171921	0.148822992595279	SIEMENS	UMinn
551	6.12205073412724	-3.06590003454316	0.137163005499354	SIEMENS	UMinn
552	5.45402170494284	2.30988701373436	0.103815675212641	SIEMENS	UMinn
553	-7.20813950174856	-2.93894942014029	0.149395639900365	SIEMENS	UMinn
554	1.82070578255305	-7.37107382932793	0.11844757465716	SIEMENS	UMinn
555	6.07549326661358	2.50858947872929	0.227863873877814	SIEMENS	UMinn
556	-9.42793074519206	1.42549898879316	0.1322386235371	SIEMENS	UMinn
557	-0.559965745802533	1.44105502658917	0.194671442146249	SIEMENS	UMinn
558	5.90064403964391	-0.817087978595012	0.240132411994504	SIEMENS	UMinn
559	6.30498490931768	0.0119787582664492	0.14003634786861	SIEMENS	UMinn
560	5.04714571016722	-0.702419983525749	0.12911448351509	SIEMENS	UMinn
561	3.7484615831362	-2.46013908670611	0.133443835667162	SIEMENS	UMinn
562	4.4881198660227	-4.02236694499985	0.114253990457211	SIEMENS	UMinn
563	6.04197722233627	5.36955644883616	0.159066954611675	SIEMENS	UMinn
564	-3.86002385342096	5.12078079568559	0.146014807356774	SIEMENS	UMinn
565	4.78094262888558	0.218636748889416	0.215625593866787	SIEMENS	UMinn
566	9.3878096134673	4.83089631104339	0.118085691195787	SIEMENS	UMinn
567	-2.225626426665	-2.63999381000249	0.184409709064862	SIEMENS	UMinn
568	9.47386654023858	2.88471788784185	0.116575067188837	SIEMENS	UMinn
569	4.94572941642671	0.26062337989166	0.132031847270885	SIEMENS	UMinn
570	-7.18542497631629	-1.78231952084944	0.241949914975989	SIEMENS	UMinn
571	-1.73937499188613	-8.93565085725771	0.132174742948671	SIEMENS	UMinn
572	0.110785041786768	1.66436893828967	0.155176877098887	SIEMENS	UMinn
573	-3.71885395363843	-3.58813702016257	0.131468292898793	SIEMENS	UMinn
574	-4.23405087532739	-1.50129292618415	0.170823292000864	SIEMENS	UMinn
575	4.4291890955715	3.40139022245813	0.122698749999603	SIEMENS	UMinn
576	8.98221252515741	1.74405596162588	0.16458873018602	SIEMENS	UMinn
577	8.62299978326017	-1.04036484285319	0.213537045816957	SIEMENS	UMinn
578	9.11429409440784	-2.58507319904893	0.194110043697245	SIEMENS	UMinn
579	-0.878051120647645	-0.495205155522656	0.214820593601399	SIEMENS	UMinn
580	-13.6032209171823	-2.6950917803157	0.129026515163288	SIEMENS	UMinn
581	-7.14414912030698	-6.94074921074957	0.123136627016638	SIEMENS	UMinn
582	-2.01011662231028	-2.93274297048147	0.123535513164905	SIEMENS	UMinn
583	6.81235815609786	-5.39965632817111	0.121297017900399	SIEMENS	UMinn
584	5.9412476828016	4.44451255338629	0.185961367533343	SIEMENS	UMinn
585	5.69810829855555	3.15780123923386	0.289563125897248	SIEMENS	UMinn
586	-7.03345299137112	-1.8380868891311	0.119069627884321	SIEMENS	UMinn
587	1.49663550943736	-7.35939073417304	0.179939165686888	SIEMENS	UMinn
588	0.974003832932432	0.0782527586629634	0.101618938509664	SIEMENS	UMinn
589	-8.53099578196307	-3.36431933619854	0.107493330869023	SIEMENS	UMinn
590	2.39841722023405	2.56109922117878	0.112307925540821	SIEMENS	UMinn
591	4.54753049695545	4.95677661959726	0.168603252991609	SIEMENS	UMinn
592	7.60788944964516	-1.42851084101855	0.133431503360268	SIEMENS	UMinn
593	-8.15154498535019	-2.92792202649408	0.1960005375554	SIEMENS	UMinn
594	5.47245670061324	-5.00223010123205	0.223135207224067	SIEMENS	UMinn
595	10.2229209991049	-2.00721294113506	0.121318965729904	SIEMENS	UMinn
596	-0.990032421329301	-3.8615429619578	0.102888522436801	SIEMENS	UMinn
597	2.42062830134277	6.57907595681769	0.10801823791367	SIEMENS	UMinn
598	2.83047889620868	1.66851497543946	0.124957479023915	SIEMENS	UMinn
599	-4.0830124398918	1.28203901750786	0.135200333107679	SIEMENS	UMinn
600	7.36359978027622	0.57942417444844	0.24114988743044	SIEMENS	UMinn
601	-3.15259565781918	-2.1682219527624	0.137965335587015	SIEMENS	UMinn
602	4.44057646403286	-1.3579754866578	0.130016751605985	SIEMENS	UMinn
603	-0.0485885114250811	0.201504438284156	0.148270299565876	SIEMENS	UMinn
604	8.14787606632506	-0.39237287573634	0.189954514590603	SIEMENS	UMinn
605	0.23940193536839	-0.751980027913072	0.196129555874436	SIEMENS	UMinn
606	-0.272779793396354	0.897711717267592	0.21854016671429	SIEMENS	UMinn
607	2.09969606860368	8.16409386198686	0.180520521242314	SIEMENS	UMinn
608	-10.9091154386755	0.417218718719803	0.126355317752503	SIEMENS	UMinn
609	1.76254191277785	0.952142409018638	0.144806235504678	SIEMENS	UMinn
610	2.37334148238787	-4.89022004562923	0.15278478231668	SIEMENS	UMinn
611	-0.612886148543995	1.69633965505075	0.10183759962415	SIEMENS	UMinn
612	-10.223589228585	-1.65921735997181	0.156530963237527	SIEMENS	UMinn
613	8.1487057084008	4.46190813709818	0.144433461131044	SIEMENS	UMinn
614	6.35645203814749	3.46611242402522	0.106983850409638	SIEMENS	UMinn
615	0.629604927072321	-5.46208768615538	0.164123888676337	SIEMENS	UMinn
616	-8.29246440089726	-3.13113519537345	0.127132482559655	SIEMENS	UMinn
617	-7.47944231442124	10.7665674242917	0.120646485287454	SIEMENS	UMinn
618	-4.2465310773338	2.45727618615358	0.171938936298854	SIEMENS	UMinn
619	7.6711362186295	5.04897186293765	0.11576131623431	SIEMENS	UMinn
620	-6.56580215346458	-1.27697625859572	0.0875275285322355	SIEMENS	UMinn
621	4.01791666018959	4.64785841361984	0.175020310543087	SIEMENS	UMinn
622	7.31162961710078	-2.32514150872917	0.124411884642479	SIEMENS	UMinn
623	-0.458470111237571	2.9631589878935	0.113598761791356	SIEMENS	UMinn
624	-0.473569502379259	-1.38793923561248	0.1180748705802	SIEMENS	UMinn
625	-2.48208157565665	3.98418535889518	0.223842496735992	SIEMENS	UMinn
626	-1.42404045749312	10.3137302867422	0.21623228230473	SIEMENS	UMinn
627	-2.40628409788161	-0.907603590329034	0.107102343570876	SIEMENS	UMinn
628	1.95522773989768	7.4449058575946	0.243722351714285	SIEMENS	UMinn
629	3.19830058352895	2.52819472364301	0.146866571474614	SIEMENS	UMinn
630	-4.77821961413466	-3.38596939402192	0.166922592906767	SIEMENS	UMinn
631	-11.8477646054427	2.72581629515595	0.133121006410794	SIEMENS	UMinn
632	-2.37273904033097	2.43455936244446	0.169380925308182	SIEMENS	UMinn
633	-5.39975020205843	0.293226496882361	0.165933286011143	SIEMENS	UMinn
634	-0.687111485758836	3.14270146395832	0.208625441486437	SIEMENS	UMinn
635	3.60106844214667	-4.08297445137342	0.164557739926214	SIEMENS	UMinn
636	4.94173381431193	5.14780338268254	0.126371934546111	SIEMENS	UMinn
637	6.6248809054551	0.734835903127168	0.172302283147464	SIEMENS	UMinn
638	-1.7641584524104	6.40482550616962	0.107455964838933	SIEMENS	UMinn
639	-6.21658146012578	-1.06780746245495	0.169133460807344	SIEMENS	UMinn
640	-0.796339992939019	-3.63727337509783	0.161822773398799	SIEMENS	UMinn
641	-4.57920720178693	-2.01708020372073	0.196935197251538	SIEMENS	UMinn
642	-1.94998219634682	-8.02606272938295	0.0946960861637623	SIEMENS	UMinn
643	-6.53886916120162	-1.300742027476	0.157214186715717	SIEMENS	UMinn
644	-5.28168582795504	-1.00658197822522	0.105879231654606	SIEMENS	UMinn
645	-2.00156221511634	-2.62636140010981	0.0947972279330094	SIEMENS	UMinn
646	-10.4562658691837	2.77969844741291	0.126749433249299	SIEMENS	UMinn
647	1.63751877252304	-0.777781530113227	0.103690654647244	SIEMENS	UMinn
648	6.5060687198417	1.5043559133949	0.117970703331822	SIEMENS	UMinn
649	-3.06805246976301	-1.67863935784892	0.120333806832216	SIEMENS	UMinn
650	-5.70099659973134	0.0697284096383353	0.106971733669236	SIEMENS	UMinn
651	6.75825175437341	-3.34052209160768	0.250340862365195	SIEMENS	UMinn
652	-9.28254085105726	0.591202601009298	0.114178864776954	SIEMENS	UMinn
653	-5.87440529613908	10.0060071567046	0.167927781474716	SIEMENS	UMinn
654	-2.44278922303308	0.619957722609142	0.17865997741782	SIEMENS	UMinn
655	-0.00414551676175723	2.2437318225079	0.171537679470127	SIEMENS	UMinn
656	12.5339390686485	2.3643414501362	0.218032924713907	SIEMENS	UMinn
657	-4.14555417113634	2.98985829988216	0.104812711586721	SIEMENS	UMinn
658	5.63577891172824	-3.10926797087067	0.119059127719783	SIEMENS	UMinn
659	-12.0846740524272	13.8461723281539	0.242215110311902	SIEMENS	UMinn
660	-12.1954409896515	0.0245588532425796	0.121028775129318	SIEMENS	UMinn
661	9.9491304694089	1.98343123078409	0.142946696385529	SIEMENS	UMinn
662	2.15524442365621	1.0782282168337	0.134316378829679	SIEMENS	UMinn
663	-10.0814246667765	11.1141217545634	0.173025501563733	SIEMENS	UMinn
664	-4.72744530169513	3.14234757475863	0.16800322332044	SIEMENS	UMinn
665	-9.70123014253856	2.9235424029209	0.138547805565008	SIEMENS	UMinn
666	12.4501900651885	0.499463460696066	0.140849839935143	SIEMENS	UMinn
667	-8.48337679274549	-0.593535304323857	0.0844487724000013	SIEMENS	UMinn
668	-3.86150923341868	1.53060090568546	0.196811136513189	SIEMENS	UMinn
669	6.08181212286678	3.46708404510713	0.138930292942136	SIEMENS	UMinn
670	-5.70064316477507	1.45282309928473	0.193457602007072	SIEMENS	UMinn
671	-9.59569982277306	0.224889663669092	0.157455141108899	SIEMENS	UMinn
672	5.6604190366755	5.65913910349568	0.197365567704539	SIEMENS	UMinn
673	-4.75947530384125	-2.37094883127002	0.110122017282701	SIEMENS	UMinn
674	-5.4298503685421	-1.13919896118858	0.116208748004231	SIEMENS	UMinn
675	-9.5560434310855	-3.21161667135592	0.203209452079224	SIEMENS	UMinn
676	7.21744303514586	1.89390110007888	0.144421879861273	SIEMENS	UMinn
677	-6.37999638939184	-3.9116850639552	0.123045407402626	SIEMENS	UMinn
678	-5.27017383194227	-5.64950152868624	0.130448867459752	SIEMENS	UMinn
679	-4.69286242101934	-7.04401633687743	0.106094291735678	SIEMENS	UMinn
680	-8.54856626667593	-0.172966570791165	0.194923703986991	SIEMENS	UMinn
681	-0.439817215076247	-0.0444762798935657	0.124228136937526	SIEMENS	UMinn
682	-2.45804759256196	-7.66407929905318	0.126314731545516	SIEMENS	UMinn
683	1.98848459743282	0.834306677596247	0.238941156805146	SIEMENS	UMinn
684	1.19949809837866	9.01238233951581	0.149494709009202	SIEMENS	UMinn
685	-4.47227023475308	-0.464122280939443	0.165803386102178	SIEMENS	UMinn
686	-5.36628329797391	-6.86251216171002	0.138683012183273	SIEMENS	UMinn
687	5.86572710517723	5.32399793783735	0.119243828429949	SIEMENS	UMinn
688	1.39926352482008	0.134966797424922	0.15285174372372	SIEMENS	UMinn
689	4.49773767572508	3.41842370886591	0.136692835650936	SIEMENS	UMinn
690	7.39136198629466	2.6901105636967	0.141302424240823	SIEMENS	UMinn
691	-11.5586167277399	-0.878757938022683	0.151745727551048	SIEMENS	UMinn
692	-5.08394649319055	0.0158643678685924	0.154100948870598	SIEMENS	UMinn
693	-6.45733727641053	-10.7964234781215	0.119986804128862	SIEMENS	UMinn
694	4.42701823520615	5.61939855141018	0.157654186547795	SIEMENS	UMinn
695	-6.89501875392419	1.21372418354595	0.110339186739011	SIEMENS	UMinn
696	1.37141591767581	-4.07051703387246	0.126386774133687	SIEMENS	UMinn
697	-8.24940160664229	3.6005988647212	0.119193077184436	SIEMENS	UMinn
698	1.81072866836745	7.34125962734704	0.140606031430367	SIEMENS	UMinn
699	-4.03828390131751	2.04032477830646	0.169366433914442	SIEMENS	UMinn
700	7.47807363811819	0.178522570381807	0.148132370444259	SIEMENS	UMinn
701	-4.53547835845058	-6.92359190706955	0.1949772442072	SIEMENS	UMinn
702	-3.16480514180465	1.87503873222396	0.190036307953373	SIEMENS	UMinn
703	-4.33827227174724	0.250228233050431	0.143002499138941	SIEMENS	UMinn
704	-4.15018794977917	-4.24156311534158	0.193953125049732	SIEMENS	UMinn
705	-4.86694743972694	-6.27868727137104	0.0946649262746806	SIEMENS	UMinn
706	-7.87819653859908	0.731157299918685	0.114559531363128	SIEMENS	UMinn
707	2.85201936646257	2.61600642174078	0.168762868930728	SIEMENS	UMinn
708	9.5568908019475	-1.67643908629809	0.214480930716819	SIEMENS	UMinn
709	-8.59007913853728	-6.93606348035458	0.164782624116296	SIEMENS	UMinn
710	7.35886307916332	-1.55706738703043	0.136131472594918	SIEMENS	UMinn
711	-7.61844923519234	1.76542335997473	0.170621777835273	SIEMENS	UMinn
712	9.11290195516058	-2.77107051441366	0.132536157247843	SIEMENS	UMinn
713	2.66721021878167	7.35457574505201	0.134073723052522	SIEMENS	UMinn
714	-8.04356150118148	-5.14312871602551	0.184689455575624	SIEMENS	UMinn
715	-1.08647531939546	-1.67428432044671	0.248260036191397	SIEMENS	UMinn
716	10.0684329716511	-1.53357303923002	0.237884475997482	SIEMENS	UMinn
717	4.15840584415231	-7.008286133733	0.136376437910899	SIEMENS	UMinn
718	3.90252068096765	-4.76798659503434	0.202011686722322	SIEMENS	UMinn
719	7.23151133245591	-5.18519477968405	0.121750737027881	SIEMENS	UMinn
720	7.29056169252967	1.26252464170437	0.175772303400368	SIEMENS	UMinn
721	-3.01814326085728	1.04633241286735	0.220808382211533	SIEMENS	UMinn
722	-4.01498614899172	-2.25984935663945	0.112553198434224	SIEMENS	UMinn
723	-0.790921478058453	7.32860154476514	0.221740181024093	SIEMENS	UMinn
724	8.45202453614806	-2.56695411547145	0.111906670800337	SIEMENS	UMinn
725	-6.04357459125334	-3.73175119437238	0.12948235422089	SIEMENS	UMinn
726	1.81953235695003	-5.51539723414471	0.108725106556613	SIEMENS	UMinn
727	-4.49440252691965	-2.53800551963365	0.105603537541775	SIEMENS	UMinn
728	1.05288128021882	-5.72010612015875	0.124538986978122	SIEMENS	UMinn
729	4.00228283666169	-0.571207950116848	0.160695771534416	SIEMENS	UMinn
730	0.0471209042325157	-1.66363451524176	0.200998218691843	SIEMENS	UMinn
731	-13.4562705763721	4.17815133938734	0.136496912763098	SIEMENS	UMinn
732	-0.0586861160996253	-0.87259318735076	0.110902771488445	SIEMENS	UMinn
733	6.24547256996223	2.81631743351604	0.139371290627114	SIEMENS	UMinn
734	-8.39853439768129	-3.87219727594717	0.141234446235653	SIEMENS	UMinn
735	-6.86229553796275	10.0047522288932	0.147225380295748	SIEMENS	UMinn
736	-4.4234958156806	11.5646244515189	0.148602479574383	SIEMENS	UMinn
737	10.0190790464301	-4.49847089943105	0.279946964131421	SIEMENS	UMinn
738	6.99819078507175	3.68523366365817	0.19094237191392	SIEMENS	UMinn
739	-2.39280956864584	0.256603161975633	0.158789119128505	SIEMENS	UMinn
740	2.02260573413145	0.743721560786496	0.160338858731477	SIEMENS	UMinn
741	-2.37613927481763	-2.88062040158578	0.0853972231865146	SIEMENS	UMinn
742	5.94962981572445	0.75141559745344	0.173883447694568	SIEMENS	UMinn
743	-4.69993478707258	1.63308766250934	0.0894289666924778	SIEMENS	UMinn
744	-3.26304854061999	-5.24005091927011	0.105999794644055	SIEMENS	UMinn
745	-0.56033093627336	-1.37783940881004	0.176611027013284	SIEMENS	UMinn
746	4.93426653803473	-3.2558663718792	0.10223737248093	SIEMENS	UMinn
747	3.45934143401219	-3.78855163079277	0.132513890891872	SIEMENS	UMinn
748	-5.12403686713224	-0.487133509607189	0.182101249939068	SIEMENS	UMinn
749	-2.5707298365029	-3.21662582706065	0.168036887714227	SIEMENS	UMinn
750	1.17291093656797	1.5016107154507	0.157680521459214	SIEMENS	UMinn
751	-1.06758057256723	-5.18226569421037	0.123151489149491	SIEMENS	UMinn
752	0.271449647233758	-2.61100726984419	0.121600501017405	SIEMENS	UMinn
753	5.08910895518608	0.152731789017634	0.146942242700651	SIEMENS	UMinn
754	-7.18362634469604	-2.15840840611471	0.128882213836939	SIEMENS	UMinn
755	-3.45363369569823	1.74648572349652	0.132187158201495	SIEMENS	UMinn
756	-4.30017304642424	-3.68282374624166	0.156524029787737	SIEMENS	UMinn
757	5.17720382254171	-0.554892964525896	0.133026676594917	SIEMENS	UMinn
758	-3.10063639010633	7.61600162096679	0.287764855274173	SIEMENS	UMinn
759	-5.47802264581938	-9.46872682655413	0.105001362977608	SIEMENS	UMinn
760	-6.62712526635774	-5.48691422848281	0.120299383235577	SIEMENS	UMinn
761	6.37660504782535	7.43065878152633	0.15619023573502	SIEMENS	UMinn
762	0.446216212751589	-1.61780386846221	0.155036944074702	SIEMENS	UMinn
763	5.52764902531027	-1.44678502232229	0.265882217541471	SIEMENS	UMinn
764	7.98621203887428	2.31966720420864	0.102895682474184	SIEMENS	UMinn
765	-4.25589749845459	-5.89191824606355	0.156842922088727	SIEMENS	UMinn
766	7.81052565032222	1.87218039069716	0.190265055885002	SIEMENS	UMinn
767	-0.552447012130563	5.04303381572902	0.171374572827877	SIEMENS	UMinn
768	-5.10843537734647	2.95135155052606	0.262742840486701	SIEMENS	UMinn
769	-3.58143227582151	1.15610018839471	0.119045423165278	SIEMENS	UMinn
770	-10.2319674083294	-6.22400614794432	0.196401113725845	SIEMENS	UMinn
771	5.51894131241796	-2.197044415177	0.224122556693025	SIEMENS	UMinn
772	4.65951724122914	3.47735079966733	0.168003753885354	SIEMENS	UMinn
773	7.16715401422565	1.89729574855811	0.150808235747086	SIEMENS	UMinn
774	9.19591251964418	-3.32104776058194	0.16397782801493	SIEMENS	UMinn
775	-1.88133680552309	-4.26893306794256	0.145361258162832	SIEMENS	UMinn
776	-3.91346503833487	-2.26794251642386	0.189890728038017	SIEMENS	UMinn
777	-0.127363709970743	-0.988659995278299	0.134554438283726	SIEMENS	UMinn
778	7.60187525416259	0.672331120560956	0.0999639078444955	SIEMENS	UMinn
779	-4.58597526629213	-2.46529590260701	0.127450576122481	SIEMENS	UMinn
780	7.88077772693619	0.303794051453393	0.179823120067952	SIEMENS	UMinn
781	-0.00691400990333868	0.892056593228836	0.192416278124802	SIEMENS	UMinn
782	-3.93507922402377	-1.07492622557284	0.13861013315549	SIEMENS	UMinn
783	-1.35794848070709	2.46227330609536	0.142010929202689	SIEMENS	UMinn
784	3.33915734367218	2.34245527385339	0.183386320597203	SIEMENS	UMinn
785	-9.31475273872528	9.50768174098988	0.145068928125339	SIEMENS	UMinn
786	4.12576292370979	4.58464047460265	0.0976610876811256	SIEMENS	UMinn
787	-2.34840119148515	6.42355176593662	0.269721136272403	SIEMENS	UMinn
788	2.31258172647831	2.94953138055103	0.124188522031127	SIEMENS	UMinn
789	6.04310634643649	5.4038704310611	0.0885611804233111	SIEMENS	UMinn
790	-3.27367636748301	-8.01581513758505	0.249383094045855	SIEMENS	UMinn
791	1.7468045468033	8.26927699245323	0.122494368141264	SIEMENS	UMinn
792	8.93759375268631	-8.41666049686737	0.194611486716539	SIEMENS	UMinn
793	-6.07970150277958	0.801102649211245	0.108906794118088	SIEMENS	UMinn
794	-12.0958951094256	-0.785716700912123	0.153796752866237	SIEMENS	UMinn
795	3.21365885209349	3.43046300466459	0.142851016932507	SIEMENS	UMinn
796	-0.901526937562902	2.28473842448704	0.122655377417841	SIEMENS	UMinn
797	1.38937730006672	-3.36499488554488	0.126130985758862	SIEMENS	UMinn
798	-1.88158311746082	-4.81517926391341	0.176238851035171	SIEMENS	UMinn
799	-5.31518113042678	1.83430497180414	0.178228097663626	SIEMENS	UMinn
800	-6.78528180822002	7.54277081867471	0.270582203604638	SIEMENS	UMinn
801	-6.22441264239811	3.50867102976199	0.142280611883603	SIEMENS	UMinn
802	-3.34704379968284	-5.8837033904498	0.222226024018482	SIEMENS	UMinn
803	3.46099824043469	6.44129202205814	0.150286998530814	SIEMENS	UMinn
804	-11.5082270819729	8.38282953206704	0.186485775194906	SIEMENS	UMinn
805	-1.03643127346373	2.33433277277131	0.216940967743767	SIEMENS	UMinn
806	-7.06699475033204	-5.27975981040233	0.100049392396987	SIEMENS	UMinn
807	3.4205842511225	0.575087719100482	0.133023276923662	SIEMENS	UMinn
808	-4.38064217400093	-1.05348974458349	0.113627527262677	SIEMENS	UMinn
809	3.25266706966409	-4.7366925857725	0.208998268558664	SIEMENS	UMinn
810	-6.97296724615678	-2.59632818380721	0.1192602170672	SIEMENS	UMinn
811	-2.31544389917285	7.45037950920155	0.133089360959028	SIEMENS	UMinn
812	11.4169998173256	-4.23549584054839	0.138270063836953	SIEMENS	UMinn
813	-9.92349780332501	0.0219040816957032	0.119438434679644	SIEMENS	UMinn
814	-1.83418486590284	1.95568328267245	0.122257186136117	SIEMENS	UMinn
815	-1.30965485742259	-0.69618475367904	0.162957092037573	SIEMENS	UMinn
816	10.4834210827552	2.02035885860818	0.153284433046824	SIEMENS	UMinn
817	-9.71688842566255	-1.36927866091644	0.0963034963956396	SIEMENS	UMinn
818	-6.51296034773774	-1.82705321980419	0.113809363211302	SIEMENS	UMinn
819	-5.19405555069029	-1.02533892212179	0.187846446135116	SIEMENS	UMinn
820	2.94787378191901	-3.19613605929644	0.157404388656643	SIEMENS	UMinn
821	6.52620003307317	0.490778616102135	0.174589260729345	SIEMENS	UMinn
822	2.84114604674435	1.17468241328371	0.133900581226854	SIEMENS	UMinn
823	3.50560991605129	-5.34513046400948	0.172999998415319	SIEMENS	UMinn
824	3.80602949332528	3.24679242353621	0.187961106294076	SIEMENS	UMinn
825	-10.5633749091907	1.55056330600538	0.159227602108866	SIEMENS	UMinn
826	5.78659803866052	3.08586379155755	0.158783535827822	SIEMENS	UMinn
827	0.94781063731287	0.344207394987418	0.123928873642385	SIEMENS	UMinn
828	0.90364950756839	-3.85895001507806	0.105043049100439	SIEMENS	UMinn
829	3.33345311369305	0.754332552932527	0.142809495674633	SIEMENS	UMinn
830	-0.0214975711450407	-3.2734217111124	0.0950482835086354	SIEMENS	UMinn
831	3.37561250474179	2.89770669483416	0.186845814095622	SIEMENS	UMinn
832	2.560273202157	-4.00804176372263	0.11517800191285	SIEMENS	UMinn
833	8.0666174402978	-1.96995168130606	0.171531899089508	SIEMENS	UMinn
834	-3.27502379901497	-2.14483762189894	0.104946599360092	SIEMENS	UMinn
835	7.7966766057643	0.963901955927631	0.154301062872436	SIEMENS	UMinn
836	-3.39732448706145	-1.24199032719439	0.134610579898044	SIEMENS	UMinn
837	-2.08653643413763	-10.5547881136765	0.108454262214873	SIEMENS	UMinn
838	4.42243027834689	-6.37257677394506	0.151271110006253	SIEMENS	UMinn
839	-11.9312835189174	1.90499717873761	0.279523116082142	SIEMENS	UMinn
840	4.19522449598683	2.43145244709596	0.241861243674371	SIEMENS	UMinn
841	6.18633176514988	3.85497145040957	0.208456146889683	SIEMENS	UMinn
842	-8.19926125014223	0.762862412518	0.158467625467022	SIEMENS	UMinn
843	4.3808857734187	3.84233386973289	0.175966824003078	SIEMENS	UMinn
844	8.62157954381625	2.90817943466321	0.15373278350557	SIEMENS	UMinn
845	0.0675684110855915	-0.605164857356344	0.115941731597179	SIEMENS	UMinn
846	-0.154301007358793	-3.52456656417962	0.184094104954989	SIEMENS	UMinn
847	-0.31797516585297	-1.26122667847384	0.251477176329935	SIEMENS	UMinn
848	10.4723194282492	-0.824772597294958	0.130091213573413	SIEMENS	UMinn
849	5.79711498055866	2.24035661148718	0.137716334396809	SIEMENS	UMinn
850	3.96176494588936	7.7872678692064	0.155626495342243	SIEMENS	UMinn
851	-2.68126179171164	8.51615198750038	0.0910866850270973	SIEMENS	UMinn
852	6.37082435737488	-5.24181862574268	0.121114132302807	SIEMENS	UMinn
853	2.5457787435803	1.14671248228785	0.126932777484229	SIEMENS	UMinn
854	2.984235805526	-1.0927956916347	0.172328676294216	SIEMENS	UMinn
855	-1.64569059067697	2.9828867744627	0.0991732394699646	SIEMENS	UMinn
856	3.51304283994011	8.21135873123125	0.215636481289963	SIEMENS	UMinn
857	0.484165316611628	8.12060258773633	0.105013215042811	SIEMENS	UMinn
858	3.94190138415913	1.43893412973618	0.133366815679167	SIEMENS	UMinn
859	3.34169244332775	-3.83661605715629	0.20236447495224	SIEMENS	UMinn
860	-1.98028340684728	-6.40554881562327	0.129690943243404	SIEMENS	UMinn
861	-0.27293429127084	2.07984269136976	0.19830998563921	SIEMENS	UMinn
862	-5.56487572416871	11.6303953562296	0.154083954634057	SIEMENS	UMinn
863	7.177469155023	1.42012950841843	0.19028314262097	SIEMENS	UMinn
864	-0.3584047941851	-2.4653420459097	0.118278723114659	SIEMENS	UMinn
865	1.62737613407344	7.82278159637897	0.17297227247008	SIEMENS	UMinn
866	4.27576698352821	-5.71226309930702	0.116623802551901	SIEMENS	UMinn
867	-0.0947528836989596	-6.48719194489397	0.110185447552573	SIEMENS	UMinn
868	0.431911209181041	2.86862752828957	0.17239818904911	SIEMENS	UMinn
869	-1.01597606245684	0.0790793363593313	0.166152353508297	SIEMENS	UMinn
870	-6.16044944929734	-0.207094884206177	0.147651562974568	SIEMENS	UMinn
871	6.43253174883579	-3.6748387471727	0.136079289350932	SIEMENS	UMinn
872	0.187879744989479	2.14885010585812	0.14248181871339	SIEMENS	UMinn
873	-6.48441494402073	-2.6909695374808	0.148700303808007	SIEMENS	UMinn
874	-0.562930227431781	3.43802010339987	0.161265550117038	SIEMENS	UMinn
875	-4.23881677479776	1.81472356324234	0.124132928306011	SIEMENS	UMinn
