# Supplementary material for: Brain functional-structural gradient coupling reflects development, behavior and genetic influences
Source: Nat Commun. 2026 Apr 9;17:4850. doi: 10.1038/s41467-026-71719-y (PMC13222887; doi:10.1038/s41467-026-71719-y)
Supplement: Supplementary file 6 — Source Data [file 41467_2026_71719_MOESM6_ESM.zip › Source Data/Figure5.xlsx]

## Sheet: a
Cell_ID	UMAP_1	UMAP_2	Cell_Type
0	9.6915	8.96684	Oligodendrocyte
1	4.31804	9.35588	Oligodendrocyte
2	8.38366	8.28957	Oligodendrocyte
3	6.40919	7.49954	Oligodendrocyte
4	16.385	6.79927	Astrocyte
5	15.7616	5.99392	Astrocyte
6	6.41579	-4.95671	OPC
7	15.9797	5.67406	Astrocyte
8	7.93124	7.55282	Oligodendrocyte
9	12.6573	11.5243	Excitatory neuron L5-6
10	18.2993	15.7982	Microglia
11	7.09381	7.74789	Oligodendrocyte
12	2.04105	4.98596	Oligodendrocyte
13	10.358	7.53227	Oligodendrocyte
14	7.558	8.28545	Oligodendrocyte
15	18.2147	1.0291	Astrocyte
16	8.7278	9.32905	Oligodendrocyte
17	7.44752	9.71484	Oligodendrocyte
18	8.22456	7.42145	Oligodendrocyte
19	1.61489	4.28636	Oligodendrocyte
20	10.9365	8.44254	Oligodendrocyte
21	19.7552	15.8098	Microglia
22	11.7496	13.9134	Excitatory neuron L4-5
23	8.66273	8.43085	Oligodendrocyte
24	10.5716	6.63507	Oligodendrocyte
25	7.58838	7.15663	Oligodendrocyte
26	18.5311	0.385787	Astrocyte
27	2.39713	7.42542	Oligodendrocyte
28	16.1945	5.51557	Astrocyte
29	16.367	5.55549	Astrocyte
30	4.06243	5.30429	Oligodendrocyte
31	8.03658	4.27418	Oligodendrocyte
32	7.92101	7.82789	Oligodendrocyte
33	4.04779	5.74195	Oligodendrocyte
34	7.28488	7.21687	Oligodendrocyte
35	7.67633	6.24211	Oligodendrocyte
36	4.78512	6.45771	Oligodendrocyte
37	4.48136	5.48801	Oligodendrocyte
38	5.27398	5.70355	Oligodendrocyte
39	8.12828	2.43346	Oligodendrocyte
40	7.90808	7.13315	Oligodendrocyte
41	6.91245	-5.97007	OPC
42	18.4381	16.1221	Microglia
43	7.98157	1.38278	Oligodendrocyte
44	7.11112	-5.62146	OPC
45	7.82016	8.54842	Oligodendrocyte
46	14.453	14.0711	Excitatory neuron L2-3
47	8.51565	9.0805	Oligodendrocyte
48	17.6852	0.835758	Astrocyte
49	9.11142	8.85765	Oligodendrocyte
50	7.89777	-4.64792	OPC
51	9.98658	9.46552	Oligodendrocyte
52	17.6645	1.82984	Astrocyte
53	9.71015	8.59507	Oligodendrocyte
54	16.077	4.90888	Astrocyte
55	7.53824	8.69978	Oligodendrocyte
56	15.8512	5.73328	Astrocyte
57	7.63223	-5.34803	OPC
58	5.90813	4.21476	Oligodendrocyte
59	6.28043	7.87979	Oligodendrocyte
60	15.3574	-1.7281	Inhibitory neuron L3-6
61	6.92449	3.19975	Oligodendrocyte
62	10.0542	9.86514	Oligodendrocyte
63	19.0503	15.0781	Microglia
64	6.36774	7.28185	Oligodendrocyte
65	15.9121	4.95931	Astrocyte
66	9.924	8.92512	Oligodendrocyte
67	5.89267	7.87269	Oligodendrocyte
68	9.89714	6.75117	Oligodendrocyte
69	9.93838	9.03113	Oligodendrocyte
70	16.8057	5.63357	Astrocyte
71	7.53208	9.1041	Oligodendrocyte
72	6.76637	9.13928	Oligodendrocyte
73	3.97612	6.16906	Oligodendrocyte
74	7.198	5.09929	Oligodendrocyte
75	5.09948	5.37557	Oligodendrocyte
76	18.1229	1.4921	Astrocyte
77	17.0775	3.38172	Astrocyte
78	17.4437	1.28786	Astrocyte
79	11.2647	15.6176	Excitatory neuron L3-5
80	12.8631	-3.13516	Inhibitory neuron L2-4
81	7.61812	9.21222	Oligodendrocyte
82	9.55029	7.22866	Oligodendrocyte
83	9.57748	5.78401	Oligodendrocyte
84	2.19396	6.42977	Oligodendrocyte
85	17.6128	1.87185	Astrocyte
86	7.41577	7.223	Oligodendrocyte
87	11.3086	13.0813	Excitatory neuron L5-6
88	8.24995	6.61792	Oligodendrocyte
89	1.77533	5.60989	Oligodendrocyte
90	6.65878	-5.83837	OPC
91	8.18672	2.39688	Oligodendrocyte
92	10.4863	5.83475	Oligodendrocyte
93	7.44068	8.20034	Oligodendrocyte
94	4.54786	9.68084	Oligodendrocyte
95	9.09175	5.38621	Oligodendrocyte
96	9.22335	7.18645	Oligodendrocyte
97	8.70277	-4.5431	OPC
98	7.89852	-6.2883	OPC
99	7.67073	7.38102	Oligodendrocyte
100	7.84826	7.95337	Oligodendrocyte
101	6.43366	3.52834	Oligodendrocyte
102	9.2935	8.30777	Oligodendrocyte
103	8.56258	9.78465	Oligodendrocyte
104	18.533	0.183208	Astrocyte
105	11.0346	5.4719	Oligodendrocyte
106	10.5409	3.91322	Oligodendrocyte
107	11.1934	15.7184	Excitatory neuron L4-6
108	12.4303	13.5694	Excitatory neuron L5-6
109	3.41739	8.46152	Oligodendrocyte
110	7.42542	7.35287	Oligodendrocyte
111	15.3502	-1.55022	Inhibitory neuron L1-3
112	9.57175	8.4613	Oligodendrocyte
113	7.25825	8.42893	Oligodendrocyte
114	6.37276	8.3286	Oligodendrocyte
115	7.88996	7.77201	Oligodendrocyte
116	19.4414	15.0766	Microglia
117	7.4617	-5.56827	OPC
118	7.5235	-4.87735	OPC
119	13.1	-2.80834	Inhibitory neuron L1-2
120	2.11468	3.7479	Oligodendrocyte
121	7.48897	4.23493	Oligodendrocyte
122	3.22732	7.04244	Oligodendrocyte
123	8.31191	3.44142	Oligodendrocyte
124	8.36494	9.34693	Oligodendrocyte
125	8.04683	10.1021	Oligodendrocyte
126	8.4867	5.82451	Oligodendrocyte
127	7.77729	7.09122	Oligodendrocyte
128	9.25809	8.72072	Oligodendrocyte
129	9.5355	7.78346	Excitatory neuron L4-5
130	4.47471	4.98068	Oligodendrocyte
131	3.21764	5.76427	Oligodendrocyte
132	5.06101	7.17838	Oligodendrocyte
133	4.65631	5.30299	Oligodendrocyte
134	6.62871	5.99797	Oligodendrocyte
135	6.77263	4.1041	Oligodendrocyte
136	17.254	4.77272	Astrocyte
137	8.95514	9.96218	Oligodendrocyte
138	8.78381	10.2162	Oligodendrocyte
139	6.73004	-4.4736	OPC
140	5.89104	6.28452	Oligodendrocyte
141	10.0522	4.88377	Oligodendrocyte
142	1.81484	5.62829	Oligodendrocyte
143	8.79659	3.45492	Oligodendrocyte
144	15.8253	6.70698	Astrocyte
145	7.83385	9.47976	Oligodendrocyte
146	5.72015	3.79547	Oligodendrocyte
147	19.5765	15.3523	Microglia
148	7.47823	7.46888	Oligodendrocyte
149	3.58075	6.11457	Oligodendrocyte
150	14.4155	14.0531	Excitatory neuron L2-3
151	5.84981	7.63672	Oligodendrocyte
152	18.9196	15.0018	Microglia
153	8.74095	8.35037	Oligodendrocyte
154	17.8288	1.23914	Astrocyte
155	16.0403	5.9164	Astrocyte
156	7.68803	9.91046	Oligodendrocyte
157	3.13968	6.59506	Oligodendrocyte
158	5.78158	4.19272	Oligodendrocyte
159	16.6061	4.26668	Astrocyte
160	10.1742	6.00559	Oligodendrocyte
161	9.61256	7.35908	Oligodendrocyte
162	18.6632	16.3379	Microglia
163	9.09521	8.19024	Oligodendrocyte
164	16.1189	4.88515	Astrocyte
165	8.29484	3.49941	Oligodendrocyte
166	8.05322	6.07649	Oligodendrocyte
167	8.87853	6.93024	Oligodendrocyte
168	14.0185	-0.898938	Inhibitory neuron L2-4
169	8.49108	4.22263	Oligodendrocyte
170	12.5841	11.5829	Excitatory neuron L5-6
171	15.4388	-1.57254	Inhibitory neuron L1-3
172	5.78469	2.39882	Oligodendrocyte
173	8.0255	7.6955	Oligodendrocyte
174	8.29349	2.21546	Oligodendrocyte
175	8.90428	5.97008	Excitatory neuron L4-5
176	7.9629	8.41548	Oligodendrocyte
177	8.02307	3.60486	Oligodendrocyte
178	8.98032	8.44095	Oligodendrocyte
179	14.4662	14.2458	Excitatory neuron L2-3
180	19.4736	15.027	Microglia
181	8.99658	6.82027	Oligodendrocyte
182	10.8318	6.25003	Oligodendrocyte
183	8.9257	8.03816	Oligodendrocyte
184	8.28834	-5.29121	OPC
185	7.26692	7.91028	Oligodendrocyte
186	6.31647	5.74024	Oligodendrocyte
187	2.54002	4.58581	Oligodendrocyte
188	6.62351	8.70023	Oligodendrocyte
189	11.078	6.41866	Oligodendrocyte
190	9.15913	9.01982	Oligodendrocyte
191	11.5126	7.62086	Oligodendrocyte
192	3.63628	6.22037	Oligodendrocyte
193	16.9658	2.32915	Astrocyte
194	6.56045	4.81265	Oligodendrocyte
195	9.08025	11.024	Oligodendrocyte
196	6.7656	-5.54214	OPC
197	11.3136	5.15111	Oligodendrocyte
198	18.4041	15.7352	Microglia
199	16.9496	4.75884	Astrocyte
200	18.4807	14.9245	Microglia
201	5.45214	6.81387	Oligodendrocyte
202	7.29723	-4.41815	OPC
203	10.7507	5.59888	Oligodendrocyte
204	8.26879	4.53148	Oligodendrocyte
205	19.0926	15.5514	Microglia
206	11.1234	8.97095	Astrocyte
207	7.18147	-4.60954	OPC
208	8.37243	7.09796	Oligodendrocyte
209	16.5825	4.37435	Astrocyte
210	7.60716	4.92138	Oligodendrocyte
211	8.78351	4.94304	Oligodendrocyte
212	1.39213	3.9712	Oligodendrocyte
213	6.88279	6.33287	Oligodendrocyte
214	15.4563	5.82861	Astrocyte
215	7.49067	-5.52235	OPC
216	9.54385	3.57687	Oligodendrocyte
217	9.6484	7.11796	Oligodendrocyte
218	7.67769	7.31377	Oligodendrocyte
219	17.8898	1.81123	Astrocyte
220	16.8457	6.36104	Astrocyte
221	19.0284	15.3919	Microglia
222	17.7839	0.904309	Astrocyte
223	8.50526	3.42744	Oligodendrocyte
224	3.07673	6.78194	Oligodendrocyte
225	8.42128	8.54536	Oligodendrocyte
226	6.24572	-5.24443	OPC
227	11.0206	5.0981	Oligodendrocyte
228	5.33402	8.56777	Oligodendrocyte
229	10.3886	9.42404	Oligodendrocyte
230	7.42727	9.05404	Oligodendrocyte
231	7.73345	7.4087	Oligodendrocyte
232	5.08649	7.8758	Oligodendrocyte
233	8.43576	10.1449	Oligodendrocyte
234	3.88983	5.75162	Oligodendrocyte
235	3.45726	6.10131	Oligodendrocyte
236	12.7238	-2.86382	Inhibitory neuron L1-2
237	8.15715	3.31802	Oligodendrocyte
238	8.67475	9.14326	Oligodendrocyte
239	9.78053	6.0401	Oligodendrocyte
240	6.95314	9.93347	Oligodendrocyte
241	-6.22598	5.60566	Endothelial
242	6.30325	6.74198	Oligodendrocyte
243	9.75796	4.54939	Oligodendrocyte
244	4.40948	5.56199	Oligodendrocyte
245	2.5468	4.57673	Oligodendrocyte
246	4.59286	4.42771	Oligodendrocyte
247	6.48573	9.8173	Oligodendrocyte
248	3.26598	5.84797	Oligodendrocyte
249	8.05238	5.65935	Oligodendrocyte
250	4.52819	6.11991	Oligodendrocyte
251	8.53015	7.86582	Oligodendrocyte
252	9.65857	7.95734	Oligodendrocyte
253	12.4755	12.7857	Excitatory neuron L5-6
254	4.58265	7.17729	Oligodendrocyte
255	6.72764	5.18786	Oligodendrocyte
256	1.36651	4.05479	Oligodendrocyte
257	14.3	14.4833	Excitatory neuron L2-3
258	5.16915	4.88303	Oligodendrocyte
259	1.08805	3.88794	Oligodendrocyte
260	3.32276	5.78472	Oligodendrocyte
261	9.24956	9.47892	Oligodendrocyte
262	6.16732	2.87281	Oligodendrocyte
263	7.95968	-5.46435	OPC
264	2.76294	6.87684	Oligodendrocyte
265	7.97232	7.47177	Oligodendrocyte
266	3.00338	5.44086	Oligodendrocyte
267	6.50914	-5.97646	OPC
268	1.22122	4.61192	Oligodendrocyte
269	8.01259	1.63363	Oligodendrocyte
270	2.67756	4.99979	Oligodendrocyte
271	5.98052	4.22341	Oligodendrocyte
272	17.0822	6.07576	Astrocyte
273	5.25286	5.97084	Oligodendrocyte
274	7.06918	6.50366	Oligodendrocyte
275	16.4449	3.54392	Astrocyte
276	1.40585	4.92104	Oligodendrocyte
277	17.296	3.04547	Astrocyte
278	12.5999	11.1458	Excitatory neuron L4-6
279	7.87475	4.76704	Oligodendrocyte
280	9.39699	7.14175	Oligodendrocyte
281	8.04866	7.21883	Oligodendrocyte
282	13.7705	13.8286	Excitatory neuron L2-3
283	2.87218	6.49099	Oligodendrocyte
284	16.2421	4.59026	Astrocyte
285	7.59022	5.24624	Oligodendrocyte
286	6.1177	9.13656	Oligodendrocyte
287	8.09538	7.16728	Oligodendrocyte
288	8.38593	-4.89962	OPC
289	8.592	8.5589	Oligodendrocyte
290	7.8076	4.39102	Oligodendrocyte
291	3.59786	8.32517	Oligodendrocyte
292	5.53036	11.5711	Oligodendrocyte
293	6.69579	-5.99895	OPC
294	5.82535	9.18001	Oligodendrocyte
295	4.79638	6.21465	Oligodendrocyte
296	2.49881	4.9921	Oligodendrocyte
297	9.9262	2.90442	Oligodendrocyte
298	13.8819	-2.80291	Inhibitory neuron L1-2
299	9.00163	9.00346	Oligodendrocyte
300	4.98102	4.12851	Oligodendrocyte
301	7.98528	2.2052	Oligodendrocyte
302	7.32265	8.31463	Oligodendrocyte
303	8.99062	4.70472	Oligodendrocyte
304	3.26373	7.18372	Oligodendrocyte
305	8.11284	6.75909	Oligodendrocyte
306	10.7986	13.8531	Excitatory neuron L4-5
307	6.53426	-5.83074	OPC
308	8.82089	6.91846	Oligodendrocyte
309	9.82705	7.0216	Oligodendrocyte
310	9.07436	8.77842	Oligodendrocyte
311	5.04086	6.61498	Oligodendrocyte
312	9.20884	7.28668	Oligodendrocyte
313	16.8555	6.52894	Astrocyte
314	15.9127	6.12341	Astrocyte
315	6.47023	5.32255	Oligodendrocyte
316	5.1385	9.15943	Oligodendrocyte
317	8.75361	9.17926	Oligodendrocyte
318	19.1858	14.9378	Microglia
319	18.0987	1.75102	Astrocyte
320	12.7364	12.7727	Excitatory neuron L2-3
321	14.6789	-1.46285	Inhibitory neuron L1-3
322	4.2975	8.18572	Oligodendrocyte
323	19.2567	16.0111	Microglia
324	10.2665	8.80891	Oligodendrocyte
325	6.53458	8.13909	Oligodendrocyte
326	5.63443	5.57035	Oligodendrocyte
327	7.27232	6.86149	Oligodendrocyte
328	20.2549	15.6463	Microglia
329	6.1717	6.02828	Oligodendrocyte
330	6.31441	8.04364	Oligodendrocyte
331	7.9888	-5.0779	OPC
332	16.2003	5.91654	Astrocyte
333	1.2346	4.23562	Oligodendrocyte
334	8.1108	3.37639	Oligodendrocyte
335	7.56317	5.38546	Oligodendrocyte
336	13.6265	13.0502	Excitatory neuron L2-3
337	8.20718	10.9486	Oligodendrocyte
338	13.2201	13.1997	Excitatory neuron L2-3
339	4.40982	5.83084	Oligodendrocyte
340	10.1824	5.30759	Oligodendrocyte
341	6.45396	-5.25248	OPC
342	19.149	14.675	Microglia
343	10.5248	8.2164	Oligodendrocyte
344	7.86049	-5.53772	OPC
345	19.1098	15.2358	Microglia
346	5.7073	8.74005	Oligodendrocyte
347	4.64982	1.51352	Oligodendrocyte
348	7.81469	-5.72867	OPC
349	7.18958	-5.42807	OPC
350	2.91042	5.13218	Oligodendrocyte
351	4.95005	4.51676	Oligodendrocyte
352	13.6674	-1.19669	Inhibitory neuron L2-4
353	7.5132	8.81412	Oligodendrocyte
354	5.77237	5.96461	Oligodendrocyte
355	7.12104	-4.83271	OPC
356	1.96438	4.86341	Oligodendrocyte
357	17.6489	2.9958	Astrocyte
358	5.40215	6.49153	Oligodendrocyte
359	8.88616	6.78887	Oligodendrocyte
360	7.76209	-6.71397	OPC
361	8.36857	4.40153	Oligodendrocyte
362	14.2862	-0.705572	Inhibitory neuron L2-4
363	13.0794	13.916	Excitatory neuron L2-3
364	8.95194	8.80227	Oligodendrocyte
365	3.16093	6.37129	Oligodendrocyte
366	8.65068	7.77217	Oligodendrocyte
367	11.6781	12.6223	Excitatory neuron L2-3
368	5.85114	8.95567	Oligodendrocyte
369	18.6544	0.0771493	Astrocyte
370	1.55688	4.046	Oligodendrocyte
371	7.7048	7.88308	Oligodendrocyte
372	9.92636	7.52682	Oligodendrocyte
373	7.86559	-5.62932	OPC
374	16.1736	5.0797	Astrocyte
375	4.72612	3.95342	Oligodendrocyte
376	8.26694	10.0814	Oligodendrocyte
377	5.7081	4.76601	Oligodendrocyte
378	4.55144	1.44567	Oligodendrocyte
379	5.1438	9.12389	Oligodendrocyte
380	8.91218	8.85383	Oligodendrocyte
381	19.7493	15.5101	Microglia
382	2.62601	5.54707	Oligodendrocyte
383	7.86201	9.36056	Oligodendrocyte
384	7.56205	3.28987	Oligodendrocyte
385	10.4304	3.63207	Oligodendrocyte
386	13.522	13.6533	Excitatory neuron L2-3
387	9.71564	4.8147	Oligodendrocyte
388	7.70512	6.60913	Oligodendrocyte
389	7.03864	6.2614	Oligodendrocyte
390	15.7346	5.22511	Astrocyte
391	7.88226	8.61999	Oligodendrocyte
392	16.3051	4.40617	Astrocyte
393	8.97065	6.3728	Oligodendrocyte
394	9.8957	4.73392	Oligodendrocyte
395	13.502	-1.32374	Inhibitory neuron L1-2
396	7.41807	9.57788	Oligodendrocyte
397	6.57053	-4.80628	OPC
398	4.4265	6.59695	Oligodendrocyte
399	7.23037	4.29924	Oligodendrocyte
400	6.59286	9.17833	Oligodendrocyte
401	5.24985	8.51471	Oligodendrocyte
402	8.44095	7.69728	Oligodendrocyte
403	2.57433	5.15538	Oligodendrocyte
404	1.48558	4.73925	Oligodendrocyte
405	6.88847	4.21016	Oligodendrocyte
406	14.162	14.095	Excitatory neuron L2-3
407	4.87614	3.83968	Oligodendrocyte
408	16.177	5.25026	Astrocyte
409	18.8047	0.292178	Astrocyte
410	9.85492	5.42866	Oligodendrocyte
411	8.00106	3.83327	Oligodendrocyte
412	7.27989	9.55975	Oligodendrocyte
413	-6.61496	5.48443	Endothelial
414	7.39565	7.08832	Oligodendrocyte
415	9.27234	7.66744	Oligodendrocyte
416	16.8555	3.03988	Astrocyte
417	9.72812	8.93654	Oligodendrocyte
418	11.5198	11.7112	Excitatory neuron L2-3
419	9.00404	9.18931	Oligodendrocyte
420	2.59459	4.84932	Oligodendrocyte
421	4.52349	1.51167	Oligodendrocyte
422	10.5575	3.95605	Oligodendrocyte
423	8.43084	3.00666	Oligodendrocyte
424	3.0509	5.68531	Oligodendrocyte
425	7.73927	7.10603	Oligodendrocyte
426	7.76554	-5.82243	OPC
427	11.5356	6.48709	Oligodendrocyte
428	17.094	3.44546	Astrocyte
429	16.765	7.11088	Astrocyte
430	8.77517	7.63648	Oligodendrocyte
431	9.77484	8.04981	Oligodendrocyte
432	7.22423	4.00321	Oligodendrocyte
433	5.56807	5.2997	Oligodendrocyte
434	13.9222	14.2184	Excitatory neuron L2-3
435	6.38537	8.24245	Oligodendrocyte
436	3.93665	8.2877	Oligodendrocyte
437	13.1176	-3.79794	Inhibitory neuron L1-3
438	8.22156	5.12177	Oligodendrocyte
439	9.64591	6.27878	Oligodendrocyte
440	8.46471	-4.81749	OPC
441	7.63404	8.52714	Oligodendrocyte
442	15.5557	-2.0099	Inhibitory neuron L1-3
443	8.66618	8.11899	Oligodendrocyte
444	7.02971	6.24536	Oligodendrocyte
445	15.0207	-1.60959	Inhibitory neuron L1-3
446	8.78464	7.81476	Oligodendrocyte
447	6.48139	-6.01433	OPC
448	8.98692	6.81942	Oligodendrocyte
449	8.91716	6.78596	Oligodendrocyte
450	7.69461	8.46419	Oligodendrocyte
451	9.97483	5.09367	Oligodendrocyte
452	6.59886	8.05925	Oligodendrocyte
453	15.7056	5.78238	Astrocyte
454	16.3936	7.19631	Astrocyte
455	6.52879	6.66965	Oligodendrocyte
456	9.31811	7.72746	Oligodendrocyte
457	18.5673	15.469	Microglia
458	8.98754	8.41185	Oligodendrocyte
459	8.83063	5.48899	Oligodendrocyte
460	14.0734	14.66	Excitatory neuron L2-3
461	14.2106	-0.908773	Inhibitory neuron L2-4
462	9.39791	8.51265	Oligodendrocyte
463	15.7835	6.27335	Astrocyte
464	9.3562	9.84623	Oligodendrocyte
465	1.38406	5.32131	Oligodendrocyte
466	6.2214	-5.85106	OPC
467	16.6282	5.29542	Astrocyte
468	2.25216	5.35132	Oligodendrocyte
469	6.62285	7.86364	Oligodendrocyte
470	8.20339	2.50147	Oligodendrocyte
471	8.9009	6.51638	Oligodendrocyte
472	18.9748	15.1507	Microglia
473	7.60893	8.76539	Oligodendrocyte
474	8.93743	4.05721	Oligodendrocyte
475	18.7398	15.6261	Microglia
476	2.54996	6.22844	Oligodendrocyte
477	18.6234	15.8645	Microglia
478	8.26894	8.0297	Oligodendrocyte
479	13.3305	13.5219	Excitatory neuron L2-3
480	17.4752	2.37	Astrocyte
481	5.22441	3.1046	Oligodendrocyte
482	4.8697	7.2187	Oligodendrocyte
483	5.30325	7.52044	Oligodendrocyte
484	3.59865	5.61089	Oligodendrocyte
485	10.939	13.8806	Excitatory neuron L4-5
486	8.0902	1.79931	Oligodendrocyte
487	8.29676	8.36423	Oligodendrocyte
488	1.74594	4.32909	Oligodendrocyte
489	7.92894	1.79856	Oligodendrocyte
490	14.0165	14.4174	Excitatory neuron L2-3
491	12.5173	14.0524	Excitatory neuron L5-6
492	16.4912	5.1326	Astrocyte
493	9.80615	5.55247	Oligodendrocyte
494	8.93183	9.47267	Oligodendrocyte
495	5.80157	6.43262	Oligodendrocyte
496	8.01149	1.43245	Oligodendrocyte
497	7.93577	2.16399	Oligodendrocyte
498	7.77059	6.99212	Oligodendrocyte
499	12.5535	11.5066	Excitatory neuron L5-6
500	2.06024	4.46494	Oligodendrocyte
501	16.0228	5.96922	Astrocyte
502	6.4701	8.33597	Oligodendrocyte
503	9.10092	8.61478	Oligodendrocyte
504	3.61577	6.98829	Oligodendrocyte
505	6.22685	-4.98995	OPC
506	13.1835	13.9429	Excitatory neuron L2-3
507	6.46072	5.77008	Oligodendrocyte
508	3.58163	6.27802	Oligodendrocyte
509	5.50573	4.9994	Oligodendrocyte
510	10.729	7.77974	Oligodendrocyte
511	9.36737	7.31217	Oligodendrocyte
512	12.5465	13.0931	Excitatory neuron L5-6
513	7.87658	3.68899	Oligodendrocyte
514	15.8489	6.20794	Astrocyte
515	8.50554	5.92531	Oligodendrocyte
516	1.2826	4.98547	Oligodendrocyte
517	11.5332	13.5673	Excitatory neuron L4-5
518	1.05863	4.83177	Oligodendrocyte
519	11.8599	13.4601	Excitatory neuron L5-6
520	9.10654	8.82488	Oligodendrocyte
521	8.91539	6.72005	Oligodendrocyte
522	10.6419	7.82465	Oligodendrocyte
523	2.40021	8.72744	Oligodendrocyte
524	8.69821	8.08834	Oligodendrocyte
525	3.6477	4.62545	Oligodendrocyte
526	4.21961	5.05864	Oligodendrocyte
527	8.56319	7.02891	Oligodendrocyte
528	4.00596	2.75292	Oligodendrocyte
529	16.3028	6.26453	Astrocyte
530	6.17188	8.37944	Oligodendrocyte
531	6.61014	-5.66701	OPC
532	11.2985	13.7356	Excitatory neuron L4-5
533	1.46333	4.28263	Oligodendrocyte
534	16.0728	5.38944	Astrocyte
535	8.34006	-5.48712	OPC
536	11.4557	12.2364	Excitatory neuron L2-3
537	8.77956	9.29628	Oligodendrocyte
538	10.4303	8.31818	Oligodendrocyte
539	15.0881	-1.38056	Inhibitory neuron L1-3
540	9.95625	4.94085	Oligodendrocyte
541	8.78207	7.96024	Oligodendrocyte
542	1.88353	4.42422	Oligodendrocyte
543	6.94282	7.03759	Oligodendrocyte
544	8.76248	5.90464	Oligodendrocyte
545	3.98432	6.23277	Oligodendrocyte
546	14.0299	13.1825	Excitatory neuron L2-3
547	6.91264	-5.41752	OPC
548	6.54271	8.42783	Oligodendrocyte
549	10.1649	7.33031	Oligodendrocyte
550	7.53205	-6.49595	OPC
551	14.205	14.2645	Excitatory neuron L2-3
552	5.66495	7.07936	Oligodendrocyte
553	14.2126	-0.751944	Inhibitory neuron L2-4
554	16.3434	7.00011	Astrocyte
555	6.31961	-5.92875	OPC
556	7.12987	-5.23114	OPC
557	8.39709	4.55917	Oligodendrocyte
558	8.33011	7.66495	Oligodendrocyte
559	13.6182	13.2721	Excitatory neuron L2-3
560	3.52379	6.9328	Oligodendrocyte
561	1.17365	4.82688	Oligodendrocyte
562	8.18839	9.1513	Oligodendrocyte
563	4.33694	3.70421	Oligodendrocyte
564	8.28331	8.5811	Oligodendrocyte
565	13.8362	13.8768	Excitatory neuron L2-3
566	10.6503	10.8026	Excitatory neuron L5-6
567	7.92316	4.60014	Oligodendrocyte
568	8.65209	5.52845	Oligodendrocyte
569	7.11618	6.26231	Oligodendrocyte
570	8.9787	-4.69119	OPC
571	1.52887	4.86555	Oligodendrocyte
572	4.66932	10.4408	Oligodendrocyte
573	4.14674	7.22918	Oligodendrocyte
574	7.98366	-4.79887	OPC
575	13.3353	13.254	Excitatory neuron L2-3
576	6.09402	8.78379	Oligodendrocyte
577	16.2773	6.16724	Astrocyte
578	6.58484	-5.84522	OPC
579	7.20359	9.56021	Oligodendrocyte
580	2.30152	4.66332	Oligodendrocyte
581	17.3591	1.04453	Astrocyte
582	7.89549	-4.98897	OPC
583	9.07958	7.55918	Oligodendrocyte
584	3.57721	4.83466	Oligodendrocyte
585	8.77896	10.6409	Oligodendrocyte
586	7.23268	-4.53151	OPC
587	3.75751	6.4679	Oligodendrocyte
588	3.58616	5.1668	Oligodendrocyte
589	1.7507	5.66158	Oligodendrocyte
590	-6.55892	5.5051	Endothelial
591	8.53348	3.71284	Oligodendrocyte
592	10.1076	7.23177	Oligodendrocyte
593	5.78687	6.87058	Oligodendrocyte
594	9.16305	8.12566	Oligodendrocyte
595	15.993	4.87884	Astrocyte
596	5.58613	6.69993	Oligodendrocyte
597	5.42673	2.5092	Oligodendrocyte
598	9.08808	6.83621	Oligodendrocyte
599	8.38341	6.75557	Oligodendrocyte
600	7.70161	7.81148	Oligodendrocyte
601	8.42076	6.6206	Oligodendrocyte
602	3.73174	5.57462	Oligodendrocyte
603	2.56574	5.2938	Oligodendrocyte
604	3.16091	9.76496	Oligodendrocyte
605	18.3761	15.7931	Microglia
606	9.91117	8.0143	Oligodendrocyte
607	6.50758	-6.2016	OPC
608	-6.25146	5.56933	Endothelial
609	8.27689	3.81372	Oligodendrocyte
610	7.48486	10.6645	Oligodendrocyte
611	7.11862	5.15382	Oligodendrocyte
612	17.196	2.5777	Astrocyte
613	8.83671	8.87968	Oligodendrocyte
614	8.79209	8.40619	Oligodendrocyte
615	4.03571	6.61562	Oligodendrocyte
616	7.10059	6.96682	Oligodendrocyte
617	7.98691	6.19519	Oligodendrocyte
618	9.35968	9.34464	Oligodendrocyte
619	10.2164	6.12835	Oligodendrocyte
620	5.71986	5.38403	Oligodendrocyte
621	9.45823	7.10568	Oligodendrocyte
622	9.09762	6.89262	Oligodendrocyte
623	7.79479	7.2803	Oligodendrocyte
624	4.27824	5.56157	Oligodendrocyte
625	8.17889	4.44268	Oligodendrocyte
626	9.88152	2.74503	Oligodendrocyte
627	10.8369	6.57071	Oligodendrocyte
628	13.1676	-3.94033	Inhibitory neuron L1-4
629	7.75615	6.6789	Oligodendrocyte
630	7.40485	9.87715	Oligodendrocyte
631	6.7689	6.97142	Oligodendrocyte
632	8.27362	6.23315	Oligodendrocyte
633	4.1799	6.47576	Oligodendrocyte
634	5.66259	11.826	Oligodendrocyte
635	19.0697	15.327	Microglia
636	18.5998	16.1187	Microglia
637	3.95237	4.86719	Oligodendrocyte
638	6.03911	4.2607	Oligodendrocyte
639	8.44229	3.6935	Oligodendrocyte
640	4.60108	5.20945	Oligodendrocyte
641	15.911	5.4035	Astrocyte
642	8.04537	4.35658	Oligodendrocyte
643	10.5745	6.18536	Oligodendrocyte
644	1.69341	4.75485	Oligodendrocyte
645	6.93095	8.02006	Oligodendrocyte
646	17.2147	2.84719	Astrocyte
647	1.09862	3.58799	Oligodendrocyte
648	3.15277	8.11532	Oligodendrocyte
649	7.28913	8.72437	Oligodendrocyte
650	5.69784	5.18477	Oligodendrocyte
651	8.38092	8.29414	Oligodendrocyte
652	6.83569	5.05825	Oligodendrocyte
653	7.38944	9.70896	Oligodendrocyte
654	7.60662	6.05682	Oligodendrocyte
655	7.54878	8.81407	Oligodendrocyte
656	8.04385	6.93443	Oligodendrocyte
657	6.80381	7.25477	Oligodendrocyte
658	8.33519	4.11604	Oligodendrocyte
659	11.6671	14.0635	Excitatory neuron L4-5
660	7.73624	4.70376	Oligodendrocyte
661	2.929	6.51604	Oligodendrocyte
662	8.27386	4.65618	Oligodendrocyte
663	11.1605	7.65809	Oligodendrocyte
664	8.18268	9.26083	Oligodendrocyte
665	5.38731	2.67057	Oligodendrocyte
666	6.17298	-5.01246	OPC
667	7.4435	5.39862	Oligodendrocyte
668	13.4458	13.1812	Excitatory neuron L2-3
669	12.4605	-2.68454	Inhibitory neuron L2-4
670	8.53423	5.44245	Oligodendrocyte
671	5.11922	5.89659	Oligodendrocyte
672	15.6159	-1.81723	Inhibitory neuron L1-3
673	14.7389	-1.45701	Inhibitory neuron L3-6
674	15.526	5.69955	Astrocyte
675	7.19823	-4.80817	OPC
676	7.17746	-5.33401	OPC
677	9.20548	8.42588	Oligodendrocyte
678	7.86184	-6.14576	OPC
679	1.67566	4.91958	Oligodendrocyte
680	6.5581	7.65407	Oligodendrocyte
681	10.9526	13.7857	Excitatory neuron L4-5
682	5.55181	8.79194	Oligodendrocyte
683	8.51082	9.24207	Oligodendrocyte
684	4.17955	3.92071	Oligodendrocyte
685	7.8012	-4.75904	OPC
686	8.58343	6.6599	Oligodendrocyte
687	18.2511	1.0517	Astrocyte
688	5.26854	7.72032	Oligodendrocyte
689	2.77167	4.86466	Oligodendrocyte
690	7.46416	7.80935	Oligodendrocyte
691	10.1611	7.26823	Oligodendrocyte
692	15.6462	6.01426	Astrocyte
693	9.15897	6.67748	Oligodendrocyte
694	7.14132	6.93719	Oligodendrocyte
695	9.2568	8.32071	Oligodendrocyte
696	15.8298	5.37657	Astrocyte
697	3.16479	6.66574	Oligodendrocyte
698	2.07485	4.39057	Oligodendrocyte
699	10.5783	8.95112	Oligodendrocyte
700	7.08019	-5.33596	OPC
701	7.72385	7.85428	Oligodendrocyte
702	18.5348	15.1966	Microglia
703	7.67764	7.84041	Oligodendrocyte
704	6.71416	-4.69662	OPC
705	6.61269	6.58447	Oligodendrocyte
706	1.36808	5.12629	Oligodendrocyte
707	5.34451	6.09623	Oligodendrocyte
708	7.63429	5.54323	Oligodendrocyte
709	18.7746	15.322	Microglia
710	8.43162	8.64522	Oligodendrocyte
711	6.59842	10.1104	Oligodendrocyte
712	8.58067	6.84421	Oligodendrocyte
713	8.57761	8.50312	Oligodendrocyte
714	18.2217	15.6783	Microglia
715	8.2134	9.54182	Oligodendrocyte
716	9.89245	7.18476	Oligodendrocyte
717	3.28904	5.96224	Oligodendrocyte
718	11.0938	6.44448	Oligodendrocyte
719	6.03008	8.52778	Oligodendrocyte
720	9.03415	6.66221	Oligodendrocyte
721	8.35671	8.34628	Oligodendrocyte
722	4.59663	7.64997	Oligodendrocyte
723	4.42463	1.59065	Oligodendrocyte
724	12.5344	12.5272	Excitatory neuron L2-3
725	17.7101	1.78655	Astrocyte
726	8.09612	5.64417	Oligodendrocyte
727	9.14998	-4.59827	OPC
728	7.47009	5.75779	Oligodendrocyte
729	15.6854	6.37505	Astrocyte
730	4.9972	4.28404	Oligodendrocyte
731	8.9515	6.72919	Oligodendrocyte
732	6.55193	-5.48061	OPC
733	10.2731	8.12625	Oligodendrocyte
734	7.16909	10.7729	Oligodendrocyte
735	8.21656	-6.48365	OPC
736	8.49906	-5.39005	OPC
737	8.15068	6.71074	Oligodendrocyte
738	7.13782	5.83539	Oligodendrocyte
739	7.36708	-6.5441	OPC
740	8.75663	9.66099	Oligodendrocyte
741	3.26732	6.66167	Oligodendrocyte
742	17.5535	2.18581	Astrocyte
743	7.84309	9.43737	Oligodendrocyte
744	7.47633	9.0327	Oligodendrocyte
745	8.61012	4.18108	Oligodendrocyte
746	7.71746	4.46108	Oligodendrocyte
747	9.41595	8.67459	Oligodendrocyte
748	8.54086	4.08087	Oligodendrocyte
749	19.5894	15.82	Microglia
750	7.87496	10.248	Oligodendrocyte
751	4.52621	4.69016	Oligodendrocyte
752	9.53502	8.39424	Oligodendrocyte
753	4.74016	10.324	Oligodendrocyte
754	17.1084	4.38284	Astrocyte
755	16.2134	6.34898	Astrocyte
756	13.3994	-2.33126	Inhibitory neuron L1-2
757	9.19326	7.31484	Oligodendrocyte
758	4.1584	6.12783	Oligodendrocyte
759	9.05133	-4.47607	OPC
760	9.20768	7.3306	Oligodendrocyte
761	7.36332	7.15666	Oligodendrocyte
762	16.6347	6.25363	Astrocyte
763	4.69304	7.0717	Oligodendrocyte
764	17.64	0.61112	Astrocyte
765	9.02251	8.28265	Oligodendrocyte
766	9.19075	7.93656	Oligodendrocyte
767	9.06291	6.62673	Oligodendrocyte
768	7.41194	8.43027	Oligodendrocyte
769	7.49388	-5.54736	OPC
770	7.38554	9.90358	Oligodendrocyte
771	5.3824	11.3853	Oligodendrocyte
772	8.44399	5.52726	Oligodendrocyte
773	7.22251	9.80935	Oligodendrocyte
774	10.4419	8.36495	Oligodendrocyte
775	8.08368	6.98673	Oligodendrocyte
776	13.634	13.8801	Excitatory neuron L2-3
777	10.9075	8.13771	Oligodendrocyte
778	3.84646	2.60196	Oligodendrocyte
779	8.94181	6.10763	Oligodendrocyte
780	19.161	14.9213	Microglia
781	8.26316	5.24428	Oligodendrocyte
782	7.37577	-4.81714	OPC
783	1.93494	5.11775	Oligodendrocyte
784	8.34329	8.69589	Oligodendrocyte
785	13.2209	13.825	Excitatory neuron L2-3
786	9.44749	9.59384	Oligodendrocyte
787	6.57641	-5.72013	OPC
788	2.92044	5.85379	Oligodendrocyte
789	6.15946	2.60349	Oligodendrocyte
790	5.36958	2.47466	Oligodendrocyte
791	3.19372	5.43312	Oligodendrocyte
792	9.78052	8.1611	Oligodendrocyte
793	7.80567	8.01119	Oligodendrocyte
794	6.94932	9.98393	Oligodendrocyte
795	2.81052	8.05383	Oligodendrocyte
796	5.76896	5.43574	Oligodendrocyte
797	8.7602	8.52479	Oligodendrocyte
798	11.2756	15.5932	Excitatory neuron L4-6
799	7.29353	7.1223	Oligodendrocyte
800	7.71236	-6.33084	OPC
801	16.6933	4.53581	Astrocyte
802	4.45226	5.56396	Oligodendrocyte
803	8.8	7.94283	Oligodendrocyte
804	9.27724	8.18215	Oligodendrocyte
805	2.12172	5.65898	Oligodendrocyte
806	3.50789	6.17042	Oligodendrocyte
807	6.06247	-5.41997	OPC
808	12.3857	-0.971171	Inhibitory neuron L1-4
809	7.48411	-5.98728	OPC
810	7.4907	-5.26459	OPC
811	8.67281	8.21774	Oligodendrocyte
812	12.4834	11.9846	Excitatory neuron L5-6
813	4.67668	5.26579	Oligodendrocyte
814	7.96645	5.39491	Oligodendrocyte
815	3.87624	5.52112	Oligodendrocyte
816	6.09531	7.41762	Oligodendrocyte
817	1.43649	4.77123	Oligodendrocyte
818	12.6339	-2.65101	Inhibitory neuron L1-3
819	6.57868	5.07433	Oligodendrocyte
820	7.94167	-6.67146	OPC
821	17.2376	2.26676	Astrocyte
822	16.6112	4.50812	Astrocyte
823	8.37005	-4.9265	OPC
824	18.6971	15.4438	Microglia
825	7.28307	3.52485	Oligodendrocyte
826	7.68803	8.69901	Oligodendrocyte
827	9.64505	7.24781	Oligodendrocyte
828	8.5116	-5.46753	OPC
829	20.0323	15.432	Microglia
830	18.8962	15.6567	Microglia
831	1.65857	4.43365	Oligodendrocyte
832	7.41309	6.47121	Oligodendrocyte
833	9.29734	9.56404	Oligodendrocyte
834	7.08817	9.35622	Oligodendrocyte
835	10.1813	7.86779	Oligodendrocyte
836	8.94999	8.03986	Oligodendrocyte
837	7.66777	7.28506	Oligodendrocyte
838	16.3853	5.60388	Astrocyte
839	9.23263	8.57838	Oligodendrocyte
840	10.9651	8.47982	Oligodendrocyte
841	7.29716	-5.77277	OPC
842	3.15397	6.37166	Oligodendrocyte
843	5.81878	8.57761	Oligodendrocyte
844	8.00745	8.75507	Oligodendrocyte
845	15.4518	-1.60272	Inhibitory neuron L1-3
846	17.4931	2.78955	Astrocyte
847	7.53646	7.37554	Oligodendrocyte
848	7.92867	6.23136	Oligodendrocyte
849	19.1504	15.3967	Microglia
850	7.70234	8.34849	Oligodendrocyte
851	12.3168	11.7688	Excitatory neuron L5-6
852	6.08543	8.12966	Oligodendrocyte
853	6.95996	9.06946	Oligodendrocyte
854	13.6949	13.6936	Excitatory neuron L2-3
855	17.9049	1.57705	Astrocyte
856	6.13358	7.28269	Oligodendrocyte
857	9.80931	7.31495	Oligodendrocyte
858	8.39708	5.37493	Oligodendrocyte
859	16.6926	6.15196	Astrocyte
860	9.84107	7.80878	Oligodendrocyte
861	16.2981	4.55663	Astrocyte
862	9.95671	7.05127	Oligodendrocyte
863	9.2577	7.16303	Oligodendrocyte
864	9.1318	7.87759	Oligodendrocyte
865	10.3436	7.83158	Oligodendrocyte
866	17.0262	4.57583	Astrocyte
867	-6.60242	5.19578	Endothelial
868	6.95872	-5.45294	OPC
869	10.8552	6.34677	Oligodendrocyte
870	16.7984	2.65156	Astrocyte
871	10.5925	7.24337	Oligodendrocyte
872	9.17602	7.99523	Oligodendrocyte
873	5.31115	8.96576	Oligodendrocyte
874	15.7614	5.22158	Astrocyte
875	6.23787	4.85941	Oligodendrocyte
876	0.99002	4.78992	Oligodendrocyte
877	7.55515	4.19589	Oligodendrocyte
878	9.17246	8.97136	Oligodendrocyte
879	9.189	6.93684	Oligodendrocyte
880	6.68147	7.94433	Oligodendrocyte
881	7.33527	-6.17621	OPC
882	12.8225	-3.56201	Inhibitory neuron L1-3
883	3.83128	5.934	Oligodendrocyte
884	8.30296	9.55647	Oligodendrocyte
885	13.1691	13.6333	Excitatory neuron L2-3
886	5.05709	7.08703	Oligodendrocyte
887	2.05952	5.1102	Oligodendrocyte
888	4.19346	4.39808	Oligodendrocyte
889	8.08179	9.19604	Oligodendrocyte
890	8.17413	8.01383	Oligodendrocyte
891	9.91208	10.2344	Excitatory neuron L4-5
892	3.95224	5.53551	Oligodendrocyte
893	10.7109	8.52692	Oligodendrocyte
894	18.6063	15.475	Microglia
895	8.63788	8.24872	Oligodendrocyte
896	5.62271	9.18567	Oligodendrocyte
897	2.48594	4.0077	Oligodendrocyte
898	9.33915	8.43764	Oligodendrocyte
899	7.11268	8.75098	Oligodendrocyte
900	8.4717	9.79533	Oligodendrocyte
901	9.87055	8.61012	Oligodendrocyte
902	7.88862	2.43362	Oligodendrocyte
903	7.85632	7.4422	Oligodendrocyte
904	6.10942	-5.12459	OPC
905	14.2437	-1.18409	Inhibitory neuron L2-4
906	13.9393	-2.62427	Inhibitory neuron L1-2
907	10.027	7.26452	Oligodendrocyte
908	8.51623	7.83592	Oligodendrocyte
909	6.87486	5.78604	Oligodendrocyte
910	6.66622	-6.09961	OPC
911	7.20872	6.45679	Oligodendrocyte
912	8.37111	4.58467	Oligodendrocyte
913	6.52446	8.20702	Oligodendrocyte
914	9.8766	6.13042	Oligodendrocyte
915	7.13392	7.29067	Oligodendrocyte
916	16.412	6.32115	Astrocyte
917	4.23296	9.44006	Oligodendrocyte
918	7.89821	1.80028	Oligodendrocyte
919	17.9763	1.4641	Astrocyte
920	-6.3509	5.65474	Endothelial
921	6.52147	-4.91586	OPC
922	14.3039	-0.981489	Inhibitory neuron L2-4
923	8.08754	8.94105	Oligodendrocyte
924	8.68823	4.24526	Oligodendrocyte
925	5.62701	7.59171	Oligodendrocyte
926	6.17948	-5.97502	OPC
927	9.97424	6.87614	Excitatory neuron L4-5
928	1.08189	3.89486	Oligodendrocyte
929	10.3548	7.76275	Oligodendrocyte
930	4.39785	4.094	Oligodendrocyte
931	10.6984	4.62395	Oligodendrocyte
932	7.01102	9.20609	Oligodendrocyte
933	1.66115	4.8316	Oligodendrocyte
934	16.0148	6.60804	Astrocyte
935	16.8433	5.97228	Astrocyte
936	16.0847	6.60467	Astrocyte
937	16.4944	4.46381	Astrocyte
938	9.8403	4.70821	Oligodendrocyte
939	6.33873	7.24648	Oligodendrocyte
940	9.59566	8.26607	Oligodendrocyte
941	8.23249	2.67385	Oligodendrocyte
942	17.7657	0.768726	Astrocyte
943	2.87759	5.1285	Oligodendrocyte
944	7.43864	6.81827	Oligodendrocyte
945	12.4535	13.4092	Excitatory neuron L2-3
946	6.8915	7.41479	Oligodendrocyte
947	16.8557	5.6191	Astrocyte
948	8.0308	6.04226	Oligodendrocyte
949	4.62534	5.8478	Oligodendrocyte
950	3.54926	5.38687	Oligodendrocyte
951	17.2555	1.63488	Astrocyte
952	7.85407	4.06873	Oligodendrocyte
953	18.0928	0.237242	Astrocyte
954	5.95662	7.85407	Oligodendrocyte
955	6.82779	10.1156	Oligodendrocyte
956	13.7646	14.5147	Excitatory neuron L4-5
957	18.8197	15.477	Microglia
958	8.98293	8.72119	Oligodendrocyte
959	4.30643	5.88137	Oligodendrocyte
960	6.61235	9.2242	Oligodendrocyte
961	6.44382	8.91295	Oligodendrocyte
962	8.17181	8.79611	Oligodendrocyte
963	7.81483	7.16368	Oligodendrocyte
964	15.9244	6.19123	Astrocyte
965	7.53232	-4.36643	OPC
966	16.873	3.3446	Astrocyte
967	3.16874	5.66947	Oligodendrocyte
968	8.07389	1.83843	Oligodendrocyte
969	6.78049	-5.49652	OPC
970	12.7929	-3.19572	Inhibitory neuron L1-3
971	4.23493	5.94379	Oligodendrocyte
972	18.889	15.1011	Microglia
973	9.09961	6.85281	Oligodendrocyte
974	10.4087	7.28861	Oligodendrocyte
975	3.75794	2.76116	Oligodendrocyte
976	8.09707	6.24932	Oligodendrocyte
977	19.4236	15.2902	Microglia
978	3.94469	5.90071	Oligodendrocyte
979	8.50254	7.78511	Oligodendrocyte
980	18.4587	15.7392	Microglia
981	4.24322	5.15937	Oligodendrocyte
982	18.7945	15.3884	Microglia
983	9.92481	6.17911	Oligodendrocyte
984	7.05284	7.58002	Oligodendrocyte
985	12.526	12.1912	Excitatory neuron L2-3
986	7.54873	7.35232	Oligodendrocyte
987	8.79698	8.57599	Oligodendrocyte
988	4.85553	5.18964	Oligodendrocyte
989	5.51388	3.93383	Oligodendrocyte
990	8.38936	4.82485	Oligodendrocyte
991	9.29051	7.09427	Oligodendrocyte
992	6.67246	5.87215	Oligodendrocyte
993	2.38492	5.39306	Oligodendrocyte
994	4.21056	4.45046	Oligodendrocyte
995	2.69984	5.98829	Oligodendrocyte
996	11.2352	15.7892	Excitatory neuron L3-5
997	18.7561	14.895	Microglia
998	8.09184	7.97056	Oligodendrocyte
999	7.47176	5.49931	Oligodendrocyte
1000	13.2877	-3.66163	Inhibitory neuron L2-4
1001	9.79343	2.86266	Oligodendrocyte
1002	17.0366	5.99106	Astrocyte
1003	8.91981	9.91171	Oligodendrocyte
1004	10.0499	8.5317	Oligodendrocyte
1005	8.78747	4.31077	Oligodendrocyte
1006	16.645	6.96065	Astrocyte
1007	6.7425	-6.23669	OPC
1008	9.68022	8.2864	Oligodendrocyte
1009	8.42911	4.26138	Oligodendrocyte
1010	7.01984	8.47357	Oligodendrocyte
1011	18.5683	0.466458	Astrocyte
1012	11.1731	15.5239	Excitatory neuron L3-5
1013	9.35251	8.17494	Oligodendrocyte
1014	9.13937	7.05744	Oligodendrocyte
1015	8.06982	2.48361	Oligodendrocyte
1016	10.825	11.9171	Excitatory neuron L2-3
1017	15.7476	6.58852	Astrocyte
1018	6.28034	9.12823	Oligodendrocyte
1019	9.26009	8.83447	Oligodendrocyte
1020	11.7353	11.9771	Excitatory neuron L5-6
1021	2.24357	4.31067	Oligodendrocyte
1022	7.31075	7.48934	Oligodendrocyte
1023	15.6391	-1.80024	Inhibitory neuron L1-3
1024	8.494	6.23828	Oligodendrocyte
1025	8.9252	7.06337	Oligodendrocyte
1026	7.8541	8.93211	Oligodendrocyte
1027	6.57567	6.67008	Oligodendrocyte
1028	16.9563	6.19672	Astrocyte
1029	9.1917	6.64429	Oligodendrocyte
1030	9.54888	8.89351	Oligodendrocyte
1031	8.83593	9.7532	Oligodendrocyte
1032	7.57712	8.34996	Oligodendrocyte
1033	9.18512	7.70446	Oligodendrocyte
1034	7.07135	7.50288	Oligodendrocyte
1035	8.68928	5.95163	Oligodendrocyte
1036	18.757	15.8468	Microglia
1037	3.65085	5.78074	Oligodendrocyte
1038	8.09167	5.89199	Oligodendrocyte
1039	2.36547	5.90395	Oligodendrocyte
1040	7.67904	8.66524	Oligodendrocyte
1041	2.81846	4.54652	Oligodendrocyte
1042	15.9512	5.38886	Astrocyte
1043	-6.75634	5.44541	Endothelial
1044	15.854	5.04954	Astrocyte
1045	6.65055	5.55111	Oligodendrocyte
1046	9.5036	9.06207	Oligodendrocyte
1047	17.4442	1.9197	Astrocyte
1048	4.45141	5.85407	Oligodendrocyte
1049	1.92129	3.98702	Oligodendrocyte
1050	15.9764	5.55984	Astrocyte
1051	7.89653	9.53754	Oligodendrocyte
1052	4.454	10.1674	Oligodendrocyte
1053	8.98547	7.76023	Oligodendrocyte
1054	10.0059	9.33207	Oligodendrocyte
1055	13.0935	-3.76004	Inhibitory neuron L3-6
1056	10.6378	9.35649	Excitatory neuron L2-3
1057	1.61061	5.62164	Oligodendrocyte
1058	17.5055	2.23119	Astrocyte
1059	9.84414	6.61794	Oligodendrocyte
1060	15.8228	5.78091	Astrocyte
1061	14.4318	14.3929	Excitatory neuron L2-3
1062	9.23941	6.70751	Oligodendrocyte
1063	8.73415	7.11241	Oligodendrocyte
1064	14.1787	-0.782949	Inhibitory neuron L2-4
1065	19.4795	15.7606	Microglia
1066	10.1075	9.52405	Oligodendrocyte
1067	14.0093	12.8922	Excitatory neuron L4-5
1068	3.14036	5.62029	Oligodendrocyte
1069	1.49195	5.24915	Oligodendrocyte
1070	8.66698	8.0562	Oligodendrocyte
1071	8.45553	10.9411	Oligodendrocyte
1072	14.3492	-0.817187	Inhibitory neuron L2-4
1073	16.7151	5.69904	Astrocyte
1074	7.99052	7.87825	Oligodendrocyte
1075	8.10949	3.05013	Oligodendrocyte
1076	6.9084	3.61697	Oligodendrocyte
1077	13.0058	-3.19933	Inhibitory neuron L2-4
1078	1.9683	5.32913	Oligodendrocyte
1079	9.34843	6.76218	Oligodendrocyte
1080	7.34967	5.02269	Oligodendrocyte
1081	11.2163	12.7202	Excitatory neuron L2-3
1082	10.4602	3.90843	Oligodendrocyte
1083	5.88793	4.18633	Oligodendrocyte
1084	16.4705	7.1393	Astrocyte
1085	17.8306	0.636225	Astrocyte
1086	16.2578	6.40546	Astrocyte
1087	17.7144	0.776694	Astrocyte
1088	14.0193	13.5938	Excitatory neuron L2-3
1089	10.212	7.53856	Oligodendrocyte
1090	5.8382	3.92689	Oligodendrocyte
1091	8.54434	3.79081	Oligodendrocyte
1092	8.69319	8.64731	Oligodendrocyte
1093	15.773	5.43706	Astrocyte
1094	12.6506	11.5875	Excitatory neuron L4-5
1095	16.6521	4.51351	Astrocyte
1096	2.3573	4.35341	Oligodendrocyte
1097	8.70661	3.73821	Oligodendrocyte
1098	4.92787	6.13905	Oligodendrocyte
1099	9.73492	8.3287	Oligodendrocyte
1100	12.4209	11.8108	Excitatory neuron L2-3
1101	9.24547	4.6257	Oligodendrocyte
1102	9.45035	7.2641	Oligodendrocyte
1103	7.3898	8.40859	Oligodendrocyte
1104	8.12421	-4.62968	OPC
1105	9.4717	7.61472	Oligodendrocyte
1106	9.10482	8.61917	Oligodendrocyte
1107	6.00027	-5.12148	OPC
1108	7.83738	8.85621	Oligodendrocyte
1109	17.6034	1.44858	Astrocyte
1110	5.92171	10.5729	Oligodendrocyte
1111	6.31582	7.60426	Oligodendrocyte
1112	3.0954	6.57655	Oligodendrocyte
1113	20.0445	15.5965	Microglia
1114	18.1444	15.5826	Microglia
1115	7.1425	7.22211	Oligodendrocyte
1116	8.91925	6.31463	Oligodendrocyte
1117	10.2706	7.69088	Oligodendrocyte
1118	8.48597	6.5856	Oligodendrocyte
1119	5.39642	7.85118	Oligodendrocyte
1120	19.0014	15.4455	Microglia
1121	8.99853	2.86229	Oligodendrocyte
1122	1.37011	4.33918	Oligodendrocyte
1123	8.84662	8.47241	Oligodendrocyte
1124	3.3541	6.21234	Oligodendrocyte
1125	7.85283	7.2719	Oligodendrocyte
1126	3.86514	3.9378	Oligodendrocyte
1127	9.80096	7.75858	Oligodendrocyte
1128	9.1943	7.43365	Oligodendrocyte
1129	3.16438	4.05524	Oligodendrocyte
1130	17.0639	5.76849	Astrocyte
1131	7.67293	7.9977	Oligodendrocyte
1132	12.7887	-3.16857	Inhibitory neuron L1-3
1133	4.41387	5.92214	Oligodendrocyte
1134	16.2462	6.70856	Astrocyte
1135	8.66234	8.44505	Oligodendrocyte
1136	8.86433	9.82778	Oligodendrocyte
1137	9.12232	8.22962	Oligodendrocyte
1138	6.74991	9.44154	Oligodendrocyte
1139	7.61337	-5.96889	OPC
1140	6.26538	7.32425	Oligodendrocyte
1141	11.7231	8.86024	Astrocyte
1142	7.78121	-6.30207	OPC
1143	-6.7904	5.36425	Endothelial
1144	8.19391	-5.09827	OPC
1145	9.57161	7.21208	Oligodendrocyte
1146	8.12563	4.68009	Oligodendrocyte
1147	8.74885	4.50199	Oligodendrocyte
1148	7.90363	6.80844	Oligodendrocyte
1149	12.7064	13.9425	Excitatory neuron L5-6
1150	7.48463	3.44778	Oligodendrocyte
1151	13.1165	12.8183	Excitatory neuron L5-6
1152	13.2172	-3.87237	Inhibitory neuron L1-3
1153	8.75772	7.40172	Oligodendrocyte
1154	16.8881	4.28293	Astrocyte
1155	7.64182	9.38709	Oligodendrocyte
1156	7.00593	9.44069	Oligodendrocyte
1157	8.23275	9.34937	Oligodendrocyte
1158	12.8696	12.7753	Excitatory neuron L2-3
1159	17.248	3.69973	Astrocyte
1160	3.14011	6.45454	Oligodendrocyte
1161	9.85902	6.75675	Oligodendrocyte
1162	17.1408	4.67045	Astrocyte
1163	12.8601	-3.66561	Inhibitory neuron L1-3
1164	0.754011	4.16533	Oligodendrocyte
1165	4.30082	5.68738	Oligodendrocyte
1166	14.1121	13.2538	Excitatory neuron L2-3
1167	10.8783	7.91234	Oligodendrocyte
1168	3.79592	5.58371	Oligodendrocyte
1169	8.13752	5.45863	Oligodendrocyte
1170	8.88227	7.55799	Oligodendrocyte
1171	7.47984	-5.57135	OPC
1172	18.3533	15.7696	Microglia
1173	10.4293	3.90787	Oligodendrocyte
1174	8.54279	4.90755	Oligodendrocyte
1175	1.82083	4.83842	Oligodendrocyte
1176	7.93711	4.34226	Oligodendrocyte
1177	5.66557	4.43837	Oligodendrocyte
1178	16.9045	6.55383	Astrocyte
1179	16.6602	5.90823	Astrocyte
1180	4.73874	4.72549	Oligodendrocyte
1181	6.58322	-5.66012	OPC
1182	17.0645	4.12186	Astrocyte
1183	5.04054	8.8278	Oligodendrocyte
1184	6.78645	7.4119	Oligodendrocyte
1185	16.2706	6.33349	Astrocyte
1186	2.52629	4.5932	Oligodendrocyte
1187	10.0392	7.23189	Oligodendrocyte
1188	17.3231	3.97046	Astrocyte
1189	18.4603	15.6679	Microglia
1190	12.8084	-2.88459	Inhibitory neuron L1-2
1191	4.28185	5.79733	Oligodendrocyte
1192	8.22736	8.53608	Oligodendrocyte
1193	7.62695	9.12602	Oligodendrocyte
1194	7.77679	2.39865	Oligodendrocyte
1195	9.05392	6.57552	Oligodendrocyte
1196	12.8977	12.7238	Excitatory neuron L2-3
1197	7.73902	6.79456	Oligodendrocyte
1198	5.79971	4.02496	Oligodendrocyte
1199	7.91739	-6.29163	OPC
1200	2.75749	4.05879	Oligodendrocyte
1201	8.385	9.37826	Oligodendrocyte
1202	12.9089	-3.32543	Inhibitory neuron L1-4
1203	4.71289	1.96966	Oligodendrocyte
1204	8.52175	6.13783	Oligodendrocyte
1205	16.5193	6.96938	Astrocyte
1206	9.49422	7.9029	Oligodendrocyte
1207	6.00669	5.27921	Oligodendrocyte
1208	5.07283	10.3258	Oligodendrocyte
1209	6.77456	5.59375	Oligodendrocyte
1210	6.96408	9.61788	Oligodendrocyte
1211	6.69203	6.44135	Oligodendrocyte
1212	10.6411	4.0863	Oligodendrocyte
1213	8.32707	2.71359	Oligodendrocyte
1214	4.84636	6.68191	Oligodendrocyte
1215	17.046	5.62401	Astrocyte
1216	3.87663	2.5523	Oligodendrocyte
1217	7.64588	10.6139	Oligodendrocyte
1218	7.75698	6.04752	Oligodendrocyte
1219	13.9211	14.8066	Excitatory neuron L2-3
1220	16.4317	4.3699	Astrocyte
1221	1.52665	4.62052	Oligodendrocyte
1222	17.2037	1.89411	Astrocyte
1223	10.5472	8.44141	Oligodendrocyte
1224	17.4113	2.3288	Astrocyte
1225	5.70504	7.12855	Oligodendrocyte
1226	7.35933	9.67692	Oligodendrocyte
1227	3.06084	4.77238	Oligodendrocyte
1228	11.5619	13.041	Excitatory neuron L3-5
1229	2.90947	6.56491	Oligodendrocyte
1230	12.6981	-3.55873	Inhibitory neuron L1-3
1231	8.50476	9.03303	Oligodendrocyte
1232	2.38679	4.64408	Oligodendrocyte
1233	8.06075	1.85547	Oligodendrocyte
1234	9.95573	8.84564	Oligodendrocyte
1235	8.49658	8.89279	Oligodendrocyte
1236	17.8353	0.838618	Astrocyte
1237	9.49927	7.83718	Oligodendrocyte
1238	7.04135	7.53517	Oligodendrocyte
1239	6.63345	6.79002	Oligodendrocyte
1240	7.86851	7.5734	Oligodendrocyte
1241	9.88778	10.6494	Oligodendrocyte
1242	13.2002	-2.09603	Inhibitory neuron L1-2
1243	9.5416	7.59861	Oligodendrocyte
1244	6.58084	8.87008	Oligodendrocyte
1245	0.815164	4.11505	Oligodendrocyte
1246	16.2071	5.92651	Astrocyte
1247	7.48509	6.45765	Oligodendrocyte
1248	8.63782	5.0049	Oligodendrocyte
1249	12.6196	12.3944	Excitatory neuron L2-3
1250	9.37194	7.09732	Oligodendrocyte
1251	16.3276	6.07094	Astrocyte
1252	5.64953	5.35941	Oligodendrocyte
1253	7.95564	10.1969	Oligodendrocyte
1254	17.7876	1.67424	Astrocyte
1255	8.28798	7.55985	Oligodendrocyte
1256	3.28219	5.21742	Oligodendrocyte
1257	17.4826	3.43623	Astrocyte
1258	8.35375	10.4679	Oligodendrocyte
1259	5.13379	3.45016	Oligodendrocyte
1260	13.3372	-3.80605	Inhibitory neuron L3-6
1261	7.36671	9.32256	Oligodendrocyte
1262	8.14265	-5.31869	OPC
1263	8.38372	3.34962	Oligodendrocyte
1264	7.06603	7.60461	Oligodendrocyte
1265	13.0619	-3.85357	Inhibitory neuron L1-3
1266	8.62906	6.71912	Oligodendrocyte
1267	9.77758	7.37747	Oligodendrocyte
1268	8.4174	-4.98215	OPC
1269	2.69734	7.49034	Oligodendrocyte
1270	2.86829	5.88488	Oligodendrocyte
1271	19.1717	14.9484	Microglia
1272	10.6087	7.79489	Oligodendrocyte
1273	9.6397	-4.81201	OPC
1274	2.05176	5.12401	Oligodendrocyte
1275	8.23997	9.12743	Oligodendrocyte
1276	9.25591	7.569	Oligodendrocyte
1277	15.9257	5.65123	Astrocyte
1278	11.7509	14.1853	Excitatory neuron L3-5
1279	6.93493	7.71437	Oligodendrocyte
1280	10.4213	7.69718	Oligodendrocyte
1281	8.04916	5.5261	Oligodendrocyte
1282	9.44983	6.9041	Oligodendrocyte
1283	18.997	14.8949	Microglia
1284	8.84414	10.2514	Oligodendrocyte
1285	9.22889	8.23477	Oligodendrocyte
1286	16.9053	3.40692	Astrocyte
1287	7.18922	-5.21786	OPC
1288	1.45279	4.61377	Oligodendrocyte
1289	8.32504	5.24255	Oligodendrocyte
1290	4.06203	6.1831	Oligodendrocyte
1291	7.56415	7.78821	Oligodendrocyte
1292	18.0456	0.567739	Astrocyte
1293	13.0104	-3.58627	Inhibitory neuron L3-6
1294	9.41685	7.94201	Oligodendrocyte
1295	11.3337	15.3351	Excitatory neuron L4-6
1296	8.83782	7.61634	Oligodendrocyte
1297	4.76505	5.47957	Oligodendrocyte
1298	10.5258	7.34146	Oligodendrocyte
1299	6.17098	9.30299	Oligodendrocyte
1300	7.68282	7.32646	Oligodendrocyte
1301	10.2452	9.32712	Oligodendrocyte
1302	12.8443	12.3411	Excitatory neuron L5-6
1303	3.74719	6.31037	Oligodendrocyte
1304	6.66384	-4.97834	OPC
1305	8.66716	9.81487	Oligodendrocyte
1306	10.0945	5.29014	Oligodendrocyte
1307	10.0353	7.0225	Oligodendrocyte
1308	7.35236	-5.59408	OPC
1309	7.52933	9.29567	Oligodendrocyte
1310	7.99544	5.10563	Oligodendrocyte
1311	18.1695	0.431763	Astrocyte
1312	9.69315	8.12812	Oligodendrocyte
1313	8.40252	7.27899	Oligodendrocyte
1314	7.85897	6.59241	Oligodendrocyte
1315	6.89072	7.35325	Oligodendrocyte
1316	8.74066	8.91789	Oligodendrocyte
1317	11.216	15.1012	Excitatory neuron L4-5
1318	8.99067	3.54333	Oligodendrocyte
1319	11.0093	14.0341	Excitatory neuron L4-5
1320	7.13499	10.1994	Oligodendrocyte
1321	6.64798	-6.01684	OPC
1322	8.41656	8.18313	Oligodendrocyte
1323	8.22935	2.02248	Oligodendrocyte
1324	4.4388	1.44832	Oligodendrocyte
1325	17.0484	2.37554	Astrocyte
1326	7.58265	9.38749	Oligodendrocyte
1327	9.51284	9.50235	Oligodendrocyte
1328	11.3954	6.55729	Oligodendrocyte
1329	14.2832	14.2402	Excitatory neuron L2-3
1330	10.5272	3.97116	Oligodendrocyte
1331	2.8802	5.4214	Oligodendrocyte
1332	5.6228	2.49389	Oligodendrocyte
1333	10.2012	4.84019	Oligodendrocyte
1334	7.07271	-4.60854	OPC
1335	5.49937	2.42033	Oligodendrocyte
1336	7.96348	9.14037	Oligodendrocyte
1337	18.0087	15.6964	Microglia
1338	12.6218	-2.70292	Inhibitory neuron L1-2
1339	6.82632	8.56431	Oligodendrocyte
1340	18.8613	15.9254	Microglia
1341	10.0576	7.91182	Oligodendrocyte
1342	10.163	7.80307	Oligodendrocyte
1343	4.02043	6.47423	Oligodendrocyte
1344	12.4063	-1.09172	Inhibitory neuron L1-4
1345	13.8345	13.9427	Excitatory neuron L2-3
1346	7.30706	4.17163	Oligodendrocyte
1347	9.19875	8.92931	Oligodendrocyte
1348	7.18709	7.09407	Oligodendrocyte
1349	8.32907	-4.52199	OPC
1350	7.51855	8.17943	Oligodendrocyte
1351	7.84872	7.14423	Oligodendrocyte
1352	18.7863	15.7	Microglia
1353	18.1068	15.7343	Microglia
1354	15.7906	5.91206	Astrocyte
1355	2.43568	4.81508	Oligodendrocyte
1356	7.79579	4.44193	Oligodendrocyte
1357	6.97069	-6.21589	OPC
1358	7.14917	8.75041	Oligodendrocyte
1359	8.09631	1.65858	Oligodendrocyte
1360	5.16017	6.80073	Oligodendrocyte
1361	7.57	-4.88868	OPC
1362	14.4496	13.4719	Excitatory neuron L5-6
1363	5.84163	7.62458	Oligodendrocyte
1364	17.7109	1.11993	Astrocyte
1365	9.21827	8.83518	Oligodendrocyte
1366	3.51632	6.36609	Oligodendrocyte
1367	13.1501	-1.83182	Inhibitory neuron L1-2
1368	17.7909	1.00252	Astrocyte
1369	6.43739	-5.00968	OPC
1370	8.94553	7.80052	Oligodendrocyte
1371	9.55541	8.56318	Oligodendrocyte
1372	6.23968	4.84192	Oligodendrocyte
1373	6.75227	-5.18573	OPC
1374	13.7738	13.2255	Excitatory neuron L2-3
1375	18.1388	15.8426	Microglia
1376	5.33742	8.84686	Oligodendrocyte
1377	6.03333	6.5282	Oligodendrocyte
1378	9.00997	5.13741	Oligodendrocyte
1379	8.01116	-4.98071	OPC
1380	4.85018	6.03052	Oligodendrocyte
1381	8.56808	7.96497	Oligodendrocyte
1382	9.58718	7.88006	Oligodendrocyte
1383	10.0227	8.9618	Oligodendrocyte
1384	15.6538	5.66877	Astrocyte
1385	10.2298	5.96172	Oligodendrocyte
1386	18.1368	15.4483	Microglia
1387	1.94231	4.02373	Oligodendrocyte
1388	8.11285	10.7433	Oligodendrocyte
1389	15.6048	5.2878	Astrocyte
1390	3.16837	4.00905	Oligodendrocyte
1391	5.99025	-6.06935	OPC
1392	18.3856	15.356	Microglia
1393	12.7983	-1.41512	Inhibitory neuron L1-3
1394	3.08663	5.27811	Oligodendrocyte
1395	8.57486	7.06132	Oligodendrocyte
1396	3.8112	5.20308	Oligodendrocyte
1397	5.2187	3.38444	Oligodendrocyte
1398	8.4206	6.31152	Oligodendrocyte
1399	17.4388	3.06708	Astrocyte
1400	18.5431	15.2625	Microglia
1401	5.39993	4.53929	Oligodendrocyte
1402	9.93872	7.03186	Oligodendrocyte
1403	2.28641	4.31064	Oligodendrocyte
1404	6.09499	7.33254	Oligodendrocyte
1405	14.1867	-0.827152	Inhibitory neuron L2-4
1406	3.29151	6.84338	Oligodendrocyte
1407	7.74338	-5.38982	OPC
1408	7.94857	7.79657	Oligodendrocyte
1409	12.6752	-3.41478	Inhibitory neuron L2-4
1410	8.63642	7.60516	Oligodendrocyte
1411	8.79313	-5.30986	OPC
1412	17.0514	4.3774	Astrocyte
1413	10.7945	14.1601	Excitatory neuron L4-6
1414	7.35618	9.13848	Oligodendrocyte
1415	9.18218	8.38334	Oligodendrocyte
1416	5.42137	7.06134	Oligodendrocyte
1417	12.4569	-1.24311	Inhibitory neuron L1-4
1418	10.2263	7.46608	Oligodendrocyte
1419	20.0427	15.3082	Microglia
1420	17.49	1.34545	Astrocyte
1421	7.37733	-6.47286	OPC
1422	3.3792	6.02828	Oligodendrocyte
1423	3.1236	4.86872	Oligodendrocyte
1424	18.8821	15.522	Microglia
1425	3.95491	5.23155	Oligodendrocyte
1426	7.03259	8.64107	Oligodendrocyte
1427	8.98226	-5.34229	OPC
1428	8.18608	6.20721	Oligodendrocyte
1429	7.78399	8.20084	Oligodendrocyte
1430	7.68664	8.94909	Oligodendrocyte
1431	3.28048	6.26126	Oligodendrocyte
1432	8.43191	-6.26097	OPC
1433	13.2481	13.8859	Excitatory neuron L2-3
1434	8.17338	4.28299	Oligodendrocyte
1435	8.59346	8.84764	Oligodendrocyte
1436	9.67208	7.48115	Oligodendrocyte
1437	18.1876	15.2781	Microglia
1438	8.98777	-5.12964	OPC
1439	1.14692	4.16849	Oligodendrocyte
1440	6.58094	5.03034	Oligodendrocyte
1441	7.84798	3.03659	Oligodendrocyte
1442	16.3251	6.46963	Astrocyte
1443	6.10613	8.25344	Oligodendrocyte
1444	8.48187	9.76685	Oligodendrocyte
1445	3.6885	7.00009	Oligodendrocyte
1446	4.26041	5.48854	Oligodendrocyte
1447	6.79386	-5.57245	OPC
1448	8.72674	4.81675	Oligodendrocyte
1449	2.1505	4.9423	Oligodendrocyte
1450	6.2292	-5.92904	OPC
1451	8.57094	8.36457	Oligodendrocyte
1452	6.83877	-5.94147	OPC
1453	11.1523	13.8996	Excitatory neuron L4-5
1454	12.4545	13.5975	Excitatory neuron L5-6
1455	8.49401	8.87486	Oligodendrocyte
1456	5.9892	7.0511	Oligodendrocyte
1457	12.6808	11.1826	Excitatory neuron L4-6
1458	18.3848	14.8667	Microglia
1459	7.86447	10.4564	Oligodendrocyte
1460	18.6084	0.696586	Astrocyte
1461	6.61378	9.26466	Oligodendrocyte
1462	6.76152	6.76159	Oligodendrocyte
1463	18.0066	1.25894	Astrocyte
1464	7.16152	6.71175	Oligodendrocyte
1465	9.00823	7.78479	Oligodendrocyte
1466	7.58576	10.1641	Oligodendrocyte
1467	8.42034	5.6353	Oligodendrocyte
1468	4.94694	6.62911	Oligodendrocyte
1469	9.01457	7.40865	Oligodendrocyte
1470	6.52577	5.02432	Oligodendrocyte
1471	5.58179	11.4531	Oligodendrocyte
1472	8.36284	9.40151	Oligodendrocyte
1473	3.95986	5.95542	Oligodendrocyte
1474	18.6186	15.5041	Microglia
1475	5.14524	9.15607	Oligodendrocyte
1476	11.3165	7.23089	Oligodendrocyte
1477	6.84106	5.68127	Oligodendrocyte
1478	6.56984	7.79155	Oligodendrocyte
1479	13.0622	12.556	Excitatory neuron L2-3
1480	10.5089	6.3107	Oligodendrocyte
1481	5.52479	11.5691	Oligodendrocyte
1482	17.9876	1.49542	Astrocyte
1483	11.3395	15.6412	Excitatory neuron L4-6
1484	16.6349	6.40447	Astrocyte
1485	6.60195	-5.25352	OPC
1486	9.25963	8.35326	Oligodendrocyte
1487	8.21085	4.73607	Oligodendrocyte
1488	7.59901	2.69919	Oligodendrocyte
1489	5.41538	9.01833	Oligodendrocyte
1490	7.35207	8.16128	Oligodendrocyte
1491	4.63089	9.35246	Oligodendrocyte
1492	2.18643	5.82204	Oligodendrocyte
1493	5.12745	9.27928	Oligodendrocyte
1494	8.32844	9.1505	Oligodendrocyte
1495	18.1131	1.01137	Astrocyte
1496	16.4937	6.12044	Astrocyte
1497	19.334	15.4314	Microglia
1498	11.9693	12.5976	Excitatory neuron L5-6
1499	18.9808	15.6161	Microglia
1500	19.2097	15.0198	Microglia
1501	5.90818	9.61185	Oligodendrocyte
1502	15.475	-1.74892	Inhibitory neuron L1-3
1503	8.78638	5.40442	Oligodendrocyte
1504	8.36193	7.93931	Oligodendrocyte
1505	2.01283	4.48422	Oligodendrocyte
1506	3.04461	5.71435	Oligodendrocyte
1507	6.83355	8.55465	Oligodendrocyte
1508	4.65354	5.88194	Oligodendrocyte
1509	-6.70972	5.44379	Endothelial
1510	6.33261	6.92449	Oligodendrocyte
1511	17.155	1.97171	Astrocyte
1512	17.151	6.78813	Astrocyte
1513	8.11336	5.93295	Oligodendrocyte
1514	8.28169	7.35163	Oligodendrocyte
1515	7.96544	2.20475	Oligodendrocyte
1516	12.8205	-3.55269	Inhibitory neuron L1-4
1517	18.5184	-0.0343448	Astrocyte
1518	5.80119	8.0757	Oligodendrocyte
1519	12.4616	12.9915	Excitatory neuron L5-6
1520	18.024	0.852178	Astrocyte
1521	14.9765	-1.59293	Inhibitory neuron L1-3
1522	7.30495	5.16567	Oligodendrocyte
1523	11.5031	14.8032	Excitatory neuron L3-5
1524	7.81435	8.64442	Oligodendrocyte
1525	8.65761	8.06457	Oligodendrocyte
1526	7.67809	-6.03648	OPC
1527	7.40367	8.21913	Oligodendrocyte
1528	18.2652	0.369596	Astrocyte
1529	2.71171	5.46818	Oligodendrocyte
1530	8.35433	7.67405	Oligodendrocyte
1531	18.5772	14.8072	Microglia
1532	8.29226	6.9981	Oligodendrocyte
1533	4.47172	1.54019	Oligodendrocyte
1534	8.36463	2.91127	Oligodendrocyte
1535	10.0506	8.50552	Oligodendrocyte
1536	6.73081	8.93184	Oligodendrocyte
1537	8.80947	6.8546	Oligodendrocyte
1538	3.47052	5.39676	Oligodendrocyte
1539	8.66137	3.8245	Oligodendrocyte
1540	13.7272	14.2737	Excitatory neuron L2-3
1541	8.61527	5.21457	Oligodendrocyte
1542	19.9414	15.4218	Microglia
1543	13.3283	-2.94022	Inhibitory neuron L1-3
1544	8.79483	8.26011	Oligodendrocyte
1545	7.31927	6.84587	Oligodendrocyte
1546	-6.40857	5.37604	Endothelial
1547	7.57818	8.60637	Oligodendrocyte
1548	6.72368	6.77478	Oligodendrocyte
1549	7.42124	6.07298	Oligodendrocyte
1550	6.14593	4.83287	Oligodendrocyte
1551	8.35462	6.70719	Oligodendrocyte
1552	7.03845	-5.20551	OPC
1553	7.29093	9.94676	Oligodendrocyte
1554	4.909	8.03391	Oligodendrocyte
1555	10.5745	3.921	Oligodendrocyte
1556	8.52798	6.03515	Oligodendrocyte
1557	8.36309	4.41733	Oligodendrocyte
1558	11.8669	11.9945	Oligodendrocyte
1559	7.56078	5.76918	Oligodendrocyte
1560	8.00756	-5.37408	OPC
1561	4.47959	1.51452	Oligodendrocyte
1562	18.1998	1.18013	Astrocyte
1563	8.51437	4.03596	Oligodendrocyte
1564	12.6754	13.4761	Excitatory neuron L2-3
1565	8.72024	7.36023	Oligodendrocyte
1566	9.15641	7.67792	Oligodendrocyte
1567	13.1981	-3.2749	Inhibitory neuron L2-4
1568	2.60747	4.05249	Oligodendrocyte
1569	12.5293	-3.37799	Inhibitory neuron L2-4
1570	7.93533	7.82739	Oligodendrocyte
1571	8.01952	4.86149	Oligodendrocyte
1572	8.74421	7.07941	Oligodendrocyte
1573	8.33295	3.58907	Oligodendrocyte
1574	6.94539	8.3618	Oligodendrocyte
1575	8.43631	9.17159	Oligodendrocyte
1576	8.81637	8.1749	Oligodendrocyte
1577	9.29511	7.59354	Oligodendrocyte
1578	2.43895	4.80832	Oligodendrocyte
1579	6.73181	7.7692	Oligodendrocyte
1580	6.49403	7.75364	Oligodendrocyte
1581	6.7957	2.40023	Oligodendrocyte
1582	9.42352	9.99616	Oligodendrocyte
1583	17.0831	6.58517	Astrocyte
1584	8.30999	4.3581	Oligodendrocyte
1585	8.38749	3.15908	Oligodendrocyte
1586	14.3262	-0.772889	Inhibitory neuron L2-4
1587	9.50214	7.81032	Oligodendrocyte
1588	4.80361	4.79764	Oligodendrocyte
1589	14.4075	13.2539	Excitatory neuron L2-3
1590	10.765	6.09098	Oligodendrocyte
1591	16.4518	5.83758	Astrocyte
1592	9.34486	10.1795	Oligodendrocyte
1593	8.07088	-6.68328	OPC
1594	17.1867	3.7826	Astrocyte
1595	15.671	6.31668	Astrocyte
1596	1.99183	4.72708	Oligodendrocyte
1597	6.73347	7.45079	Oligodendrocyte
1598	7.89998	4.05653	Oligodendrocyte
1599	9.17905	9.147	Oligodendrocyte
1600	8.15548	9.16363	Oligodendrocyte
1601	6.38801	-5.82464	OPC
1602	8.04043	6.281	Oligodendrocyte
1603	16.5904	5.91454	Astrocyte
1604	8.0163	4.70614	Oligodendrocyte
1605	3.63803	5.80501	Oligodendrocyte
1606	3.59967	6.44812	Oligodendrocyte
1607	0.744917	4.12216	Oligodendrocyte
1608	10.3732	6.19089	Oligodendrocyte
1609	13.7612	13.338	Excitatory neuron L2-3
1610	9.48614	-4.75389	OPC
1611	7.54061	4.7442	Oligodendrocyte
1612	7.32988	9.87159	Oligodendrocyte
1613	16.6579	6.30402	Astrocyte
1614	5.51933	8.90363	Oligodendrocyte
1615	6.67676	-4.39071	OPC
1616	3.97265	5.86031	Oligodendrocyte
1617	4.05832	6.89575	Oligodendrocyte
1618	2.79481	6.5919	Oligodendrocyte
1619	16.7041	6.8132	Astrocyte
1620	4.49789	1.39164	Oligodendrocyte
1621	14.1055	14.3888	Excitatory neuron L2-3
1622	2.57031	6.04899	Oligodendrocyte
1623	2.86658	7.87079	Oligodendrocyte
1624	9.80343	10.6533	Excitatory neuron L5-6
1625	6.45859	4.11739	Oligodendrocyte
1626	8.56169	4.08073	Oligodendrocyte
1627	8.54452	7.88155	Oligodendrocyte
1628	18.7412	14.834	Microglia
1629	15.2936	-1.60413	Inhibitory neuron L1-3
1630	8.25888	2.9517	Oligodendrocyte
1631	12.745	-1.39673	Inhibitory neuron L1-4
1632	13.2039	-1.73432	Inhibitory neuron L1-4
1633	7.22452	7.22123	Oligodendrocyte
1634	7.30433	4.58126	Oligodendrocyte
1635	4.41408	5.80025	Oligodendrocyte
1636	8.6073	8.30783	Oligodendrocyte
1637	8.22677	-5.74739	OPC
1638	9.91345	8.58233	Oligodendrocyte
1639	14.884	-1.46103	Inhibitory neuron L1-3
1640	11.9671	12.5115	Excitatory neuron L4-5
1641	7.02398	-5.5954	OPC
1642	15.4564	-1.78706	Inhibitory neuron L1-3
1643	3.2401	9.66754	Oligodendrocyte
1644	7.48937	4.06518	Oligodendrocyte
1645	8.76927	7.07847	Oligodendrocyte
1646	16.5342	4.51429	Astrocyte
1647	7.19939	-4.62568	OPC
1648	8.66803	10.1088	Oligodendrocyte
1649	18.4752	15.3442	Microglia
1650	16.5293	3.79296	Astrocyte
1651	10.1048	6.58157	Oligodendrocyte
1652	18.2675	15.5598	Microglia
1653	11.4254	14.0516	Excitatory neuron L5-6
1654	8.27391	4.07749	Oligodendrocyte
1655	5.47248	4.88616	Oligodendrocyte
1656	8.87447	7.74892	Oligodendrocyte
1657	8.18032	8.01688	Oligodendrocyte
1658	9.50433	8.87518	Oligodendrocyte
1659	9.05965	8.95008	Oligodendrocyte
1660	4.06886	6.88441	Oligodendrocyte
1661	9.52337	7.47815	Oligodendrocyte
1662	8.75946	7.29373	Oligodendrocyte
1663	8.77805	6.6805	Oligodendrocyte
1664	6.14576	10.4254	Oligodendrocyte
1665	13.3483	-4.05154	Inhibitory neuron L3-6
1666	8.02565	3.63813	Oligodendrocyte
1667	12.6014	14.062	Excitatory neuron L5-6
1668	6.87724	10.0554	Oligodendrocyte
1669	7.63425	10.1942	Oligodendrocyte
1670	6.86788	-4.62115	OPC
1671	8.78066	8.54935	Oligodendrocyte
1672	16.2303	6.59481	Astrocyte
1673	3.90285	8.78804	Oligodendrocyte
1674	4.78933	7.30885	Oligodendrocyte
1675	6.89563	9.0406	Oligodendrocyte
1676	8.50013	5.93605	Oligodendrocyte
1677	6.31994	10.7152	Oligodendrocyte
1678	10.2986	8.66211	Oligodendrocyte
1679	2.2263	4.81061	Oligodendrocyte
1680	9.85877	5.35377	Oligodendrocyte
1681	10.6432	3.89778	Oligodendrocyte
1682	4.06285	5.41916	Oligodendrocyte
1683	8.6088	7.27557	Oligodendrocyte
1684	17.1246	6.38127	Astrocyte
1685	14.7237	-1.54351	Inhibitory neuron L1-3
1686	4.35215	5.58236	Oligodendrocyte
1687	9.81463	9.24559	Oligodendrocyte
1688	6.81784	9.31035	Oligodendrocyte
1689	2.14044	5.33879	Oligodendrocyte
1690	18.1249	0.32431	Astrocyte
1691	8.18402	9.84232	Oligodendrocyte
1692	14.0809	13.9937	Excitatory neuron L4-5
1693	5.62678	7.58987	Oligodendrocyte
1694	7.81329	4.58735	Oligodendrocyte
1695	5.95877	-6.02695	OPC
1696	4.42382	5.35524	Oligodendrocyte
1697	2.41543	5.19562	Oligodendrocyte
1698	3.7911	2.61027	Oligodendrocyte
1699	3.16778	5.09657	Oligodendrocyte
1700	6.34251	-5.2613	OPC
1701	3.78495	5.77552	Oligodendrocyte
1702	8.19226	9.60361	Oligodendrocyte
1703	9.17992	9.4114	Oligodendrocyte
1704	7.04893	6.75298	Oligodendrocyte
1705	7.79746	9.35258	Oligodendrocyte
1706	6.82689	6.6796	Oligodendrocyte
1707	4.4321	8.07794	Oligodendrocyte
1708	9.05511	8.86918	Oligodendrocyte
1709	17.0403	6.69739	Astrocyte
1710	11.5899	11.8814	Excitatory neuron L5-6
1711	2.94494	6.50481	Oligodendrocyte
1712	11.8414	12.183	Excitatory neuron L5-6
1713	11.0609	4.97883	Oligodendrocyte
1714	8.39896	6.28339	Oligodendrocyte
1715	3.49924	8.45361	Oligodendrocyte
1716	7.75159	4.74996	Oligodendrocyte
1717	8.03134	-5.25292	OPC
1718	15.8533	4.07946	Astrocyte
1719	1.67905	5.26206	Oligodendrocyte
1720	9.11604	6.83323	Oligodendrocyte
1721	4.40158	5.89011	Oligodendrocyte
1722	12.1402	12.8073	Excitatory neuron L2-3
1723	7.48124	6.08485	Oligodendrocyte
1724	8.52122	7.99276	Oligodendrocyte
1725	13.1557	13.5466	Excitatory neuron L2-3
1726	11.0568	5.53394	Oligodendrocyte
1727	7.88847	-5.53716	OPC
1728	15.7553	6.0877	Astrocyte
1729	5.59263	5.57566	Oligodendrocyte
1730	8.69731	7.22104	Oligodendrocyte
1731	7.76727	6.16968	Oligodendrocyte
1732	12.103	12.4239	Excitatory neuron L5-6
1733	12.5819	-1.19031	Inhibitory neuron L1-4
1734	4.06457	5.93675	Oligodendrocyte
1735	7.54301	7.18142	Oligodendrocyte
1736	7.97014	9.37363	Oligodendrocyte
1737	16.5296	4.52981	Astrocyte
1738	8.75044	9.06485	Oligodendrocyte
1739	15.6409	6.44895	Astrocyte
1740	8.41011	9.56227	Oligodendrocyte
1741	12.2443	13.1698	Excitatory neuron L5-6
1742	6.35675	-6.2674	OPC
1743	8.26356	7.09182	Oligodendrocyte
1744	8.03004	2.94166	Oligodendrocyte
1745	16.486	6.72116	Astrocyte
1746	8.19707	8.65706	Oligodendrocyte
1747	10.0594	9.53761	Oligodendrocyte
1748	9.61171	8.00827	Oligodendrocyte
1749	7.39377	8.62014	Oligodendrocyte
1750	8.0199	2.99074	Oligodendrocyte
1751	10.0237	8.38098	Oligodendrocyte
1752	9.29581	-5.03954	OPC
1753	6.1443	8.84919	Oligodendrocyte
1754	1.54676	5.80227	Oligodendrocyte
1755	5.64698	4.00656	Oligodendrocyte
1756	9.02489	10.1786	Excitatory neuron L2-3
1757	13.9796	14.6758	Excitatory neuron L2-3
1758	16.9699	4.76775	Astrocyte
1759	1.32629	4.5481	Oligodendrocyte
1760	3.22776	6.39302	Oligodendrocyte
1761	19.7679	15.1683	Microglia
1762	18.78	15.0102	Microglia
1763	16.2078	4.7336	Astrocyte
1764	16.2315	6.66058	Astrocyte
1765	4.07609	6.15881	Oligodendrocyte
1766	18.4793	15.4832	Microglia
1767	8.34907	9.95781	Oligodendrocyte
1768	9.9283	4.30936	Oligodendrocyte
1769	4.25428	6.62287	Oligodendrocyte
1770	6.85917	7.85771	Oligodendrocyte
1771	8.74058	-5.13311	OPC
1772	8.96802	6.63382	Oligodendrocyte
1773	8.84058	8.18874	Oligodendrocyte
1774	5.13266	8.64749	Oligodendrocyte
1775	5.08775	8.62618	Oligodendrocyte
1776	14.3242	14.3376	Excitatory neuron L2-3
1777	5.27405	5.67717	Oligodendrocyte
1778	19.5312	15.2598	Microglia
1779	9.01266	7.027	Oligodendrocyte
1780	3.37579	4.66474	Oligodendrocyte
1781	8.60577	7.84945	Oligodendrocyte
1782	4.11624	9.38149	Oligodendrocyte
1783	3.41194	5.31745	Oligodendrocyte
1784	7.55746	6.5388	Oligodendrocyte
1785	8.63811	5.44079	Oligodendrocyte
1786	6.46913	-6.43868	OPC
1787	7.73117	9.40243	Oligodendrocyte
1788	18.381	0.057123	Astrocyte
1789	6.45979	4.51709	Oligodendrocyte
1790	9.54648	7.61781	Oligodendrocyte
1791	15.7229	-1.84181	Inhibitory neuron L1-3
1792	7.18186	-5.44717	OPC
1793	13.6506	12.8	Excitatory neuron L2-3
1794	12.4959	13.3244	Excitatory neuron L2-3
1795	8.60817	4.69339	Oligodendrocyte
1796	7.18641	8.33376	Oligodendrocyte
1797	9.34424	4.27075	Oligodendrocyte
1798	3.66919	8.61422	Oligodendrocyte
1799	8.92749	9.13945	Oligodendrocyte
1800	6.56912	8.2053	Oligodendrocyte
1801	15.9832	4.17759	Astrocyte
1802	9.92076	2.88375	Oligodendrocyte
1803	9.72897	9.15009	Oligodendrocyte
1804	7.73127	-6.44751	OPC
1805	18.0708	15.5637	Microglia
1806	8.39402	9.02602	Oligodendrocyte
1807	7.67905	4.05924	Oligodendrocyte
1808	8.27379	8.00389	Oligodendrocyte
1809	5.96651	8.17876	Oligodendrocyte
1810	3.27023	6.53868	Oligodendrocyte
1811	7.95327	2.67791	Oligodendrocyte
1812	6.57139	7.62466	Oligodendrocyte
1813	18.574	15.9033	Microglia
1814	9.7351	7.34209	Oligodendrocyte
1815	8.84309	5.87858	Oligodendrocyte
1816	6.10498	4.92971	Oligodendrocyte
1817	7.23308	5.53229	Oligodendrocyte
1818	19.239	15.3499	Microglia
1819	16.8756	5.66629	Astrocyte
1820	3.42789	5.54856	Oligodendrocyte
1821	10.1961	9.66593	Oligodendrocyte
1822	5.46943	8.65595	Oligodendrocyte
1823	17.2055	4.9492	Astrocyte
1824	18.1536	15.7582	Microglia
1825	8.33896	9.47802	Oligodendrocyte
1826	9.25354	9.7688	Oligodendrocyte
1827	19.7909	15.0556	Microglia
1828	12.2645	-0.915157	Inhibitory neuron L1-4
1829	3.35859	8.4783	Oligodendrocyte
1830	1.23175	4.56931	Oligodendrocyte
1831	2.87374	4.81938	Oligodendrocyte
1832	7.32746	6.39785	Oligodendrocyte
1833	1.54299	5.39828	Oligodendrocyte
1834	8.32065	8.43449	Oligodendrocyte
1835	13.6648	13.9141	Excitatory neuron L2-3
1836	7.54504	-5.67248	OPC
1837	17.491	1.82138	Astrocyte
1838	3.73081	4.73855	Oligodendrocyte
1839	7.6659	8.04203	Oligodendrocyte
1840	8.56026	9.25739	Oligodendrocyte
1841	18.6841	16.0252	Microglia
1842	2.35213	8.53399	Oligodendrocyte
1843	9.31006	7.92559	Oligodendrocyte
1844	10.4729	8.53642	Oligodendrocyte
1845	9.22373	9.71467	Oligodendrocyte
1846	9.4198	6.79516	Oligodendrocyte
1847	7.16722	9.10143	Oligodendrocyte
1848	10.6242	6.42819	Oligodendrocyte
1849	4.5406	10.4491	Oligodendrocyte
1850	9.27119	5.94134	Oligodendrocyte
1851	8.6753	7.14412	Oligodendrocyte
1852	7.56556	9.13491	Oligodendrocyte
1853	8.09765	5.21223	Oligodendrocyte
1854	9.0801	8.8034	Oligodendrocyte
1855	19.5005	15.0211	Microglia
1856	5.97344	7.55026	Oligodendrocyte
1857	6.53903	2.75383	Oligodendrocyte
1858	19.2629	14.9738	Microglia
1859	3.32029	6.12529	Oligodendrocyte
1860	18.2634	15.2297	Microglia
1861	19.1858	14.8879	Microglia
1862	9.17117	7.10903	Oligodendrocyte
1863	5.25497	3.22971	Oligodendrocyte
1864	10.7815	11.1855	Excitatory neuron L2-3
1865	6.21608	-4.89071	OPC
1866	8.30982	3.82839	Oligodendrocyte
1867	8.20364	9.13199	Oligodendrocyte
1868	8.0998	2.43219	Oligodendrocyte
1869	6.21178	-5.23471	OPC
1870	3.94029	4.54402	Oligodendrocyte
1871	8.20792	8.55512	Oligodendrocyte
1872	1.11837	4.28314	Oligodendrocyte
1873	15.834	5.8038	Astrocyte
1874	13.009	-1.68379	Inhibitory neuron L1-4
1875	9.00056	9.14354	Oligodendrocyte
1876	7.72557	4.81775	Oligodendrocyte
1877	3.3432	8.57367	Oligodendrocyte
1878	8.47186	7.65648	Oligodendrocyte
1879	4.73263	4.07195	Oligodendrocyte
1880	9.56111	8.78463	Oligodendrocyte
1881	7.20316	-5.72318	OPC
1882	5.72364	9.5846	Oligodendrocyte
1883	18.4537	1.27084	Astrocyte
1884	13.5935	13.5966	Excitatory neuron L2-3
1885	6.61303	9.14753	Oligodendrocyte
1886	8.98695	9.67124	Oligodendrocyte
1887	9.03417	9.4869	Oligodendrocyte
1888	2.76007	4.81907	Oligodendrocyte
1889	9.88611	9.14702	Oligodendrocyte
1890	13.4699	14.1559	Excitatory neuron L2-3
1891	8.14351	7.59426	Oligodendrocyte
1892	4.29191	6.19455	Oligodendrocyte
1893	12.753	-3.2397	Inhibitory neuron L1-2
1894	2.74429	4.03028	Oligodendrocyte
1895	4.12129	6.82028	Oligodendrocyte
1896	9.69701	7.017	Oligodendrocyte
1897	11.3386	15.362	Excitatory neuron L3-5
1898	7.80449	6.83062	Oligodendrocyte
1899	10.3202	8.203	Oligodendrocyte
1900	6.26703	-4.87879	OPC
1901	17.4986	1.62353	Astrocyte
1902	1.55488	4.60802	Oligodendrocyte
1903	15.1813	-1.67146	Inhibitory neuron L1-3
1904	7.31112	7.29754	Oligodendrocyte
1905	7.53563	4.63559	Oligodendrocyte
1906	2.46667	4.3582	Oligodendrocyte
1907	11.4943	6.41197	Oligodendrocyte
1908	7.0304	-5.56653	OPC
1909	8.20263	4.87321	Oligodendrocyte
1910	8.5724	3.90932	Oligodendrocyte
1911	2.09107	4.78703	Oligodendrocyte
1912	8.87737	6.54922	Oligodendrocyte
1913	6.32722	8.78067	Oligodendrocyte
1914	1.55674	4.46205	Oligodendrocyte
1915	8.16959	9.1641	Oligodendrocyte
1916	8.19388	3.05938	Oligodendrocyte
1917	5.39535	3.33493	Oligodendrocyte
1918	3.49841	6.05528	Oligodendrocyte
1919	3.68619	3.8134	Oligodendrocyte
1920	8.01625	6.86255	Oligodendrocyte
1921	5.05125	4.66739	Oligodendrocyte
1922	6.51642	9.80165	Oligodendrocyte
1923	6.73325	7.89578	Oligodendrocyte
1924	11.8096	7.64364	Oligodendrocyte
1925	7.51833	8.47926	Oligodendrocyte
1926	2.11185	5.002	Oligodendrocyte
1927	3.34795	5.56506	Oligodendrocyte
1928	7.79103	5.93433	Oligodendrocyte
1929	6.82185	10.2026	Oligodendrocyte
1930	9.01447	4.57447	Oligodendrocyte
1931	2.15005	8.64673	Oligodendrocyte
1932	18.4371	15.9132	Microglia
1933	5.63821	7.48584	Oligodendrocyte
1934	6.53135	5.4255	Oligodendrocyte
1935	6.0167	3.42938	Oligodendrocyte
1936	12.5646	11.4406	Excitatory neuron L5-6
1937	6.76596	6.44963	Oligodendrocyte
1938	11.2176	13.6054	Excitatory neuron L4-5
1939	8.34653	3.89615	Oligodendrocyte
1940	7.38681	8.79893	Oligodendrocyte
1941	5.93582	-5.56989	OPC
1942	12.2759	13.7355	Excitatory neuron L3-5
1943	16.4638	5.8021	Astrocyte
1944	4.60872	3.91658	Oligodendrocyte
1945	11.3868	15.1697	Excitatory neuron L3-5
1946	18.1608	1.64153	Astrocyte
1947	8.87731	6.80046	Oligodendrocyte
1948	13.9121	13.929	Excitatory neuron L2-3
1949	19.1346	15.0775	Microglia
1950	8.7584	6.30486	Oligodendrocyte
1951	12.0884	13.2184	Excitatory neuron L5-6
1952	8.1841	9.53024	Oligodendrocyte
1953	4.66018	4.43337	Oligodendrocyte
1954	8.93968	6.28157	Oligodendrocyte
1955	9.13489	6.96973	Oligodendrocyte
1956	18.2188	0.608903	Astrocyte
1957	8.53899	4.34035	Oligodendrocyte
1958	18.477	15.2428	Microglia
1959	4.28904	5.69442	Oligodendrocyte
1960	18.6724	0.628346	Astrocyte
1961	4.46829	8.21984	Oligodendrocyte
1962	5.59257	11.6889	Oligodendrocyte
1963	5.54005	7.7053	Oligodendrocyte
1964	18.5978	15.6598	Microglia
1965	5.0005	4.19354	Oligodendrocyte
1966	3.25798	5.49153	Oligodendrocyte
1967	8.86197	5.02372	Oligodendrocyte
1968	4.61234	7.82728	Oligodendrocyte
1969	9.06743	6.177	Oligodendrocyte
1970	16.9385	6.04083	Astrocyte
1971	3.61058	6.00439	Oligodendrocyte
1972	16.0733	5.44749	Astrocyte
1973	16.4194	6.13563	Astrocyte
1974	6.34225	-5.04003	OPC
1975	8.80345	6.91581	Oligodendrocyte
1976	18.5756	16.0403	Microglia
1977	9.17902	6.36796	Oligodendrocyte
1978	9.81108	4.78669	Oligodendrocyte
1979	8.26556	8.37744	Oligodendrocyte
1980	8.67433	-5.83891	OPC
1981	10.044	9.15418	Oligodendrocyte
1982	5.04166	6.42364	Oligodendrocyte
1983	15.0437	-1.50465	Inhibitory neuron L1-3
1984	6.622	3.55153	Oligodendrocyte
1985	7.49889	4.4843	Oligodendrocyte
1986	17.8937	1.47139	Astrocyte
1987	8.42301	7.58753	Oligodendrocyte
1988	7.79814	5.42925	Oligodendrocyte
1989	13.2086	-2.31505	Inhibitory neuron L1-2
1990	13.3668	13.1671	Excitatory neuron L2-3
1991	1.98458	4.62055	Oligodendrocyte
1992	9.18802	8.04323	Oligodendrocyte
1993	5.64841	5.06101	Oligodendrocyte
1994	17.3778	3.09149	Astrocyte
1995	7.85094	4.78316	Oligodendrocyte
1996	1.21284	5.1645	Oligodendrocyte
1997	7.43367	8.2317	Oligodendrocyte
1998	9.3237	8.02975	Oligodendrocyte
[truncated: 12,772 more rows]

## Sheet: b
Cell_ID	UMAP_1	UMAP_2	Cell_Type
0	1.94304	7.60158	Excitatory neuron 1
1	2.04091	-0.107334	Excitatory neuron 1
2	2.04316	-0.583627	Excitatory neuron 1
3	2.48375	0.145673	Excitatory neuron 1
4	1.22922	-0.709997	Excitatory neuron 1
5	1.81699	-0.152463	Excitatory neuron 1
6	2.16669	-0.19399	Excitatory neuron 1
7	3.20687	0.216306	Excitatory neuron 1
8	2.02359	-0.141974	Excitatory neuron 1
9	2.7555	0.474486	Excitatory neuron 1
10	2.80378	0.348205	Excitatory neuron 1
11	1.72935	0.111664	Excitatory neuron 1
12	1.81843	0.465765	Excitatory neuron 1
13	2.15331	-0.374558	Excitatory neuron 1
14	1.75399	-0.447098	Excitatory neuron 1
15	0.576932	0.223182	Excitatory neuron 1
16	2.07413	0.45255	Excitatory neuron 1
17	2.33402	0.803462	Excitatory neuron 1
18	1.43232	0.409933	Excitatory neuron 1
19	2.47947	-0.106592	Excitatory neuron 1
20	1.83641	0.226354	Excitatory neuron 1
21	1.31978	-0.0504591	Excitatory neuron 1
22	1.25563	0.669812	Excitatory neuron 1
23	0.900414	0.214292	Excitatory neuron 1
24	2.56458	0.120778	Excitatory neuron 1
25	0.842302	-0.0303731	Excitatory neuron 1
26	1.81177	0.85199	Excitatory neuron 1
27	2.1705	1.13167	Excitatory neuron 1
28	1.365	0.887956	Excitatory neuron 1
29	2.2984	0.0601423	Excitatory neuron 1
30	1.70703	-0.0174916	Excitatory neuron 1
31	1.91154	1.65445	Excitatory neuron 1
32	2.73637	0.786805	Excitatory neuron 1
33	-0.138185	0.955024	Excitatory neuron 1
34	1.72348	0.0190812	Excitatory neuron 1
35	0.757519	0.819541	Excitatory neuron 1
36	2.0585	-0.423125	Excitatory neuron 1
37	0.0208163	0.524589	Excitatory neuron 1
38	1.48209	0.446036	Excitatory neuron 1
39	1.33359	1.30482	Excitatory neuron 1
40	0.571662	0.954928	Excitatory neuron 1
41	1.75608	0.532233	Excitatory neuron 1
42	1.83059	0.951582	Excitatory neuron 1
43	-0.0896887	1.9229	Excitatory neuron 1
44	1.87335	1.04203	Excitatory neuron 1
45	0.996407	1.4812	Excitatory neuron 1
46	1.6796	1.47992	Excitatory neuron 1
47	1.62896	0.654404	Excitatory neuron 1
48	0.762903	0.70936	Excitatory neuron 1
49	2.19252	1.03668	Excitatory neuron 1
50	2.15293	-0.132577	Excitatory neuron 1
51	1.59871	1.58838	Excitatory neuron 1
52	0.920182	0.795795	Excitatory neuron 1
53	1.45602	0.587319	Excitatory neuron 1
54	1.34496	1.23403	Excitatory neuron 1
55	0.869025	1.18892	Excitatory neuron 1
56	-0.485118	1.68953	Excitatory neuron 1
57	-0.286419	1.12023	Excitatory neuron 1
58	-0.34683	0.407185	Excitatory neuron 1
59	1.47121	0.375815	Excitatory neuron 1
60	0.445445	1.44322	Excitatory neuron 1
61	-0.300548	1.51904	Excitatory neuron 1
62	-0.423898	0.677417	Excitatory neuron 1
63	0.720665	1.11536	Excitatory neuron 1
64	1.95055	1.16523	Excitatory neuron 1
65	-0.354121	-0.320616	Excitatory neuron 1
66	1.50288	1.17819	Excitatory neuron 1
67	1.27327	0.728569	Excitatory neuron 1
68	-0.329303	1.07892	Excitatory neuron 1
69	1.58484	0.687252	Excitatory neuron 1
70	0.0020922	2.18846	Excitatory neuron 1
71	-0.00129943	1.76028	Excitatory neuron 1
72	0.0690737	2.40714	Excitatory neuron 1
73	-0.464063	1.54193	Excitatory neuron 1
74	-0.135795	1.31809	Excitatory neuron 1
75	1.19249	0.779424	Excitatory neuron 1
76	-0.4644	1.04804	Excitatory neuron 1
77	-0.224209	1.82434	Excitatory neuron 1
78	1.33195	0.650218	Excitatory neuron 1
79	-0.202731	1.30286	Excitatory neuron 1
80	1.63825	2.94903	Excitatory neuron 1
81	0.367568	0.629888	Excitatory neuron 1
82	1.09091	1.95966	Excitatory neuron 1
83	-0.88157	1.88708	Excitatory neuron 1
84	0.4392	0.908869	Excitatory neuron 1
85	0.213134	2.47061	Excitatory neuron 1
86	-0.647389	2.14904	Excitatory neuron 1
87	-1.00095	1.9626	Excitatory neuron 1
88	1.01744	1.65401	Excitatory neuron 1
89	-0.359395	1.73979	Excitatory neuron 1
90	-0.18805	1.78631	Excitatory neuron 1
91	-0.136349	1.69759	Excitatory neuron 1
92	0.136242	1.82518	Excitatory neuron 1
93	0.387338	3.23117	Excitatory neuron 1
94	-0.723669	1.62237	Excitatory neuron 1
95	-1.00664	2.1313	Excitatory neuron 1
96	-1.19672	2.11931	Excitatory neuron 1
97	0.760273	2.38248	Excitatory neuron 1
98	-0.559206	1.21637	Excitatory neuron 1
99	-0.133269	1.92697	Excitatory neuron 1
100	-1.13019	2.46877	Excitatory neuron 1
101	-0.570118	1.42306	Excitatory neuron 1
102	0.919715	1.86775	Excitatory neuron 1
103	1.79954	1.71312	Excitatory neuron 1
104	1.03439	2.52299	Excitatory neuron 1
105	-0.44323	2.00074	Excitatory neuron 1
106	-0.13965	1.17625	Excitatory neuron 1
107	0.715006	0.910106	Excitatory neuron 1
108	-0.533239	2.51115	Excitatory neuron 1
109	-0.440806	1.61761	Excitatory neuron 1
110	0.669109	1.46947	Excitatory neuron 1
111	-0.327792	3.00274	Excitatory neuron 1
112	0.21945	2.99116	Excitatory neuron 1
113	-0.111618	2.6931	Excitatory neuron 1
114	0.682901	2.60869	Excitatory neuron 1
115	0.673775	2.12887	Excitatory neuron 1
116	-0.482639	2.40443	Excitatory neuron 1
117	-0.851435	2.83238	Excitatory neuron 1
118	-0.576326	2.65156	Excitatory neuron 1
119	-0.51255	2.29357	Excitatory neuron 1
120	-0.0881548	2.54764	Excitatory neuron 1
121	-0.654576	3.48974	Excitatory neuron 1
122	0.407705	3.83657	Excitatory neuron 1
123	-0.868466	3.78215	Excitatory neuron 1
124	-1.21006	2.93662	Excitatory neuron 1
125	1.35209	2.89828	Excitatory neuron 1
126	0.156729	2.4081	Excitatory neuron 1
127	-1.12168	3.04599	Excitatory neuron 1
128	-0.695913	2.82081	Excitatory neuron 1
129	1.11912	2.71624	Excitatory neuron 1
130	-0.283125	4.11565	Excitatory neuron 1
131	0.818688	3.74064	Excitatory neuron 1
132	0.678271	2.46661	Excitatory neuron 1
133	-0.494985	3.07989	Excitatory neuron 1
134	-0.0991343	2.84137	Excitatory neuron 1
135	-0.98388	3.23615	Excitatory neuron 1
136	-0.534558	1.76169	Excitatory neuron 1
137	-0.601218	3.10604	Excitatory neuron 1
138	-0.914622	1.93707	Excitatory neuron 1
139	-0.737561	4.11198	Excitatory neuron 1
140	0.729252	2.91922	Excitatory neuron 1
141	-1.3377	3.1967	Excitatory neuron 1
142	-0.666348	3.27443	Excitatory neuron 1
143	-0.0677177	3.41389	Excitatory neuron 1
144	0.435457	3.13879	Excitatory neuron 1
145	-0.0438733	2.98652	Excitatory neuron 1
146	-0.330431	4.12615	Excitatory neuron 1
147	0.279584	4.00082	Excitatory neuron 1
148	-0.077484	4.69775	Excitatory neuron 1
149	0.25186	1.77047	Excitatory neuron 1
150	-0.0611323	3.23712	Excitatory neuron 1
151	-0.643812	3.54167	Excitatory neuron 1
152	0.36974	3.59101	Excitatory neuron 1
153	-0.890476	3.20845	Excitatory neuron 1
154	1.21412	3.23103	Excitatory neuron 1
155	-1.1939	3.48258	Excitatory neuron 1
156	-0.588715	3.21729	Excitatory neuron 1
157	-0.502921	3.33743	Excitatory neuron 1
158	-0.727112	4.29056	Excitatory neuron 1
159	-0.939808	3.01246	Excitatory neuron 1
160	0.302697	4.30372	Excitatory neuron 1
161	-0.977292	4.10508	Excitatory neuron 1
162	-0.721929	4.49921	Excitatory neuron 1
163	-0.517758	2.92805	Excitatory neuron 1
164	0.290474	5.7345	Excitatory neuron 1
165	-0.446024	3.99115	Excitatory neuron 1
166	0.314126	3.88756	Excitatory neuron 1
167	-0.694724	4.59023	Excitatory neuron 1
168	-0.51867	4.35694	Excitatory neuron 1
169	-0.145144	5.29494	Excitatory neuron 1
170	-0.711115	4.29032	Excitatory neuron 1
171	-0.166506	4.71913	Excitatory neuron 1
172	0.466308	4.79279	Excitatory neuron 1
173	-0.423071	4.50726	Excitatory neuron 1
174	-0.729303	3.23775	Excitatory neuron 1
175	-1.23621	3.10392	Excitatory neuron 1
176	0.562838	4.4472	Excitatory neuron 1
177	-0.683475	4.17623	Excitatory neuron 1
178	2.22952	-0.514291	Excitatory neuron 1
179	3.35377	0.156416	Excitatory neuron 1
180	3.15325	0.387359	Excitatory neuron 1
181	2.45379	-0.228004	Excitatory neuron 1
182	2.31252	-0.0778775	Excitatory neuron 1
183	2.28346	0.786334	Excitatory neuron 1
184	1.68911	-0.558804	Excitatory neuron 1
185	1.90587	-0.425823	Excitatory neuron 1
186	1.06956	0.43331	Excitatory neuron 1
187	0.940967	-0.144437	Excitatory neuron 1
188	-0.0999602	0.387049	Excitatory neuron 1
189	1.674	-0.703028	Excitatory neuron 1
190	1.59273	1.35922	Excitatory neuron 1
191	2.44931	-0.174441	Excitatory neuron 1
192	2.93409	-0.0266024	Excitatory neuron 1
193	1.9657	-0.24864	Excitatory neuron 1
194	1.71047	-0.289983	Excitatory neuron 1
195	1.6214	0.25196	Excitatory neuron 1
196	2.10819	0.0579968	Excitatory neuron 1
197	2.0851	0.140966	Excitatory neuron 1
198	2.61664	0.44736	Excitatory neuron 1
199	2.1936	1.04486	Excitatory neuron 1
200	1.01192	0.444721	Excitatory neuron 1
201	-0.043063	0.847049	Excitatory neuron 1
202	2.09202	0.990472	Excitatory neuron 1
203	1.95833	-0.0913443	Excitatory neuron 1
204	1.96386	0.132054	Excitatory neuron 1
205	1.64496	0.206228	Excitatory neuron 1
206	3.32128	0.381852	Excitatory neuron 1
207	1.57629	0.502497	Excitatory neuron 1
208	-0.451674	0.195921	Excitatory neuron 1
209	2.5792	0.858811	Excitatory neuron 1
210	1.66066	0.0284099	Excitatory neuron 1
211	1.27922	0.199207	Excitatory neuron 1
212	1.60352	0.490163	Excitatory neuron 1
213	2.35798	0.0750127	Excitatory neuron 1
214	0.371776	0.606921	Excitatory neuron 1
215	1.58948	0.94183	Excitatory neuron 1
216	2.10001	1.43407	Excitatory neuron 1
217	2.29032	1.127	Excitatory neuron 1
218	0.77537	0.64672	Excitatory neuron 1
219	2.18643	0.963541	Excitatory neuron 1
220	1.27489	0.304672	Excitatory neuron 1
221	0.458366	-0.0528949	Excitatory neuron 1
222	1.48564	0.450834	Excitatory neuron 1
223	2.21033	-0.0732811	Excitatory neuron 1
224	1.37836	0.839058	Excitatory neuron 1
225	1.14588	1.04609	Excitatory neuron 1
226	1.14539	0.0592408	Excitatory neuron 1
227	0.443393	1.2407	Excitatory neuron 1
228	0.403252	2.21817	Excitatory neuron 1
229	0.964637	0.873421	Excitatory neuron 1
230	-0.00708517	0.065123	Excitatory neuron 1
231	-0.474604	0.871895	Excitatory neuron 1
232	-0.310857	1.22502	Excitatory neuron 1
233	2.38131	1.09094	Excitatory neuron 1
234	1.57862	-0.142323	Excitatory neuron 1
235	-0.668171	2.01394	Excitatory neuron 1
236	1.52723	0.574685	Excitatory neuron 1
237	1.54557	1.39445	Excitatory neuron 1
238	-0.524163	0.997859	Excitatory neuron 1
239	1.17624	0.656329	Excitatory neuron 1
240	1.74506	0.984539	Excitatory neuron 1
241	0.274811	1.58028	Excitatory neuron 1
242	1.6892	1.64696	Excitatory neuron 1
243	0.430562	1.11711	Excitatory neuron 1
244	0.888647	1.8066	Excitatory neuron 1
245	-0.355322	1.62875	Excitatory neuron 1
246	-0.0968963	1.27401	Excitatory neuron 1
247	0.724542	0.939764	Excitatory neuron 1
248	0.110213	1.11145	Excitatory neuron 1
249	0.198749	1.27033	Excitatory neuron 1
250	0.821036	1.43405	Excitatory neuron 1
251	-0.413715	0.582862	Excitatory neuron 1
252	0.366031	2.51526	Excitatory neuron 1
253	0.261065	1.71643	Excitatory neuron 1
254	-0.691693	1.18189	Excitatory neuron 1
255	-0.763913	1.53222	Excitatory neuron 1
256	-0.201898	1.50439	Excitatory neuron 1
257	-0.311372	1.36051	Excitatory neuron 1
258	-0.836583	2.13724	Excitatory neuron 1
259	-0.16425	0.822494	Excitatory neuron 1
260	1.60184	1.42815	Excitatory neuron 1
261	0.753459	2.48646	Excitatory neuron 1
262	0.436036	1.67083	Excitatory neuron 1
263	-0.104819	0.760763	Excitatory neuron 1
264	8.31835	3.81389	Excitatory neuron 1
265	2.20669	1.25156	Excitatory neuron 1
266	-0.510164	1.94079	Excitatory neuron 1
267	0.139293	2.70553	Excitatory neuron 1
268	-0.124741	2.78878	Excitatory neuron 1
269	-0.817319	1.17501	Excitatory neuron 1
270	0.151115	0.977219	Excitatory neuron 1
271	1.23846	1.50775	Excitatory neuron 1
272	0.0496172	2.91489	Excitatory neuron 1
273	-0.0754064	1.78394	Excitatory neuron 1
274	-0.946932	2.69946	Excitatory neuron 1
275	-0.672515	2.0821	Excitatory neuron 1
276	-0.0190299	1.51905	Excitatory neuron 1
277	1.43069	3.37089	Excitatory neuron 1
278	1.33782	1.43721	Excitatory neuron 1
279	1.18295	3.53789	Excitatory neuron 1
280	0.547231	1.07651	Excitatory neuron 1
281	-0.954066	2.7352	Excitatory neuron 1
282	-0.685303	1.6939	Excitatory neuron 1
283	0.396938	2.01679	Excitatory neuron 1
284	-0.134324	3.46963	Excitatory neuron 1
285	-0.0214978	2.29197	Excitatory neuron 1
286	0.150105	3.44467	Excitatory neuron 1
287	2.89649	3.86999	Excitatory neuron 1
288	1.27376	2.1809	Excitatory neuron 1
289	0.551389	2.31962	Excitatory neuron 1
290	0.876495	1.84177	Excitatory neuron 1
291	-0.956317	2.03224	Excitatory neuron 1
292	-0.523265	3.27094	Excitatory neuron 1
293	-0.422472	1.93545	Excitatory neuron 1
294	-1.03918	2.47703	Excitatory neuron 1
295	-0.258875	2.76678	Excitatory neuron 1
296	-0.060367	2.629	Excitatory neuron 1
297	-1.05552	2.69366	Excitatory neuron 1
298	-0.418192	2.55534	Excitatory neuron 1
299	-0.0593691	1.33782	Excitatory neuron 1
300	0.129502	2.82088	Excitatory neuron 1
301	-0.470117	3.5607	Excitatory neuron 1
302	-0.665153	1.68975	Excitatory neuron 1
303	-0.112727	4.29829	Excitatory neuron 1
304	0.282734	2.7971	Excitatory neuron 1
305	-0.578611	2.65073	Excitatory neuron 1
306	-0.315214	3.24026	Excitatory neuron 1
307	1.05067	1.51296	Excitatory neuron 1
308	-1.08069	2.35509	Excitatory neuron 1
309	-0.274671	3.43019	Excitatory neuron 1
310	-1.10739	2.43108	Excitatory neuron 1
311	-0.234833	3.84974	Excitatory neuron 1
312	-1.2927	2.48504	Excitatory neuron 1
313	-0.15924	3.01973	Excitatory neuron 1
314	-0.208768	2.59727	Excitatory neuron 1
315	-0.132003	3.59873	Excitatory neuron 1
316	-0.925768	2.76191	Excitatory neuron 1
317	-0.77032	2.04424	Excitatory neuron 1
318	0.96477	2.42834	Excitatory neuron 1
319	-0.282046	3.65622	Excitatory neuron 1
320	0.41954	2.68514	Excitatory neuron 1
321	-1.20443	2.38394	Excitatory neuron 1
322	0.0163751	3.44434	Excitatory neuron 1
323	0.824806	3.41565	Excitatory neuron 1
324	-0.129178	3.21794	Excitatory neuron 1
325	0.189513	3.68068	Excitatory neuron 1
326	0.370183	4.33198	Excitatory neuron 1
327	-0.421047	3.01932	Excitatory neuron 1
328	0.304861	4.4791	Excitatory neuron 1
329	-0.594693	3.83958	Excitatory neuron 1
330	-0.329155	3.52738	Excitatory neuron 1
331	-0.122582	4.06019	Excitatory neuron 1
332	-0.10372	4.02928	Excitatory neuron 1
333	-0.296462	3.29224	Excitatory neuron 1
334	-1.06503	2.01054	Excitatory neuron 1
335	-0.894069	2.59973	Excitatory neuron 1
336	-0.501781	3.88008	Excitatory neuron 1
337	-1.1967	2.87457	Excitatory neuron 1
338	-0.65717	3.34029	Excitatory neuron 1
339	-0.772726	3.22868	Excitatory neuron 1
340	-0.53793	4.32039	Excitatory neuron 1
341	-0.0552723	1.73051	Excitatory neuron 1
342	0.346286	3.57628	Excitatory neuron 1
343	-1.28722	3.65643	Excitatory neuron 1
344	-0.115281	4.15519	Excitatory neuron 1
345	-0.874155	2.81381	Excitatory neuron 1
346	-0.87187	2.58084	Excitatory neuron 1
347	-1.1176	3.18746	Excitatory neuron 1
348	-0.333234	3.51236	Excitatory neuron 1
349	-0.342077	2.00167	Excitatory neuron 1
350	0.675077	3.59638	Excitatory neuron 1
351	-0.714583	3.86801	Excitatory neuron 1
352	0.232898	3.397	Excitatory neuron 1
353	-0.773264	3.9486	Excitatory neuron 1
354	0.564109	2.29627	Excitatory neuron 1
355	-0.21235	4.17707	Excitatory neuron 1
356	0.241703	2.77788	Excitatory neuron 1
357	-0.640111	4.6358	Excitatory neuron 1
358	0.0223667	3.105	Excitatory neuron 1
359	-0.48783	3.51207	Excitatory neuron 1
360	-0.88437	3.9402	Excitatory neuron 1
361	-0.335157	3.93131	Excitatory neuron 1
362	-0.349289	4.26563	Excitatory neuron 1
363	-0.635584	3.87542	Excitatory neuron 1
364	-0.0494596	5.80876	Excitatory neuron 1
365	-0.082035	4.29853	Excitatory neuron 1
366	0.610276	4.85682	Excitatory neuron 1
367	-0.0795546	4.53576	Excitatory neuron 1
368	-0.231464	4.16827	Excitatory neuron 1
369	-1.07262	3.70303	Excitatory neuron 1
370	0.336228	4.42325	Excitatory neuron 1
371	-0.423545	4.30597	Excitatory neuron 1
372	1.86465	-0.38139	Excitatory neuron 1
373	1.91235	-0.253585	Excitatory neuron 1
374	1.82106	-0.335519	Excitatory neuron 1
375	2.60172	0.069821	Excitatory neuron 1
376	1.96223	0.261021	Excitatory neuron 1
377	2.22183	0.23458	Excitatory neuron 1
378	1.66704	-0.0320433	Excitatory neuron 1
379	-0.375483	0.245664	Excitatory neuron 1
380	2.71148	0.449131	Excitatory neuron 1
381	0.188076	-0.491757	Excitatory neuron 1
382	-0.571866	0.0123213	Excitatory neuron 1
383	-0.0171014	-0.448611	Excitatory neuron 1
384	0.972632	0.587728	Excitatory neuron 1
385	-0.336492	1.00949	Excitatory neuron 1
386	-0.247372	0.92634	Excitatory neuron 1
387	0.823995	1.91933	Excitatory neuron 1
388	-0.143834	1.1661	Excitatory neuron 1
389	0.0817706	1.73575	Excitatory neuron 1
390	-0.231172	2.40361	Excitatory neuron 1
391	-0.440037	1.96114	Excitatory neuron 1
392	-0.350475	1.8011	Excitatory neuron 1
393	-0.723242	2.11366	Excitatory neuron 1
394	-0.854425	2.34611	Excitatory neuron 1
395	-0.718041	1.65433	Excitatory neuron 1
396	-0.391636	3.42739	Excitatory neuron 1
397	0.654293	3.95359	Excitatory neuron 1
398	-0.287326	4.63163	Excitatory neuron 1
399	0.402953	0.210326	Excitatory neuron 1
400	2.36819	0.638105	Excitatory neuron 1
401	2.0308	0.305651	Excitatory neuron 1
402	0.17696	-0.192699	Excitatory neuron 1
403	1.18053	-0.893937	Excitatory neuron 1
404	2.46837	-0.481838	Excitatory neuron 1
405	1.56387	0.91114	Excitatory neuron 1
406	7.17124	12.4301	Excitatory neuron 1
407	2.26632	0.088922	Excitatory neuron 1
408	9.54219	3.94361	Excitatory neuron 1
409	-0.0950602	2.47677	Excitatory neuron 1
410	-0.373032	0.75094	Excitatory neuron 1
411	-0.210381	0.878259	Excitatory neuron 1
412	-0.238156	0.55601	Excitatory neuron 1
413	1.37357	-0.811942	Excitatory neuron 1
414	1.61459	1.30055	Excitatory neuron 1
415	-0.114515	1.93581	Excitatory neuron 1
416	1.18258	0.961998	Excitatory neuron 1
417	0.74765	2.90439	Excitatory neuron 1
418	-1.36752	1.78593	Excitatory neuron 1
419	-0.0409226	1.85623	Excitatory neuron 1
420	-0.845984	3.63984	Excitatory neuron 1
421	7.01812	6.77045	Excitatory neuron 1
422	0.116041	2.82848	Excitatory neuron 1
423	7.11396	1.01439	Excitatory neuron 1
424	-0.919742	2.79396	Excitatory neuron 1
425	-0.49189	2.81488	Excitatory neuron 1
426	-0.769059	2.19802	Excitatory neuron 1
427	-1.11518	2.80121	Excitatory neuron 1
428	-0.94827	2.664	Excitatory neuron 1
429	-1.34942	2.2662	Excitatory neuron 1
430	0.525185	1.57431	Excitatory neuron 1
431	-0.541014	4.86066	Excitatory neuron 1
432	-0.783488	4.23542	Excitatory neuron 1
433	-1.07382	3.75193	Excitatory neuron 1
434	1.17412	-0.619471	Excitatory neuron 1
435	2.69741	-0.182259	Excitatory neuron 1
436	2.45008	-0.248512	Excitatory neuron 1
437	1.92615	-0.100698	Excitatory neuron 1
438	2.63484	-0.564074	Excitatory neuron 1
439	1.16266	-0.0432006	Excitatory neuron 1
440	1.75138	-0.366186	Excitatory neuron 1
441	0.218318	1.01406	Excitatory neuron 1
442	0.279913	-0.179361	Excitatory neuron 1
443	1.57672	0.072997	Excitatory neuron 1
444	2.34425	1.06917	Excitatory neuron 1
445	-1.78648	14.6418	Excitatory neuron 1
446	0.972648	0.408538	Excitatory neuron 1
447	0.424769	1.12527	Excitatory neuron 1
448	-0.069126	1.18941	Excitatory neuron 1
449	-0.131851	0.603463	Excitatory neuron 1
450	8.98614	4.1949	Excitatory neuron 1
451	8.8308	3.79382	Excitatory neuron 1
452	-0.448751	1.69883	Excitatory neuron 1
453	1.1763	1.38448	Excitatory neuron 1
454	0.182038	1.78863	Excitatory neuron 1
455	0.653657	1.85707	Excitatory neuron 1
456	0.345138	1.67656	Excitatory neuron 1
457	1.00381	1.24586	Excitatory neuron 1
458	-0.690478	0.772321	Excitatory neuron 1
459	-0.459966	0.914205	Excitatory neuron 1
460	0.0925628	1.39785	Excitatory neuron 1
461	0.373872	2.28165	Excitatory neuron 1
462	-1.03938	1.32026	Excitatory neuron 1
463	-0.659357	2.75183	Excitatory neuron 1
464	-0.85637	2.42437	Excitatory neuron 1
465	-0.355926	2.27499	Excitatory neuron 1
466	-0.893226	3.31811	Excitatory neuron 1
467	1.6861	-0.756564	Excitatory neuron 1
468	2.37828	0.146994	Excitatory neuron 1
469	7.27257	11.998	Excitatory neuron 1
470	0.518353	-0.542315	Excitatory neuron 1
471	-0.240476	0.606953	Excitatory neuron 1
472	2.21843	0.159153	Excitatory neuron 1
473	1.66254	-0.829351	Excitatory neuron 1
474	1.29671	0.528939	Excitatory neuron 1
475	1.56217	0.535865	Excitatory neuron 1
476	2.24826	0.742425	Excitatory neuron 1
477	-0.293393	0.320735	Excitatory neuron 1
478	2.20264	0.055689	Excitatory neuron 1
479	0.110186	0.128006	Excitatory neuron 1
480	-0.0020324	1.23821	Excitatory neuron 1
481	8.73099	3.90636	Excitatory neuron 1
482	-0.296494	13.9738	Excitatory neuron 1
483	-1.03019	1.5742	Excitatory neuron 1
484	0.470906	1.22933	Excitatory neuron 1
485	1.59164	2.04362	Excitatory neuron 1
486	1.21269	1.53732	Excitatory neuron 1
487	0.0465677	1.0824	Excitatory neuron 1
488	-1.0275	0.982623	Excitatory neuron 1
489	2.09696	1.91074	Excitatory neuron 1
490	0.46052	1.51434	Excitatory neuron 1
491	0.631611	1.55148	Excitatory neuron 1
492	1.24471	1.31029	Excitatory neuron 1
493	8.46399	3.8841	Excitatory neuron 1
494	1.56934	0.983031	Excitatory neuron 1
495	-0.13553	1.35955	Excitatory neuron 1
496	-0.773071	1.70266	Excitatory neuron 1
497	-0.941992	1.65862	Excitatory neuron 1
498	2.25397	1.51996	Excitatory neuron 1
499	-0.663033	1.29248	Excitatory neuron 1
500	-0.35597	1.62876	Excitatory neuron 1
501	-0.306859	1.70435	Excitatory neuron 1
502	-0.851785	0.896264	Excitatory neuron 1
503	-0.404349	2.73718	Excitatory neuron 1
504	1.68426	2.6592	Excitatory neuron 1
505	-0.900987	2.8172	Excitatory neuron 1
506	-0.47844	3.30653	Excitatory neuron 1
507	-1.0114	2.54218	Excitatory neuron 1
508	0.328248	2.03931	Excitatory neuron 1
509	0.493674	3.46156	Excitatory neuron 1
510	0.329766	3.85173	Excitatory neuron 1
511	0.941934	1.47185	Excitatory neuron 1
512	-0.0823342	2.58385	Excitatory neuron 1
513	-0.507271	2.34255	Excitatory neuron 1
514	0.613246	2.86169	Excitatory neuron 1
515	-0.516463	2.36862	Excitatory neuron 1
516	-0.164361	2.50537	Excitatory neuron 1
517	-0.245407	2.73179	Excitatory neuron 1
518	-1.10182	2.93411	Excitatory neuron 1
519	0.192442	3.73127	Excitatory neuron 1
520	-0.686248	3.28351	Excitatory neuron 1
521	-0.875511	3.8243	Excitatory neuron 1
522	-0.229835	3.37952	Excitatory neuron 1
523	-0.676623	3.01741	Excitatory neuron 1
524	-0.82658	3.31429	Excitatory neuron 1
525	-1.14308	3.50819	Excitatory neuron 1
526	8.85138	4.36454	Excitatory neuron 1
527	0.616189	4.02386	Excitatory neuron 1
528	-0.606926	4.11092	Excitatory neuron 1
529	-1.17545	3.77587	Excitatory neuron 1
530	0.741405	3.51146	Excitatory neuron 1
531	-0.435667	4.72839	Excitatory neuron 1
532	0.827645	4.50623	Excitatory neuron 1
533	-1.28484	3.75537	Excitatory neuron 1
534	-0.62356	4.27718	Excitatory neuron 1
535	-0.0469506	4.72559	Excitatory neuron 1
536	-0.415226	4.03635	Excitatory neuron 1
537	-0.0487981	4.4799	Excitatory neuron 1
538	-1.21915	3.67005	Excitatory neuron 1
539	2.44506	-0.336749	Excitatory neuron 1
540	2.40937	0.253851	Excitatory neuron 1
541	2.68735	-0.374383	Excitatory neuron 1
542	1.61472	0.21726	Excitatory neuron 1
543	2.1442	-0.17805	Excitatory neuron 1
544	-0.179155	-0.359004	Excitatory neuron 1
545	1.36765	1.19768	Excitatory neuron 1
546	0.924287	1.05553	Excitatory neuron 1
547	1.65001	0.995867	Excitatory neuron 1
548	1.53421	0.025291	Excitatory neuron 1
549	1.78459	0.477488	Excitatory neuron 1
550	0.911929	1.30649	Excitatory neuron 1
551	0.873118	1.44199	Excitatory neuron 1
552	-0.756586	2.8823	Excitatory neuron 1
553	1.13789	1.50494	Excitatory neuron 1
554	0.0155777	1.1491	Excitatory neuron 1
555	1.18858	1.13869	Excitatory neuron 1
556	-0.138732	2.0806	Excitatory neuron 1
557	0.602634	2.20081	Excitatory neuron 1
558	0.882715	1.69501	Excitatory neuron 1
559	-0.336661	1.77725	Excitatory neuron 1
560	0.225399	2.17954	Excitatory neuron 1
561	1.49492	1.92253	Excitatory neuron 1
562	0.391437	3.40559	Excitatory neuron 1
563	-0.763607	2.52161	Excitatory neuron 1
564	-0.519815	2.59684	Excitatory neuron 1
565	-0.0104202	2.3378	Excitatory neuron 1
566	2.02052	2.06603	Excitatory neuron 1
567	-0.20915	1.8803	Excitatory neuron 1
568	0.38502	1.741	Excitatory neuron 1
569	0.349185	3.57986	Excitatory neuron 1
570	0.60822	2.16468	Excitatory neuron 1
571	0.327682	2.20027	Excitatory neuron 1
572	-0.378025	3.39562	Excitatory neuron 1
573	-0.820404	2.12408	Excitatory neuron 1
574	0.311663	3.39091	Excitatory neuron 1
575	0.117157	3.15315	Excitatory neuron 1
576	-0.657693	3.11413	Excitatory neuron 1
577	-0.662255	2.26529	Excitatory neuron 1
578	-1.02035	4.11098	Excitatory neuron 1
579	-0.498662	3.32736	Excitatory neuron 1
580	-0.568304	2.78274	Excitatory neuron 1
581	-0.765745	3.0104	Excitatory neuron 1
582	-1.15758	3.39628	Excitatory neuron 1
583	-0.531553	4.59994	Excitatory neuron 1
584	-1.11961	3.25827	Excitatory neuron 1
585	-0.749699	2.27493	Excitatory neuron 1
586	0.461924	2.0854	Excitatory neuron 1
587	-0.190205	1.9657	Excitatory neuron 1
588	-1.17761	2.78052	Excitatory neuron 1
589	-0.746378	3.47853	Excitatory neuron 1
590	-1.1464	3.37125	Excitatory neuron 1
591	-0.842813	3.21303	Excitatory neuron 1
592	-0.658706	3.20009	Excitatory neuron 1
593	-0.40483	3.02525	Excitatory neuron 1
594	-1.10955	3.57878	Excitatory neuron 1
595	0.0203454	5.04603	Excitatory neuron 1
596	-0.26796	3.70536	Excitatory neuron 1
597	-0.694268	2.75738	Excitatory neuron 1
598	-1.08149	3.7816	Excitatory neuron 1
599	-1.00213	3.35695	Excitatory neuron 1
600	-0.696773	3.46376	Excitatory neuron 1
601	-0.163835	4.48612	Excitatory neuron 1
602	-0.878639	4.38381	Excitatory neuron 1
603	-0.678271	4.30758	Excitatory neuron 1
604	-0.390158	4.65201	Excitatory neuron 1
605	2.45255	-0.596136	Excitatory neuron 1
606	1.73553	0.72006	Excitatory neuron 1
607	2.14089	-0.835697	Excitatory neuron 1
608	2.32934	-0.414903	Excitatory neuron 1
609	1.24514	-0.74035	Excitatory neuron 1
610	1.6119	-0.784089	Excitatory neuron 1
611	0.838738	-0.687524	Excitatory neuron 1
612	-0.137737	-1.03391	Excitatory neuron 1
613	-0.233867	-1.118	Excitatory neuron 1
614	1.40528	-0.907764	Excitatory neuron 1
615	0.491444	0.220296	Excitatory neuron 1
616	1.66526	-0.930612	Excitatory neuron 1
617	-0.395477	0.301398	Excitatory neuron 1
618	-0.113319	0.579359	Excitatory neuron 1
619	1.02561	-0.255333	Excitatory neuron 1
620	2.07116	-0.651216	Excitatory neuron 1
621	1.54865	0.983295	Excitatory neuron 1
622	-0.00408916	-0.935239	Excitatory neuron 1
623	0.638646	-0.769964	Excitatory neuron 1
624	0.448538	1.00822	Excitatory neuron 1
625	1.61103	0.101956	Excitatory neuron 1
626	-0.43967	-0.964568	Excitatory neuron 1
627	0.34051	0.00342279	Excitatory neuron 1
628	0.183949	0.254065	Excitatory neuron 1
629	-0.137974	0.157006	Excitatory neuron 1
630	0.0172454	0.407352	Excitatory neuron 1
631	0.378689	2.00123	Excitatory neuron 1
632	-0.0280217	-1.21429	Excitatory neuron 1
633	1.75294	0.555975	Excitatory neuron 1
634	1.72259	1.03448	Excitatory neuron 1
635	-0.179922	-0.201588	Excitatory neuron 1
636	0.0384982	1.31953	Excitatory neuron 1
637	-0.295228	2.20738	Excitatory neuron 1
638	-0.229028	0.665798	Excitatory neuron 1
639	1.10299	2.00328	Excitatory neuron 1
640	1.57005	0.255924	Excitatory neuron 1
641	-0.483767	0.145062	Excitatory neuron 1
642	1.15981	2.10385	Excitatory neuron 1
643	-0.85781	1.14299	Excitatory neuron 1
644	-0.744664	1.18407	Excitatory neuron 1
645	-0.0373999	0.365424	Excitatory neuron 1
646	-0.506222	2.03574	Excitatory neuron 1
647	-0.568641	0.171735	Excitatory neuron 1
648	-0.270941	1.86668	Excitatory neuron 1
649	-0.275947	-0.476976	Excitatory neuron 1
650	-1.02608	0.522554	Excitatory neuron 1
651	0.136452	1.80639	Excitatory neuron 1
652	0.517727	5.24191	Excitatory neuron 1
653	-0.470304	2.60094	Excitatory neuron 1
654	0.823639	1.90824	Excitatory neuron 1
655	-0.776803	0.890328	Excitatory neuron 1
656	0.239734	2.7502	Excitatory neuron 1
657	1.01258	1.57617	Excitatory neuron 1
658	0.0307272	1.65676	Excitatory neuron 1
659	0.4918	-0.756824	Excitatory neuron 1
660	1.60262	6.64494	Excitatory neuron 1
661	-0.883205	1.56926	Excitatory neuron 1
662	0.0912793	2.21263	Excitatory neuron 1
663	0.963305	2.95429	Excitatory neuron 1
664	-1.02391	2.71795	Excitatory neuron 1
665	0.249548	1.3105	Excitatory neuron 1
666	0.557722	4.89976	Excitatory neuron 1
667	-0.122393	2.89175	Excitatory neuron 1
668	0.369257	5.70792	Excitatory neuron 1
669	-0.401097	5.62141	Excitatory neuron 1
670	0.108376	1.1564	Excitatory neuron 1
671	-0.771951	3.07475	Excitatory neuron 1
672	0.00920008	4.92091	Excitatory neuron 1
673	0.390743	3.61451	Excitatory neuron 1
674	-0.33947	4.30698	Excitatory neuron 1
675	0.353992	3.5119	Excitatory neuron 1
676	0.466509	6.30351	Excitatory neuron 1
677	1.04224	6.34145	Excitatory neuron 1
678	-1.01529	3.02797	Excitatory neuron 1
679	2.00577	7.10326	Excitatory neuron 1
680	0.979428	6.76051	Excitatory neuron 1
681	-0.138809	4.10188	Excitatory neuron 1
682	-0.021705	2.64471	Excitatory neuron 1
683	0.75785	6.10486	Excitatory neuron 1
684	0.654363	6.31228	Excitatory neuron 1
685	0.576087	5.9351	Excitatory neuron 1
686	-0.396061	4.08678	Excitatory neuron 1
687	0.481212	5.96357	Excitatory neuron 1
688	0.528765	5.93269	Excitatory neuron 1
689	0.930168	6.40982	Excitatory neuron 1
690	-1.08754	3.56299	Excitatory neuron 1
691	0.361506	6.57154	Excitatory neuron 1
692	-0.303432	3.8018	Excitatory neuron 1
693	-0.311581	4.08517	Excitatory neuron 1
694	0.543618	5.81943	Excitatory neuron 1
695	0.195838	2.39304	Excitatory neuron 1
696	-0.192601	6.01893	Excitatory neuron 1
697	-0.45026	5.14509	Excitatory neuron 1
698	0.705106	5.11282	Excitatory neuron 1
699	0.152418	6.58229	Excitatory neuron 1
700	0.454383	5.86621	Excitatory neuron 1
701	1.39781	5.76596	Excitatory neuron 1
702	1.41975	7.16864	Excitatory neuron 1
703	-0.186686	5.9318	Excitatory neuron 1
704	-0.320364	4.94311	Excitatory neuron 1
705	2.65817	-0.494612	Excitatory neuron 1
706	1.57545	-0.439432	Excitatory neuron 1
707	0.462775	-1.08574	Excitatory neuron 1
708	1.81413	-0.766341	Excitatory neuron 1
709	0.845107	0.43183	Excitatory neuron 1
710	0.770595	-0.358431	Excitatory neuron 1
711	1.612	0.228428	Excitatory neuron 1
712	2.08226	-0.156247	Excitatory neuron 1
713	0.131261	-0.593329	Excitatory neuron 1
714	2.26689	-0.715366	Excitatory neuron 1
715	0.522866	-0.686353	Excitatory neuron 1
716	0.422703	-0.374842	Excitatory neuron 1
717	0.647317	-1.15063	Excitatory neuron 1
718	1.93004	-0.269886	Excitatory neuron 1
719	1.49671	0.735236	Excitatory neuron 1
720	0.966118	-0.626104	Excitatory neuron 1
721	1.62875	0.458714	Excitatory neuron 1
722	2.35013	1.19659	Excitatory neuron 1
723	-0.146871	-0.976395	Excitatory neuron 1
724	9.19701	3.77042	Excitatory neuron 1
725	1.41475	1.71758	Excitatory neuron 1
726	0.165889	0.719261	Excitatory neuron 1
727	1.09246	0.723244	Excitatory neuron 1
728	-0.0759162	-0.39083	Excitatory neuron 1
729	0.279099	0.240556	Excitatory neuron 1
730	0.963349	0.988534	Excitatory neuron 1
731	1.39512	0.877118	Excitatory neuron 1
732	0.00410281	0.353272	Excitatory neuron 1
733	1.132	0.260729	Excitatory neuron 1
734	0.781481	0.0439847	Excitatory neuron 1
735	-0.0471615	0.811475	Excitatory neuron 1
736	0.282741	0.208688	Excitatory neuron 1
737	0.0547493	2.63485	Excitatory neuron 1
738	-0.202442	0.552043	Excitatory neuron 1
739	-0.370437	1.12432	Excitatory neuron 1
740	1.43522	0.991226	Excitatory neuron 1
741	0.558409	1.39835	Excitatory neuron 1
742	0.93188	2.11355	Excitatory neuron 1
743	-0.1765	1.214	Excitatory neuron 1
744	3.2918	1.63533	Excitatory neuron 1
745	1.27979	2.16105	Excitatory neuron 1
746	0.32225	2.33484	Excitatory neuron 1
747	0.35398	1.84822	Excitatory neuron 1
748	-0.966646	1.66525	Excitatory neuron 1
749	1.85476	1.19158	Excitatory neuron 1
750	0.229225	1.38178	Excitatory neuron 1
751	0.603155	0.42473	Excitatory neuron 1
752	0.410184	1.89722	Excitatory neuron 1
753	-0.842485	2.9761	Excitatory neuron 1
754	0.673466	2.31482	Excitatory neuron 1
755	-0.258017	2.15418	Excitatory neuron 1
756	-0.608182	2.73328	Excitatory neuron 1
757	-0.172127	1.77028	Excitatory neuron 1
758	1.09861	1.57842	Excitatory neuron 1
759	-0.192243	2.51885	Excitatory neuron 1
760	-0.116989	1.57618	Excitatory neuron 1
761	-0.416949	2.4739	Excitatory neuron 1
762	-1.08475	1.46905	Excitatory neuron 1
763	1.67264	3.15352	Excitatory neuron 1
764	-0.296112	1.47202	Excitatory neuron 1
765	0.472941	3.62935	Excitatory neuron 1
766	0.979823	1.88401	Excitatory neuron 1
767	6.9107	12.4748	Excitatory neuron 1
768	-0.11788	1.12978	Excitatory neuron 1
769	1.81291	3.54437	Excitatory neuron 1
770	-1.1399	2.75474	Excitatory neuron 1
771	0.0426033	2.97987	Excitatory neuron 1
772	2.4655	-0.296814	Excitatory neuron 1
773	-0.13111	2.32435	Excitatory neuron 1
774	-0.821735	3.57546	Excitatory neuron 1
775	0.157055	2.93803	Excitatory neuron 1
776	-0.22295	4.04369	Excitatory neuron 1
777	1.06607	3.91597	Excitatory neuron 1
778	0.983785	3.47962	Excitatory neuron 1
779	0.582052	5.49914	Excitatory neuron 1
780	0.25199	3.41991	Excitatory neuron 1
781	-0.720945	4.50534	Excitatory neuron 1
782	0.201073	4.38494	Excitatory neuron 1
783	-0.675066	1.45503	Excitatory neuron 1
784	1.32656	5.0449	Excitatory neuron 1
785	0.448445	2.86134	Excitatory neuron 1
786	-0.0188696	2.86978	Excitatory neuron 1
787	-0.494465	2.75157	Excitatory neuron 1
788	0.219583	2.87499	Excitatory neuron 1
789	-0.502501	4.23508	Excitatory neuron 1
790	0.585533	5.12365	Excitatory neuron 1
791	0.204216	5.786	Excitatory neuron 1
792	-0.45032	3.74516	Excitatory neuron 1
793	0.810229	4.57009	Excitatory neuron 1
794	-0.835225	3.6809	Excitatory neuron 1
795	-0.602154	3.79356	Excitatory neuron 1
796	0.15034	5.66483	Excitatory neuron 1
797	0.549617	5.79894	Excitatory neuron 1
798	0.435015	6.65743	Excitatory neuron 1
799	0.701894	5.81135	Excitatory neuron 1
800	-0.767748	4.67213	Excitatory neuron 1
801	1.23545	5.43835	Excitatory neuron 1
802	0.660223	5.94411	Excitatory neuron 1
803	0.32461	5.3772	Excitatory neuron 1
804	-0.70079	2.5855	Excitatory neuron 1
805	0.959908	6.01556	Excitatory neuron 1
806	-0.990248	3.36402	Excitatory neuron 1
807	-0.56255	4.42738	Excitatory neuron 1
808	-4.77281e-05	4.90171	Excitatory neuron 1
809	0.866775	7.00086	Excitatory neuron 1
810	0.298311	5.26871	Excitatory neuron 1
811	1.35401	6.98429	Excitatory neuron 1
812	-0.304358	5.59846	Excitatory neuron 1
813	3.04058	0.131915	Excitatory neuron 1
814	2.58112	-0.125234	Excitatory neuron 1
815	3.11677	-0.112579	Excitatory neuron 1
816	2.94822	0.425391	Excitatory neuron 1
817	2.86652	-0.00305755	Excitatory neuron 1
818	0.50749	-0.0488334	Excitatory neuron 1
819	2.67347	-0.199416	Excitatory neuron 1
820	2.13894	0.148747	Excitatory neuron 1
821	1.98805	-0.105897	Excitatory neuron 1
822	1.96355	0.790999	Excitatory neuron 1
823	2.71057	-0.0634047	Excitatory neuron 1
824	0.722192	0.509054	Excitatory neuron 1
825	1.85394	0.0582309	Excitatory neuron 1
826	1.92139	0.571737	Excitatory neuron 1
827	2.25269	0.5123	Excitatory neuron 1
828	2.013	0.144094	Excitatory neuron 1
829	2.27147	-0.128864	Excitatory neuron 1
830	3.0495	8.10101	Excitatory neuron 1
831	2.3661	1.63525	Excitatory neuron 1
832	2.21344	-0.116147	Excitatory neuron 1
833	1.98794	0.312555	Excitatory neuron 1
834	2.04025	1.62934	Excitatory neuron 1
835	2.45124	0.866068	Excitatory neuron 1
836	1.7029	1.21225	Excitatory neuron 1
837	1.89699	2.70407	Excitatory neuron 1
838	0.554601	0.706272	Excitatory neuron 1
839	2.26225	1.24821	Excitatory neuron 1
840	-0.415429	1.10097	Excitatory neuron 1
841	0.50286	1.09703	Excitatory neuron 1
842	1.62602	1.53521	Excitatory neuron 1
843	0.46452	0.89656	Excitatory neuron 1
844	0.646846	1.55189	Excitatory neuron 1
845	1.53945	2.47419	Excitatory neuron 1
846	1.74524	0.229158	Excitatory neuron 1
847	-0.15799	0.949169	Excitatory neuron 1
848	0.676388	1.54455	Excitatory neuron 1
849	-0.483296	1.20993	Excitatory neuron 1
850	0.023644	0.864833	Excitatory neuron 1
851	1.63499	1.30361	Excitatory neuron 1
852	1.69481	1.8511	Excitatory neuron 1
853	2.29709	1.1937	Excitatory neuron 1
854	2.43144	1.94408	Excitatory neuron 1
855	1.27898	1.98899	Excitatory neuron 1
856	1.67062	-0.0688099	Excitatory neuron 1
857	-0.218274	1.19198	Excitatory neuron 1
858	1.61358	1.74703	Excitatory neuron 1
859	0.0170608	1.43265	Excitatory neuron 1
860	0.166111	1.25075	Excitatory neuron 1
861	-0.174799	2.01913	Excitatory neuron 1
862	2.24722	1.79938	Excitatory neuron 1
863	1.62464	1.76884	Excitatory neuron 1
864	-1.01613	1.74642	Excitatory neuron 1
865	-0.0468524	0.751145	Excitatory neuron 1
866	1.68296	2.45829	Excitatory neuron 1
867	-0.0884757	2.5412	Excitatory neuron 1
868	0.81004	2.18312	Excitatory neuron 1
869	-0.128637	1.11773	Excitatory neuron 1
870	2.69088	6.81744	Excitatory neuron 1
871	1.84685	2.27907	Excitatory neuron 1
872	0.0540208	1.33292	Excitatory neuron 1
873	-1.43152	2.06598	Excitatory neuron 1
874	-0.394285	2.7757	Excitatory neuron 1
875	-0.830319	1.77546	Excitatory neuron 1
876	0.736019	3.36349	Excitatory neuron 1
877	0.85522	2.14272	Excitatory neuron 1
878	0.799159	3.68084	Excitatory neuron 1
879	0.0259591	2.4482	Excitatory neuron 1
880	2.13559	2.01581	Excitatory neuron 1
881	-0.473132	3.35611	Excitatory neuron 1
882	-0.765804	2.2088	Excitatory neuron 1
883	1.40123	3.55532	Excitatory neuron 1
884	-0.48225	2.24201	Excitatory neuron 1
885	0.138403	2.79403	Excitatory neuron 1
886	-0.552202	4.03331	Excitatory neuron 1
887	0.273201	2.29264	Excitatory neuron 1
888	1.01543	2.25334	Excitatory neuron 1
889	-0.676682	3.29812	Excitatory neuron 1
890	-0.124124	3.1977	Excitatory neuron 1
891	2.52567	4.76323	Excitatory neuron 1
892	0.407125	3.39137	Excitatory neuron 1
893	-0.156178	4.51636	Excitatory neuron 1
894	1.93196	3.08592	Excitatory neuron 1
895	0.480836	3.42636	Excitatory neuron 1
896	-0.00366749	5.4641	Excitatory neuron 1
897	-0.719234	3.9569	Excitatory neuron 1
898	0.00364695	6.18786	Excitatory neuron 1
899	0.107827	3.84482	Excitatory neuron 1
900	0.0752273	4.69438	Excitatory neuron 1
901	-0.299846	4.12043	Excitatory neuron 1
902	-0.31944	4.5885	Excitatory neuron 1
903	-0.394173	4.08899	Excitatory neuron 1
904	-0.0509581	5.16927	Excitatory neuron 1
905	-0.678357	4.02645	Excitatory neuron 1
906	-0.0271105	3.35637	Excitatory neuron 1
907	-0.832297	4.00758	Excitatory neuron 1
908	-0.00989483	3.91988	Excitatory neuron 1
909	0.101474	5.32122	Excitatory neuron 1
910	0.254607	4.44856	Excitatory neuron 1
911	0.537487	4.48395	Excitatory neuron 1
912	-0.888448	4.41235	Excitatory neuron 1
913	-0.239659	4.81344	Excitatory neuron 1
914	0.0542989	5.02067	Excitatory neuron 1
915	0.743997	4.13294	Excitatory neuron 1
916	0.424176	5.82397	Excitatory neuron 1
917	0.0403674	3.92568	Excitatory neuron 1
918	-0.528914	3.89125	Excitatory neuron 1
919	0.496894	5.69122	Excitatory neuron 1
920	0.351716	3.96309	Excitatory neuron 1
921	-0.860989	4.48124	Excitatory neuron 1
922	-1.12245	4.0631	Excitatory neuron 1
923	2.89944	-0.121977	Excitatory neuron 1
924	2.0332	-0.0973468	Excitatory neuron 1
925	0.940948	0.624208	Excitatory neuron 1
926	1.4945	-0.191757	Excitatory neuron 1
927	1.91265	-0.237563	Excitatory neuron 1
928	1.81723	-0.266435	Excitatory neuron 1
929	1.63219	-0.436972	Excitatory neuron 1
930	3.30906	0.387868	Excitatory neuron 1
931	1.68322	0.418571	Excitatory neuron 1
932	1.52641	0.0262957	Excitatory neuron 1
933	2.92413	-0.472066	Excitatory neuron 1
934	9.04718	3.76888	Excitatory neuron 1
935	2.91414	0.0638502	Excitatory neuron 1
936	2.74095	0.0410726	Excitatory neuron 1
937	1.81775	1.01386	Excitatory neuron 1
938	0.678996	-0.236004	Excitatory neuron 1
939	1.01587	0.0344896	Excitatory neuron 1
940	2.05705	0.734291	Excitatory neuron 1
941	0.650027	0.743276	Excitatory neuron 1
942	2.11531	0.512096	Excitatory neuron 1
943	1.32611	0.908657	Excitatory neuron 1
944	1.81685	1.1216	Excitatory neuron 1
945	2.43162	0.44621	Excitatory neuron 1
946	2.86562	0.210397	Excitatory neuron 1
947	2.164	0.632049	Excitatory neuron 1
948	2.13158	0.687859	Excitatory neuron 1
949	0.272258	0.377182	Excitatory neuron 1
950	0.984183	0.233799	Excitatory neuron 1
951	1.37078	0.385372	Excitatory neuron 1
952	1.05844	0.539379	Excitatory neuron 1
953	1.3703	0.272375	Excitatory neuron 1
954	1.75501	1.58264	Excitatory neuron 1
955	1.67303	0.134731	Excitatory neuron 1
956	2.56231	0.178648	Excitatory neuron 1
957	2.6748	1.079	Excitatory neuron 1
958	1.11283	0.0769171	Excitatory neuron 1
959	3.34768	0.133236	Excitatory neuron 1
960	1.87898	-0.0669445	Excitatory neuron 1
961	1.29849	1.32794	Excitatory neuron 1
962	2.26884	0.818761	Excitatory neuron 1
963	1.3448	0.275572	Excitatory neuron 1
964	0.778419	0.857221	Excitatory neuron 1
965	-0.278835	0.477382	Excitatory neuron 1
966	1.06911	1.74318	Excitatory neuron 1
967	0.71921	0.646082	Excitatory neuron 1
968	0.551128	0.970129	Excitatory neuron 1
969	-0.864384	0.576807	Excitatory neuron 1
970	2.13264	0.825453	Excitatory neuron 1
971	1.11532	0.399562	Excitatory neuron 1
972	1.57437	0.826134	Excitatory neuron 1
973	0.701954	1.04653	Excitatory neuron 1
974	0.526378	0.503871	Excitatory neuron 1
975	7.7512	6.00027	Excitatory neuron 1
976	1.73483	1.05888	Excitatory neuron 1
977	0.632569	0.458466	Excitatory neuron 1
978	1.20673	1.28818	Excitatory neuron 1
979	2.02151	2.18702	Excitatory neuron 1
980	0.32724	1.85987	Excitatory neuron 1
981	0.252566	1.0875	Excitatory neuron 1
982	0.597551	0.566203	Excitatory neuron 1
983	1.7223	1.77413	Excitatory neuron 1
984	1.74438	4.53913	Excitatory neuron 1
985	-0.271062	1.53998	Excitatory neuron 1
986	0.0146735	1.04543	Excitatory neuron 1
987	0.0817585	1.47191	Excitatory neuron 1
988	-0.482498	1.80853	Excitatory neuron 1
989	-0.415334	1.51498	Excitatory neuron 1
990	0.719897	1.73368	Excitatory neuron 1
991	1.61408	1.95345	Excitatory neuron 1
992	-0.508207	1.08171	Excitatory neuron 1
993	2.1537	1.20538	Excitatory neuron 1
994	0.566146	2.70181	Excitatory neuron 1
995	-0.355611	2.12356	Excitatory neuron 1
996	0.378334	2.15196	Excitatory neuron 1
997	0.455635	2.41482	Excitatory neuron 1
998	1.19408	1.06014	Excitatory neuron 1
999	-0.54594	1.78403	Excitatory neuron 1
1000	0.631025	4.09843	Excitatory neuron 1
1001	0.0471255	3.13378	Excitatory neuron 1
1002	0.124896	3.37103	Excitatory neuron 1
1003	2.42147	6.54878	Excitatory neuron 1
1004	0.159838	2.25786	Excitatory neuron 1
1005	0.044337	3.21473	Excitatory neuron 1
1006	0.808518	2.26899	Excitatory neuron 1
1007	-0.480858	2.15778	Excitatory neuron 1
1008	-0.263303	2.88028	Excitatory neuron 1
1009	-0.707426	2.53983	Excitatory neuron 1
1010	1.03833	3.03522	Excitatory neuron 1
1011	1.91582	1.77455	Excitatory neuron 1
1012	-0.553168	2.19545	Excitatory neuron 1
1013	6.83266	1.06286	Excitatory neuron 1
1014	-0.806486	3.44658	Excitatory neuron 1
1015	-0.150439	3.96021	Excitatory neuron 1
1016	-0.342282	3.43035	Excitatory neuron 1
1017	-0.781587	3.05114	Excitatory neuron 1
1018	1.01026	4.8525	Excitatory neuron 1
1019	-0.995473	2.72098	Excitatory neuron 1
1020	0.354961	2.94568	Excitatory neuron 1
1021	-0.273699	4.30056	Excitatory neuron 1
1022	1.28406	5.84629	Excitatory neuron 1
1023	1.03447	4.04287	Excitatory neuron 1
1024	0.641829	3.26254	Excitatory neuron 1
1025	1.34692	5.32895	Excitatory neuron 1
1026	-0.0810163	2.77645	Excitatory neuron 1
1027	0.377492	3.4556	Excitatory neuron 1
1028	0.252972	5.77143	Excitatory neuron 1
1029	-0.861328	4.28408	Excitatory neuron 1
1030	-0.355525	4.10458	Excitatory neuron 1
1031	0.072292	4.40586	Excitatory neuron 1
1032	0.427302	4.48479	Excitatory neuron 1
1033	0.0530889	6.3419	Excitatory neuron 1
1034	-0.506935	4.17456	Excitatory neuron 1
1035	1.23688	5.64477	Excitatory neuron 1
1036	0.179555	5.80711	Excitatory neuron 1
1037	-0.302717	4.6722	Excitatory neuron 1
1038	-0.393696	5.02012	Excitatory neuron 1
1039	0.519481	5.13715	Excitatory neuron 1
1040	0.0317975	3.96455	Excitatory neuron 1
1041	-0.355584	4.7957	Excitatory neuron 1
1042	-0.211202	5.13731	Excitatory neuron 1
1043	0.215545	5.89727	Excitatory neuron 1
1044	-0.267561	4.91901	Excitatory neuron 1
1045	0.359903	5.73449	Excitatory neuron 1
1046	1.4721	-0.309318	Excitatory neuron 1
1047	1.80916	-0.144598	Excitatory neuron 1
1048	2.82301	-0.216039	Excitatory neuron 1
1049	1.60761	0.450869	Excitatory neuron 1
1050	1.12318	-0.00858528	Excitatory neuron 1
1051	1.42433	0.978524	Excitatory neuron 1
1052	2.17465	1.5756	Excitatory neuron 1
1053	0.211151	1.14155	Excitatory neuron 1
1054	1.5749	1.24197	Excitatory neuron 1
1055	1.7589	1.92516	Excitatory neuron 1
1056	-0.179025	1.34516	Excitatory neuron 1
1057	1.26798	1.91493	Excitatory neuron 1
1058	2.83673	2.40963	Excitatory neuron 1
1059	1.16605	2.0753	Excitatory neuron 1
1060	1.51945	1.77317	Excitatory neuron 1
1061	1.80821	1.76158	Excitatory neuron 1
1062	0.648543	2.66447	Excitatory neuron 1
1063	0.610411	1.05418	Excitatory neuron 1
1064	-0.161476	1.63689	Excitatory neuron 1
1065	1.29127	2.80791	Excitatory neuron 1
1066	9.24183	3.95869	Excitatory neuron 1
1067	0.148544	3.51199	Excitatory neuron 1
1068	0.29871	1.92045	Excitatory neuron 1
1069	0.830975	-0.414506	Excitatory neuron 1
1070	0.151943	3.31939	Excitatory neuron 1
1071	-0.0437997	2.93913	Excitatory neuron 1
1072	0.584752	2.76799	Excitatory neuron 1
1073	1.28379	2.36586	Excitatory neuron 1
1074	1.19644	1.99889	Excitatory neuron 1
1075	0.787668	2.67771	Excitatory neuron 1
1076	0.0547355	1.72538	Excitatory neuron 1
1077	0.484879	3.03593	Excitatory neuron 1
1078	-0.201159	3.58909	Excitatory neuron 1
1079	-0.0147666	1.80833	Excitatory neuron 1
1080	0.555951	3.13163	Excitatory neuron 1
1081	1.31704	2.60955	Excitatory neuron 1
1082	-0.485318	3.11812	Excitatory neuron 1
1083	-0.962181	3.23562	Excitatory neuron 1
1084	-0.0769332	2.49125	Excitatory neuron 1
1085	0.0037466	2.94488	Excitatory neuron 1
1086	-0.473509	3.34632	Excitatory neuron 1
1087	-0.0525955	3.39337	Excitatory neuron 1
1088	0.461891	4.52862	Excitatory neuron 1
1089	-0.708507	3.60951	Excitatory neuron 1
1090	-0.743061	3.90771	Excitatory neuron 1
1091	-0.537076	3.95199	Excitatory neuron 1
1092	-0.468363	4.30001	Excitatory neuron 1
1093	0.10976	5.04224	Excitatory neuron 1
1094	-0.542088	3.11151	Excitatory neuron 1
1095	-0.129595	4.55761	Excitatory neuron 1
1096	-0.736863	2.96866	Excitatory neuron 1
1097	-0.362296	4.1492	Excitatory neuron 1
1098	0.103273	4.94925	Excitatory neuron 1
1099	-0.280085	3.68349	Excitatory neuron 1
1100	-0.133722	4.32839	Excitatory neuron 1
1101	-0.761588	4.17584	Excitatory neuron 1
1102	-0.0357876	4.28393	Excitatory neuron 1
1103	3.43692	1.43191	Excitatory neuron 1
1104	1.54766	0.233497	Excitatory neuron 1
1105	2.70034	0.608705	Excitatory neuron 1
1106	1.34943	1.57058	Excitatory neuron 1
1107	2.47541	0.502012	Excitatory neuron 1
1108	1.42072	2.1133	Excitatory neuron 1
1109	2.24849	-0.0793077	Excitatory neuron 1
1110	0.965777	1.59324	Excitatory neuron 1
1111	1.67615	1.12798	Excitatory neuron 1
1112	2.28494	0.673487	Excitatory neuron 1
1113	1.68681	1.14093	Excitatory neuron 1
1114	0.0678919	1.23914	Excitatory neuron 1
1115	1.86838	1.59083	Excitatory neuron 1
1116	1.98786	2.57122	Excitatory neuron 1
1117	2.19296	0.4328	Excitatory neuron 1
1118	1.6135	1.42726	Excitatory neuron 1
1119	0.429015	1.61588	Excitatory neuron 1
1120	1.80322	1.77248	Excitatory neuron 1
1121	1.44883	1.83683	Excitatory neuron 1
1122	0.725216	0.872549	Excitatory neuron 1
1123	0.481166	1.09979	Excitatory neuron 1
1124	1.41209	2.38344	Excitatory neuron 1
1125	0.0644159	2.67852	Excitatory neuron 1
1126	0.984627	2.40958	Excitatory neuron 1
1127	1.70009	1.86174	Excitatory neuron 1
1128	0.71348	1.89399	Excitatory neuron 1
1129	0.417898	2.57841	Excitatory neuron 1
1130	1.64119	2.93249	Excitatory neuron 1
1131	1.06014	1.73438	Excitatory neuron 1
1132	0.454464	2.57247	Excitatory neuron 1
1133	0.250089	1.46538	Excitatory neuron 1
1134	-0.175979	1.95835	Excitatory neuron 1
1135	-0.438113	2.56596	Excitatory neuron 1
1136	1.41437	1.87904	Excitatory neuron 1
1137	1.13846	3.22949	Excitatory neuron 1
1138	1.33238	1.27869	Excitatory neuron 1
1139	1.52148	1.92674	Excitatory neuron 1
1140	0.282779	0.589451	Excitatory neuron 1
1141	-0.111578	2.95747	Excitatory neuron 1
1142	1.27755	2.33166	Excitatory neuron 1
1143	0.153792	3.14271	Excitatory neuron 1
1144	0.329173	5.16129	Excitatory neuron 1
1145	0.042271	1.4609	Excitatory neuron 1
1146	-0.552604	3.59487	Excitatory neuron 1
1147	-0.599743	2.54386	Excitatory neuron 1
1148	-0.243156	3.12471	Excitatory neuron 1
1149	0.451483	1.70794	Excitatory neuron 1
1150	0.310542	2.12848	Excitatory neuron 1
1151	0.762214	1.60618	Excitatory neuron 1
1152	-0.509109	3.8576	Excitatory neuron 1
1153	1.03299	1.64192	Excitatory neuron 1
1154	-0.636493	2.38231	Excitatory neuron 1
1155	0.745581	0.952555	Excitatory neuron 1
1156	0.613606	2.38452	Excitatory neuron 1
1157	0.129842	3.58989	Excitatory neuron 1
1158	0.620278	3.44765	Excitatory neuron 1
1159	-0.307291	3.66884	Excitatory neuron 1
1160	-0.23118	4.51596	Excitatory neuron 1
1161	-0.695926	3.03747	Excitatory neuron 1
1162	-0.811493	3.2156	Excitatory neuron 1
1163	-0.344066	3.51538	Excitatory neuron 1
1164	-1.11294	2.98039	Excitatory neuron 1
1165	0.604015	3.08239	Excitatory neuron 1
1166	0.535175	3.03585	Excitatory neuron 1
1167	0.293236	3.88231	Excitatory neuron 1
1168	-0.103555	4.0824	Excitatory neuron 1
1169	0.321769	2.88866	Excitatory neuron 1
1170	-0.540676	3.07792	Excitatory neuron 1
1171	0.0627408	3.67843	Excitatory neuron 1
1172	-0.0386957	3.33357	Excitatory neuron 1
1173	-0.432973	3.43968	Excitatory neuron 1
1174	-0.492301	3.76485	Excitatory neuron 1
1175	0.322129	3.9862	Excitatory neuron 1
1176	-0.841625	2.95246	Excitatory neuron 1
1177	-0.883019	4.14128	Excitatory neuron 1
1178	0.168262	5.81618	Excitatory neuron 1
1179	-0.543956	3.70357	Excitatory neuron 1
1180	0.854989	5.05423	Excitatory neuron 1
1181	0.172083	3.63602	Excitatory neuron 1
1182	-0.856881	4.30467	Excitatory neuron 1
1183	0.457252	4.63125	Excitatory neuron 1
1184	-0.621449	3.90386	Excitatory neuron 1
1185	0.112978	4.0176	Excitatory neuron 1
1186	-0.919774	3.88333	Excitatory neuron 1
1187	-0.443915	4.17936	Excitatory neuron 1
1188	-0.573552	4.6357	Excitatory neuron 1
1189	-0.819924	3.75886	Excitatory neuron 1
1190	-0.0770065	5.18605	Excitatory neuron 1
1191	-0.54591	3.84801	Excitatory neuron 1
1192	0.793427	5.22325	Excitatory neuron 1
1193	0.954541	4.0613	Excitatory neuron 1
1194	0.960903	4.8575	Excitatory neuron 1
1195	-1.0124	3.66414	Excitatory neuron 1
1196	3.66429	0.341066	Excitatory neuron 1
1197	2.83949	0.846869	Excitatory neuron 1
1198	3.39499	0.466494	Excitatory neuron 1
1199	7.01378	6.48916	Excitatory neuron 1
1200	2.35106	0.848276	Excitatory neuron 1
1201	1.87597	0.605483	Excitatory neuron 1
1202	1.40774	1.32397	Excitatory neuron 1
1203	1.77227	1.63384	Excitatory neuron 1
1204	2.4809	1.0809	Excitatory neuron 1
1205	2.18768	1.12	Excitatory neuron 1
1206	1.80613	1.80545	Excitatory neuron 1
1207	1.93287	2.10008	Excitatory neuron 1
1208	1.73036	1.94758	Excitatory neuron 1
1209	0.237608	2.99634	Excitatory neuron 1
1210	0.182021	4.0449	Excitatory neuron 1
1211	-0.113392	4.16616	Excitatory neuron 1
1212	0.218618	4.61998	Excitatory neuron 1
1213	-0.178257	5.21877	Excitatory neuron 1
1214	-0.232636	4.2745	Excitatory neuron 1
1215	3.23813	0.641345	Excitatory neuron 1
1216	3.74034	0.350605	Excitatory neuron 1
1217	3.63349	0.357963	Excitatory neuron 1
1218	3.63004	0.344513	Excitatory neuron 1
1219	3.09793	-0.0557087	Excitatory neuron 1
1220	3.45599	0.110109	Excitatory neuron 1
1221	1.79763	-0.356497	Excitatory neuron 1
1222	2.76862	0.755969	Excitatory neuron 1
1223	3.02108	0.751723	Excitatory neuron 1
1224	3.04001	0.0526228	Excitatory neuron 1
1225	2.24785	0.348699	Excitatory neuron 1
1226	3.24137	0.855687	Excitatory neuron 1
1227	8.13773	3.55088	Excitatory neuron 1
1228	3.47284	0.28973	Excitatory neuron 1
1229	2.80904	0.555165	Excitatory neuron 1
1230	1.7117	0.489629	Excitatory neuron 1
1231	1.62666	0.346501	Excitatory neuron 1
1232	2.51651	1.03228	Excitatory neuron 1
1233	1.72742	1.92535	Excitatory neuron 1
1234	1.86817	2.20492	Excitatory neuron 1
1235	1.73223	2.3233	Excitatory neuron 1
1236	1.03831	2.77225	Excitatory neuron 1
1237	-0.664367	4.0224	Excitatory neuron 1
1238	0.522783	2.98454	Excitatory neuron 1
1239	0.524207	3.19493	Excitatory neuron 1
1240	0.369222	4.38186	Excitatory neuron 1
1241	0.453436	4.8411	Excitatory neuron 1
1242	0.0339677	5.0029	Excitatory neuron 1
1243	0.11146	4.27596	Excitatory neuron 1
1244	0.0452266	3.23625	Excitatory neuron 1
1245	1.73081	-0.154552	Excitatory neuron 1
1246	2.77072	0.874733	Excitatory neuron 1
1247	1.30174	0.762747	Excitatory neuron 1
1248	3.2714	0.386519	Excitatory neuron 1
1249	1.82871	1.30497	Excitatory neuron 1
1250	3.14335	0.133279	Excitatory neuron 1
1251	3.14759	0.439902	Excitatory neuron 1
1252	3.4046	0.473395	Excitatory neuron 1
1253	1.31595	2.7533	Excitatory neuron 1
1254	0.438258	4.66977	Excitatory neuron 1
1255	2.92202	-0.333741	Excitatory neuron 1
1256	2.8733	-0.296205	Excitatory neuron 1
1257	3.05646	0.102535	Excitatory neuron 1
1258	1.78131	0.80864	Excitatory neuron 1
1259	3.14403	0.585003	Excitatory neuron 1
1260	3.11896	1.39473	Excitatory neuron 1
1261	1.44438	1.12069	Excitatory neuron 1
1262	2.07221	2.68611	Excitatory neuron 1
1263	1.6464	3.74185	Excitatory neuron 1
1264	0.484516	4.51391	Excitatory neuron 1
1265	2.13961	-0.0677462	Excitatory neuron 1
1266	0.0866307	3.08946	Excitatory neuron 1
1267	1.94504	7.08121	Excitatory neuron 1
1268	1.69849	6.65359	Excitatory neuron 1
1269	2.21026	6.33749	Excitatory neuron 1
1270	1.78618	7.02541	Excitatory neuron 1
1271	0.317701	1.36185	Excitatory neuron 1
1272	1.85083	7.17052	Excitatory neuron 1
1273	1.63909	7.11693	Excitatory neuron 1
1274	0.873648	6.19437	Excitatory neuron 1
1275	0.100838	4.46974	Excitatory neuron 1
1276	1.00208	1.75632	Excitatory neuron 1
1277	0.576199	5.56751	Excitatory neuron 1
1278	0.582614	5.63191	Excitatory neuron 1
1279	1.7599	6.83918	Excitatory neuron 1
1280	0.223558	5.93298	Excitatory neuron 1
1281	-0.180401	5.42235	Excitatory neuron 1
1282	0.40691	5.54345	Excitatory neuron 1
1283	1.85652	7.13178	Excitatory neuron 1
1284	1.14283	5.67921	Excitatory neuron 1
1285	0.293125	6.18406	Excitatory neuron 1
1286	0.400381	5.86047	Excitatory neuron 1
1287	-0.310517	5.33673	Excitatory neuron 1
1288	0.270299	5.58437	Excitatory neuron 1
1289	0.849228	6.91857	Excitatory neuron 1
1290	0.049123	5.69915	Excitatory neuron 1
1291	0.954156	5.96749	Excitatory neuron 1
1292	1.70554	7.03711	Excitatory neuron 1
1293	0.112267	5.24961	Excitatory neuron 1
1294	1.1523	6.37663	Excitatory neuron 1
1295	1.81095	6.08148	Excitatory neuron 1
1296	-0.0463035	6.88484	Excitatory neuron 1
1297	0.320189	4.59164	Excitatory neuron 1
1298	0.624725	6.39065	Excitatory neuron 1
1299	1.0789	6.89979	Excitatory neuron 1
1300	0.732314	5.87379	Excitatory neuron 1
1301	1.63377	7.07663	Excitatory neuron 1
1302	1.27516	6.74171	Excitatory neuron 1
1303	0.897579	6.49248	Excitatory neuron 1
1304	-0.495688	3.94882	Excitatory neuron 1
1305	1.37971	6.82094	Excitatory neuron 1
1306	1.05783	5.82721	Excitatory neuron 1
1307	0.569062	6.07782	Excitatory neuron 1
1308	0.655661	6.76371	Excitatory neuron 1
1309	2.71233	-0.0800227	Excitatory neuron 1
1310	2.43368	-0.43978	Excitatory neuron 1
1311	2.03245	2.20215	Excitatory neuron 1
1312	3.1511	1.85976	Excitatory neuron 1
1313	0.888443	1.13077	Excitatory neuron 1
1314	3.02462	2.83562	Excitatory neuron 1
1315	0.642084	2.12728	Excitatory neuron 1
1316	0.480002	4.30731	Excitatory neuron 1
1317	0.595347	4.14327	Excitatory neuron 1
1318	1.56226	7.24632	Excitatory neuron 1
1319	1.35247	4.78559	Excitatory neuron 1
1320	0.4377	5.20325	Excitatory neuron 1
1321	0.461785	5.57416	Excitatory neuron 1
1322	0.697516	5.8275	Excitatory neuron 1
1323	1.31934	7.16729	Excitatory neuron 1
1324	1.29994	6.88753	Excitatory neuron 1
1325	1.63444	6.97588	Excitatory neuron 1
1326	0.632738	6.01159	Excitatory neuron 1
1327	0.874076	5.69427	Excitatory neuron 1
1328	-0.0142534	4.4961	Excitatory neuron 1
1329	0.635673	6.1952	Excitatory neuron 1
1330	-0.125954	5.29216	Excitatory neuron 1
1331	0.508674	5.6713	Excitatory neuron 1
1332	-0.327978	4.66495	Excitatory neuron 1
1333	0.374414	5.41411	Excitatory neuron 1
1334	0.552834	4.89093	Excitatory neuron 1
1335	0.673215	5.56267	Excitatory neuron 1
1336	-0.116175	4.69576	Excitatory neuron 1
1337	0.777311	6.40319	Excitatory neuron 1
1338	0.353723	4.96943	Excitatory neuron 1
1339	1.76333	7.1111	Excitatory neuron 1
1340	-0.0319382	5.37403	Excitatory neuron 1
1341	3.26254	0.0569609	Excitatory neuron 1
1342	3.44326	0.219923	Excitatory neuron 1
1343	3.31713	0.522704	Excitatory neuron 1
1344	3.05322	1.52183	Excitatory neuron 1
1345	2.7659	7.03269	Excitatory neuron 1
1346	2.74981	6.74582	Excitatory neuron 1
1347	1.83517	3.00634	Excitatory neuron 1
1348	0.697766	4.22276	Excitatory neuron 1
1349	2.27581	2.66066	Excitatory neuron 1
1350	1.16553	3.39814	Excitatory neuron 1
1351	2.04003	6.65902	Excitatory neuron 1
1352	1.62004	2.8047	Excitatory neuron 1
1353	1.25247	6.73246	Excitatory neuron 1
1354	0.585716	3.87786	Excitatory neuron 1
1355	0.0666172	3.52912	Excitatory neuron 1
1356	1.38427	5.44258	Excitatory neuron 1
1357	-0.0622363	6.81756	Excitatory neuron 1
1358	1.01346	5.66164	Excitatory neuron 1
1359	0.981816	3.82282	Excitatory neuron 1
1360	0.479688	6.42752	Excitatory neuron 1
1361	-0.230223	4.44103	Excitatory neuron 1
1362	-0.625714	5.9723	Excitatory neuron 1
1363	-0.157227	5.01434	Excitatory neuron 1
1364	0.435022	7.09529	Excitatory neuron 1
1365	-0.0962627	5.33993	Excitatory neuron 1
1366	0.467162	6.77448	Excitatory neuron 1
1367	1.10462	5.61316	Excitatory neuron 1
1368	-0.0350307	5.25643	Excitatory neuron 1
1369	0.564613	4.8783	Excitatory neuron 1
1370	0.586149	7.01288	Excitatory neuron 1
1371	1.35486	1.02936	Excitatory neuron 1
1372	3.18862	0.310807	Excitatory neuron 1
1373	2.67553	1.75255	Excitatory neuron 1
1374	2.71316	6.96212	Excitatory neuron 1
1375	1.99362	2.82733	Excitatory neuron 1
1376	2.23907	2.77404	Excitatory neuron 1
1377	2.33406	1.53704	Excitatory neuron 1
1378	2.30391	6.29465	Excitatory neuron 1
1379	2.39048	6.68218	Excitatory neuron 1
1380	0.481536	4.17269	Excitatory neuron 1
1381	2.17799	6.75233	Excitatory neuron 1
1382	1.47343	5.62004	Excitatory neuron 1
1383	1.87637	7.0581	Excitatory neuron 1
1384	1.18074	4.26114	Excitatory neuron 1
1385	1.611	3.27153	Excitatory neuron 1
1386	1.1095	4.62644	Excitatory neuron 1
1387	1.01821	4.91564	Excitatory neuron 1
1388	0.886483	3.69558	Excitatory neuron 1
1389	1.08968	4.45109	Excitatory neuron 1
1390	1.24988	6.70303	Excitatory neuron 1
1391	0.966117	3.86024	Excitatory neuron 1
1392	0.467807	5.79996	Excitatory neuron 1
1393	1.86887	6.39539	Excitatory neuron 1
1394	1.19604	6.63972	Excitatory neuron 1
1395	0.383591	6.50261	Excitatory neuron 1
1396	0.941883	5.62117	Excitatory neuron 1
1397	0.61391	6.60904	Excitatory neuron 1
1398	0.501311	6.01238	Excitatory neuron 1
1399	0.580014	4.50495	Excitatory neuron 1
1400	1.0069	5.96956	Excitatory neuron 1
1401	1.24056	4.58313	Excitatory neuron 1
1402	0.593892	6.57106	Excitatory neuron 1
1403	-0.180367	4.53539	Excitatory neuron 1
1404	0.6399	4.73727	Excitatory neuron 1
1405	0.502279	4.71631	Excitatory neuron 1
1406	0.277016	6.40174	Excitatory neuron 1
1407	0.587832	6.16299	Excitatory neuron 1
1408	0.712183	5.83156	Excitatory neuron 1
1409	0.880689	5.81434	Excitatory neuron 1
1410	-0.143698	4.37707	Excitatory neuron 1
1411	0.480467	5.6404	Excitatory neuron 1
1412	0.593031	6.05404	Excitatory neuron 1
1413	0.0698107	5.91249	Excitatory neuron 1
1414	0.82868	6.41579	Excitatory neuron 1
1415	1.02367	6.45404	Excitatory neuron 1
1416	-0.313981	5.1153	Excitatory neuron 1
1417	0.157251	6.13105	Excitatory neuron 1
1418	0.427155	6.10542	Excitatory neuron 1
1419	0.891254	5.19198	Excitatory neuron 1
1420	1.04647	5.25804	Excitatory neuron 1
1421	0.106376	5.29773	Excitatory neuron 1
1422	0.314094	5.52305	Excitatory neuron 1
1423	1.02343	5.62661	Excitatory neuron 1
1424	0.702451	4.45107	Excitatory neuron 1
1425	1.04591	5.96105	Excitatory neuron 1
1426	-0.161434	5.13728	Excitatory neuron 1
1427	-0.444874	4.85529	Excitatory neuron 1
1428	0.884133	5.34144	Excitatory neuron 1
1429	1.57915	5.47138	Excitatory neuron 1
1430	2.61894	1.02022	Excitatory neuron 1
1431	1.57272	0.652176	Excitatory neuron 1
1432	2.73285	1.00122	Excitatory neuron 1
1433	0.806292	4.99722	Excitatory neuron 1
1434	1.20588	1.96923	Excitatory neuron 1
1435	1.61427	2.73435	Excitatory neuron 1
1436	1.518	1.81382	Excitatory neuron 1
1437	0.226356	4.65342	Excitatory neuron 1
1438	0.30225	4.77316	Excitatory neuron 1
1439	0.733768	3.8118	Excitatory neuron 1
1440	-0.0314862	3.77278	Excitatory neuron 1
1441	0.66358	6.18576	Excitatory neuron 1
1442	-0.252868	4.51018	Excitatory neuron 1
1443	0.759675	4.09271	Excitatory neuron 1
1444	3.88691	0.471407	Excitatory neuron 1
1445	2.79834	0.706726	Excitatory neuron 1
1446	2.11506	1.13684	Excitatory neuron 1
1447	1.55707	1.96287	Excitatory neuron 1
1448	1.50695	2.79853	Excitatory neuron 1
1449	3.00496	0.840057	Excitatory neuron 1
1450	1.45592	2.45015	Excitatory neuron 1
1451	1.02772	2.97508	Excitatory neuron 1
1452	1.00964	6.13191	Excitatory neuron 1
1453	1.07261	2.91549	Excitatory neuron 1
1454	0.494779	3.55537	Excitatory neuron 1
1455	2.28845	1.51209	Excitatory neuron 1
1456	0.123772	3.62548	Excitatory neuron 1
1457	1.09118	3.26337	Excitatory neuron 1
1458	0.411017	5.02933	Excitatory neuron 1
1459	0.360974	3.75164	Excitatory neuron 1
1460	-0.306067	3.82624	Excitatory neuron 1
1461	1.34794	4.78339	Excitatory neuron 1
1462	1.25127	6.10847	Excitatory neuron 1
1463	2.05605	0.194815	Excitatory neuron 1
1464	3.2163	0.480985	Excitatory neuron 1
1465	2.89607	0.482617	Excitatory neuron 1
1466	2.57903	0.970162	Excitatory neuron 1
1467	3.28232	0.665484	Excitatory neuron 1
1468	8.64434	3.90375	Excitatory neuron 1
1469	2.45439	1.19775	Excitatory neuron 1
1470	3.15798	0.552323	Excitatory neuron 1
1471	2.22784	1.11933	Excitatory neuron 1
1472	2.59726	1.7215	Excitatory neuron 1
1473	2.67236	1.37808	Excitatory neuron 1
1474	2.07409	1.84133	Excitatory neuron 1
1475	2.06306	2.00556	Excitatory neuron 1
1476	0.847217	2.24601	Excitatory neuron 1
1477	1.43869	3.72594	Excitatory neuron 1
1478	0.482707	3.67843	Excitatory neuron 1
1479	0.659518	3.86648	Excitatory neuron 1
1480	0.992902	4.50312	Excitatory neuron 1
1481	0.386569	3.68758	Excitatory neuron 1
1482	-0.0458716	4.69323	Excitatory neuron 1
1483	2.48908	0.867701	Excitatory neuron 1
1484	2.4754	0.811672	Excitatory neuron 1
1485	2.48301	1.53402	Excitatory neuron 1
1486	1.60338	2.34652	Excitatory neuron 1
1487	1.37277	2.56422	Excitatory neuron 1
1488	1.96418	2.32924	Excitatory neuron 1
1489	2.0669	1.7869	Excitatory neuron 1
1490	0.397992	4.51385	Excitatory neuron 1
1491	0.950789	5.75524	Excitatory neuron 1
1492	0.318062	4.19002	Excitatory neuron 1
1493	2.48613	0.650515	Excitatory neuron 1
1494	0.654125	3.63278	Excitatory neuron 1
1495	1.62361	2.24374	Excitatory neuron 1
1496	3.11548	0.225239	Excitatory neuron 1
1497	3.36106	0.504625	Excitatory neuron 1
1498	3.08055	0.101681	Excitatory neuron 1
1499	1.61267	1.21082	Excitatory neuron 1
1500	1.31645	2.94788	Excitatory neuron 1
1501	1.78825	2.52099	Excitatory neuron 1
1502	2.29552	0.466269	Excitatory neuron 1
1503	2.61053	1.33234	Excitatory neuron 1
1504	2.90032	0.53935	Excitatory neuron 1
1505	2.1822	1.4454	Excitatory neuron 1
1506	3.27735	0.609985	Excitatory neuron 1
1507	2.38496	1.37145	Excitatory neuron 1
1508	1.72557	2.4595	Excitatory neuron 1
1509	0.608837	4.49913	Excitatory neuron 1
1510	2.50077	0.549139	Excitatory neuron 1
1511	3.34591	0.550339	Excitatory neuron 1
1512	1.326	1.85402	Excitatory neuron 1
1513	0.467633	4.55507	Excitatory neuron 1
1514	0.523009	5.01774	Excitatory neuron 1
1515	1.11924	6.78148	Excitatory neuron 1
1516	0.730926	4.01481	Excitatory neuron 1
1517	-0.299733	4.55511	Excitatory neuron 1
1518	2.4338	0.985974	Excitatory neuron 1
1519	3.02259	0.973791	Excitatory neuron 1
1520	2.10614	1.65042	Excitatory neuron 1
1521	1.02193	2.85772	Excitatory neuron 1
1522	1.81316	2.70781	Excitatory neuron 1
1523	0.524166	4.65219	Excitatory neuron 1
1524	2.15715	1.13788	Excitatory neuron 1
1525	1.05135	4.33679	Excitatory neuron 1
1526	0.951661	3.53036	Excitatory neuron 1
1527	-0.214673	4.92108	Excitatory neuron 1
1528	0.352858	5.81441	Excitatory neuron 1
1529	0.290832	5.27496	Excitatory neuron 1
1530	3.53991	0.688979	Excitatory neuron 1
1531	2.75057	0.886666	Excitatory neuron 1
1532	1.86741	1.25368	Excitatory neuron 1
1533	2.3453	1.55286	Excitatory neuron 1
1534	2.67103	1.37761	Excitatory neuron 1
1535	1.54289	2.1412	Excitatory neuron 1
1536	0.515539	2.17352	Excitatory neuron 1
1537	1.95232	2.76032	Excitatory neuron 1
1538	1.80977	1.80016	Excitatory neuron 1
1539	0.465283	3.28637	Excitatory neuron 1
1540	-0.347135	3.98517	Excitatory neuron 1
1541	0.746033	4.664	Excitatory neuron 1
1542	3.25106	0.0465683	Excitatory neuron 1
1543	3.33939	0.285482	Excitatory neuron 1
1544	3.1703	1.12364	Excitatory neuron 1
1545	2.92549	0.617624	Excitatory neuron 1
1546	3.99643	0.596358	Excitatory neuron 1
1547	4.20738	1.00146	Excitatory neuron 1
1548	3.19436	0.519542	Excitatory neuron 1
1549	2.24097	1.04118	Excitatory neuron 1
1550	2.38967	0.520356	Excitatory neuron 1
1551	2.00893	0.525004	Excitatory neuron 1
1552	2.33709	1.18556	Excitatory neuron 1
1553	2.39306	1.54983	Excitatory neuron 1
1554	2.30889	1.88636	Excitatory neuron 1
1555	2.31178	1.56105	Excitatory neuron 1
1556	0.851221	3.22248	Excitatory neuron 1
1557	-0.170676	2.85336	Excitatory neuron 1
1558	-0.338815	3.68957	Excitatory neuron 1
1559	0.215424	5.01477	Excitatory neuron 1
1560	2.67119	2.45413	Excitatory neuron 1
1561	3.39377	0.578506	Excitatory neuron 1
1562	1.49423	2.50822	Excitatory neuron 1
1563	1.6426	2.86369	Excitatory neuron 1
1564	3.88326	0.75687	Excitatory neuron 1
1565	2.30869	0.470945	Excitatory neuron 1
1566	1.95981	1.2549	Excitatory neuron 1
1567	2.41256	1.63686	Excitatory neuron 1
1568	1.30124	2.99436	Excitatory neuron 1
1569	0.152919	3.44305	Excitatory neuron 1
1570	1.90101	4.64671	Excitatory neuron 1
1571	1.49149	1.87588	Excitatory neuron 1
1572	1.21391	1.90756	Excitatory neuron 1
1573	0.924695	3.34702	Excitatory neuron 1
1574	0.583226	4.03708	Excitatory neuron 1
1575	0.589774	2.54836	Excitatory neuron 1
1576	-0.389305	4.78329	Excitatory neuron 1
1577	0.578345	4.07942	Excitatory neuron 1
1578	1.01776	0.755469	Excitatory neuron 1
1579	1.22571	0.786456	Excitatory neuron 1
1580	1.16058	0.209596	Excitatory neuron 1
1581	1.99869	1.46249	Excitatory neuron 1
1582	1.43669	0.342696	Excitatory neuron 1
1583	-0.326143	1.51096	Excitatory neuron 1
1584	0.929479	4.38607	Excitatory neuron 1
1585	0.358636	4.23112	Excitatory neuron 1
1586	1.77217	3.96159	Excitatory neuron 1
1587	2.04735	0.865891	Excitatory neuron 1
1588	2.84404	0.351573	Excitatory neuron 1
1589	-0.655563	3.68396	Excitatory neuron 1
1590	-0.936802	3.95376	Excitatory neuron 1
1591	0.0105207	3.68269	Excitatory neuron 1
1592	2.01546	0.332165	Excitatory neuron 1
1593	1.09497	0.0550594	Excitatory neuron 1
1594	0.220544	1.21643	Excitatory neuron 1
1595	1.85458	1.8768	Excitatory neuron 1
1596	0.859506	2.17282	Excitatory neuron 1
1597	-0.779843	5.74597	Excitatory neuron 1
1598	-0.0470094	3.4579	Excitatory neuron 1
1599	-0.881133	3.6418	Excitatory neuron 1
1600	-0.387398	4.88663	Excitatory neuron 1
1601	-0.221297	5.64037	Excitatory neuron 1
1602	1.61676	0.435593	Excitatory neuron 1
1603	1.25181	0.861727	Excitatory neuron 1
1604	1.82054	0.759734	Excitatory neuron 1
1605	0.497794	0.77935	Excitatory neuron 1
1606	0.387882	2.94455	Excitatory neuron 1
1607	0.348208	2.77021	Excitatory neuron 1
1608	0.419605	4.05087	Excitatory neuron 1
1609	0.796425	3.92194	Excitatory neuron 1
1610	0.690201	4.1212	Excitatory neuron 1
1611	1.09411	4.43766	Excitatory neuron 1
1612	1.6623	0.21511	Excitatory neuron 1
1613	1.98371	0.333281	Excitatory neuron 1
1614	1.84911	2.12061	Excitatory neuron 1
1615	2.00912	1.63957	Excitatory neuron 1
1616	0.530509	2.01613	Excitatory neuron 1
1617	1.07352	0.771578	Excitatory neuron 1
1618	2.88704	1.11037	Excitatory neuron 1
1619	1.84216	0.536976	Excitatory neuron 1
1620	1.38758	1.90537	Excitatory neuron 1
1621	1.53175	2.5124	Excitatory neuron 1
1622	2.47339	1.25878	Excitatory neuron 1
1623	0.434791	1.73095	Excitatory neuron 1
1624	0.357554	3.38586	Excitatory neuron 1
1625	0.599966	3.29119	Excitatory neuron 1
1626	-0.245741	3.9482	Excitatory neuron 1
1627	1.48698	3.73091	Excitatory neuron 1
1628	2.87299	0.0517805	Excitatory neuron 1
1629	2.52839	-0.159103	Excitatory neuron 1
1630	9.5717	3.89153	Excitatory neuron 1
1631	1.67489	0.234463	Excitatory neuron 1
1632	2.75784	0.654387	Excitatory neuron 1
1633	2.94811	0.273524	Excitatory neuron 1
1634	7.09312	12.853	Excitatory neuron 1
1635	2.02365	1.1125	Excitatory neuron 1
1636	0.532484	1.63221	Excitatory neuron 1
1637	1.69202	1.81452	Excitatory neuron 1
1638	2.70872	1.22109	Excitatory neuron 1
1639	0.464485	1.26682	Excitatory neuron 1
1640	1.86627	2.12731	Excitatory neuron 1
1641	1.29752	2.01877	Excitatory neuron 1
1642	0.667211	1.19305	Excitatory neuron 1
1643	0.488954	1.88162	Excitatory neuron 1
1644	0.377049	1.37248	Excitatory neuron 1
1645	1.36829	2.50073	Excitatory neuron 1
1646	0.075474	5.7055	Excitatory neuron 1
1647	1.0845	4.78952	Excitatory neuron 1
1648	0.176533	3.60503	Excitatory neuron 1
1649	0.43363	4.29901	Excitatory neuron 1
1650	0.332674	5.18719	Excitatory neuron 1
1651	3.56854	0.550273	Excitatory neuron 1
1652	2.97577	1.07939	Excitatory neuron 1
1653	2.87625	0.761009	Excitatory neuron 1
1654	2.32785	1.25725	Excitatory neuron 1
1655	1.20016	2.0423	Excitatory neuron 1
1656	0.797944	1.95512	Excitatory neuron 1
1657	0.64866	1.89373	Excitatory neuron 1
1658	1.24353	2.82306	Excitatory neuron 1
1659	0.955013	2.51519	Excitatory neuron 1
1660	0.82713	3.86699	Excitatory neuron 1
1661	-0.422015	5.43922	Excitatory neuron 1
1662	3.19995	0.449019	Excitatory neuron 1
1663	0.51127	1.63387	Excitatory neuron 1
1664	0.786329	4.0865	Excitatory neuron 1
1665	3.61534	0.574618	Excitatory neuron 1
1666	3.60527	1.53869	Excitatory neuron 1
1667	3.60923	0.773429	Excitatory neuron 1
1668	7.55417	12.2571	Excitatory neuron 1
1669	-0.231861	7.27328	Excitatory neuron 1
1670	3.45879	1.14612	Excitatory neuron 1
1671	0.463519	4.93463	Excitatory neuron 1
1672	-1.13376	5.54647	Excitatory neuron 1
1673	3.55153	0.87734	Excitatory neuron 1
1674	0.478419	4.25064	Excitatory neuron 1
1675	0.759229	4.98811	Excitatory neuron 1
1676	0.878082	6.59468	Excitatory neuron 1
1677	0.915733	1.1088	Excitatory neuron 1
1678	1.09146	6.62194	Excitatory neuron 1
1679	3.15893	4.73588	Excitatory neuron 1
1680	0.00757422	4.31824	Excitatory neuron 1
1681	0.00266879	5.21722	Excitatory neuron 1
1682	0.0978071	6.15489	Excitatory neuron 1
1683	1.39503	5.2607	Excitatory neuron 1
1684	0.146502	5.02194	Excitatory neuron 1
1685	1.16108	5.3335	Excitatory neuron 1
1686	2.02379	2.23517	Excitatory neuron 1
1687	0.82696	3.249	Excitatory neuron 1
1688	1.55801	2.93812	Excitatory neuron 1
1689	-0.466377	5.53367	Excitatory neuron 1
1690	0.394402	4.13056	Excitatory neuron 1
1691	0.537546	6.95108	Excitatory neuron 1
1692	-0.0550893	3.61215	Excitatory neuron 1
1693	0.218712	4.68574	Excitatory neuron 1
1694	0.706609	6.28859	Excitatory neuron 1
1695	-0.004303	6.27455	Excitatory neuron 1
1696	-0.266757	4.98452	Excitatory neuron 1
1697	2.40593	2.66844	Excitatory neuron 1
1698	2.11081	1.98098	Excitatory neuron 1
1699	0.774032	5.0564	Excitatory neuron 1
1700	-0.320501	5.03418	Excitatory neuron 1
1701	1.89198	1.74706	Excitatory neuron 1
1702	-0.137172	0.968206	Excitatory neuron 1
1703	2.17912	2.6409	Excitatory neuron 1
1704	1.87535	2.53751	Excitatory neuron 1
1705	1.37388	3.12949	Excitatory neuron 1
1706	2.58289	1.78289	Excitatory neuron 1
1707	2.10274	2.44915	Excitatory neuron 1
1708	1.30108	2.38195	Excitatory neuron 1
1709	0.751376	6.1671	Excitatory neuron 1
1710	0.4837	4.38448	Excitatory neuron 1
1711	0.473546	3.99071	Excitatory neuron 1
1712	1.69397	2.26177	Excitatory neuron 1
1713	2.62578	2.12017	Excitatory neuron 1
1714	0.864334	5.39746	Excitatory neuron 1
1715	1.8287	4.82774	Excitatory neuron 1
1716	1.25622	5.02722	Excitatory neuron 1
1717	0.0130059	4.46158	Excitatory neuron 1
1718	2.34279	5.02863	Excitatory neuron 1
1719	1.2102	5.82478	Excitatory neuron 1
1720	1.53276	6.04664	Excitatory neuron 1
1721	0.918407	5.37653	Excitatory neuron 1
1722	0.989506	5.22764	Excitatory neuron 1
1723	-0.311399	3.76375	Excitatory neuron 1
1724	1.74107	5.1686	Excitatory neuron 1
1725	2.22661	0.848203	Excitatory neuron 1
1726	0.916721	4.92125	Excitatory neuron 1
1727	0.824388	6.92863	Excitatory neuron 1
1728	0.68306	6.28718	Excitatory neuron 1
1729	0.337643	4.44559	Excitatory neuron 1
1730	0.821785	2.37844	Excitatory neuron 1
1731	0.185139	5.87372	Excitatory neuron 1
1732	1.08595	7.31218	Excitatory neuron 1
1733	0.140897	6.13053	Excitatory neuron 1
1734	0.341491	5.99801	Excitatory neuron 1
1735	-0.254309	4.65932	Excitatory neuron 1
1736	2.78792	1.76675	Excitatory neuron 1
1737	-0.0745294	4.5487	Excitatory neuron 1
1738	-0.166892	5.63742	Excitatory neuron 1
1739	0.526859	6.12214	Excitatory neuron 1
1740	0.669549	6.7823	Excitatory neuron 1
1741	-3.13826	7.30594	Excitatory neuron 1
1742	-1.68655	6.53876	Excitatory neuron 1
1743	0.341054	4.45542	Excitatory neuron 1
1744	7.14041	12.3503	Excitatory neuron 1
1745	2.37658	0.941857	Excitatory neuron 1
1746	-0.650134	6.11954	Excitatory neuron 1
1747	0.489566	6.02002	Excitatory neuron 1
1748	1.11416	6.418	Excitatory neuron 1
1749	1.13633	4.49861	Excitatory neuron 1
1750	0.996555	7.28243	Excitatory neuron 1
1751	-0.143238	5.83109	Excitatory neuron 1
1752	0.898622	6.04557	Excitatory neuron 1
1753	-0.0481562	5.77038	Excitatory neuron 1
1754	7.88027	6.04121	Excitatory neuron 1
1755	0.0613047	4.85236	Excitatory neuron 1
1756	-0.210125	4.47212	Excitatory neuron 1
1757	0.368305	6.05125	Excitatory neuron 1
1758	-0.630345	4.21554	Excitatory neuron 1
1759	2.22443	-0.473566	Excitatory neuron 1
1760	0.945356	1.99735	Excitatory neuron 1
1761	1.52351	0.890419	Excitatory neuron 1
1762	2.81805	1.77759	Excitatory neuron 1
1763	0.632331	3.01664	Excitatory neuron 1
1764	2.25067	2.01095	Excitatory neuron 1
1765	-0.780395	2.40804	Excitatory neuron 1
1766	-0.8045	3.05025	Excitatory neuron 1
1767	1.11048	1.64323	Excitatory neuron 1
1768	0.139981	5.45042	Excitatory neuron 1
1769	0.186917	3.73091	Excitatory neuron 1
1770	-0.435372	3.29134	Excitatory neuron 1
1771	0.482931	3.61435	Excitatory neuron 1
1772	-1.39838	2.56803	Excitatory neuron 1
1773	-1.25785	3.66844	Excitatory neuron 1
1774	3.25334	0.695035	Excitatory neuron 1
1775	2.4608	0.146941	Excitatory neuron 1
1776	1.97605	0.887235	Excitatory neuron 1
1777	1.07105	1.47381	Excitatory neuron 1
1778	-0.354435	2.33429	Excitatory neuron 1
1779	-0.267975	5.68046	Excitatory neuron 1
1780	0.402126	4.68626	Excitatory neuron 1
1781	-0.0624717	1.13704	Excitatory neuron 1
1782	2.23198	-0.0610716	Excitatory neuron 1
1783	1.79832	1.289	Excitatory neuron 1
1784	0.994371	1.61246	Excitatory neuron 1
1785	0.634075	3.47974	Excitatory neuron 1
1786	-0.889242	2.37845	Excitatory neuron 1
1787	0.618797	4.57614	Excitatory neuron 1
1788	1.41146	4.01428	Excitatory neuron 1
1789	2.38558	5.9438	Excitatory neuron 1
1790	0.828957	6.19364	Excitatory neuron 1
1791	0.272337	5.60247	Excitatory neuron 1
1792	1.77491	6.9346	Excitatory neuron 1
1793	0.508647	5.49043	Excitatory neuron 1
1794	1.28895	6.63109	Excitatory neuron 1
1795	0.179002	6.25668	Excitatory neuron 1
1796	0.748048	7.1712	Excitatory neuron 1
1797	0.78489	6.52247	Excitatory neuron 1
1798	1.26018	6.81933	Excitatory neuron 1
1799	-0.813919	1.66007	Excitatory neuron 1
1800	0.186428	0.592791	Excitatory neuron 1
1801	-1.06944	2.64789	Excitatory neuron 1
1802	0.65439	5.82964	Excitatory neuron 1
1803	0.384064	3.51921	Excitatory neuron 1
1804	0.809086	6.77011	Excitatory neuron 1
1805	0.666584	6.28371	Excitatory neuron 1
1806	0.794848	6.50469	Excitatory neuron 1
1807	0.0493816	6.00294	Excitatory neuron 1
1808	0.610956	6.14346	Excitatory neuron 1
1809	0.558716	6.52532	Excitatory neuron 1
1810	0.608889	6.35433	Excitatory neuron 1
1811	2.15441	0.508052	Excitatory neuron 1
1812	1.71124	5.42385	Excitatory neuron 1
1813	0.0226831	6.72052	Excitatory neuron 1
1814	-0.159343	3.28661	Excitatory neuron 1
1815	0.992014	5.9658	Excitatory neuron 1
1816	1.30223	5.84918	Excitatory neuron 1
1817	0.767068	5.60798	Excitatory neuron 1
1818	1.5441	5.91515	Excitatory neuron 1
1819	0.92807	3.32088	Excitatory neuron 1
1820	1.44431	5.75004	Excitatory neuron 1
1821	-0.192229	5.7379	Excitatory neuron 1
1822	-1.12145	4.08691	Excitatory neuron 1
1823	-1.37175	3.66085	Excitatory neuron 1
1824	-0.211676	5.30367	Excitatory neuron 1
1825	0.190612	5.08677	Excitatory neuron 1
1826	0.315695	5.91535	Excitatory neuron 1
1827	0.607592	5.90432	Excitatory neuron 1
1828	0.881368	3.53379	Excitatory neuron 1
1829	-0.13187	5.69934	Excitatory neuron 1
1830	0.345724	5.36224	Excitatory neuron 1
1831	1.17247	0.438942	Excitatory neuron 1
1832	7.54563	7.2708	Excitatory neuron 1
1833	-0.926885	1.64179	Excitatory neuron 1
1834	0.0659273	0.978694	Excitatory neuron 1
1835	0.0500592	2.58924	Excitatory neuron 1
1836	2.09834	6.72444	Excitatory neuron 1
1837	-0.68367	2.4438	Excitatory neuron 1
1838	1.16764	3.40913	Excitatory neuron 1
1839	0.693264	3.308	Excitatory neuron 1
1840	1.95992	7.2994	Excitatory neuron 1
1841	0.481379	6.70058	Excitatory neuron 1
1842	0.509894	5.73374	Excitatory neuron 1
1843	0.0392354	4.88709	Excitatory neuron 1
1844	0.517819	5.42719	Excitatory neuron 1
1845	0.555124	5.08203	Excitatory neuron 1
1846	0.680937	6.05216	Excitatory neuron 1
1847	1.2636	4.28698	Excitatory neuron 1
1848	0.62628	5.29004	Excitatory neuron 1
1849	-0.269162	5.95529	Excitatory neuron 1
1850	1.45556	5.73456	Excitatory neuron 1
1851	0.127771	5.81529	Excitatory neuron 1
1852	0.21296	3.9215	Excitatory neuron 1
1853	-0.102292	4.69053	Excitatory neuron 1
1854	0.732936	6.18427	Excitatory neuron 1
1855	0.799807	6.41397	Excitatory neuron 1
1856	1.15276	6.09223	Excitatory neuron 1
1857	2.18583	2.87947	Excitatory neuron 1
1858	0.420011	2.44442	Excitatory neuron 1
1859	1.58934	3.12887	Excitatory neuron 1
1860	-0.351284	3.76815	Excitatory neuron 1
1861	-0.628403	4.06008	Excitatory neuron 1
1862	-0.195469	3.95832	Excitatory neuron 1
1863	0.278779	4.59602	Excitatory neuron 1
1864	-0.331175	5.60715	Excitatory neuron 1
1865	0.515501	3.93434	Excitatory neuron 1
1866	1.15553	5.33598	Excitatory neuron 1
1867	0.826846	2.19546	Excitatory neuron 1
1868	-0.529225	2.71203	Excitatory neuron 1
1869	0.223161	3.83832	Excitatory neuron 1
1870	-0.545081	3.69147	Excitatory neuron 1
1871	0.354927	4.00763	Excitatory neuron 1
1872	1.47241	7.20682	Excitatory neuron 2
1873	2.51647	1.39186	Excitatory neuron 2
1874	1.07652	5.25136	Excitatory neuron 2
1875	0.189853	2.80118	Excitatory neuron 2
1876	1.09771	6.53245	Excitatory neuron 2
1877	0.0369907	6.18936	Excitatory neuron 2
1878	0.956706	6.07289	Excitatory neuron 2
1879	0.611173	6.69198	Excitatory neuron 2
1880	0.547691	5.37894	Excitatory neuron 2
1881	3.20755	1.16413	Excitatory neuron 2
1882	3.59298	1.11309	Excitatory neuron 2
1883	0.22013	5.34478	Excitatory neuron 2
1884	-0.196009	4.71198	Excitatory neuron 2
1885	3.55104	0.658156	Excitatory neuron 2
1886	3.57346	0.458373	Excitatory neuron 2
1887	4.18293	0.538133	Excitatory neuron 2
1888	2.83243	1.57845	Excitatory neuron 2
1889	1.59474	3.7419	Excitatory neuron 2
1890	2.16274	5.34417	Excitatory neuron 2
1891	0.394877	5.61954	Excitatory neuron 2
1892	0.193697	5.71283	Excitatory neuron 2
1893	3.12284	1.2266	Excitatory neuron 2
1894	3.38355	1.04052	Excitatory neuron 2
1895	3.05902	1.14397	Excitatory neuron 2
1896	0.333284	4.84561	Excitatory neuron 2
1897	4.02285	0.35204	Excitatory neuron 2
1898	3.80397	0.384494	Excitatory neuron 2
1899	0.773945	4.36025	Excitatory neuron 2
1900	4.26434	0.708712	Excitatory neuron 2
1901	3.09264	1.41414	Excitatory neuron 2
1902	3.53443	0.784436	Excitatory neuron 2
1903	3.14409	0.97893	Excitatory neuron 2
1904	1.69522	5.58774	Excitatory neuron 2
1905	1.51768	4.15543	Excitatory neuron 2
1906	1.54655	3.49369	Excitatory neuron 2
1907	2.02694	6.86122	Excitatory neuron 2
1908	1.31077	6.15441	Excitatory neuron 2
1909	0.715256	5.56627	Excitatory neuron 2
1910	1.51772	6.3025	Excitatory neuron 2
1911	0.844155	3.89632	Excitatory neuron 2
1912	1.4004	6.4977	Excitatory neuron 2
1913	1.56626	6.2179	Excitatory neuron 2
1914	1.16107	6.54389	Excitatory neuron 2
1915	1.41612	5.88897	Excitatory neuron 2
1916	1.74471	6.9048	Excitatory neuron 2
1917	0.899745	6.09647	Excitatory neuron 2
1918	0.201573	4.94381	Excitatory neuron 2
1919	1.31066	5.47163	Excitatory neuron 2
1920	0.372937	6.12972	Excitatory neuron 2
1921	0.821346	6.97569	Excitatory neuron 2
1922	1.2986	6.25903	Excitatory neuron 2
1923	2.89834	0.797413	Excitatory neuron 2
1924	2.09536	5.4581	Excitatory neuron 2
1925	2.4797	7.25305	Excitatory neuron 2
1926	1.10566	4.28086	Excitatory neuron 2
1927	3.17816	3.00498	Excitatory neuron 2
1928	1.02429	4.93431	Excitatory neuron 2
1929	0.617454	5.25022	Excitatory neuron 2
1930	3.12015	6.98694	Excitatory neuron 2
1931	3.98293	0.56516	Excitatory neuron 2
1932	2.96624	6.69153	Excitatory neuron 2
1933	2.81991	6.78577	Excitatory neuron 2
1934	2.3803	5.81235	Excitatory neuron 2
1935	2.51052	6.77324	Excitatory neuron 2
1936	2.30075	4.36047	Excitatory neuron 2
1937	0.661675	6.3802	Excitatory neuron 2
1938	1.1881	5.57486	Excitatory neuron 2
1939	0.222144	5.0727	Excitatory neuron 2
1940	3.44732	0.269029	Excitatory neuron 2
1941	3.70212	0.580432	Excitatory neuron 2
1942	2.46945	1.53963	Excitatory neuron 2
1943	2.81471	7.23249	Excitatory neuron 2
1944	3.84033	1.61773	Excitatory neuron 2
1945	2.86614	6.64524	Excitatory neuron 2
1946	2.54973	7.08584	Excitatory neuron 2
1947	2.60112	6.86496	Excitatory neuron 2
1948	2.7074	6.59401	Excitatory neuron 2
1949	2.02601	3.80896	Excitatory neuron 2
1950	1.89936	6.38937	Excitatory neuron 2
1951	2.22409	6.32463	Excitatory neuron 2
1952	2.12488	5.24842	Excitatory neuron 2
1953	1.12844	4.30508	Excitatory neuron 2
1954	0.460593	5.79294	Excitatory neuron 2
1955	1.10943	5.34207	Excitatory neuron 2
1956	1.28628	4.71542	Excitatory neuron 2
1957	1.48893	5.9804	Excitatory neuron 2
1958	1.11024	6.35469	Excitatory neuron 2
1959	0.492768	6.04001	Excitatory neuron 2
1960	3.51722	1.18864	Excitatory neuron 2
1961	3.07437	2.08723	Excitatory neuron 2
1962	1.41022	4.74189	Excitatory neuron 2
1963	2.56753	1.7377	Excitatory neuron 2
1964	4.05547	0.962455	Excitatory neuron 2
1965	1.31466	4.87399	Excitatory neuron 2
1966	3.65082	0.360687	Excitatory neuron 2
1967	1.96269	2.00081	Excitatory neuron 2
1968	1.65703	1.79681	Excitatory neuron 2
1969	3.8202	0.597527	Excitatory neuron 2
1970	1.80141	2.70014	Excitatory neuron 2
1971	3.78116	0.594974	Excitatory neuron 2
1972	2.42	1.51229	Excitatory neuron 2
1973	0.966139	6.23041	Excitatory neuron 2
1974	1.04952	6.50927	Excitatory neuron 2
1975	3.51698	0.740836	Excitatory neuron 2
1976	2.21936	2.57026	Excitatory neuron 2
1977	-0.240923	4.6912	Excitatory neuron 2
1978	3.81157	0.786474	Excitatory neuron 2
1979	2.8893	1.01424	Excitatory neuron 2
1980	3.57127	0.781294	Excitatory neuron 2
1981	2.77328	1.23269	Excitatory neuron 2
1982	2.68875	1.35823	Excitatory neuron 2
1983	3.65129	0.787104	Excitatory neuron 2
1984	3.65798	0.752224	Excitatory neuron 2
1985	4.29742	1.89419	Excitatory neuron 2
1986	1.632	3.25475	Excitatory neuron 2
1987	3.42653	1.17266	Excitatory neuron 2
1988	3.53852	1.55578	Excitatory neuron 2
1989	0.524774	5.58537	Excitatory neuron 2
1990	3.7738	0.720194	Excitatory neuron 2
1991	2.30675	3.14805	Excitatory neuron 2
1992	2.52786	0.907342	Excitatory neuron 2
1993	4.21804	0.657966	Excitatory neuron 2
1994	3.03317	8.00229	Excitatory neuron 2
1995	3.71116	0.734667	Excitatory neuron 2
1996	4.31628	1.06821	Excitatory neuron 2
1997	4.13303	0.759252	Excitatory neuron 2
1998	4.52402	0.905352	Excitatory neuron 2
[truncated: 26,912 more rows]

## Sheet: c
celltype	Gene	Mean_Expression	Fraction_of_Cells
Astrocyte	CPEB3	0.497119	0.185845
Endothelial	CPEB3	0.265283	0.103896
Excitatory neuron 1	CPEB3	0.521572	0.256886
Excitatory neuron 2	CPEB3	0.532267	0.25
Excitatory neuron 3	CPEB3	0.507852	0.25964
Excitatory neuron 4	CPEB3	0.5484	0.269841
Excitatory neuron 5	CPEB3	0.527513	0.263687
Excitatory neuron 6	CPEB3	0.493723	0.229769
Excitatory neuron 8	CPEB3	0.496166	0.255639
Inhibitory neuron 1	CPEB3	0.538181	0.244444
Inhibitory neuron 2	CPEB3	0.642822	0.301205
Inhibitory neuron 3	CPEB3	0.61816	0.285088
Inhibitory neuron 4	CPEB3	0.601535	0.280773
Inhibitory neuron 6	CPEB3	0.650664	0.301149
Inhibitory neuron 7	CPEB3	0.609864	0.282474
Inhibitory neuron 8	CPEB3	0.546907	0.24476
Microglia	CPEB3	0.332895	0.120275
OPC	CPEB3	0.316021	0.118849
Oligodendrocyte	CPEB3	0.23438	0.0828941
Pericyte	CPEB3	0.24342	0.0909091
Astrocyte	NOVA1	0.384	0.142566
Endothelial	NOVA1	0.471993	0.175325
Excitatory neuron 1	NOVA1	0.790828	0.375321
Excitatory neuron 2	NOVA1	0.669981	0.309211
Excitatory neuron 3	NOVA1	0.606378	0.3012
Excitatory neuron 4	NOVA1	0.922635	0.425926
Excitatory neuron 5	NOVA1	0.703599	0.336514
Excitatory neuron 6	NOVA1	0.483344	0.224711
Excitatory neuron 8	NOVA1	0.467677	0.223058
Inhibitory neuron 1	NOVA1	0.471984	0.215638
Inhibitory neuron 2	NOVA1	0.42652	0.228916
Inhibitory neuron 3	NOVA1	0.443904	0.210526
Inhibitory neuron 4	NOVA1	0.433517	0.21058
Inhibitory neuron 6	NOVA1	0.379834	0.187931
Inhibitory neuron 7	NOVA1	0.474603	0.22268
Inhibitory neuron 8	NOVA1	0.465996	0.210953
Microglia	NOVA1	0.330822	0.123711
OPC	NOVA1	1.36006	0.46611
Oligodendrocyte	NOVA1	0.404928	0.14207
Pericyte	NOVA1	0.239724	0.0909091

## Sheet: d
gene_name	Ranked_Metric	RES_Oligodendrocyte	Hits_Oligodendrocyte	RES_Inhibitory neuron L2-4	Hits_Inhibitory neuron L2-4	RES_Inhibitory neuron L1-3	Hits_Inhibitory neuron L1-3	RES_Inhibitory neuron L1-4	Hits_Inhibitory neuron L1-4	RES_Excitatory neuron L3-5	Hits_Excitatory neuron L3-5	RES_Excitatory neuron L2-3	Hits_Excitatory neuron L2-3	RES_Inhibitory neuron L3-6	Hits_Inhibitory neuron L3-6	RES_Inhibitory neuron L1-2	Hits_Inhibitory neuron L1-2	RES_Excitatory neuron L5-6	Hits_Excitatory neuron L5-6	RES_Excitatory neuron L4-5	Hits_Excitatory neuron L4-5	RES_Excitatory neuron L4-6	Hits_Excitatory neuron L4-6	RES_Endothelial	Hits_Endothelial	RES_OPC	Hits_OPC	RES_Microglia	Hits_Microglia	RES_Astrocyte	Hits_Astrocyte
IL10RA	0.9	-4.74068e-05	0	-4.74248e-05	0	-4.74271e-05	0	-4.74316e-05	0	-4.74046e-05	0	-4.74024e-05	0	-4.74226e-05	0	-4.74271e-05	0	-4.74158e-05	0	-4.74024e-05	0	-4.74091e-05	0	-4.74293e-05	0	-4.74248e-05	0	-4.74113e-05	0	-4.74068e-05	0
NEK10	0.9	-9.48137e-05	0	0.0206682	1	0.0212475	1	0.0214556	1	-9.48092e-05	0	0.0217348	1	0.0214463	1	0.0219379	1	0.0241817	1	0.024604	1	0.0239061	1	-9.48587e-05	0	-9.48497e-05	0	-9.48227e-05	0	-9.48137e-05	0
RP11-664I21.6	0.890909	-0.000142221	0	0.0206208	0	0.0212	0	0.0214082	0	-0.000142214	0	0.0216874	0	0.0213989	0	0.0218905	0	0.0241342	0	0.0245566	0	0.0238587	0	-0.000142288	0	-0.000142274	0	-0.000142234	0	-0.000142221	0
AC004562.1	0.881818	-0.000189627	0	0.0205734	0	0.0211526	0	0.0213607	0	-0.000189618	0	0.02164	0	0.0213514	0	0.0218431	0	0.0240868	0	0.0245092	0	0.0238113	0	-0.000189717	0	-0.000189699	0	-0.000189645	0	-0.000189627	0
HELLS	0.872727	-0.000237034	0	0.0205259	0	0.0211052	0	0.0213133	0	-0.000237023	0	0.0215926	0	0.021304	0	0.0217956	0	0.0240394	0	0.0244618	0	0.0237639	0	-0.000237147	0	-0.000237124	0	-0.000237057	0	-0.000237034	0
TAGAP	0.872727	-0.000284441	0	0.0204785	0	0.0210578	0	0.0212659	0	-0.000284428	0	0.0215452	0	0.0212566	0	0.0217482	0	0.023992	0	0.0244144	0	0.0237165	0	-0.000284576	0	-0.000284549	0	-0.000284468	0	-0.000284441	0
RP11-273G15.2	0.872727	-0.000331848	0	0.0204311	0	0.0210103	0	0.0212185	0	-0.000331832	0	0.0214978	0	0.0212092	0	0.0217008	0	0.0239446	0	0.024367	0	0.0236691	0	-0.000332005	0	-0.000331974	0	-0.000331879	0	-0.000331848	0
GAB3	0.863636	-0.000379255	0	0.0203837	0	0.0209629	0	0.021171	0	-0.000379237	0	0.0214504	0	0.0211617	0	0.0216534	0	0.0238972	0	0.0243196	0	0.0236217	0	-0.000379435	0	-0.000379399	0	-0.000379291	0	-0.000379255	0
GPR133	0.845455	-0.000426662	0	0.0203362	0	0.0209155	0	0.0211236	0	-0.000426641	0	0.021403	0	0.0211143	0	0.0216059	0	0.0238497	0	0.0242722	0	0.0235743	0	-0.000426864	0	-0.000426823	0	-0.000426702	0	-0.000426662	0
PDE7B	0.836364	-0.000474068	0	0.0202888	0	0.0208681	0	0.0210762	0	-0.000474046	0	0.0213556	0	0.0210669	0	0.0215585	0	0.0238023	0	0.0242248	0	0.0235269	0	-0.000474293	0	-0.000474248	0	-0.000474113	0	0.0220124	1
AP000708.1	0.818182	-0.000521475	0	0.0202414	0	0.0208206	0	0.0210287	0	-0.000521451	0	0.0213082	0	0.0210195	0	0.0215111	0	0.0237549	0	0.0241774	0	0.0234795	0	-0.000521723	0	-0.000521673	0	-0.000521525	0	0.021965	0
CYP1B1-AS1	0.809091	-0.000568882	0	0.020194	0	0.0207732	0	0.0209813	0	-0.000568855	0	0.0408901	1	0.0209721	0	0.0214636	0	0.0237075	0	0.02413	0	0.023432	0	-0.000569152	0	-0.000569098	0	-0.000568936	0	0.0219175	0
AC064871.3	0.809091	-0.000616289	0	0.0201465	0	0.0207258	0	0.0209339	0	-0.00061626	0	0.0408427	0	0.0209246	0	0.0214162	0	0.0236601	0	0.0240826	0	0.0233846	0	-0.000616581	0	-0.000616523	0	-0.000616347	0	0.0218701	0
RP11-527D7.1	0.8	-0.000663696	0	0.0200991	0	0.0206784	0	0.0208864	0	-0.000663664	0	0.0407953	0	0.0208772	0	0.0213688	0	0.0236127	0	0.0240352	0	0.0233372	0	-0.000664011	0	-0.000663948	0	-0.000663759	0	0.0218227	0
ALOX5	0.790909	-0.000711103	0	0.0200517	0	0.0206309	0	0.020839	0	-0.000711069	0	0.0407479	0	0.0208298	0	0.0213214	0	0.0235653	0	0.0239878	0	0.0232898	0	-0.00071144	0	-0.000711372	0	0.0192129	1	0.0217753	0
SRGAP3-AS1	0.790909	-0.00075851	0	0.0200043	0	0.0205835	0	0.0207916	0	-0.000758474	0	0.0407005	0	0.0207824	0	0.0212739	0	0.0235178	0	0.0239404	0	0.0232424	0	-0.000758869	0	-0.000758797	0	0.0191655	0	0.0217279	0
RP1-72A23.1	0.790909	-0.000805916	0	0.0199568	0	0.0205361	0	0.0207441	0	-0.000805878	0	0.0406531	0	0.0207349	0	0.0212265	0	0.0234704	0	0.023893	0	0.023195	0	-0.000806299	0	-0.000806222	0	0.019118	0	0.0216805	0
AC097359.1	0.790909	-0.000853323	0	0.0199094	0	0.0204886	0	0.0206967	0	-0.000853283	0	0.0406057	0	0.0206875	0	0.0211791	0	0.023423	0	0.0238456	0	0.0231476	0	-0.000853728	0	-0.000853647	0	0.0190706	0	0.0216331	0
RP11-359M6.3	0.790909	-0.00090073	0	0.019862	0	0.0204412	0	0.0206493	0	-0.000900687	0	0.0405583	0	0.0206401	0	0.0211317	0	0.0233756	0	0.0237982	0	0.0231002	0	-0.000901157	0	-0.000901072	0	0.0190232	0	0.0215857	0
HLA-DMA	0.790909	-0.000948137	0	0.0198146	0	0.0203938	0	0.0206018	0	-0.000948092	0	0.0405109	0	0.0205927	0	0.0210842	0	0.0233282	0	0.0237507	0	0.0230528	0	-0.000948587	0	-0.000948497	0	0.0189758	0	0.0215383	0
NFATC2	0.781818	-0.000995544	0	0.0197671	0	0.0203464	0	0.0205544	0	-0.000995497	0	0.0404635	0	0.0205453	0	0.0210368	0	0.0232808	0	0.0237033	0	0.0230054	0	-0.000996016	0	-0.000995921	0	0.0189284	0	0.0214909	0
RP11-566K19.8	0.772727	-0.00104295	0	0.0197197	0	0.0202989	0	0.020507	0	-0.0010429	0	0.0404161	0	0.0204978	0	0.0209894	0	0.0232333	0	0.0236559	0	0.022958	0	-0.00104345	0	-0.00104335	0	0.018881	0	0.0214435	0
SUDS3	0.763636	-0.00109036	0	0.0196723	0	0.0202515	0	0.0204595	0	-0.00109031	0	0.0403687	0	0.0204504	0	0.0209419	0	0.0231859	0	0.0236085	0	0.0229105	0	-0.00109087	0	-0.00109077	0	0.0188336	0	0.0213961	0
GNB5	0.754545	-0.00113776	0	0.0196249	0	0.0202041	0	0.0204121	0	-0.00113771	0	0.0403213	0	0.020403	0	0.0208945	0	0.0231385	0	0.0235611	0	0.0228631	0	-0.0011383	0	-0.0011382	0	0.0187862	0	0.0213487	0
CYP2C8	0.754545	-0.00118517	0	0.0195774	0	0.0201567	0	0.0203647	0	-0.00118511	0	0.0402739	0	0.0203556	0	0.0208471	0	0.0230911	0	0.0235137	0	0.0228157	0	-0.00118573	0	-0.00118562	0	0.0187388	0	0.0213013	0
RP13-614K11.2	0.754545	-0.00123258	0	0.01953	0	0.0201092	0	0.0203173	0	-0.00123252	0	0.0402265	0	0.0203081	0	0.0207997	0	0.0230437	0	0.0234663	0	0.0227683	0	-0.00123316	0	-0.00123305	0	0.0186913	0	0.0212539	0
RP11-392A22.2	0.754545	-0.00127998	0	0.0194826	0	0.0200618	0	0.0202698	0	-0.00127992	0	0.0401791	0	0.0202607	0	0.0207522	0	0.0229963	0	0.0234189	0	0.0227209	0	-0.00128059	0	-0.00128047	0	0.0186439	0	0.0212064	0
AR	0.754545	-0.00132739	0	0.0194352	0	0.0200144	0	0.0202224	0	-0.00132733	0	0.0401317	0	0.0202133	0	0.0207048	0	0.0229488	0	0.0233715	0	0.0226735	0	-0.00132802	0	-0.0013279	0	0.0185965	0	0.021159	0
TBC1D1	0.745455	-0.0013748	0	0.0193877	0	0.0199669	0	0.020175	0	-0.00137473	0	0.0400843	0	0.0201659	0	0.0206574	0	0.0229014	0	0.0233241	0	0.0226261	0	-0.00137545	0	-0.00137532	0	0.0373308	1	0.0211116	0
RP4-738P15.1	0.745455	-0.00142221	0	0.0193403	0	0.0199195	0	0.0201275	0	-0.00142214	0	0.0400369	0	0.0201184	0	0.02061	0	0.022854	0	0.0232767	0	0.0225787	0	-0.00142288	0	-0.00142274	0	0.0372834	0	0.0210642	0
RP11-657O9.1	0.745455	-0.00146961	0	0.0192929	0	0.0198721	0	0.0200801	0	-0.00146954	0	0.0399895	0	0.020071	0	0.0205625	0	0.0228066	0	0.0232293	0	0.0225313	0	-0.00147031	0	-0.00147017	0	0.037236	0	0.0210168	0
ETS1	0.745455	-0.00151702	0	0.0192455	0	0.0198247	0	0.0200327	0	-0.00151695	0	0.0399421	0	0.0200236	0	0.0205151	0	0.0227592	0	0.0231819	0	0.0224839	0	0.0169318	1	-0.00151759	0	0.0371886	0	0.0209694	0
RP11-348I14.4	0.745455	-0.00156443	0	0.019198	0	0.0197772	0	0.0199852	0	-0.00156435	0	0.0398947	0	0.0199762	0	0.0204677	0	0.0227118	0	0.0231345	0	0.0224365	0	0.0168844	0	-0.00156502	0	0.0371412	0	0.020922	0
SP9	0.745455	-0.00161183	0	0.0191506	0	0.0197298	0	0.0199378	0	-0.00161176	0	0.0398473	0	0.0199288	0	0.0204202	0	0.0226644	0	0.0230871	0	0.022389	0	0.016837	0	-0.00161244	0	0.0370938	0	0.0208746	0
CYTH3	0.736364	-0.00165924	0	0.0191032	0	0.0196824	0	0.0198904	0	-0.00165916	0	0.0397999	0	0.0198813	0	0.0203728	0	0.0226169	0	0.0230397	0	0.0223416	0	0.0167896	0	-0.00165987	0	0.0370463	0	0.0208272	0
AC073834.3	0.736364	-0.00170665	0	0.0190558	0	0.019635	0	0.0198429	0	-0.00170657	0	0.0397525	0	0.0198339	0	0.0203254	0	0.0225695	0	0.0229923	0	0.0222942	0	0.0167421	0	-0.00170729	0	0.0369989	0	0.0207798	0
JAM2	0.736364	-0.00175405	0	0.0190083	0	0.0195875	0	0.0197955	0	-0.00175397	0	0.0397051	0	0.0197865	0	0.020278	0	0.0225221	0	0.0229449	0	0.0222468	0	0.0166947	0	-0.00175472	0	0.0369515	0	0.0207324	0
MYOZ3	0.736364	-0.00180146	0	0.0189609	0	0.0195401	0	0.0197481	0	-0.00180137	0	0.0396577	0	0.0197391	0	0.0202305	0	0.0224747	0	0.0228975	0	0.0221994	0	0.0166473	0	-0.00180214	0	0.0369041	0	0.020685	0
RP4-733B9.1	0.736364	-0.00184887	0	0.0189135	0	0.0194927	0	0.0197006	0	-0.00184878	0	0.0396102	0	0.0196916	0	0.0201831	0	0.0224273	0	0.0228501	0	0.022152	0	0.0165998	0	-0.00184957	0	0.0368567	0	0.0206376	0
RP11-431J24.2	0.727273	-0.00189627	0	0.0188661	0	0.0194452	0	0.0196532	0	-0.00189618	0	0.0395628	0	0.0196442	0	0.0201357	0	0.0223799	0	0.0228027	0	0.0221046	0	0.0165524	0	-0.00189699	0	0.0368093	0	0.0205902	0
AC093726.4	0.727273	-0.00194368	0	0.0188186	0	0.0193978	0	0.0196058	0	-0.00194359	0	0.0395154	0	0.0195968	0	0.0200883	0	0.0223324	0	0.0227553	0	0.0220572	0	0.016505	0	-0.00194442	0	0.0367619	0	0.0205428	0
TBX15	0.727273	-0.00199109	0	0.0187712	0	0.0193504	0	0.0195583	0	-0.00199099	0	0.039468	0	0.0195494	0	0.0200408	0	0.022285	0	0.0227079	0	0.0220098	0	0.0164576	0	-0.00199184	0	0.0367145	0	0.0204953	0
TNFRSF11B	0.727273	-0.00203849	0	0.0187238	0	0.019303	0	0.0195109	0	-0.0020384	0	0.0394206	0	0.019502	0	0.0199934	0	0.0222376	0	0.0226605	0	0.0219624	0	0.0164101	0	-0.00203927	0	0.0366671	0	0.0204479	0
ZBTB24	0.727273	-0.0020859	0	0.0186764	0	0.0192555	0	0.0194635	0	-0.0020858	0	0.0393732	0	0.0194545	0	0.019946	0	0.0221902	0	0.0226131	0	0.021915	0	0.0163627	0	-0.00208669	0	0.0366196	0	0.0204005	0
KRTAP5-1	0.727273	-0.00213331	0	0.0186289	0	0.0192081	0	0.0194161	0	-0.00213321	0	0.0393258	0	0.0194071	0	0.0198986	0	0.0221428	0	0.0225657	0	0.0218675	0	0.0163153	0	-0.00213412	0	0.0365722	0	0.0203531	0
CTD-3014H8.1	0.718182	-0.00218071	0	0.0185815	0	0.0191607	0	0.0193686	0	-0.00218061	0	0.0392784	0	0.0193597	0	0.0198511	0	0.0220954	0	0.0225183	0	0.0218201	0	0.0162678	0	-0.00218154	0	0.0365248	0	0.0203057	0
MAPK6PS2	0.718182	-0.00222812	0	0.0185341	0	0.0191133	0	0.0193212	0	-0.00222802	0	0.039231	0	0.0193123	0	0.0198037	0	0.0220479	0	0.0224709	0	0.0217727	0	0.0162204	0	-0.00222897	0	0.0364774	0	0.0202583	0
RGL3	0.718182	-0.00227553	0	0.0184867	0	0.0190658	0	0.0192738	0	-0.00227542	0	0.0391836	0	0.0192648	0	0.0197563	0	0.0220005	0	0.0224235	0	0.0217253	0	0.016173	0	-0.00227639	0	0.03643	0	0.0202109	0
MOV10L1	0.718182	-0.00232294	0	0.0184392	0	0.0190184	0	0.0192263	0	-0.00232283	0	0.0391362	0	0.0192174	0	0.0197088	0	0.0219531	0	0.0223761	0	0.0216779	0	0.0161255	0	-0.00232382	0	0.0363826	0	0.0201635	0
U1	0.718182	-0.00237034	0	0.0183918	0	0.018971	0	0.0191789	0	-0.00237023	0	0.0390888	0	0.01917	0	0.0196614	0	0.0219057	0	0.0223287	0	0.0216305	0	0.0160781	0	-0.00237124	0	0.0363352	0	0.0201161	0
DNAJC28	0.718182	-0.00241775	0	0.0183444	0	0.0189235	0	0.0191315	0	-0.00241763	0	0.0390414	0	0.0191226	0	0.019614	0	0.0218583	0	0.0222813	0	0.0215831	0	0.0160307	0	-0.00241867	0	0.0362878	0	0.0200687	0
TBX2	0.718182	-0.00246516	0	0.018297	0	0.0188761	0	0.019084	0	-0.00246504	0	0.038994	0	0.0190752	0	0.0195666	0	0.0218109	0	0.0222339	0	0.0215357	0	0.0159833	0	-0.00246609	0	0.0362404	0	0.0200213	0
UNC13D	0.709091	-0.00251256	0	0.0182495	0	0.0188287	0	0.0190366	0	-0.00251244	0	0.0389466	0	0.0190277	0	0.0195191	0	0.0217635	0	0.0221865	0	0.0214883	0	0.0159358	0	-0.00251352	0	0.0361929	0	0.0199739	0
RP11-159G9.5	0.709091	-0.00255997	0	0.0182021	0	0.0187813	0	0.0189892	0	-0.00255985	0	0.0388992	0	0.0189803	0	0.0194717	0	0.021716	0	0.0221391	0	0.0214409	0	0.0158884	0	-0.00256094	0	0.0361455	0	0.0199265	0
COL4A3	0.7	-0.00260738	0	0.0181547	0	0.0187338	0	0.0189417	0	-0.00260725	0	0.0388518	0	0.0189329	0	0.0194243	0	0.0216686	0	0.0220917	0	0.0213935	0	0.015841	0	-0.00260837	0	0.0360981	0	0.0198791	0
RP11-1217F2.1	0.7	-0.00265478	0	0.0181073	0	0.0186864	0	0.0188943	0	-0.00265466	0	0.0388044	0	0.0188855	0	0.0193769	0	0.0216212	0	0.0220443	0	0.021346	0	0.0157935	0	-0.00265579	0	0.0360507	0	0.0198316	0
SOX17	0.7	-0.00270219	0	0.0180598	0	0.018639	0	0.0188469	0	-0.00270206	0	0.038757	0	0.018838	0	0.0193294	0	0.0215738	0	0.0219969	0	0.0212986	0	0.0157461	0	-0.00270322	0	0.0360033	0	0.0197842	0
RP11-77I22.3	0.7	-0.0027496	0	0.0180124	0	0.0185916	0	0.0187994	0	-0.00274947	0	0.0387096	0	0.0187906	0	0.019282	0	0.0215264	0	0.0219495	0	0.0212512	0	0.0156987	0	-0.00275064	0	0.0359559	0	0.0197368	0
PPP1R39	0.7	-0.002797	0	0.017965	0	0.0185441	0	0.018752	0	-0.00279687	0	0.0386622	0	0.0187432	0	0.0192346	0	0.021479	0	0.0219021	0	0.0212038	0	0.0156513	0	-0.00279807	0	0.0359085	0	0.0196894	0
CTA-221G9.11	0.7	-0.00284441	0	0.0179176	0	0.0184967	0	0.0187046	0	-0.00284428	0	0.0386148	0	0.0186958	0	0.0191871	0	0.0214315	0	0.0218547	0	0.0211564	0	0.0156038	0	-0.00284549	0	0.0358611	0	0.019642	0
KCNS2	0.7	-0.00289182	0	0.0178701	0	0.0184493	0	0.0186571	0	-0.00289168	0	0.0385674	0	0.0186483	0	0.0191397	0	0.0213841	0	0.0218073	0	0.021109	0	0.0155564	0	-0.00289291	0	0.0358137	0	0.0195946	0
RASGEF1B	0.7	-0.00293922	0	0.0178227	0	0.0184019	0	0.0186097	0	-0.00293909	0	0.03852	0	0.0186009	0	0.0190923	0	0.0213367	0	0.0217599	0	0.0210616	0	0.015509	0	-0.00294034	0	0.0357662	0	0.0195472	0
TUSC5	0.7	-0.00298663	0	0.0177753	0	0.0183544	0	0.0185623	0	-0.00298649	0	0.0384726	0	0.0185535	0	0.0190449	0	0.0212893	0	0.0217124	0	0.0210142	0	0.0154615	0	-0.00298776	0	0.0357188	0	0.0194998	0
CTD-2135J3.3	0.7	-0.00303404	0	0.0177279	0	0.018307	0	0.0185149	0	-0.00303389	0	0.0384252	0	0.0185061	0	0.0189974	0	0.0212419	0	0.021665	0	0.0209668	0	0.0154141	0	-0.00303519	0	0.0356714	0	0.0194524	0
CMTM8	0.690909	-0.00308144	0	0.0176804	0	0.0182596	0	0.0184674	0	-0.0030813	0	0.0383778	0	0.0184587	0	0.01895	0	0.0211945	0	0.0216176	0	0.0209194	0	0.0324698	1	-0.00308261	0	0.035624	0	0.019405	0
CIDEC	0.690909	-0.00312885	0	0.017633	0	0.0182121	0	0.01842	0	-0.0031287	0	0.0383304	0	0.0184112	0	0.0189026	0	0.021147	0	0.0215702	0	0.020872	0	0.0324223	0	-0.00313004	0	0.0355766	0	0.0193576	0
PIP5K1B	0.690909	-0.00317626	0	0.0175856	0	0.0181647	0	0.0183726	0	-0.00317611	0	0.038283	0	0.0183638	0	0.0188552	0	0.0210996	0	0.0215228	0	0.0208245	0	0.0323749	0	-0.00317746	0	0.0355292	0	0.0193102	0
AC004160.4	0.690909	-0.00322367	0	0.0175382	0	0.0181173	0	0.0183251	0	-0.00322351	0	0.0382356	0	0.0183164	0	0.0188077	0	0.0210522	0	0.0214754	0	0.0207771	0	0.0323275	0	-0.00322489	0	0.0354818	0	0.0192628	0
SEPHS1P4	0.690909	-0.00327107	0	0.0174907	0	0.0180699	0	0.0182777	0	-0.00327092	0	0.0381882	0	0.018269	0	0.0187603	0	0.0210048	0	0.021428	0	0.0207297	0	0.03228	0	-0.00327231	0	0.0354344	0	0.0192154	0
RP11-535K1.1	0.690909	-0.00331848	0	0.0174433	0	0.0180224	0	0.0182303	0	-0.00331832	0	0.0381408	0	0.0182215	0	0.0187129	0	0.0209574	0	0.0213806	0	0.0206823	0	0.0322326	0	-0.00331974	0	0.0353869	0	0.019168	0
RHOJ	0.690909	-0.00336589	0	0.0173959	0	0.017975	0	0.0181828	0	-0.00336573	0	0.0380934	0	0.0181741	0	0.0186654	0	0.02091	0	0.0213332	0	0.0206349	0	0.0321852	0	-0.00336716	0	0.0353395	0	0.0191205	0
PCDHB11	0.690909	-0.00341329	0	0.0173485	0	0.0179276	0	0.0181354	0	-0.00341313	0	0.038046	0	0.0181267	0	0.018618	0	0.0208626	0	0.0212858	0	0.0205875	0	0.0321378	0	-0.00341459	0	0.0352921	0	0.0190731	0
HHAT	0.690909	-0.0034607	0	0.017301	0	0.0178802	0	0.018088	0	-0.00346054	0	0.0379986	0	0.0180793	0	0.0185706	0	0.0208151	0	0.0212384	0	0.0205401	0	0.0320903	0	-0.00346201	0	0.0352447	0	0.0190257	0
LRRTM4	0.690909	-0.00350811	0	0.033204	1	0.0342278	1	0.0180405	0	0.013645	1	0.0547202	1	0.0345795	1	0.0354482	1	0.0394152	1	0.0401627	1	0.0204927	0	0.0320429	0	0.0133969	1	0.0351973	0	0.0189783	0
MTAP	0.690909	-0.00355551	0	0.0331565	0	0.0341803	0	0.0179931	0	0.0135976	0	0.0546728	0	0.0345321	0	0.0354008	0	0.0393678	0	0.0401153	0	0.0204453	0	0.0319955	0	0.0133495	0	0.0351499	0	0.0189309	0
C5orf13	0.681818	-0.00360292	0	0.0331091	0	0.0341329	0	0.0179457	0	0.0135502	0	0.0546254	0	0.0344846	0	0.0353534	0	0.0393204	0	0.0400679	0	0.0203979	0	0.031948	0	0.0133021	0	0.0351025	0	0.0188835	0
RP11-150L8.2	0.681818	-0.00365033	0	0.0330617	0	0.0340855	0	0.0178982	0	0.0135028	0	0.054578	0	0.0344372	0	0.0353059	0	0.039273	0	0.0400205	0	0.0203505	0	0.0319006	0	0.0132546	0	0.0350551	0	0.0188361	0
RP11-579E24.1	0.681818	-0.00369773	0	0.0330143	0	0.034038	0	0.0178508	0	0.0134554	0	0.0545306	0	0.0343898	0	0.0352585	0	0.0392256	0	0.0399731	0	0.020303	0	0.0318532	0	0.0132072	0	0.0350077	0	0.0187887	0
ANP32AP1	0.681818	-0.00374514	0	0.0329668	0	0.0339906	0	0.0178034	0	0.013408	0	0.0544832	0	0.0343424	0	0.0352111	0	0.0391782	0	0.0399257	0	0.0202556	0	0.0318058	0	0.0131598	0	0.0349602	0	0.0187413	0
HSD17B7P1	0.681818	-0.00379255	0	0.0329194	0	0.0339432	0	0.0177559	0	0.0133606	0	0.0544358	0	0.034295	0	0.0351637	0	0.0391307	0	0.0398783	0	0.0202082	0	0.0317583	0	0.0131124	0	0.0349128	0	0.0186939	0
RP11-318E3.4	0.681818	-0.00383995	0	0.032872	0	0.0338958	0	0.0177085	0	0.0133132	0	0.0543884	0	0.0342475	0	0.0351162	0	0.0390833	0	0.0398309	0	0.0201608	0	0.0317109	0	0.0130649	0	0.0348654	0	0.0186465	0
PUS10	0.681818	-0.00388736	0	0.0328246	0	0.0338483	0	0.0176611	0	0.0132658	0	0.054341	0	0.0342001	0	0.0350688	0	0.0390359	0	0.0397835	0	0.0201134	0	0.0316635	0	0.0130175	0	0.034818	0	0.0185991	0
RP1-136J15.3	0.681818	-0.00393477	0	0.0327771	0	0.0338009	0	0.0176137	0	0.0132184	0	0.0542936	0	0.0341527	0	0.0350214	0	0.0389885	0	0.0397361	0	0.020066	0	0.031616	0	0.0129701	0	0.0347706	0	0.0185517	0
SGCA	0.672727	-0.00398218	0	0.0327297	0	0.0337535	0	0.0175662	0	0.013171	0	0.0542462	0	0.0341053	0	0.034974	0	0.0389411	0	0.0396887	0	0.0200186	0	0.0315686	0	0.0129227	0	0.0347232	0	0.0185043	0
ENTPD3	0.672727	-0.00402958	0	0.0326823	0	0.0337061	0	0.0175188	0	0.0131236	0	0.0541988	0	0.0340578	0	0.0349265	0	0.0388937	0	0.0396413	0	0.0199712	0	0.0315212	0	0.0128752	0	0.0346758	0	0.0184568	0
TCHH	0.672727	-0.00407699	0	0.0326349	0	0.0336586	0	0.0174714	0	0.0130762	0	0.0541514	0	0.0340104	0	0.0348791	0	0.0388462	0	0.0395939	0	0.0199238	0	0.0314737	0	0.0128278	0	0.0346284	0	0.0184094	0
CHRNA2	0.672727	-0.0041244	0	0.0325874	0	0.0336112	0	0.0174239	0	0.0130288	0	0.054104	0	0.033963	0	0.0348317	0	0.0387988	0	0.0395465	0	0.0198764	0	0.0314263	0	0.0127804	0	0.034581	0	0.018362	0
SHC3	0.672727	-0.0041718	0	0.03254	0	0.0335638	0	0.0173765	0	0.0129814	0	0.0540566	0	0.0339156	0	0.0347843	0	0.0387514	0	0.0394991	0	0.019829	0	0.0313789	0	0.0291956	1	0.0345335	0	0.0183146	0
ORAOV1	0.672727	-0.00421921	0	0.0324926	0	0.0335163	0	0.0173291	0	0.012934	0	0.0540092	0	0.0338682	0	0.0347368	0	0.038704	0	0.0394517	0	0.0197815	0	0.0313315	0	0.0291482	0	0.0344861	0	0.0182672	0
RP11-182I10.4	0.672727	-0.00426662	0	0.0324452	0	0.0334689	0	0.0172816	0	0.0128866	0	0.0539618	0	0.0338207	0	0.0346894	0	0.0386566	0	0.0394043	0	0.0197341	0	0.031284	0	0.0291008	0	0.0344387	0	0.0182198	0
C4orf45	0.672727	-0.00431402	0	0.0323977	0	0.0334215	0	0.0172342	0	0.0128391	0	0.0539144	0	0.0337733	0	0.034642	0	0.0386092	0	0.0393569	0	0.0196867	0	0.0312366	0	0.0290534	0	0.0343913	0	0.0181724	0
COL21A1	0.672727	-0.00436143	0	0.0323503	0	0.0333741	0	0.0171868	0	0.0127917	0	0.053867	0	0.0337259	0	0.0345945	0	0.0385617	0	0.0393095	0	0.0196393	0	0.0311892	0	0.0290059	0	0.0343439	0	0.018125	0
AC007362.1	0.672727	-0.00440884	0	0.0323029	0	0.0333266	0	0.0171393	0	0.0127443	0	0.0538196	0	0.0336785	0	0.0345471	0	0.0385143	0	0.0392621	0	0.0195919	0	0.0311417	0	0.0289585	0	0.0342965	0	0.0180776	0
TIGD3	0.672727	-0.00445624	0	0.0322555	0	0.0332792	0	0.0170919	0	0.0126969	0	0.0537722	0	0.033631	0	0.0344997	0	0.0384669	0	0.0392147	0	0.0195445	0	0.0310943	0	0.0289111	0	0.0342491	0	0.0180302	0
CD96	0.663636	-0.00450365	0	0.032208	0	0.0332318	0	0.0170445	0	0.0126495	0	0.0537248	0	0.0335836	0	0.0344523	0	0.0384195	0	0.0391673	0	0.0194971	0	0.0310469	0	0.0288637	0	0.0342017	0	0.0179828	0
CYP26B1	0.663636	-0.00455106	0	0.0321606	0	0.0331844	0	0.016997	0	0.0126021	0	0.0536774	0	0.0335362	0	0.0344048	0	0.0383721	0	0.0391199	0	0.0194497	0	0.0309995	0	0.0288162	0	0.0341543	0	0.0179354	0
DDX6P1	0.663636	-0.00459846	0	0.0321132	0	0.0331369	0	0.0169496	0	0.0125547	0	0.05363	0	0.0334888	0	0.0343574	0	0.0383247	0	0.0390725	0	0.0194023	0	0.030952	0	0.0287688	0	0.0341068	0	0.017888	0
CITED2	0.663636	-0.00464587	0	0.0320658	0	0.0330895	0	0.0169022	0	0.0125073	0	0.0535826	0	0.0334414	0	0.03431	0	0.0382773	0	0.0390251	0	0.0193549	0	0.0309046	0	0.0287214	0	0.0340594	0	0.0178406	0
LANCL3	0.663636	-0.00469328	0	0.0320183	0	0.0330421	0	0.0168547	0	0.0124599	0	0.0535352	0	0.0333939	0	0.0342626	0	0.0382298	0	0.0389777	0	0.0193075	0	0.0308572	0	0.028674	0	0.034012	0	0.0177932	0
RP11-135J2.4	0.663636	-0.00474068	0	0.0319709	0	0.0329946	0	0.0168073	0	0.0124125	0	0.0534878	0	0.0333465	0	0.0342151	0	0.0381824	0	0.0389303	0	0.01926	0	0.0308097	0	0.0286265	0	0.0339646	0	0.0177457	0
CCNJ	0.663636	-0.00478809	0	0.0319235	0	0.0329472	0	0.0167599	0	0.0123651	0	0.0534404	0	0.0332991	0	0.0341677	0	0.038135	0	0.0388829	0	0.0192126	0	0.0307623	0	0.0285791	0	0.0339172	0	0.0176983	0
ZNF765	0.663636	-0.0048355	0	0.0318761	0	0.0328998	0	0.0167125	0	0.0123177	0	0.053393	0	0.0332517	0	0.0341203	0	0.0380876	0	0.0388355	0	0.0191652	0	0.0307149	0	0.0285317	0	0.0338698	0	0.0176509	0
C9orf29	0.663636	-0.00488291	0	0.0318286	0	0.0328524	0	0.016665	0	0.0122703	0	0.0533456	0	0.0332042	0	0.0340728	0	0.0380402	0	0.0387881	0	0.0191178	0	0.0306674	0	0.0284843	0	0.0338224	0	0.0176035	0
STAG3L4	0.663636	-0.00493031	0	0.0317812	0	0.0328049	0	0.0166176	0	0.0122229	0	0.0532982	0	0.0331568	0	0.0340254	0	0.0379928	0	0.0387407	0	0.0190704	0	0.03062	0	0.0284368	0	0.033775	0	0.0175561	0
RP11-354M20.3	0.663636	-0.00497772	0	0.0317338	0	0.0327575	0	0.0165702	0	0.0121755	0	0.0532508	0	0.0331094	0	0.033978	0	0.0379453	0	0.0386933	0	0.019023	0	0.0305726	0	0.0283894	0	0.0337276	0	0.0175087	0
GPR156	0.663636	-0.00502513	0	0.0316864	0	0.0327101	0	0.0165227	0	0.0121281	0	0.0532034	0	0.033062	0	0.0339306	0	0.0378979	0	0.0386459	0	0.0189756	0	0.0305252	0	0.028342	0	0.0336801	0	0.0174613	0
KLF12	0.663636	-0.00507253	0	0.0469615	1	0.0484124	1	0.0164753	0	0.0120807	0	0.053156	0	0.0330145	0	0.0338831	0	0.0378505	0	0.0385985	0	0.0189282	0	0.0469076	1	0.0445354	1	0.0336327	0	0.0174139	0
RP11-219B17.1	0.663636	-0.00511994	0	0.0469141	0	0.048365	0	0.0164279	0	0.0120333	0	0.0531086	0	0.0329671	0	0.0338357	0	0.0378031	0	0.038551	0	0.0188808	0	0.0468601	0	0.044488	0	0.0335853	0	0.0173665	0
RP11-689K5.3	0.663636	-0.00516735	0	0.0468667	0	0.0483175	0	0.0163804	0	0.0119859	0	0.0530612	0	0.0329197	0	0.0337883	0	0.0377557	0	0.0385036	0	0.0188334	0	0.0468127	0	0.0444406	0	0.0335379	0	0.0173191	0
SAMD5	0.663636	-0.00521475	0	0.0468192	0	0.0482701	0	0.016333	0	0.0119385	0	0.0530138	0	0.0328723	0	0.0337409	0	0.0377083	0	0.0384562	0	0.018786	0	0.0467653	0	0.0443932	0	0.0334905	0	0.0172717	0
AC007956.1	0.663636	-0.00526216	0	0.0467718	0	0.0482227	0	0.0162856	0	0.0118911	0	0.0529664	0	0.0328249	0	0.0336934	0	0.0376608	0	0.0384088	0	0.0187385	0	0.0467178	0	0.0443457	0	0.0334431	0	0.0172243	0
MET	0.663636	-0.00530957	0	0.0467244	0	0.0481753	0	0.0162381	0	0.0118436	0	0.052919	0	0.0327774	0	0.033646	0	0.0376134	0	0.0383614	0	0.0186911	0	0.0466704	0	0.0442983	0	0.0333957	0	0.0171769	0
UPF3AP1	0.654545	-0.00535697	0	0.046677	0	0.0481278	0	0.0161907	0	0.0117962	0	0.0528715	0	0.03273	0	0.0335986	0	0.037566	0	0.038314	0	0.0186437	0	0.046623	0	0.0442509	0	0.0333483	0	0.0171295	0
IRF5	0.654545	-0.00540438	0	0.0466295	0	0.0480804	0	0.0161433	0	0.0117488	0	0.0528241	0	0.0326826	0	0.0335511	0	0.0375186	0	0.0382666	0	0.0185963	0	0.0465756	0	0.0442035	0	0.0333009	0	0.0170821	0
NPY2R	0.654545	-0.00545179	0	0.0465821	0	0.048033	0	0.0160958	0	0.0117014	0	0.0527767	0	0.0326352	0	0.0335037	0	0.0374712	0	0.0382192	0	0.0185489	0	0.0465281	0	0.044156	0	0.0332534	0	0.0170346	0
AC008537.3	0.654545	-0.00549919	0	0.0465347	0	0.0479855	0	0.0160484	0	0.011654	0	0.0527293	0	0.0325877	0	0.0334563	0	0.0374238	0	0.0381718	0	0.0185015	0	0.0464807	0	0.0441086	0	0.033206	0	0.0169872	0
EID2B	0.654545	-0.0055466	0	0.0464873	0	0.0479381	0	0.016001	0	0.0116066	0	0.0526819	0	0.0325403	0	0.0334089	0	0.0373764	0	0.0381244	0	0.0184541	0	0.0464333	0	0.0440612	0	0.0331586	0	0.0169398	0
SLC45A2	0.654545	-0.00559401	0	0.0464398	0	0.0478907	0	0.0159535	0	0.0115592	0	0.0526345	0	0.0324929	0	0.0333614	0	0.0373289	0	0.038077	0	0.0184067	0	0.0463858	0	0.0440138	0	0.0331112	0	0.0168924	0
AC093391.2	0.654545	-0.00564141	0	0.0463924	0	0.0478433	0	0.0159061	0	0.0115118	0	0.0525871	0	0.0324455	0	0.033314	0	0.0372815	0	0.0380296	0	0.0183593	0	0.0463384	0	0.0439663	0	0.0330638	0	0.016845	0
AL360001.1	0.654545	-0.00568882	0	0.046345	0	0.0477958	0	0.0158587	0	0.0114644	0	0.0525397	0	0.0323981	0	0.0332666	0	0.0372341	0	0.0379822	0	0.0183119	0	0.046291	0	0.0439189	0	0.0330164	0	0.0167976	0
RP11-231P20.2	0.654545	-0.00573623	0	0.0462976	0	0.0477484	0	0.0158113	0	0.011417	0	0.0524923	0	0.0323506	0	0.0332192	0	0.0371867	0	0.0379348	0	0.0182645	0	0.0462436	0	0.0438715	0	0.032969	0	0.0167502	0
LPA	0.654545	-0.00578364	0	0.0462501	0	0.047701	0	0.0157638	0	0.0113696	0	0.0524449	0	0.0323032	0	0.0331717	0	0.0371393	0	0.0378874	0	0.018217	0	0.0461961	0	0.0438241	0	0.0329216	0	0.0167028	0
RP11-651P23.5	0.654545	-0.00583104	0	0.0462027	0	0.0476536	0	0.0157164	0	0.0113222	0	0.0523975	0	0.0322558	0	0.0331243	0	0.0370919	0	0.03784	0	0.0181696	0	0.0461487	0	0.0437766	0	0.0328741	0	0.0166554	0
MPL	0.654545	-0.00587845	0	0.0461553	0	0.0476061	0	0.015669	0	0.0112748	0	0.0523501	0	0.0322084	0	0.0330769	0	0.0370444	0	0.0377926	0	0.0181222	0	0.0461013	0	0.0437292	0	0.0328267	0	0.016608	0
ATP6AP1L	0.645455	-0.00592586	0	0.0461079	0	0.0475587	0	0.0156215	0	0.0112274	0	0.0523027	0	0.0321609	0	0.0330294	0	0.036997	0	0.0377452	0	0.0180748	0	0.0460538	0	0.0436818	0	0.0327793	0	0.0165606	0
PDPK1	0.645455	-0.00597326	0	0.0460604	0	0.0475113	0	0.0155741	0	0.01118	0	0.0522553	0	0.0321135	0	0.032982	0	0.0369496	0	0.0376978	0	0.0180274	0	0.0460064	0	0.0436344	0	0.0327319	0	0.0165132	0
RP4-775C13.1	0.645455	-0.00602067	0	0.046013	0	0.0474638	0	0.0155267	0	0.0111326	0	0.0522079	0	0.0320661	0	0.0329346	0	0.0369022	0	0.0376504	0	0.01798	0	0.045959	0	0.0435869	0	0.0326845	0	0.0164658	0
RP11-122G18.5	0.645455	-0.00606808	0	0.0459656	0	0.0474164	0	0.0154792	0	0.0110852	0	0.0521605	0	0.0320187	0	0.0328872	0	0.0368548	0	0.037603	0	0.0179326	0	0.0459115	0	0.0435395	0	0.0326371	0	0.0164184	0
FGF9	0.645455	-0.00611548	0	0.0459182	0	0.047369	0	0.0154318	0	0.0110378	0	0.0521131	0	0.0319713	0	0.0328397	0	0.0368074	0	0.0375556	0	0.0178852	0	0.0458641	0	0.0434921	0	0.0325897	0	0.0163709	0
SNCAIP	0.645455	-0.00616289	0	0.0458707	0	0.0473216	0	0.0153844	0	0.0109904	0	0.0520657	0	0.0319238	0	0.0327923	0	0.0367599	0	0.0375082	0	0.0178378	0	0.0458167	0	0.0434447	0	0.0325423	0	0.0163235	0
TPTE2P1	0.645455	-0.0062103	0	0.0458233	0	0.0472741	0	0.0153369	0	0.010943	0	0.0520183	0	0.0318764	0	0.0327449	0	0.0367125	0	0.0374608	0	0.0177904	0	0.0457693	0	0.0433972	0	0.0324949	0	0.0162761	0
FNDC3B	0.645455	-0.0062577	0	0.0457759	0	0.0472267	0	0.0152895	0	0.0108956	0	0.0519709	0	0.031829	0	0.0326975	0	0.0366651	0	0.0374134	0	0.017743	0	0.0617028	1	0.0433498	0	0.0324474	0	0.0162287	0
RP11-553A10.1	0.645455	-0.00630511	0	0.0457285	0	0.0471793	0	0.0152421	0	0.0108482	0	0.0519235	0	0.0317816	0	0.03265	0	0.0366177	0	0.037366	0	0.0176955	0	0.0616554	0	0.0433024	0	0.0324	0	0.0161813	0
TARDBPP1	0.645455	-0.00635252	0	0.045681	0	0.0471319	0	0.0151946	0	0.0108007	0	0.0518761	0	0.0317341	0	0.0326026	0	0.0365703	0	0.0373186	0	0.0176481	0	0.061608	0	0.043255	0	0.0323526	0	0.0161339	0
AC133485.1	0.636364	-0.00639992	0	0.0456336	0	0.0470844	0	0.0151472	0	0.0107533	0	0.0518287	0	0.0316867	0	0.0325552	0	0.0365229	0	0.0372712	0	0.0176007	0	0.0615605	0	0.0432075	0	0.0323052	0	0.0160865	0
AC116050.1	0.636364	-0.00644733	0	0.0455862	0	0.047037	0	0.0150998	0	0.0107059	0	0.0517813	0	0.0316393	0	0.0325078	0	0.0364755	0	0.0372238	0	0.0175533	0	0.0615131	0	0.0431601	0	0.0322578	0	0.0160391	0
AL592494.3	0.636364	-0.00649474	0	0.0455388	0	0.0469896	0	0.0150523	0	0.0106585	0	0.0517339	0	0.0315919	0	0.0324603	0	0.036428	0	0.0371764	0	0.0175059	0	0.0614657	0	0.0431127	0	0.0322104	0	0.0159917	0
ESYT2	0.636364	-0.00654214	0	0.0454913	0	0.0469421	0	0.0150049	0	0.0106111	0	0.0516865	0	0.0315444	0	0.0324129	0	0.0363806	0	0.037129	0	0.0174585	0	0.0771748	1	0.0430653	0	0.032163	0	0.0159443	0
CTD-2015H6.3	0.636364	-0.00658955	0	0.0454439	0	0.0468947	0	0.0149575	0	0.0105637	0	0.0516391	0	0.031497	0	0.0323655	0	0.0363332	0	0.0370816	0	0.0174111	0	0.0771274	0	0.0430178	0	0.0321156	0	0.0158969	0
RP11-234B24.5	0.636364	-0.00663696	0	0.0453965	0	0.0468473	0	0.0149101	0	0.0105163	0	0.0515917	0	0.0314496	0	0.032318	0	0.0362858	0	0.0370342	0	0.0173637	0	0.07708	0	0.0429704	0	0.0320682	0	0.0158495	0
CBX5	0.636364	-0.00668437	0	0.0453491	0	0.0467999	0	0.0148626	0	0.0104689	0	0.0515443	0	0.0314022	0	0.0322706	0	0.0362384	0	0.0369868	0	0.0173163	0	0.0770326	0	0.042923	0	0.0320207	0	0.0158021	0
FAM165A	0.636364	-0.00673177	0	0.0453017	0	0.0467524	0	0.0148152	0	0.0104215	0	0.0514969	0	0.0313548	0	0.0322232	0	0.036191	0	0.0369394	0	0.0172689	0	0.0769851	0	0.0428756	0	0.0319733	0	0.0157547	0
AL691479.1	0.636364	-0.00677918	0	0.0452542	0	0.046705	0	0.0147678	0	0.0103741	0	0.0514495	0	0.0313073	0	0.0321758	0	0.0361435	0	0.036892	0	0.0172215	0	0.0769377	0	0.0428281	0	0.0319259	0	0.0157073	0
CATSPER3	0.636364	-0.00682659	0	0.0452068	0	0.0466576	0	0.0147203	0	0.0103267	0	0.0514021	0	0.0312599	0	0.0321283	0	0.0360961	0	0.0368446	0	0.017174	0	0.0768903	0	0.0427807	0	0.0318785	0	0.0156598	0
GPR161	0.636364	-0.00687399	0	0.0451594	0	0.0466102	0	0.0146729	0	0.0102793	0	0.0513547	0	0.0312125	0	0.0320809	0	0.0360487	0	0.0367972	0	0.0171266	0	0.0768428	0	0.0427333	0	0.0318311	0	0.0156124	0
THSD7A	0.627273	-0.0069214	0	0.0595975	1	0.0614521	1	0.0146255	0	0.0102319	0	0.0513073	0	0.046193	1	0.047404	1	0.0360013	0	0.0367498	0	0.0170792	0	0.0767954	0	0.0426859	0	0.0317837	0	0.015565	0
DUSP4	0.627273	-0.00696881	0	0.0595501	0	0.0614046	0	0.014578	0	0.0101845	0	0.0512599	0	0.0461455	0	0.0473566	0	0.0359539	0	0.0367024	0	0.0170318	0	0.076748	0	0.0426384	0	0.0317363	0	0.0155176	0
EXPH5	0.627273	-0.00701621	0	0.0595027	0	0.0613572	0	0.0145306	0	0.0101371	0	0.0512125	0	0.0460981	0	0.0473092	0	0.0359065	0	0.036655	0	0.0169844	0	0.0767006	0	0.042591	0	0.0316889	0	0.0154702	0
LRRC57	0.627273	-0.00706362	0	0.0594553	0	0.0613098	0	0.0144832	0	0.0100897	0	0.0511651	0	0.0460507	0	0.0472617	0	0.035859	0	0.0366076	0	0.016937	0	0.0766531	0	0.0425436	0	0.0316415	0	0.0154228	0
PTPN3	0.627273	-0.00711103	0	0.0594078	0	0.0612624	0	0.0144357	0	0.0100423	0	0.0511177	0	0.0460033	0	0.0472143	0	0.0358116	0	0.0365601	0	0.0168896	0	0.0766057	0	0.0424962	0	0.031594	0	0.0153754	0
PHF21B	0.627273	-0.00715843	0	0.0593604	0	0.0612149	0	0.0143883	0	0.00999487	0	0.0510703	0	0.0459558	0	0.0471669	0	0.0357642	0	0.0365127	0	0.0168422	0	0.0765583	0	0.0424487	0	0.0315466	0	0.0322047	1
TIAM1	0.627273	-0.00720584	0	0.0737986	1	0.0760568	1	0.0293753	1	0.00994746	0	0.0510229	0	0.0609363	1	0.0471195	0	0.0357168	0	0.0364653	0	0.0167948	0	0.0765108	0	0.0424013	0	0.0314992	0	0.0321573	0
AC005082.12	0.627273	-0.00725325	0	0.0737512	0	0.0760094	0	0.0293278	0	0.00990006	0	0.0509755	0	0.0608889	0	0.047072	0	0.0356694	0	0.0364179	0	0.0167474	0	0.0764634	0	0.0423539	0	0.0314518	0	0.0321099	0
IGSF6	0.627273	-0.00730065	0	0.0737037	0	0.075962	0	0.0292804	0	0.00985266	0	0.0509281	0	0.0608415	0	0.0470246	0	0.035622	0	0.0363705	0	0.0167	0	0.076416	0	0.0423065	0	0.0314044	0	0.0320625	0
WDR37	0.627273	-0.00734806	0	0.0736563	0	0.0759145	0	0.029233	0	0.00980525	0	0.0508807	0	0.060794	0	0.0469772	0	0.0355745	0	0.0363231	0	0.0166525	0	0.0763685	0	0.042259	0	0.031357	0	0.032015	0
LRRK2	0.627273	-0.00739547	0	0.0736089	0	0.0758671	0	0.0291855	0	0.00975785	0	0.0508332	0	0.0607466	0	0.0469298	0	0.0355271	0	0.0362757	0	0.0166051	0	0.0763211	0	0.0422116	0	0.0313096	0	0.0319676	0
RP11-847H18.2	0.627273	-0.00744287	0	0.0735615	0	0.0758197	0	0.0291381	0	0.00971044	0	0.0507858	0	0.0606992	0	0.0468823	0	0.0354797	0	0.0362283	0	0.0165577	0	0.0762737	0	0.0421642	0	0.0312622	0	0.0319202	0
AP000438.4	0.627273	-0.00749028	0	0.073514	0	0.0757723	0	0.0290907	0	0.00966304	0	0.0507384	0	0.0606518	0	0.0468349	0	0.0354323	0	0.0361809	0	0.0165103	0	0.0762263	0	0.0421168	0	0.0312148	0	0.0318728	0
FBXO40	0.618182	-0.00753769	0	0.0734666	0	0.0757248	0	0.0290433	0	0.00961563	0	0.050691	0	0.0606043	0	0.0467875	0	0.0353849	0	0.0361335	0	0.0164629	0	0.0761788	0	0.0420693	0	0.0311673	0	0.0318254	0
PPP4R1L	0.618182	-0.0075851	0	0.0734192	0	0.0756774	0	0.0289958	0	0.00956823	0	0.0506436	0	0.0605569	0	0.04674	0	0.0353375	0	0.0360861	0	0.0164155	0	0.0761314	0	0.0420219	0	0.0311199	0	0.031778	0
RP11-204E9.1	0.618182	-0.0076325	0	0.0733718	0	0.07563	0	0.0289484	0	0.00952082	0	0.0505962	0	0.0605095	0	0.0466926	0	0.0352901	0	0.0360387	0	0.0163681	0	0.076084	0	0.0419745	0	0.0310725	0	0.0317306	0
CTD-2184D3.6	0.618182	-0.00767991	0	0.0733243	0	0.0755826	0	0.028901	0	0.00947342	0	0.0505488	0	0.0604621	0	0.0466452	0	0.0352426	0	0.0359913	0	0.0163207	0	0.0760365	0	0.0419271	0	0.0310251	0	0.0316832	0
VSIG4	0.618182	-0.00772732	0	0.0732769	0	0.0755351	0	0.0288535	0	0.00942601	0	0.0505014	0	0.0604147	0	0.0465978	0	0.0351952	0	0.0359439	0	0.0162733	0	0.0759891	0	0.0418796	0	0.0309777	0	0.0316358	0
MYO5C	0.618182	-0.00777472	0	0.0732295	0	0.0754877	0	0.0288061	0	0.00937861	0	0.050454	0	0.0603672	0	0.0465503	0	0.0351478	0	0.0358965	0	0.0162259	0	0.0759417	0	0.0418322	0	0.0309303	0	0.0315884	0
RP11-171A24.3	0.618182	-0.00782213	0	0.0731821	0	0.0754403	0	0.0287587	0	0.00933121	0	0.0504066	0	0.0603198	0	0.0465029	0	0.0351004	0	0.0358491	0	0.0161785	0	0.0758943	0	0.0417848	0	0.0308829	0	0.031541	0
RP11-548H18.2	0.618182	-0.00786954	0	0.0731346	0	0.0753928	0	0.0287112	0	0.0092838	0	0.0503592	0	0.0602724	0	0.0464555	0	0.035053	0	0.0358017	0	0.016131	0	0.0758468	0	0.0417374	0	0.0308355	0	0.0314936	0
NPAS4	0.618182	-0.00791694	0	0.0730872	0	0.0753454	0	0.0286638	0	0.0092364	0	0.0503118	0	0.060225	0	0.0464081	0	0.0350056	0	0.0357543	0	0.0160836	0	0.0757994	0	0.0416899	0	0.030788	0	0.0314462	0
RASA4B	0.618182	-0.00796435	0	0.0730398	0	0.075298	0	0.0286164	0	0.00918899	0	0.0502644	0	0.0601775	0	0.0463606	0	0.0349581	0	0.0357069	0	0.0160362	0	0.075752	0	0.0416425	0	0.0307406	0	0.0313988	0
PTPRQ	0.618182	-0.00801176	0	0.0729924	0	0.0752506	0	0.0285689	0	0.00914159	0	0.050217	0	0.0601301	0	0.0463132	0	0.0349107	0	0.0356595	0	0.0159888	0	0.0757045	0	0.0415951	0	0.0306932	0	0.0313513	0
ANKAR	0.618182	-0.00805916	0	0.0729449	0	0.0752031	0	0.0285215	0	0.00909418	0	0.0501696	0	0.0600827	0	0.0462658	0	0.0348633	0	0.0356121	0	0.0159414	0	0.0756571	0	0.0415477	0	0.0306458	0	0.0313039	0
CTD-2089O24.2	0.618182	-0.00810657	0	0.0728975	0	0.0751557	0	0.0284741	0	0.00904678	0	0.0501222	0	0.0600353	0	0.0462183	0	0.0348159	0	0.0355647	0	0.015894	0	0.0756097	0	0.0415002	0	0.0305984	0	0.0312565	0
TCF7L2	0.618182	-0.00815398	0	0.0728501	0	0.0751083	0	0.0284266	0	0.00899937	0	0.0500748	0	0.0599878	0	0.0461709	0	0.0347685	0	0.0355173	0	0.0158466	0	0.0755622	0	0.0414528	0	0.030551	0	0.0478419	1
MIR143HG	0.618182	-0.00820138	0	0.0728027	0	0.0750609	0	0.0283792	0	0.00895197	0	0.0500274	0	0.0599404	0	0.0461235	0	0.0347211	0	0.0354699	0	0.0157992	0	0.0755148	0	0.0414054	0	0.0305036	0	0.0477945	0
GS1-393G12.10	0.618182	-0.00824879	0	0.0727552	0	0.0750134	0	0.0283318	0	0.00890456	0	0.04998	0	0.059893	0	0.0460761	0	0.0346736	0	0.0354225	0	0.0157518	0	0.0754674	0	0.041358	0	0.0304562	0	0.0477471	0
PPFIA4	0.609091	-0.0082962	0	0.0727078	0	0.074966	0	0.0282843	0	0.00885716	0	0.0499326	0	0.0598456	0	0.0460286	0	0.0346262	0	0.0353751	0	0.0157044	0	0.07542	0	0.0413105	0	0.0304088	0	0.0476997	0
RP11-426A6.8	0.609091	-0.0083436	0	0.0726604	0	0.0749186	0	0.0282369	0	0.00880975	0	0.0498852	0	0.0597982	0	0.0459812	0	0.0345788	0	0.0353277	0	0.015657	0	0.0753725	0	0.0412631	0	0.0303613	0	0.0476523	0
RP1-167A19.5	0.609091	-0.00839101	0	0.072613	0	0.0748712	0	0.0281895	0	0.00876235	0	0.0498378	0	0.0597507	0	0.0459338	0	0.0345314	0	0.0352803	0	0.0156095	0	0.0753251	0	0.0412157	0	0.0303139	0	0.0476049	0
ARL9	0.609091	-0.00843842	0	0.0725655	0	0.0748237	0	0.0281421	0	0.00871495	0	0.0497904	0	0.0597033	0	0.0458864	0	0.034484	0	0.0352329	0	0.0155621	0	0.0752777	0	0.0411683	0	0.0302665	0	0.0475575	0
FGD5	0.609091	-0.00848583	0	0.0725181	0	0.0747763	0	0.0280946	0	0.00866754	0	0.049743	0	0.0596559	0	0.0458389	0	0.0344366	0	0.0351855	0	0.0155147	0	0.0752302	0	0.0411208	0	0.0302191	0	0.0475101	0
AC007464.1	0.609091	-0.00853323	0	0.0724707	0	0.0747289	0	0.0280472	0	0.00862014	0	0.0496956	0	0.0596085	0	0.0457915	0	0.0343892	0	0.0351381	0	0.0154673	0	0.0751828	0	0.0410734	0	0.0301717	0	0.0474626	0
TRIM38	0.609091	-0.00858064	0	0.0724233	0	0.0746814	0	0.0279998	0	0.00857273	0	0.0496482	0	0.059561	0	0.0457441	0	0.0343417	0	0.0350907	0	0.0154199	0	0.0751354	0	0.041026	0	0.0301243	0	0.0474152	0
C17orf69	0.609091	-0.00862805	0	0.0723758	0	0.074634	0	0.0279523	0	0.00852533	0	0.0496008	0	0.0595136	0	0.0456967	0	0.0342943	0	0.0350433	0	0.0153725	0	0.075088	0	0.0409786	0	0.0300769	0	0.0473678	0
IL23A	0.609091	-0.00867545	0	0.0723284	0	0.0745866	0	0.0279049	0	0.00847792	0	0.0495534	0	0.0594662	0	0.0456492	0	0.0342469	0	0.0349959	0	0.0153251	0	0.0750405	0	0.0409311	0	0.0300295	0	0.0473204	0
CASS4	0.609091	-0.00872286	0	0.072281	0	0.0745392	0	0.0278575	0	0.00843052	0	0.049506	0	0.0594188	0	0.0456018	0	0.0341995	0	0.0349485	0	0.0152777	0	0.0749931	0	0.0408837	0	0.0299821	0	0.047273	0
AC026703.1	0.609091	-0.00877027	0	0.0722336	0	0.0744917	0	0.02781	0	0.00838311	0	0.0494586	0	0.0593714	0	0.0455544	0	0.0341521	0	0.0349011	0	0.0152303	0	0.0749457	0	0.0408363	0	0.0299346	0	0.0472256	0
AC017076.4	0.609091	-0.00881767	0	0.0721861	0	0.0744443	0	0.0277626	0	0.00833571	0	0.0494112	0	0.0593239	0	0.0455069	0	0.0341047	0	0.0348537	0	0.0151829	0	0.0748982	0	0.0407889	0	0.0298872	0	0.0471782	0
AC005071.3	0.609091	-0.00886508	0	0.0721387	0	0.0743969	0	0.0277152	0	0.0082883	0	0.0493638	0	0.0592765	0	0.0454595	0	0.0340572	0	0.0348063	0	0.0151355	0	0.0748508	0	0.0407414	0	0.0298398	0	0.0471308	0
CEBPD	0.609091	-0.00891249	0	0.0720913	0	0.0743495	0	0.0276677	0	0.0082409	0	0.0493164	0	0.0592291	0	0.0454121	0	0.0340098	0	0.0347589	0	0.015088	0	0.0748034	0	0.040694	0	0.0297924	0	0.0470834	0
CCDC102A	0.609091	-0.00895989	0	0.0720439	0	0.074302	0	0.0276203	0	0.00819349	0	0.049269	0	0.0591817	0	0.0453647	0	0.0339624	0	0.0347115	0	0.0150406	0	0.0747559	0	0.0406466	0	0.029745	0	0.047036	0
MAP3K5	0.609091	-0.0090073	0	0.0719964	0	0.0742546	0	0.0275729	0	0.00814609	0	0.0492216	0	0.0591342	0	0.0453172	0	0.033915	0	0.0346641	0	0.0149932	0	0.0747085	0	0.0405992	0	0.0450523	1	0.0633774	1
RCN3	0.609091	-0.00905471	0	0.071949	0	0.0742072	0	0.0275254	0	0.00809869	0	0.0491742	0	0.0590868	0	0.0452698	0	0.0338676	0	0.0346167	0	0.0149458	0	0.0746611	0	0.0405517	0	0.0450049	0	0.06333	0
RPS6KA6	0.609091	-0.00910211	0	0.0719016	0	0.0741597	0	0.027478	0	0.00805128	0	0.0491268	0	0.0590394	0	0.0452224	0	0.0338202	0	0.0345693	0	0.0148984	0	0.0746137	0	0.0405043	0	0.0449575	0	0.0632826	0
RGS8	0.609091	-0.00914952	0	0.0718542	0	0.0741123	0	0.0274306	0	0.00800388	0	0.0490794	0	0.058992	0	0.045175	0	0.0337727	0	0.0345218	0	0.014851	0	0.0745662	0	0.0404569	0	0.0449101	0	0.0632352	0
RP13-614K11.1	0.609091	-0.00919693	0	0.0718067	0	0.0740649	0	0.0273831	0	0.00795647	0	0.049032	0	0.0589446	0	0.0451275	0	0.0337253	0	0.0344744	0	0.0148036	0	0.0745188	0	0.0404095	0	0.0448626	0	0.0631878	0
CCBP2	0.609091	-0.00924433	0	0.0717593	0	0.0740175	0	0.0273357	0	0.00790907	0	0.0489846	0	0.0588971	0	0.0450801	0	0.0336779	0	0.034427	0	0.0147562	0	0.0744714	0	0.040362	0	0.0448152	0	0.0631404	0
ITGA8	0.609091	-0.00929174	0	0.0717119	0	0.07397	0	0.0272883	0	0.00786166	0	0.0489372	0	0.0588497	0	0.0450327	0	0.0336305	0	0.0343796	0	0.0147088	0	0.0744239	0	0.0552245	1	0.0447678	0	0.063093	0
ERBB2	0.609091	-0.00933915	0	0.0716645	0	0.0739226	0	0.0272409	0	0.00781426	0	0.0488898	0	0.0588023	0	0.0449852	0	0.0335831	0	0.0343322	0	0.0146614	0	0.0743765	0	0.0551771	0	0.0447204	0	0.0630456	0
RP11-326E22.1	0.609091	-0.00938656	0	0.071617	0	0.0738752	0	0.0271934	0	0.00776685	0	0.0488424	0	0.0587549	0	0.0449378	0	0.0335357	0	0.0342848	0	0.014614	0	0.0743291	0	0.0551297	0	0.044673	0	0.0629982	0
FAM22D	0.609091	-0.00943396	0	0.0715696	0	0.0738278	0	0.027146	0	0.00771945	0	0.0487949	0	0.0587074	0	0.0448904	0	0.0334883	0	0.0342374	0	0.0145665	0	0.0742817	0	0.0550822	0	0.0446256	0	0.0629508	0
RUNX1	0.609091	-0.00948137	0	0.0715222	0	0.0737803	0	0.0270986	0	0.00767204	0	0.0487475	0	0.05866	0	0.044843	0	0.0334408	0	0.03419	0	0.0145191	0	0.0742342	0	0.0550348	0	0.0599329	1	0.0629034	0
IRF1	0.609091	-0.00952878	0	0.0714748	0	0.0737329	0	0.0270511	0	0.00762464	0	0.0487001	0	0.0586126	0	0.0447955	0	0.0333934	0	0.0341426	0	0.0144717	0	0.0741868	0	0.0549874	0	0.0598855	0	0.062856	0
PDZD2	0.609091	-0.00957618	0	0.0714273	0	0.0736855	0	0.0416037	1	0.00757724	0	0.0634416	1	0.0585652	0	0.0447481	0	0.0497909	1	0.0340952	0	0.0144243	0	0.0892227	1	0.0698499	1	0.0598381	0	0.0628086	0
RP1-46F2.3	0.609091	-0.00962359	0	0.0713799	0	0.073638	0	0.0415563	0	0.00752983	0	0.0633942	0	0.0585177	0	0.0447007	0	0.0497435	0	0.0340478	0	0.0143769	0	0.0891753	0	0.0698024	0	0.0597906	0	0.0627612	0
MPPED2	0.6	-0.009671	0	0.0713325	0	0.0735906	0	0.0415088	0	0.00748243	0	0.0633468	0	0.0584703	0	0.0446533	0	0.049696	0	0.0340004	0	0.0143295	0	0.0891278	0	0.0844431	1	0.0597432	0	0.0627138	0
NUDT16P	0.6	-0.0097184	0	0.0712851	0	0.0735432	0	0.0414614	0	0.00743502	0	0.0632994	0	0.0584229	0	0.0446058	0	0.0496486	0	0.033953	0	0.0142821	0	0.0890804	0	0.0843956	0	0.0596958	0	0.0626663	0
AC098824.5	0.6	-0.00976581	0	0.0712376	0	0.0734958	0	0.041414	0	0.00738762	0	0.063252	0	0.0583755	0	0.0445584	0	0.0496012	0	0.0339056	0	0.0142347	0	0.089033	0	0.0843482	0	0.0596484	0	0.0626189	0
AC144536.4	0.6	-0.00981322	0	0.0711902	0	0.0734483	0	0.0413665	0	0.00734021	0	0.0632046	0	0.0583281	0	0.044511	0	0.0495538	0	0.0338582	0	0.0141873	0	0.0889856	0	0.0843008	0	0.059601	0	0.0625715	0
FOXO3	0.6	-0.00986062	0	0.0711428	0	0.0734009	0	0.0413191	0	0.00729281	0	0.0631572	0	0.0582806	0	0.0444635	0	0.0495064	0	0.0338108	0	0.0141399	0	0.0889381	0	0.0842534	0	0.0595536	0	0.0625241	0
RP11-24O6.2	0.6	-0.00990803	0	0.0710954	0	0.0733535	0	0.0412717	0	0.0072454	0	0.0631098	0	0.0582332	0	0.0444161	0	0.049459	0	0.0337634	0	0.0140925	0	0.0888907	0	0.0842059	0	0.0595062	0	0.0624767	0
FARP1-AS1	0.6	-0.00995544	0	0.0710479	0	0.0733061	0	0.0412242	0	0.007198	0	0.0630624	0	0.0581858	0	0.0443687	0	0.0494115	0	0.033716	0	0.014045	0	0.0888433	0	0.0841585	0	0.0594588	0	0.0624293	0
ZBTB8A	0.6	-0.0100028	0	0.0710005	0	0.0732586	0	0.0411768	0	0.00715059	0	0.063015	0	0.0581384	0	0.0443213	0	0.0493641	0	0.0336686	0	0.0139976	0	0.0887958	0	0.0841111	0	0.0594113	0	0.0623819	0
CAV2	0.6	-0.0100503	0	0.0709531	0	0.0732112	0	0.0411294	0	0.00710319	0	0.0629676	0	0.0580909	0	0.0442738	0	0.0493167	0	0.0336212	0	0.0139502	0	0.0887484	0	0.0840637	0	0.0593639	0	0.0623345	0
MB21D1	0.6	-0.0100977	0	0.0709057	0	0.0731638	0	0.0410819	0	0.00705578	0	0.0629202	0	0.0580435	0	0.0442264	0	0.0492693	0	0.0335738	0	0.0139028	0	0.088701	0	0.0840162	0	0.0593165	0	0.0622871	0
TRGC2	0.6	-0.0101451	0	0.0708582	0	0.0731163	0	0.0410345	0	0.00700838	0	0.0628728	0	0.0579961	0	0.044179	0	0.0492219	0	0.0335264	0	0.0138554	0	0.0886536	0	0.0839688	0	0.0592691	0	0.0622397	0
CYB5RL	0.6	-0.0101925	0	0.0708108	0	0.0730689	0	0.0409871	0	0.00696098	0	0.0628254	0	0.0579487	0	0.0441316	0	0.0491745	0	0.033479	0	0.013808	0	0.0886061	0	0.0839214	0	0.0592217	0	0.0621923	0
CSDA	0.6	-0.0102399	0	0.0707634	0	0.0730215	0	0.0409396	0	0.00691357	0	0.062778	0	0.0579013	0	0.0440841	0	0.0491271	0	0.0334316	0	0.0137606	0	0.0885587	0	0.083874	0	0.0591743	0	0.0621449	0
RP11-641C17.3	0.6	-0.0102873	0	0.070716	0	0.0729741	0	0.0408922	0	0.00686617	0	0.0627306	0	0.0578538	0	0.0440367	0	0.0490796	0	0.0333842	0	0.0137132	0	0.0885113	0	0.0838265	0	0.0591269	0	0.0620975	0
SMPX	0.6	-0.0103347	0	0.0706685	0	0.0729266	0	0.0408448	0	0.00681876	0	0.0626832	0	0.0578064	0	0.0439893	0	0.0490322	0	0.0333368	0	0.0136658	0	0.0884638	0	0.0837791	0	0.0590795	0	0.0620501	0
RP11-65J3.3	0.6	-0.0103821	0	0.0706211	0	0.0728792	0	0.0407974	0	0.00677136	0	0.0626358	0	0.057759	0	0.0439418	0	0.0489848	0	0.0332894	0	0.0136184	0	0.0884164	0	0.0837317	0	0.0590321	0	0.0620027	0
RP11-525E9.1	0.6	-0.0104295	0	0.0705737	0	0.0728318	0	0.0407499	0	0.00672395	0	0.0625884	0	0.0577116	0	0.0438944	0	0.0489374	0	0.033242	0	0.013571	0	0.088369	0	0.0836843	0	0.0589846	0	0.0619552	0
RP11-574K11.18	0.6	-0.0104769	0	0.0705263	0	0.0727844	0	0.0407025	0	0.00667655	0	0.062541	0	0.0576641	0	0.043847	0	0.04889	0	0.0331946	0	0.0135235	0	0.0883215	0	0.0836368	0	0.0589372	0	0.0619078	0
PANK1	0.6	-0.0105243	0	0.0704788	0	0.0727369	0	0.0406551	0	0.00662914	0	0.0624936	0	0.0576167	0	0.0437996	0	0.0488426	0	0.0331472	0	0.0134761	0	0.0882741	0	0.0835894	0	0.0588898	0	0.0618604	0
AC002467.5	0.6	-0.0105717	0	0.0704314	0	0.0726895	0	0.0406076	0	0.00658174	0	0.0624462	0	0.0575693	0	0.0437521	0	0.0487951	0	0.0330998	0	0.0134287	0	0.0882267	0	0.083542	0	0.0588424	0	0.061813	0
RP11-575L7.2	0.6	-0.0106191	0	0.070384	0	0.0726421	0	0.0405602	0	0.00653433	0	0.0623988	0	0.0575219	0	0.0437047	0	0.0487477	0	0.0330524	0	0.0133813	0	0.0881793	0	0.0834946	0	0.058795	0	0.0617656	0
ASB18	0.6	-0.0106665	0	0.0703366	0	0.0725947	0	0.0405128	0	0.00648693	0	0.0623514	0	0.0574745	0	0.0436573	0	0.0487003	0	0.033005	0	0.0133339	0	0.0881318	0	0.0834471	0	0.0587476	0	0.0617182	0
HSD17B1P1	0.6	-0.0107139	0	0.0702891	0	0.0725472	0	0.0404653	0	0.00643952	0	0.062304	0	0.057427	0	0.0436099	0	0.0486529	0	0.0329576	0	0.0132865	0	0.0880844	0	0.0833997	0	0.0587002	0	0.0616708	0
TRPM8	0.6	-0.0107614	0	0.0702417	0	0.0724998	0	0.0404179	0	0.00639212	0	0.0622566	0	0.0573796	0	0.0435624	0	0.0486055	0	0.0329102	0	0.0132391	0	0.088037	0	0.0833523	0	0.0586528	0	0.0616234	0
RP4-683L5.1	0.6	-0.0108088	0	0.0701943	0	0.0724524	0	0.0403705	0	0.00634472	0	0.0622092	0	0.0573322	0	0.043515	0	0.0485581	0	0.0328628	0	0.0131917	0	0.0879895	0	0.0833049	0	0.0586054	0	0.061576	0
CHIT1	0.6	-0.0108562	0	0.0701469	0	0.0724049	0	0.040323	0	0.00629731	0	0.0621618	0	0.0572848	0	0.0434676	0	0.0485106	0	0.0328154	0	0.0131443	0	0.0879421	0	0.0832574	0	0.0585579	0	0.0615286	0
ZNF541	0.590909	-0.0109036	0	0.0700994	0	0.0723575	0	0.0402756	0	0.00624991	0	0.0621144	0	0.0572373	0	0.0434202	0	0.0484632	0	0.032768	0	0.0130969	0	0.0878947	0	0.08321	0	0.0585105	0	0.0614812	0
TMOD1	0.590909	-0.010951	0	0.070052	0	0.0723101	0	0.0402282	0	0.0062025	0	0.0620669	0	0.0571899	0	0.0433727	0	0.0484158	0	0.0327206	0	0.0130495	0	0.0878473	0	0.0831626	0	0.0584631	0	0.0614338	0
SORBS1	0.590909	-0.0109984	0	0.0700046	0	0.0722627	0	0.0401807	0	0.0061551	0	0.0620195	0	0.0571425	0	0.0433253	0	0.0483684	0	0.0326732	0	0.013002	0	0.102434	1	0.0831152	0	0.0584157	0	0.0772874	1
LINC00473	0.590909	-0.0110458	0	0.0699572	0	0.0722152	0	0.0401333	0	0.00610769	0	0.0619721	0	0.0570951	0	0.0432779	0	0.048321	0	0.0326258	0	0.0129546	0	0.102387	0	0.0830677	0	0.0583683	0	0.07724	0
CXCL16	0.590909	-0.0110932	0	0.0699097	0	0.0721678	0	0.0400859	0	0.00606029	0	0.0619247	0	0.0570476	0	0.0432304	0	0.0482736	0	0.0325784	0	0.0129072	0	0.102339	0	0.0830203	0	0.0583209	0	0.0771926	0
SLC24A4	0.590909	-0.0111406	0	0.0698623	0	0.0721204	0	0.0400384	0	0.00601288	0	0.0618773	0	0.0570002	0	0.043183	0	0.0482262	0	0.0325309	0	0.0128598	0	0.102292	0	0.0829729	0	0.0582735	0	0.0771452	0
MBTPS1	0.590909	-0.011188	0	0.0698149	0	0.072073	0	0.039991	0	0.00596548	0	0.0618299	0	0.0569528	0	0.0431356	0	0.0481787	0	0.0324835	0	0.0128124	0	0.102245	0	0.0829255	0	0.0582261	0	0.0770978	0
SATB1	0.590909	-0.0112354	0	0.0697675	0	0.0720255	0	0.0399436	0	0.00591807	0	0.0617825	0	0.0569054	0	0.0430882	0	0.0481313	0	0.0324361	0	0.012765	0	0.102197	0	0.082878	0	0.0581787	0	0.0770504	0
CTC-250P20.1-001	0.590909	-0.0112828	0	0.06972	0	0.0719781	0	0.0398962	0	0.00587067	0	0.0617351	0	0.056858	0	0.0430407	0	0.0480839	0	0.0323887	0	0.0127176	0	0.10215	0	0.0828306	0	0.0581312	0	0.077003	0
ABCA4	0.590909	-0.0113302	0	0.0696726	0	0.0719307	0	0.0398487	0	0.00582326	0	0.0616877	0	0.0568105	0	0.0429933	0	0.0480365	0	0.0323413	0	0.0126702	0	0.102102	0	0.0827832	0	0.0580838	0	0.0769556	0
AL137003.1	0.590909	-0.0113776	0	0.0696252	0	0.0718832	0	0.0398013	0	0.00577586	0	0.0616403	0	0.0567631	0	0.0429459	0	0.0479891	0	0.0322939	0	0.0126228	0	0.102055	0	0.0827358	0	0.0580364	0	0.0769082	0
DHX35	0.590909	-0.011425	0	0.0695778	0	0.0718358	0	0.0397539	0	0.00572846	0	0.0615929	0	0.0567157	0	0.0428985	0	0.0479417	0	0.0322465	0	0.0125754	0	0.102007	0	0.0826884	0	0.057989	0	0.0768608	0
SNTB2	0.590909	-0.0114725	0	0.0695304	0	0.0717884	0	0.0397064	0	0.00568105	0	0.0615455	0	0.0566683	0	0.042851	0	0.0478942	0	0.0321991	0	0.012528	0	0.10196	0	0.0826409	0	0.0579416	0	0.0768134	0
AC087886.1	0.590909	-0.0115199	0	0.0694829	0	0.071741	0	0.039659	0	0.00563365	0	0.0614981	0	0.0566208	0	0.0428036	0	0.0478468	0	0.0321517	0	0.0124805	0	0.101913	0	0.0825935	0	0.0578942	0	0.076766	0
PABPN1L	0.590909	-0.0115673	0	0.0694355	0	0.0716935	0	0.0396116	0	0.00558624	0	0.0614507	0	0.0565734	0	0.0427562	0	0.0477994	0	0.0321043	0	0.0124331	0	0.101865	0	0.0825461	0	0.0578468	0	0.0767185	0
EXO1	0.590909	-0.0116147	0	0.0693881	0	0.0716461	0	0.0395641	0	0.00553884	0	0.0614033	0	0.056526	0	0.0427087	0	0.047752	0	0.0320569	0	0.0123857	0	0.101818	0	0.0824987	0	0.0577994	0	0.0766711	0
RP11-335I12.2	0.590909	-0.0116621	0	0.0693407	0	0.0715987	0	0.0395167	0	0.00549143	0	0.0613559	0	0.0564786	0	0.0426613	0	0.0477046	0	0.0320095	0	0.0123383	0	0.10177	0	0.0824512	0	0.057752	0	0.0766237	0
SNX25P1	0.590909	-0.0117095	0	0.0692932	0	0.0715513	0	0.0394693	0	0.00544403	0	0.0613085	0	0.0564312	0	0.0426139	0	0.0476572	0	0.0319621	0	0.0122909	0	0.101723	0	0.0824038	0	0.0577045	0	0.0765763	0
SLC37A1	0.590909	-0.0117569	0	0.0692458	0	0.0715038	0	0.0394218	0	0.00539662	0	0.0612611	0	0.0563837	0	0.0425665	0	0.0476097	0	0.0319147	0	0.0122435	0	0.101675	0	0.0823564	0	0.0576571	0	0.0765289	0
PRKX	0.590909	-0.0118043	0	0.0691984	0	0.0714564	0	0.0393744	0	0.00534922	0	0.0612137	0	0.0563363	0	0.042519	0	0.0475623	0	0.0318673	0	0.0121961	0	0.101628	0	0.082309	0	0.0576097	0	0.0764815	0
TFAMP1	0.590909	-0.0118517	0	0.069151	0	0.071409	0	0.039327	0	0.00530181	0	0.0611663	0	0.0562889	0	0.0424716	0	0.0475149	0	0.0318199	0	0.0121487	0	0.101581	0	0.0822615	0	0.0575623	0	0.0764341	0
AGER	0.590909	-0.0118991	0	0.0691035	0	0.0713615	0	0.0392795	0	0.00525441	0	0.0611189	0	0.0562415	0	0.0424242	0	0.0474675	0	0.0317725	0	0.0121013	0	0.101533	0	0.0822141	0	0.0575149	0	0.0763867	0
ZNF792	0.581818	-0.0119465	0	0.0690561	0	0.0713141	0	0.0392321	0	0.00520701	0	0.0610715	0	0.056194	0	0.0423768	0	0.0474201	0	0.0317251	0	0.0120539	0	0.101486	0	0.0821667	0	0.0574675	0	0.0763393	0
AP002812.1	0.581818	-0.0119939	0	0.0690087	0	0.0712667	0	0.0391847	0	0.0051596	0	0.0610241	0	0.0561466	0	0.0423293	0	0.0473727	0	0.0316777	0	0.0120065	0	0.101438	0	0.0821193	0	0.0574201	0	0.0762919	0
CRABP2	0.581818	-0.0120413	0	0.0689613	0	0.0712193	0	0.0391372	0	0.0051122	0	0.0609767	0	0.0560992	0	0.0422819	0	0.0473253	0	0.0316303	0	0.011959	0	0.101391	0	0.0820718	0	0.0573727	0	0.0762445	0
MBL3P	0.581818	-0.0120887	0	0.0689138	0	0.0711718	0	0.0390898	0	0.00506479	0	0.0609293	0	0.0560518	0	0.0422345	0	0.0472778	0	0.0315829	0	0.0119116	0	0.101343	0	0.0820244	0	0.0573253	0	0.0761971	0
TFCP2L1	0.581818	-0.0121362	0	0.0688664	0	0.0711244	0	0.0390424	0	0.00501739	0	0.0608819	0	0.0560044	0	0.042187	0	0.0472304	0	0.0315355	0	0.0118642	0	0.101296	0	0.081977	0	0.0572778	0	0.0761497	0
ABI3	0.581818	-0.0121836	0	0.068819	0	0.071077	0	0.038995	0	0.00496998	0	0.0608345	0	0.0559569	0	0.0421396	0	0.047183	0	0.0314881	0	0.0118168	0	0.101249	0	0.0819296	0	0.0572304	0	0.0761023	0
RP11-229P13.22	0.581818	-0.012231	0	0.0687716	0	0.0710296	0	0.0389475	0	0.00492258	0	0.0607871	0	0.0559095	0	0.0420922	0	0.0471356	0	0.0314407	0	0.0117694	0	0.101201	0	0.0818821	0	0.057183	0	0.0760548	0
SLC25A37	0.581818	-0.0122784	0	0.0687241	0	0.0709821	0	0.0389001	0	0.00487517	0	0.0607397	0	0.0558621	0	0.0420448	0	0.0470882	0	0.0313933	0	0.011722	0	0.101154	0	0.0818347	0	0.0571356	0	0.0760074	0
AC090421.1	0.581818	-0.0123258	0	0.0686767	0	0.0709347	0	0.0388527	0	0.00482777	0	0.0606923	0	0.0558147	0	0.0419973	0	0.0470408	0	0.0313459	0	0.0116746	0	0.101106	0	0.0817873	0	0.0570882	0	0.07596	0
AC005224.2	0.581818	-0.0123732	0	0.0686293	0	0.0708873	0	0.0388052	0	0.00478036	0	0.0606449	0	0.0557672	0	0.0419499	0	0.0469933	0	0.0312985	0	0.0116272	0	0.101059	0	0.0817399	0	0.0570408	0	0.0759126	0
VANGL1	0.581818	-0.0124206	0	0.0685819	0	0.0708398	0	0.0387578	0	0.00473296	0	0.0605975	0	0.0557198	0	0.0419025	0	0.0469459	0	0.0312511	0	0.0115798	0	0.101011	0	0.0816924	0	0.0569934	0	0.0758652	0
MIR1825	0.581818	-0.012468	0	0.0685344	0	0.0707924	0	0.0387104	0	0.00468555	0	0.0605501	0	0.0556724	0	0.0418551	0	0.0468985	0	0.0312037	0	0.0115324	0	0.100964	0	0.081645	0	0.056946	0	0.0758178	0
PAQR5	0.581818	-0.0125154	0	0.068487	0	0.070745	0	0.0386629	0	0.00463815	0	0.0605027	0	0.055625	0	0.0418076	0	0.0468511	0	0.0311563	0	0.011485	0	0.100917	0	0.0815976	0	0.0568985	0	0.0757704	0
WBP2NL	0.581818	-0.0125628	0	0.0684396	0	0.0706976	0	0.0386155	0	0.00459075	0	0.0604553	0	0.0555775	0	0.0417602	0	0.0468037	0	0.0311089	0	0.0114375	0	0.100869	0	0.0815502	0	0.0568511	0	0.075723	0
NSRP1P1	0.581818	-0.0126102	0	0.0683922	0	0.0706501	0	0.0385681	0	0.00454334	0	0.0604079	0	0.0555301	0	0.0417128	0	0.0467563	0	0.0310615	0	0.0113901	0	0.100822	0	0.0815027	0	0.0568037	0	0.0756756	0
RP11-56B16.3	0.581818	-0.0126576	0	0.0683447	0	0.0706027	0	0.0385206	0	0.00449594	0	0.0603605	0	0.0554827	0	0.0416653	0	0.0467088	0	0.0310141	0	0.0113427	0	0.100774	0	0.0814553	0	0.0567563	0	0.0756282	0
RP13-588I20.1	0.581818	-0.012705	0	0.0682973	0	0.0705553	0	0.0384732	0	0.00444853	0	0.0603131	0	0.0554353	0	0.0416179	0	0.0466614	0	0.0309667	0	0.0112953	0	0.100727	0	0.0814079	0	0.0567089	0	0.0755808	0
TEF	0.581818	-0.0127524	0	0.0682499	0	0.0705079	0	0.0384258	0	0.00440113	0	0.0602657	0	0.0553879	0	0.0415705	0	0.046614	0	0.0309193	0	0.0112479	0	0.100679	0	0.0813605	0	0.0566615	0	0.0755334	0
GRIP2	0.581818	-0.0127998	0	0.0682025	0	0.0704604	0	0.0383783	0	0.00435372	0	0.0602183	0	0.0553404	0	0.0415231	0	0.0465666	0	0.0308719	0	0.0112005	0	0.100632	0	0.081313	0	0.0566141	0	0.075486	0
DRD2	0.581818	-0.0128473	0	0.068155	0	0.070413	0	0.0383309	0	0.00430632	0	0.0601709	0	0.055293	0	0.0414756	0	0.0465192	0	0.0308245	0	0.0111531	0	0.100585	0	0.0812656	0	0.0565667	0	0.0754386	0
AFAP1	0.581818	-0.0128947	0	0.0681076	0	0.0703656	0	0.0382835	0	0.00425891	0	0.0601235	0	0.0552456	0	0.0414282	0	0.0464718	0	0.0307771	0	0.0111057	0	0.100537	0	0.0812182	0	0.0565193	0	0.0753912	0
CTC-426B10.1	0.581818	-0.0129421	0	0.0680602	0	0.0703182	0	0.038236	0	0.00421151	0	0.0600761	0	0.0551982	0	0.0413808	0	0.0464244	0	0.0307297	0	0.0110583	0	0.10049	0	0.0811708	0	0.0564718	0	0.0753437	0
CTB-129O4.1	0.581818	-0.0129895	0	0.0680128	0	0.0702707	0	0.0381886	0	0.0041641	0	0.0600286	0	0.0551507	0	0.0413334	0	0.0463769	0	0.0306823	0	0.0110109	0	0.100442	0	0.0811233	0	0.0564244	0	0.0752963	0
RP11-152N13.8	0.581818	-0.0130369	0	0.0679653	0	0.0702233	0	0.0381412	0	0.0041167	0	0.0599812	0	0.0551033	0	0.0412859	0	0.0463295	0	0.0306349	0	0.0109635	0	0.100395	0	0.0810759	0	0.056377	0	0.0752489	0
SLC16A7	0.581818	-0.0130843	0	0.0679179	0	0.0701759	0	0.0380938	0	0.00406929	0	0.0599338	0	0.0550559	0	0.0412385	0	0.0462821	0	0.0305875	0	0.010916	0	0.100347	0	0.0810285	0	0.0563296	0	0.0752015	0
MNS1	0.581818	-0.0131317	0	0.0678705	0	0.0701284	0	0.0380463	0	0.00402189	0	0.0598864	0	0.0550085	0	0.0411911	0	0.0462347	0	0.0305401	0	0.0108686	0	0.1003	0	0.0809811	0	0.0562822	0	0.0751541	0
EGR2	0.581818	-0.0131791	0	0.0678231	0	0.070081	0	0.0379989	0	0.00397449	0	0.059839	0	0.0549611	0	0.0411437	0	0.0461873	0	0.0304926	0	0.0108212	0	0.100253	0	0.0809336	0	0.0562348	0	0.0751067	0
POU3F2	0.572727	-0.0132265	0	0.0677756	0	0.0700336	0	0.0379515	0	0.00392708	0	0.0597916	0	0.0549136	0	0.0410962	0	0.0461399	0	0.0304452	0	0.0107738	0	0.100205	0	0.0808862	0	0.0561874	0	0.0750593	0
SS18L1	0.572727	-0.0132739	0	0.0677282	0	0.0699862	0	0.037904	0	0.00387968	0	0.0597442	0	0.0548662	0	0.0410488	0	0.0460924	0	0.0303978	0	0.0107264	0	0.100158	0	0.0808388	0	0.05614	0	0.0750119	0
CTDSPL	0.572727	-0.0133213	0	0.0676808	0	0.0699387	0	0.0378566	0	0.00383227	0	0.0596968	0	0.0548188	0	0.0410014	0	0.046045	0	0.0303504	0	0.010679	0	0.10011	0	0.0807914	0	0.0560926	0	0.0903778	1
ARAP3	0.572727	-0.0133687	0	0.0676334	0	0.0698913	0	0.0378092	0	0.00378487	0	0.0596494	0	0.0547714	0	0.0409539	0	0.0459976	0	0.030303	0	0.0106316	0	0.100063	0	0.0807439	0	0.0560451	0	0.0903303	0
UBP1	0.572727	-0.0134161	0	0.0675859	0	0.0698439	0	0.0377617	0	0.00373746	0	0.059602	0	0.0547239	0	0.0409065	0	0.0459502	0	0.0302556	0	0.0105842	0	0.100015	0	0.0806965	0	0.0559977	0	0.0902829	0
USP53	0.572727	-0.0134635	0	0.0675385	0	0.0697965	0	0.0377143	0	0.00369006	0	0.0595546	0	0.0546765	0	0.0408591	0	0.0459028	0	0.0302082	0	0.0105368	0	0.099968	0	0.0806491	0	0.0559503	0	0.0902355	0
IQCH	0.572727	-0.013511	0	0.0674911	0	0.069749	0	0.0376669	0	0.00364265	0	0.0595072	0	0.0546291	0	0.0408117	0	0.0458554	0	0.0301608	0	0.0104894	0	0.0999206	0	0.0806017	0	0.0559029	0	0.0901881	0
CHRNA5	0.572727	-0.0135584	0	0.0674437	0	0.0697016	0	0.0376194	0	0.00359525	0	0.0594598	0	0.0545817	0	0.0407642	0	0.0458079	0	0.0301134	0	0.010442	0	0.0998731	0	0.0805542	0	0.0558555	0	0.0901407	0
PAX8	0.572727	-0.0136058	0	0.0673962	0	0.0696542	0	0.037572	0	0.00354784	0	0.0594124	0	0.0545343	0	0.0407168	0	0.0457605	0	0.030066	0	0.0103945	0	0.0998257	0	0.0805068	0	0.0558081	0	0.0900933	0
RP11-505P4.6	0.572727	-0.0136532	0	0.0673488	0	0.0696067	0	0.0375246	0	0.00350044	0	0.059365	0	0.0544868	0	0.0406694	0	0.0457131	0	0.0300186	0	0.0103471	0	0.0997783	0	0.0804594	0	0.0557607	0	0.0900459	0
RP3-514P16.1	0.572727	-0.0137006	0	0.0673014	0	0.0695593	0	0.0374771	0	0.00345304	0	0.0593176	0	0.0544394	0	0.040622	0	0.0456657	0	0.0299712	0	0.0102997	0	0.0997309	0	0.080412	0	0.0557133	0	0.0899985	0
MARCH11	0.572727	-0.013748	0	0.067254	0	0.0695119	0	0.0374297	0	0.00340563	0	0.0592702	0	0.054392	0	0.0405745	0	0.0456183	0	0.0299238	0	0.0102523	0	0.0996834	0	0.0803645	0	0.0556659	0	0.0899511	0
MGP	0.572727	-0.0137954	0	0.0672065	0	0.0694645	0	0.0373823	0	0.00335823	0	0.0592228	0	0.0543446	0	0.0405271	0	0.0455709	0	0.0298764	0	0.0102049	0	0.099636	0	0.0803171	0	0.0556184	0	0.0899037	0
DUSP9	0.572727	-0.0138428	0	0.0671591	0	0.069417	0	0.0373348	0	0.00331082	0	0.0591754	0	0.0542971	0	0.0404797	0	0.0455235	0	0.029829	0	0.0101575	0	0.0995886	0	0.0802697	0	0.055571	0	0.0898563	0
TCF7L1	0.572727	-0.0138902	0	0.0671117	0	0.0693696	0	0.0372874	0	0.00326342	0	0.059128	0	0.0542497	0	0.0404322	0	0.045476	0	0.0297816	0	0.0101101	0	0.0995411	0	0.0802223	0	0.0555236	0	0.0898089	0
SOCS7	0.572727	-0.0139376	0	0.0670643	0	0.0693222	0	0.03724	0	0.00321601	0	0.0590806	0	0.0542023	0	0.0403848	0	0.0454286	0	0.0297342	0	0.0100627	0	0.0994937	0	0.0801748	0	0.0554762	0	0.0897615	0
ZNF776	0.572727	-0.013985	0	0.0670168	0	0.0692748	0	0.0371926	0	0.00316861	0	0.0590332	0	0.0541549	0	0.0403374	0	0.0453812	0	0.0296868	0	0.0100153	0	0.0994463	0	0.0801274	0	0.0554288	0	0.0897141	0
BCL11A	0.572727	-0.0140324	0	0.0669694	0	0.0692273	0	0.0371451	0	0.0031212	0	0.0589858	0	0.0541074	0	0.04029	0	0.0453338	0	0.0296394	0	0.0252584	1	0.0993988	0	0.08008	0	0.0553814	0	0.0896666	0
TSTD2	0.572727	-0.0140798	0	0.066922	0	0.0691799	0	0.0370977	0	0.0030738	0	0.0589384	0	0.05406	0	0.0402425	0	0.0452864	0	0.029592	0	0.025211	0	0.0993514	0	0.0800326	0	0.055334	0	0.0896192	0
CUX2	0.572727	-0.0141272	0	0.0668746	0	0.0691325	0	0.0370503	0	0.0172534	1	0.0727998	1	0.0540126	0	0.0401951	0	0.045239	0	0.0295446	0	0.0251636	0	0.099304	0	0.0799851	0	0.0552866	0	0.0895718	0
GLB1L3	0.572727	-0.0141746	0	0.0668271	0	0.069085	0	0.0370028	0	0.017206	0	0.0727524	0	0.0539652	0	0.0401477	0	0.0451915	0	0.0294972	0	0.0251162	0	0.0992566	0	0.0799377	0	0.0552392	0	0.0895244	0
AP001432.11	0.572727	-0.0142221	0	0.0667797	0	0.0690376	0	0.0369554	0	0.0171586	0	0.072705	0	0.0539178	0	0.0401003	0	0.0451441	0	0.0294498	0	0.0250688	0	0.0992091	0	0.0798903	0	0.0551917	0	0.089477	0
SPIN3	0.572727	-0.0142695	0	0.0667323	0	0.0689902	0	0.036908	0	0.0171112	0	0.0726576	0	0.0538703	0	0.0400528	0	0.0450967	0	0.0294024	0	0.0250214	0	0.0991617	0	0.0798429	0	0.0551443	0	0.0894296	0
RP11-84E24.2	0.563636	-0.0143169	0	0.0666849	0	0.0689428	0	0.0368605	0	0.0170638	0	0.0726102	0	0.0538229	0	0.0400054	0	0.0450493	0	0.029355	0	0.024974	0	0.0991143	0	0.0797954	0	0.0550969	0	0.0893822	0
SOX1	0.563636	-0.0143643	0	0.0666374	0	0.0688953	0	0.0368131	0	0.0170164	0	0.0725628	0	0.0537755	0	0.039958	0	0.0450019	0	0.0293076	0	0.0249266	0	0.0990668	0	0.079748	0	0.0550495	0	0.0893348	0
ETV6	0.563636	-0.0144117	0	0.06659	0	0.0688479	0	0.0367657	0	0.016969	0	0.0725154	0	0.0537281	0	0.0399105	0	0.0449545	0	0.0292602	0	0.0248792	0	0.0990194	0	0.0797006	0	0.0692145	1	0.0892874	0
DIAPH1	0.563636	-0.0144591	0	0.0665426	0	0.0688005	0	0.0367182	0	0.0169216	0	0.072468	0	0.0536806	0	0.0398631	0	0.044907	0	0.0292128	0	0.0248318	0	0.098972	0	0.0796532	0	0.069167	0	0.08924	0
RP11-476C8.3	0.563636	-0.0145065	0	0.0664952	0	0.0687531	0	0.0366708	0	0.0168742	0	0.0724206	0	0.0536332	0	0.0398157	0	0.0448596	0	0.0291654	0	0.0247843	0	0.0989246	0	0.0796057	0	0.0691196	0	0.0891926	0
PDE8B	0.563636	-0.0145539	0	0.0664477	0	0.0687056	0	0.0366234	0	0.0168268	0	0.0723732	0	0.0535858	0	0.0397683	0	0.0448122	0	0.029118	0	0.0247369	0	0.0988771	0	0.0933591	1	0.0690722	0	0.0891452	0
NEK4	0.563636	-0.0146013	0	0.0664003	0	0.0686582	0	0.0365759	0	0.0167794	0	0.0723258	0	0.0535384	0	0.0397208	0	0.0447648	0	0.0290706	0	0.0246895	0	0.0988297	0	0.0933116	0	0.0690248	0	0.0890978	0
AC107613.1	0.563636	-0.0146487	0	0.0663529	0	0.0686108	0	0.0365285	0	0.016732	0	0.0722784	0	0.053491	0	0.0396734	0	0.0447174	0	0.0290232	0	0.0246421	0	0.0987823	0	0.0932642	0	0.0689774	0	0.0890504	0
ZMYM4	0.563636	-0.0146961	0	0.0663055	0	0.0685633	0	0.0364811	0	0.0166846	0	0.072231	0	0.0534435	0	0.039626	0	0.04467	0	0.0289758	0	0.0245947	0	0.0987348	0	0.0932168	0	0.06893	0	0.089003	0
AC016732.2	0.563636	-0.0147435	0	0.066258	0	0.0685159	0	0.0364336	0	0.0166371	0	0.0721835	0	0.0533961	0	0.0395786	0	0.0446225	0	0.0289284	0	0.0245473	0	0.0986874	0	0.0931694	0	0.0688826	0	0.0889555	0
RP11-181B18.1	0.563636	-0.0147909	0	0.0662106	0	0.0684685	0	0.0363862	0	0.0165897	0	0.0721361	0	0.0533487	0	0.0395311	0	0.0445751	0	0.028881	0	0.0244999	0	0.09864	0	0.0931219	0	0.0688352	0	0.0889081	0
RP11-396F22.1	0.563636	-0.0148383	0	0.0661632	0	0.0684211	0	0.0363388	0	0.0165423	0	0.0720887	0	0.0533013	0	0.0394837	0	0.0445277	0	0.0288336	0	0.0244525	0	0.0985925	0	0.0930745	0	0.0687878	0	0.0888607	0
AC053503.6	0.563636	-0.0148857	0	0.0661158	0	0.0683736	0	0.0362914	0	0.0164949	0	0.0720413	0	0.0532538	0	0.0394363	0	0.0444803	0	0.0287862	0	0.0244051	0	0.0985451	0	0.0930271	0	0.0687403	0	0.0888133	0
DNAH3	0.563636	-0.0149332	0	0.0660683	0	0.0683262	0	0.0362439	0	0.0164475	0	0.0719939	0	0.0532064	0	0.0393888	0	0.0444329	0	0.0287388	0	0.0243577	0	0.0984977	0	0.0929797	0	0.0686929	0	0.0887659	0
ZBTB2	0.563636	-0.0149806	0	0.0660209	0	0.0682788	0	0.0361965	0	0.0164001	0	0.0719465	0	0.053159	0	0.0393414	0	0.0443855	0	0.0286914	0	0.0243103	0	0.0984503	0	0.0929322	0	0.0686455	0	0.0887185	0
RP11-265D17.2	0.563636	-0.015028	0	0.0659735	0	0.0682314	0	0.0361491	0	0.0163527	0	0.0718991	0	0.0531116	0	0.039294	0	0.0443381	0	0.028644	0	0.0242628	0	0.0984028	0	0.0928848	0	0.0685981	0	0.0886711	0
RP11-711K1.7	0.563636	-0.0150754	0	0.0659261	0	0.0681839	0	0.0361016	0	0.0163053	0	0.0718517	0	0.0530642	0	0.0392466	0	0.0442906	0	0.0285966	0	0.0242154	0	0.0983554	0	0.0928374	0	0.0685507	0	0.0886237	0
GVINP2	0.563636	-0.0151228	0	0.0658786	0	0.0681365	0	0.0360542	0	0.0162579	0	0.0718043	0	0.0530167	0	0.0391991	0	0.0442432	0	0.0285492	0	0.024168	0	0.098308	0	0.09279	0	0.0685033	0	0.0885763	0
IL4I1	0.563636	-0.0151702	0	0.0658312	0	0.0680891	0	0.0360068	0	0.0162105	0	0.0717569	0	0.0529693	0	0.0391517	0	0.0441958	0	0.0285017	0	0.0241206	0	0.0982605	0	0.0927425	0	0.0684559	0	0.0885289	0
SPI1	0.563636	-0.0152176	0	0.0657838	0	0.0680417	0	0.0359593	0	0.0161631	0	0.0717095	0	0.0529219	0	0.0391043	0	0.0441484	0	0.0284543	0	0.0240732	0	0.0982131	0	0.0926951	0	0.0684085	0	0.0884815	0
KB-1562D12.3	0.563636	-0.015265	0	0.0657364	0	0.0679942	0	0.0359119	0	0.0161157	0	0.0716621	0	0.0528745	0	0.0390569	0	0.044101	0	0.0284069	0	0.0240258	0	0.0981657	0	0.0926477	0	0.0683611	0	0.0884341	0
RP11-20I20.4	0.563636	-0.0153124	0	0.0656889	0	0.0679468	0	0.0358645	0	0.0160683	0	0.0716147	0	0.052827	0	0.0390094	0	0.0440536	0	0.0283595	0	0.0239784	0	0.0981183	0	0.0926003	0	0.0683136	0	0.0883867	0
OLFML2A	0.563636	-0.0153598	0	0.0656415	0	0.0678994	0	0.035817	0	0.0160209	0	0.0715673	0	0.0527796	0	0.038962	0	0.0440061	0	0.0283121	0	0.023931	0	0.0980708	0	0.0925528	0	0.0682662	0	0.0883393	0
DCAF8L2	0.563636	-0.0154072	0	0.0655941	0	0.0678519	0	0.0357696	0	0.0159735	0	0.0715199	0	0.0527322	0	0.0389146	0	0.0439587	0	0.0282647	0	0.0238836	0	0.0980234	0	0.0925054	0	0.0682188	0	0.0882919	0
KCND3	0.563636	-0.0154546	0	0.0655467	0	0.0678045	0	0.0492362	1	0.0159261	0	0.0714725	0	0.0526848	0	0.0526832	1	0.0439113	0	0.0282173	0	0.0238362	0	0.097976	0	0.092458	0	0.0681714	0	0.0882444	0
N6AMT1	0.563636	-0.015502	0	0.0654992	0	0.0677571	0	0.0491887	0	0.0158787	0	0.0714251	0	0.0526373	0	0.0526357	0	0.0438639	0	0.0281699	0	0.0237888	0	0.0979285	0	0.0924106	0	0.068124	0	0.088197	0
AC068057.1	0.563636	-0.0155494	0	0.0654518	0	0.0677097	0	0.0491413	0	0.0158313	0	0.0713777	0	0.0525899	0	0.0525883	0	0.0438165	0	0.0281225	0	0.0237413	0	0.0978811	0	0.0923631	0	0.0680766	0	0.0881496	0
RP11-137H2.4	0.563636	-0.0155969	0	0.0654044	0	0.0676622	0	0.0490939	0	0.0157839	0	0.0713303	0	0.0525425	0	0.0525409	0	0.0437691	0	0.0280751	0	0.0236939	0	0.0978337	0	0.0923157	0	0.0680292	0	0.0881022	0
VSTM2A	0.563636	-0.0156443	0	0.065357	0	0.0676148	0	0.0490464	0	0.0157365	0	0.0712829	0	0.0524951	0	0.0524935	0	0.0437216	0	0.0280277	0	0.0236465	0	0.0977863	0	0.0922683	0	0.0679818	0	0.0880548	0
C15orf61	0.563636	-0.0156917	0	0.0653095	0	0.0675674	0	0.048999	0	0.0156891	0	0.0712355	0	0.0524477	0	0.052446	0	0.0436742	0	0.0279803	0	0.0235991	0	0.0977388	0	0.0922209	0	0.0679344	0	0.0880074	0
MAMDC4	0.554545	-0.0157391	0	0.0652621	0	0.06752	0	0.0489516	0	0.0156417	0	0.0711881	0	0.0524002	0	0.0523986	0	0.0436268	0	0.0279329	0	0.0235517	0	0.0976914	0	0.0921734	0	0.0678869	0	0.08796	0
CHD9	0.554545	-0.0157865	0	0.0652147	0	0.0674725	0	0.0489041	0	0.0155942	0	0.0711407	0	0.0523528	0	0.0523512	0	0.0435794	0	0.0278855	0	0.0235043	0	0.097644	0	0.092126	0	0.0678395	0	0.0879126	0
MIR1237	0.554545	-0.0158339	0	0.0651673	0	0.0674251	0	0.0488567	0	0.0155468	0	0.0710933	0	0.0523054	0	0.0523038	0	0.043532	0	0.0278381	0	0.0234569	0	0.0975965	0	0.0920786	0	0.0677921	0	0.0878652	0
PRH1	0.554545	-0.0158813	0	0.0651198	0	0.0673777	0	0.0488093	0	0.0154994	0	0.0710459	0	0.052258	0	0.0522563	0	0.0434846	0	0.0277907	0	0.0234095	0	0.0975491	0	0.0920312	0	0.0677447	0	0.0878178	0
GREB1L	0.554545	-0.0159287	0	0.0650724	0	0.0673302	0	0.0487618	0	0.015452	0	0.0709985	0	0.0522105	0	0.0522089	0	0.0434372	0	0.0277433	0	0.0233621	0	0.0975017	0	0.0919837	0	0.0676973	0	0.0877704	0
MFHAS1	0.554545	-0.0159761	0	0.065025	0	0.0672828	0	0.0487144	0	0.0154046	0	0.0709511	0	0.0521631	0	0.0521615	0	0.0433897	0	0.0276959	0	0.0233147	0	0.0974542	0	0.0919363	0	0.0676499	0	0.087723	0
LPO	0.554545	-0.0160235	0	0.0649776	0	0.0672354	0	0.048667	0	0.0153572	0	0.0709037	0	0.0521157	0	0.0521141	0	0.0433423	0	0.0276485	0	0.0232673	0	0.0974068	0	0.0918889	0	0.0676025	0	0.0876756	0
PDGFD	0.554545	-0.0160709	0	0.0649301	0	0.067188	0	0.0486195	0	0.0153098	0	0.0708563	0	0.0520683	0	0.0520666	0	0.0432949	0	0.0276011	0	0.0232198	0	0.0973594	0	0.0918415	0	0.0675551	0	0.0876282	0
CAMK4	0.554545	-0.0161183	0	0.0648827	0	0.0671405	0	0.0485721	0	0.0152624	0	0.0708089	0	0.0520209	0	0.0656131	1	0.0432475	0	0.0275537	0	0.0231724	0	0.097312	0	0.091794	0	0.0675077	0	0.0875807	0
MAP3K13	0.554545	-0.0161657	0	0.0648353	0	0.0670931	0	0.0485247	0	0.015215	0	0.0707615	0	0.0519734	0	0.0655657	0	0.0432001	0	0.0275063	0	0.023125	0	0.0972645	0	0.0917466	0	0.0674602	0	0.0875333	0
SMARCE1P6	0.554545	-0.0162131	0	0.0647879	0	0.0670457	0	0.0484772	0	0.0151676	0	0.0707141	0	0.051926	0	0.0655183	0	0.0431527	0	0.0274589	0	0.0230776	0	0.0972171	0	0.0916992	0	0.0674128	0	0.0874859	0
KDELC1	0.554545	-0.0162605	0	0.0647404	0	0.0669983	0	0.0484298	0	0.0151202	0	0.0706667	0	0.0518786	0	0.0654709	0	0.0431052	0	0.0274115	0	0.0230302	0	0.0971697	0	0.0916518	0	0.0673654	0	0.0874385	0
CASP4	0.554545	-0.016308	0	0.064693	0	0.0669508	0	0.0483824	0	0.0150728	0	0.0706193	0	0.0518312	0	0.0654234	0	0.0430578	0	0.0273641	0	0.0229828	0	0.0971222	0	0.0916043	0	0.067318	0	0.0873911	0
PLVAP	0.554545	-0.0163554	0	0.0646456	0	0.0669034	0	0.048335	0	0.0150254	0	0.0705719	0	0.0517837	0	0.065376	0	0.0430104	0	0.0273167	0	0.0229354	0	0.0970748	0	0.0915569	0	0.0672706	0	0.0873437	0
KLHDC10	0.554545	-0.0164028	0	0.0645982	0	0.066856	0	0.0482875	0	0.014978	0	0.0705245	0	0.0517363	0	0.0653286	0	0.042963	0	0.0272693	0	0.022888	0	0.0970274	0	0.0915095	0	0.0672232	0	0.0872963	0
AC005037.3	0.554545	-0.0164502	0	0.0645507	0	0.0668085	0	0.0482401	0	0.0149306	0	0.0704771	0	0.0516889	0	0.0652812	0	0.0429156	0	0.0272219	0	0.0228406	0	0.09698	0	0.0914621	0	0.0671758	0	0.0872489	0
LL22NC03-80A10.6	0.554545	-0.0164976	0	0.0645033	0	0.0667611	0	0.0481927	0	0.0148832	0	0.0704297	0	0.0516415	0	0.0652337	0	0.0428682	0	0.0271745	0	0.0227932	0	0.0969325	0	0.0914146	0	0.0671284	0	0.0872015	0
LDLRAD2	0.554545	-0.016545	0	0.0644559	0	0.0667137	0	0.0481452	0	0.0148358	0	0.0703823	0	0.0515941	0	0.0651863	0	0.0428207	0	0.0271271	0	0.0227458	0	0.0968851	0	0.0913672	0	0.0670809	0	0.0871541	0
ERAS	0.554545	-0.0165924	0	0.0644085	0	0.0666663	0	0.0480978	0	0.0147884	0	0.0703349	0	0.0515466	0	0.0651389	0	0.0427733	0	0.0270797	0	0.0226983	0	0.0968377	0	0.0913198	0	0.0670335	0	0.0871067	0
CXCL12	0.554545	-0.0166398	0	0.064361	0	0.0666188	0	0.0480504	0	0.014741	0	0.0702875	0	0.0514992	0	0.0650915	0	0.0427259	0	0.0270323	0	0.0226509	0	0.0967902	0	0.0912724	0	0.0669861	0	0.0870593	0
CPEB3	0.554545	-0.0166872	0	0.0643136	0	0.0665714	0	0.0480029	0	0.0146936	0	0.0702401	0	0.0514518	0	0.065044	0	0.0426785	0	0.0269849	0	0.0226035	0	0.0967428	0	0.0912249	0	0.0669387	0	0.0870119	0
PCDHB3	0.554545	-0.0167346	0	0.0642662	0	0.066524	0	0.0479555	0	0.0146462	0	0.0701927	0	0.0514044	0	0.0649966	0	0.0426311	0	0.0269375	0	0.0225561	0	0.0966954	0	0.0911775	0	0.0668913	0	0.0869645	0
AC019201.1	0.554545	-0.016782	0	0.0642188	0	0.0664766	0	0.0479081	0	0.0145987	0	0.0701452	0	0.0513569	0	0.0649492	0	0.0425837	0	0.0268901	0	0.0225087	0	0.0966479	0	0.0911301	0	0.0668439	0	0.0869171	0
PARD6B	0.554545	-0.0168294	0	0.0641713	0	0.0664291	0	0.0478606	0	0.0145513	0	0.0700978	0	0.0513095	0	0.0649017	0	0.0425363	0	0.0268427	0	0.0224613	0	0.0966005	0	0.0910827	0	0.0667965	0	0.0868696	0
HSF4	0.554545	-0.0168768	0	0.0641239	0	0.0663817	0	0.0478132	0	0.0145039	0	0.0700504	0	0.0512621	0	0.0648543	0	0.0424888	0	0.0267953	0	0.0224139	0	0.0965531	0	0.0910352	0	0.0667491	0	0.0868222	0
TSHZ3	0.554545	-0.0169242	0	0.0640765	0	0.0663343	0	0.0477658	0	0.0282334	1	0.070003	0	0.0512147	0	0.0648069	0	0.0424414	0	0.0267479	0	0.0223665	0	0.0965057	0	0.0909878	0	0.0667017	0	0.0867748	0
SH3TC1	0.554545	-0.0169717	0	0.0640291	0	0.0662868	0	0.0477183	0	0.028186	0	0.0699556	0	0.0511672	0	0.0647595	0	0.042394	0	0.0267005	0	0.0223191	0	0.0964582	0	0.0909404	0	0.0666542	0	0.0867274	0
RP11-697K23.1	0.545455	-0.0170191	0	0.0639816	0	0.0662394	0	0.0476709	0	0.0281386	0	0.0699082	0	0.0511198	0	0.064712	0	0.0423466	0	0.0266531	0	0.0222717	0	0.0964108	0	0.090893	0	0.0666068	0	0.08668	0
C5orf47	0.545455	-0.0170665	0	0.0639342	0	0.066192	0	0.0476235	0	0.0280912	0	0.0698608	0	0.0510724	0	0.0646646	0	0.0422992	0	0.0266057	0	0.0222243	0	0.0963634	0	0.0908455	0	0.0665594	0	0.0866326	0
AC006026.13	0.545455	-0.0171139	0	0.0638868	0	0.0661446	0	0.047576	0	0.0280438	0	0.0698134	0	0.051025	0	0.0646172	0	0.0422518	0	0.0265583	0	0.0221768	0	0.0963159	0	0.0907981	0	0.066512	0	0.0865852	0
NSUN7	0.545455	-0.0171613	0	0.0638394	0	0.0660971	0	0.0475286	0	0.0279964	0	0.069766	0	0.0509776	0	0.0645698	0	0.0422043	0	0.0265109	0	0.0221294	0	0.0962685	0	0.0907507	0	0.0664646	0	0.0865378	0
AC074138.3	0.545455	-0.0172087	0	0.0637919	0	0.0660497	0	0.0474812	0	0.027949	0	0.0697186	0	0.0509301	0	0.0645223	0	0.0421569	0	0.0264634	0	0.022082	0	0.0962211	0	0.0907033	0	0.0664172	0	0.0864904	0
AC009237.1	0.545455	-0.0172561	0	0.0637445	0	0.0660023	0	0.0474338	0	0.0279016	0	0.0696712	0	0.0508827	0	0.0644749	0	0.0421095	0	0.026416	0	0.0220346	0	0.0961737	0	0.0906558	0	0.0663698	0	0.086443	0
CELA2B	0.545455	-0.0173035	0	0.0636971	0	0.0659549	0	0.0473863	0	0.0278542	0	0.0696238	0	0.0508353	0	0.0644275	0	0.0420621	0	0.0263686	0	0.0219872	0	0.0961262	0	0.0906084	0	0.0663224	0	0.0863956	0
RP11-469N6.1	0.545455	-0.0173509	0	0.0636497	0	0.0659074	0	0.0473389	0	0.0278068	0	0.0695764	0	0.0507879	0	0.06438	0	0.0420147	0	0.0263212	0	0.0219398	0	0.0960788	0	0.090561	0	0.066275	0	0.0863482	0
C20orf103	0.545455	-0.0173983	0	0.0636022	0	0.06586	0	0.0472915	0	0.0277594	0	0.069529	0	0.0507404	0	0.0643326	0	0.0419673	0	0.0262738	0	0.0218924	0	0.0960314	0	0.0905136	0	0.0662275	0	0.0863008	0
PRDM6	0.545455	-0.0174457	0	0.0635548	0	0.0658126	0	0.047244	0	0.027712	0	0.0694816	0	0.050693	0	0.0642852	0	0.0419198	0	0.0262264	0	0.021845	0	0.0959839	0	0.0904661	0	0.0661801	0	0.0862534	0
USP8P1	0.545455	-0.0174931	0	0.0635074	0	0.0657652	0	0.0471966	0	0.0276645	0	0.0694342	0	0.0506456	0	0.0642378	0	0.0418724	0	0.026179	0	0.0217976	0	0.0959365	0	0.0904187	0	0.0661327	0	0.0862059	0
C14orf132	0.545455	-0.0175405	0	0.06346	0	0.0657177	0	0.0471492	0	0.0276171	0	0.0693868	0	0.0505982	0	0.0641903	0	0.041825	0	0.0261316	0	0.0217502	0	0.0958891	0	0.0903713	0	0.0660853	0	0.0861585	0
RP11-355I22.6	0.545455	-0.0175879	0	0.0634125	0	0.0656703	0	0.0471017	0	0.0275697	0	0.0693394	0	0.0505508	0	0.0641429	0	0.0417776	0	0.0260842	0	0.0217028	0	0.0958416	0	0.0903239	0	0.0660379	0	0.0861111	0
ZCWPW2	0.545455	-0.0176353	0	0.0633651	0	0.0656229	0	0.0470543	0	0.0275223	0	0.069292	0	0.0505033	0	0.0640955	0	0.0417302	0	0.0260368	0	0.0216553	0	0.0957942	0	0.0902764	0	0.0659905	0	0.0860637	0
C1QTNF6	0.545455	-0.0176828	0	0.0633177	0	0.0655754	0	0.0470069	0	0.0274749	0	0.0692446	0	0.0504559	0	0.0640481	0	0.0416828	0	0.0259894	0	0.0216079	0	0.0957468	0	0.090229	0	0.0659431	0	0.0860163	0
SAMD9L	0.545455	-0.0177302	0	0.0632703	0	0.065528	0	0.0469594	0	0.0274275	0	0.0691972	0	0.0504085	0	0.0640006	0	0.0416354	0	0.025942	0	0.0215605	0	0.0956994	0	0.0901816	0	0.0658957	0	0.0859689	0
LPP	0.545455	-0.0177776	0	0.0632228	0	0.0654806	0	0.046912	0	0.0273801	0	0.0691498	0	0.0503611	0	0.0639532	0	0.0415879	0	0.0258946	0	0.0215131	0	0.109164	1	0.0901342	0	0.0658483	0	0.100603	1
RP11-5O23.1	0.545455	-0.017825	0	0.0631754	0	0.0654332	0	0.0468646	0	0.0273327	0	0.0691024	0	0.0503136	0	0.0639058	0	0.0415405	0	0.0258472	0	0.0214657	0	0.109117	0	0.0900867	0	0.0658008	0	0.100556	0
MYH11	0.545455	-0.0178724	0	0.063128	0	0.0653857	0	0.0468171	0	0.0272853	0	0.069055	0	0.0502662	0	0.0638583	0	0.0414931	0	0.0257998	0	0.0214183	0	0.109069	0	0.0900393	0	0.0657534	0	0.100508	0
ACADL	0.545455	-0.0179198	0	0.0630806	0	0.0653383	0	0.0467697	0	0.0272379	0	0.0690076	0	0.0502188	0	0.0638109	0	0.0414457	0	0.0257524	0	0.0213709	0	0.109022	0	0.0899919	0	0.065706	0	0.100461	0
AC005229.7	0.545455	-0.0179672	0	0.0630331	0	0.0652909	0	0.0467223	0	0.0271905	0	0.0689602	0	0.0501714	0	0.0637635	0	0.0413983	0	0.025705	0	0.0213235	0	0.108975	0	0.0899445	0	0.0656586	0	0.100413	0
MEGF11	0.545455	-0.0180146	0	0.0629857	0	0.0652435	0	0.0466748	0	0.0271431	0	0.0689128	0	0.050124	0	0.0637161	0	0.0413509	0	0.0256576	0	0.0212761	0	0.108927	0	0.103254	1	0.0656112	0	0.100366	0
FIGN	0.545455	-0.018062	0	0.0629383	0	0.065196	0	0.0466274	0	0.0270957	0	0.0688654	0	0.0500765	0	0.0636686	0	0.0413034	0	0.0256102	0	0.0212287	0	0.10888	0	0.103207	0	0.0655638	0	0.100319	0
GAN	0.545455	-0.0181094	0	0.0628909	0	0.0651486	0	0.04658	0	0.0270483	0	0.068818	0	0.0500291	0	0.0636212	0	0.041256	0	0.0255628	0	0.0211813	0	0.108832	0	0.103159	0	0.0655164	0	0.100271	0
RP4-773N10.4	0.545455	-0.0181568	0	0.0628434	0	0.0651012	0	0.0465326	0	0.0270009	0	0.0687706	0	0.0499817	0	0.0635738	0	0.0412086	0	0.0255154	0	0.0211338	0	0.108785	0	0.103112	0	0.065469	0	0.100224	0
RANP4	0.545455	-0.0182042	0	0.062796	0	0.0650537	0	0.0464851	0	0.0269535	0	0.0687232	0	0.0499343	0	0.0635264	0	0.0411612	0	0.025468	0	0.0210864	0	0.108737	0	0.103064	0	0.0654216	0	0.100176	0
KIAA1875	0.545455	-0.0182516	0	0.0627486	0	0.0650063	0	0.0464377	0	0.0269061	0	0.0686758	0	0.0498868	0	0.0634789	0	0.0411138	0	0.0254206	0	0.021039	0	0.10869	0	0.103017	0	0.0653741	0	0.100129	0
TUB	0.545455	-0.018299	0	0.0627012	0	0.0649589	0	0.0463903	0	0.0268587	0	0.0686284	0	0.0498394	0	0.0634315	0	0.0410664	0	0.0253732	0	0.0209916	0	0.108643	0	0.10297	0	0.0653267	0	0.100082	0
FMR1-AS1	0.545455	-0.0183464	0	0.0626537	0	0.0649115	0	0.0463428	0	0.0268113	0	0.068581	0	0.049792	0	0.0633841	0	0.0410189	0	0.0253258	0	0.0209442	0	0.108595	0	0.102922	0	0.0652793	0	0.100034	0
YY1	0.545455	-0.0183939	0	0.0626063	0	0.064864	0	0.0462954	0	0.0267639	0	0.0685336	0	0.0497446	0	0.0633366	0	0.0409715	0	0.0252784	0	0.0208968	0	0.108548	0	0.102875	0	0.0652319	0	0.0999868	0
OTOF	0.545455	-0.0184413	0	0.0625589	0	0.0648166	0	0.046248	0	0.0267165	0	0.0684862	0	0.0496971	0	0.0632892	0	0.0409241	0	0.025231	0	0.0208494	0	0.1085	0	0.102827	0	0.0651845	0	0.0999394	0
MIR2277	0.545455	-0.0184887	0	0.0625115	0	0.0647692	0	0.0462005	0	0.0266691	0	0.0684388	0	0.0496497	0	0.0632418	0	0.0408767	0	0.0251836	0	0.020802	0	0.108453	0	0.10278	0	0.0651371	0	0.099892	0
C1orf187	0.545455	-0.0185361	0	0.0624641	0	0.0647218	0	0.0461531	0	0.0266216	0	0.0683914	0	0.0496023	0	0.0631944	0	0.0408293	0	0.0251362	0	0.0207546	0	0.108405	0	0.102732	0	0.0650897	0	0.0998446	0
ZNF726	0.545455	-0.0185835	0	0.0624166	0	0.0646743	0	0.0461057	0	0.0265742	0	0.068344	0	0.0495549	0	0.0631469	0	0.0407819	0	0.0250888	0	0.0207072	0	0.108358	0	0.102685	0	0.0650423	0	0.0997971	0
AC092296.1	0.545455	-0.0186309	0	0.0623692	0	0.0646269	0	0.0460582	0	0.0265268	0	0.0682966	0	0.0495075	0	0.0630995	0	0.0407345	0	0.0250414	0	0.0206598	0	0.108311	0	0.102638	0	0.0649948	0	0.0997497	0
RP11-1E11.1	0.536364	-0.0186783	0	0.0623218	0	0.0645795	0	0.0460108	0	0.0264794	0	0.0682492	0	0.04946	0	0.0630521	0	0.040687	0	0.024994	0	0.0206123	0	0.108263	0	0.10259	0	0.0649474	0	0.0997023	0
ADAMTS6	0.536364	-0.0187257	0	0.0622744	0	0.064532	0	0.0459634	0	0.026432	0	0.0682018	0	0.0494126	0	0.0630047	0	0.0406396	0	0.0249466	0	0.0205649	0	0.108216	0	0.102543	0	0.0649	0	0.0996549	0
STK24	0.536364	-0.0187731	0	0.0622269	0	0.0644846	0	0.0459159	0	0.0263846	0	0.0681543	0	0.0493652	0	0.0629572	0	0.0405922	0	0.0248992	0	0.0205175	0	0.108168	0	0.102495	0	0.0648526	0	0.0996075	0
AC108488.1	0.536364	-0.0188205	0	0.0621795	0	0.0644372	0	0.0458685	0	0.0263372	0	0.0681069	0	0.0493178	0	0.0629098	0	0.0405448	0	0.0248518	0	0.0204701	0	0.108121	0	0.102448	0	0.0648052	0	0.0995601	0
RAD9B	0.536364	-0.0188679	0	0.0621321	0	0.0643898	0	0.0458211	0	0.0262898	0	0.0680595	0	0.0492703	0	0.0628624	0	0.0404974	0	0.0248044	0	0.0204227	0	0.108073	0	0.102401	0	0.0647578	0	0.0995127	0
TMEM51	0.536364	-0.0189153	0	0.0620847	0	0.0643423	0	0.0457736	0	0.0262424	0	0.0680121	0	0.0492229	0	0.062815	0	0.04045	0	0.024757	0	0.0203753	0	0.108026	0	0.102353	0	0.0647104	0	0.0994653	0
POM121B	0.536364	-0.0189627	0	0.0620372	0	0.0642949	0	0.0457262	0	0.026195	0	0.0679647	0	0.0491755	0	0.0627675	0	0.0404025	0	0.0247096	0	0.0203279	0	0.107979	0	0.102306	0	0.064663	0	0.0994179	0
ZNF334	0.536364	-0.0190101	0	0.0619898	0	0.0642475	0	0.0456788	0	0.0261476	0	0.0679173	0	0.0491281	0	0.0627201	0	0.0403551	0	0.0246622	0	0.0202805	0	0.107931	0	0.102258	0	0.0646156	0	0.0993705	0
RP11-61A14.1	0.536364	-0.0190576	0	0.0619424	0	0.0642001	0	0.0456314	0	0.0261002	0	0.0678699	0	0.0490807	0	0.0626727	0	0.0403077	0	0.0246148	0	0.0202331	0	0.107884	0	0.102211	0	0.0645681	0	0.0993231	0
GS1-18A18.1	0.536364	-0.019105	0	0.061895	0	0.0641526	0	0.0455839	0	0.0260528	0	0.0678225	0	0.0490332	0	0.0626252	0	0.0402603	0	0.0245674	0	0.0201857	0	0.107836	0	0.102163	0	0.0645207	0	0.0992757	0
RP11-295P9.3	0.536364	-0.0191524	0	0.0618475	0	0.0641052	0	0.0455365	0	0.0260054	0	0.0677751	0	0.0489858	0	0.0625778	0	0.0402129	0	0.02452	0	0.0201383	0	0.107789	0	0.102116	0	0.0644733	0	0.0992283	0
ZNF860	0.536364	-0.0191998	0	0.0618001	0	0.0640578	0	0.0454891	0	0.025958	0	0.0677277	0	0.0489384	0	0.0625304	0	0.0401655	0	0.0244725	0	0.0200908	0	0.107741	0	0.102069	0	0.0644259	0	0.0991809	0
PTPN4	0.536364	-0.0192472	0	0.0617527	0	0.0640103	0	0.0454416	0	0.0259106	0	0.0676803	0	0.048891	0	0.062483	0	0.040118	0	0.0244251	0	0.0200434	0	0.107694	0	0.102021	0	0.0643785	0	0.0991334	0
LONRF3	0.536364	-0.0192946	0	0.0617053	0	0.0639629	0	0.0453942	0	0.0258632	0	0.0676329	0	0.0488435	0	0.0624355	0	0.0400706	0	0.0243777	0	0.019996	0	0.107647	0	0.101974	0	0.0643311	0	0.099086	0
KIAA1462	0.536364	-0.019342	0	0.0616578	0	0.0639155	0	0.0453468	0	0.0258158	0	0.0675855	0	0.0487961	0	0.0623881	0	0.0400232	0	0.0243303	0	0.0199486	0	0.107599	0	0.101926	0	0.0642837	0	0.0990386	0
AC007092.1	0.536364	-0.0193894	0	0.0616104	0	0.0638681	0	0.0452993	0	0.0257684	0	0.0675381	0	0.0487487	0	0.0623407	0	0.0399758	0	0.0242829	0	0.0199012	0	0.107552	0	0.101879	0	0.0642363	0	0.0989912	0
COL1A2	0.536364	-0.0194368	0	0.061563	0	0.0638206	0	0.0452519	0	0.025721	0	0.0674907	0	0.0487013	0	0.0622933	0	0.0399284	0	0.0242355	0	0.0198538	0	0.107504	0	0.101831	0	0.0641889	0	0.0989438	0
RORB	0.536364	-0.0194842	0	0.0615156	0	0.0637732	0	0.0452045	0	0.0390003	1	0.0674433	0	0.0486539	0	0.0622458	0	0.039881	0	0.0241881	0	0.0198064	0	0.107457	0	0.101784	0	0.0641414	0	0.113334	1
SCN5A	0.536364	-0.0195316	0	0.0614681	0	0.0637258	0	0.045157	0	0.0389529	0	0.0673959	0	0.0486064	0	0.0621984	0	0.0398336	0	0.0241407	0	0.019759	0	0.107409	0	0.101737	0	0.064094	0	0.113287	0
ST13P19	0.536364	-0.019579	0	0.0614207	0	0.0636784	0	0.0451096	0	0.0389055	0	0.0673485	0	0.048559	0	0.062151	0	0.0397861	0	0.0240933	0	0.0197116	0	0.107362	0	0.101689	0	0.0640466	0	0.113239	0
F5	0.536364	-0.0196264	0	0.0613733	0	0.0636309	0	0.0450622	0	0.0388581	0	0.0673011	0	0.0485116	0	0.0621035	0	0.0397387	0	0.0240459	0	0.0196642	0	0.107315	0	0.101642	0	0.0639992	0	0.113192	0
RP11-761E20.1	0.536364	-0.0196738	0	0.0613259	0	0.0635835	0	0.0450147	0	0.0388107	0	0.0672537	0	0.0484642	0	0.0620561	0	0.0396913	0	0.0239985	0	0.0196168	0	0.107267	0	0.101594	0	0.0639518	0	0.113144	0
CPLX2	0.536364	-0.0197212	0	0.0612784	0	0.0635361	0	0.0449673	0	0.0387633	0	0.0672063	0	0.0484167	0	0.0620087	0	0.0396439	0	0.0239511	0	0.0195693	0	0.10722	0	0.101547	0	0.0639044	0	0.113097	0
NOMO3	0.536364	-0.0197687	0	0.061231	0	0.0634887	0	0.0449199	0	0.0387158	0	0.0671589	0	0.0483693	0	0.0619613	0	0.0395965	0	0.0239037	0	0.0195219	0	0.107172	0	0.101499	0	0.063857	0	0.11305	0
OBSCN	0.536364	-0.0198161	0	0.0611836	0	0.0634412	0	0.0448724	0	0.0386684	0	0.0671115	0	0.0483219	0	0.0619138	0	0.0395491	0	0.0238563	0	0.0194745	0	0.107125	0	0.101452	0	0.0638096	0	0.113002	0
ADPRHL1	0.536364	-0.0198635	0	0.0611362	0	0.0633938	0	0.044825	0	0.038621	0	0.0670641	0	0.0482745	0	0.0618664	0	0.0395016	0	0.0238089	0	0.0194271	0	0.107077	0	0.101405	0	0.0637622	0	0.112955	0
NUP155	0.536364	-0.0199109	0	0.0610887	0	0.0633464	0	0.0447776	0	0.0385736	0	0.0670167	0	0.048227	0	0.061819	0	0.0394542	0	0.0237615	0	0.0193797	0	0.10703	0	0.101357	0	0.0637147	0	0.112907	0
DDX19B	0.536364	-0.0199583	0	0.0610413	0	0.0632989	0	0.0447302	0	0.0385262	0	0.0669693	0	0.0481796	0	0.0617716	0	0.0394068	0	0.0237141	0	0.0193323	0	0.106983	0	0.10131	0	0.0636673	0	0.11286	0
PARP4-AS1	0.536364	-0.0200057	0	0.0609939	0	0.0632515	0	0.0446827	0	0.0384788	0	0.0669219	0	0.0481322	0	0.0617241	0	0.0393594	0	0.0236667	0	0.0192849	0	0.106935	0	0.101262	0	0.0636199	0	0.112813	0
RP11-732M18.3	0.536364	-0.0200531	0	0.0609465	0	0.0632041	0	0.0446353	0	0.0384314	0	0.0668745	0	0.0480848	0	0.0616767	0	0.039312	0	0.0236193	0	0.0192375	0	0.106888	0	0.101215	0	0.0635725	0	0.112765	0
TCTEX1D1	0.536364	-0.0201005	0	0.060899	0	0.0631567	0	0.0445879	0	0.038384	0	0.0668271	0	0.0480374	0	0.0616293	0	0.0392646	0	0.0235719	0	0.0191901	0	0.10684	0	0.101167	0	0.0635251	0	0.112718	0
ARHGEF5	0.536364	-0.0201479	0	0.0608516	0	0.0631092	0	0.0445404	0	0.0383366	0	0.0667797	0	0.0479899	0	0.0615818	0	0.0392171	0	0.0235245	0	0.0191427	0	0.106793	0	0.10112	0	0.0634777	0	0.11267	0
ADAL	0.536364	-0.0201953	0	0.0608042	0	0.0630618	0	0.044493	0	0.0382892	0	0.0667323	0	0.0479425	0	0.0615344	0	0.0391697	0	0.0234771	0	0.0190953	0	0.106745	0	0.101073	0	0.0634303	0	0.112623	0
MATN2	0.536364	-0.0202427	0	0.0607568	0	0.0630144	0	0.0444456	0	0.0382418	0	0.0666849	0	0.0478951	0	0.061487	0	0.0391223	0	0.0234297	0	0.0190478	0	0.106698	0	0.101025	0	0.0633829	0	0.112576	0
NLRP2	0.536364	-0.0202901	0	0.0607093	0	0.062967	0	0.0443981	0	0.0381944	0	0.0666375	0	0.0478477	0	0.0614396	0	0.0390749	0	0.0233823	0	0.0190004	0	0.106651	0	0.100978	0	0.0633355	0	0.112528	0
TNFAIP8	0.536364	-0.0203375	0	0.0606619	0	0.0629195	0	0.0443507	0	0.038147	0	0.0665901	0	0.0478002	0	0.0613921	0	0.0390275	0	0.0233349	0	0.018953	0	0.106603	0	0.10093	0	0.063288	0	0.112481	0
FGL2	0.536364	-0.0203849	0	0.0606145	0	0.0628721	0	0.0443033	0	0.0380996	0	0.0665427	0	0.0477528	0	0.0613447	0	0.0389801	0	0.0232875	0	0.0189056	0	0.106556	0	0.100883	0	0.0632406	0	0.112433	0
ZIC2	0.536364	-0.0204324	0	0.0605671	0	0.0628247	0	0.0442558	0	0.0380522	0	0.0664953	0	0.0477054	0	0.0612973	0	0.0389326	0	0.0232401	0	0.0188582	0	0.106508	0	0.100835	0	0.0631932	0	0.112386	0
PDE3A	0.536364	-0.0204798	0	0.0605196	0	0.0627772	0	0.0442084	0	0.0380048	0	0.0664479	0	0.047658	0	0.0612499	0	0.0388852	0	0.0231927	0	0.0188108	0	0.106461	0	0.100788	0	0.0631458	0	0.112339	0
TIMM23B	0.527273	-0.0205272	0	0.0604722	0	0.0627298	0	0.044161	0	0.0379574	0	0.0664005	0	0.0476106	0	0.0612024	0	0.0388378	0	0.0231453	0	0.0187634	0	0.106413	0	0.100741	0	0.0630984	0	0.112291	0
NOVA1	0.527273	-0.0205746	0	0.0604248	0	0.0626824	0	0.0441135	0	0.03791	0	0.0663531	0	0.0475631	0	0.061155	0	0.0387904	0	0.0230979	0	0.018716	0	0.106366	0	0.113607	1	0.063051	0	0.112244	0
C5orf63	0.527273	-0.020622	0	0.0603774	0	0.062635	0	0.0440661	0	0.0378626	0	0.0663057	0	0.0475157	0	0.0611076	0	0.038743	0	0.0230505	0	0.0186686	0	0.106319	0	0.113559	0	0.0630036	0	0.112196	0
ANO2	0.527273	-0.0206694	0	0.0603299	0	0.0625875	0	0.0440187	0	0.0378152	0	0.0662583	0	0.0474683	0	0.0610601	0	0.0386956	0	0.0230031	0	0.0186212	0	0.119335	1	0.113512	0	0.0629562	0	0.112149	0
RP11-671M22.5	0.527273	-0.0207168	0	0.0602825	0	0.0625401	0	0.0439712	0	0.0377678	0	0.0662109	0	0.0474209	0	0.0610127	0	0.0386482	0	0.0229557	0	0.0185738	0	0.119287	0	0.113464	0	0.0629088	0	0.112101	0
TMEM213	0.527273	-0.0207642	0	0.0602351	0	0.0624927	0	0.0439238	0	0.0377203	0	0.0661635	0	0.0473734	0	0.0609653	0	0.0386007	0	0.0229083	0	0.0185263	0	0.11924	0	0.113417	0	0.0628613	0	0.112054	0
KLRG1	0.527273	-0.0208116	0	0.0601877	0	0.0624453	0	0.0438764	0	0.0376729	0	0.066116	0	0.047326	0	0.0609179	0	0.0385533	0	0.0228609	0	0.0184789	0	0.119192	0	0.11337	0	0.0628139	0	0.112007	0
FBLN1	0.527273	-0.020859	0	0.0601402	0	0.0623978	0	0.043829	0	0.0376255	0	0.0660686	0	0.0472786	0	0.0608704	0	0.0385059	0	0.0228135	0	0.0184315	0	0.119145	0	0.113322	0	0.0627665	0	0.111959	0
ZNF184	0.527273	-0.0209064	0	0.0600928	0	0.0623504	0	0.0437815	0	0.0375781	0	0.0660212	0	0.0472312	0	0.060823	0	0.0384585	0	0.0227661	0	0.0183841	0	0.119098	0	0.113275	0	0.0627191	0	0.111912	0
SNRK-AS1	0.527273	-0.0209538	0	0.0600454	0	0.062303	0	0.0437341	0	0.0375307	0	0.0659738	0	0.0471838	0	0.0607756	0	0.0384111	0	0.0227187	0	0.0183367	0	0.11905	0	0.113227	0	0.0626717	0	0.111864	0
TPM4	0.527273	-0.0210012	0	0.059998	0	0.0622555	0	0.0436867	0	0.0374833	0	0.0659264	0	0.0471363	0	0.0607282	0	0.0383637	0	0.0226713	0	0.0182893	0	0.132066	1	0.11318	0	0.0626243	0	0.111817	0
RMI2	0.527273	-0.0210486	0	0.0599505	0	0.0622081	0	0.0436392	0	0.0374359	0	0.065879	0	0.0470889	0	0.0606807	0	0.0383162	0	0.0226239	0	0.0182419	0	0.132019	0	0.113132	0	0.0625769	0	0.11177	0
MST4	0.527273	-0.021096	0	0.0599031	0	0.0621607	0	0.0435918	0	0.0373885	0	0.0658316	0	0.0470415	0	0.0606333	0	0.0382688	0	0.0225765	0	0.0181945	0	0.131971	0	0.113085	0	0.0625295	0	0.111722	0
SLC12A1	0.527273	-0.0211435	0	0.0598557	0	0.0621133	0	0.0435444	0	0.0373411	0	0.0657842	0	0.0469941	0	0.0605859	0	0.0382214	0	0.0225291	0	0.0181471	0	0.131924	0	0.113038	0	0.062482	0	0.111675	0
EPHA2	0.527273	-0.0211909	0	0.0598083	0	0.0620658	0	0.0434969	0	0.0372937	0	0.0657368	0	0.0469466	0	0.0605385	0	0.038174	0	0.0224817	0	0.0180997	0	0.131877	0	0.11299	0	0.0624346	0	0.111627	0
NPR3	0.527273	-0.0212383	0	0.0597608	0	0.0620184	0	0.0434495	0	0.0372463	0	0.0656894	0	0.0468992	0	0.060491	0	0.0381266	0	0.0224342	0	0.0180523	0	0.131829	0	0.112943	0	0.0623872	0	0.11158	0
CACNG5	0.527273	-0.0212857	0	0.0597134	0	0.061971	0	0.0434021	0	0.0371989	0	0.065642	0	0.0468518	0	0.0604436	0	0.0380792	0	0.0223868	0	0.0180048	0	0.131782	0	0.112895	0	0.0623398	0	0.111533	0
AC083855.4	0.527273	-0.0213331	0	0.059666	0	0.0619236	0	0.0433546	0	0.0371515	0	0.0655946	0	0.0468044	0	0.0603962	0	0.0380317	0	0.0223394	0	0.0179574	0	0.131734	0	0.112848	0	0.0622924	0	0.111485	0
NOXO1	0.527273	-0.0213805	0	0.0596186	0	0.0618761	0	0.0433072	0	0.0371041	0	0.0655472	0	0.0467569	0	0.0603487	0	0.0379843	0	0.022292	0	0.01791	0	0.131687	0	0.1128	0	0.062245	0	0.111438	0
AC011899.9	0.527273	-0.0214279	0	0.0595711	0	0.0618287	0	0.0432598	0	0.0370567	0	0.0654998	0	0.0467095	0	0.0603013	0	0.0379369	0	0.0222446	0	0.0178626	0	0.131639	0	0.112753	0	0.0621976	0	0.11139	0
RP4-796F18.2	0.527273	-0.0214753	0	0.0595237	0	0.0617813	0	0.0432123	0	0.0370093	0	0.0654524	0	0.0466621	0	0.0602539	0	0.0378895	0	0.0221972	0	0.0178152	0	0.131592	0	0.112706	0	0.0621502	0	0.111343	0
FAM126B	0.527273	-0.0215227	0	0.0594763	0	0.0617338	0	0.0431649	0	0.0369619	0	0.065405	0	0.0466147	0	0.0602065	0	0.0378421	0	0.0221498	0	0.0177678	0	0.131545	0	0.112658	0	0.0621028	0	0.111296	0
SUMO2P6	0.527273	-0.0215701	0	0.0594289	0	0.0616864	0	0.0431175	0	0.0369145	0	0.0653576	0	0.0465673	0	0.060159	0	0.0377947	0	0.0221024	0	0.0177204	0	0.131497	0	0.112611	0	0.0620553	0	0.111248	0
RP11-371I1.2	0.527273	-0.0216175	0	0.0593814	0	0.061639	0	0.04307	0	0.0368671	0	0.0653102	0	0.0465198	0	0.0601116	0	0.0377473	0	0.022055	0	0.017673	0	0.13145	0	0.112563	0	0.0620079	0	0.111201	0
AC012360.6	0.527273	-0.0216649	0	0.059334	0	0.0615916	0	0.0430226	0	0.0368197	0	0.0652628	0	0.0464724	0	0.0600642	0	0.0376998	0	0.0220076	0	0.0176256	0	0.131402	0	0.112516	0	0.0619605	0	0.111153	0
PA2G4P1	0.527273	-0.0217123	0	0.0592866	0	0.0615441	0	0.0429752	0	0.0367723	0	0.0652154	0	0.046425	0	0.0600168	0	0.0376524	0	0.0219602	0	0.0175782	0	0.131355	0	0.112468	0	0.0619131	0	0.111106	0
CYS1	0.527273	-0.0217597	0	0.0592392	0	0.0614967	0	0.0429278	0	0.0367249	0	0.065168	0	0.0463776	0	0.0599693	0	0.037605	0	0.0219128	0	0.0175308	0	0.131307	0	0.112421	0	0.0618657	0	0.111059	0
RP11-90H3.2	0.527273	-0.0218071	0	0.0591917	0	0.0614493	0	0.0428803	0	0.0366774	0	0.0651206	0	0.0463301	0	0.0599219	0	0.0375576	0	0.0218654	0	0.0174833	0	0.13126	0	0.112374	0	0.0618183	0	0.111011	0
RGS1	0.527273	-0.0218546	0	0.0591443	0	0.0614019	0	0.0428329	0	0.03663	0	0.0650732	0	0.0462827	0	0.0598745	0	0.0375102	0	0.021818	0	0.0174359	0	0.131213	0	0.112326	0	0.0617709	0	0.110964	0
CNTN5	0.527273	-0.021902	0	0.0712807	1	0.0738777	1	0.0554306	1	0.0496843	1	0.0778345	1	0.058875	1	0.0727548	1	0.0374628	0	0.0362602	1	0.0314693	1	0.131165	0	0.112279	0	0.0617235	0	0.110916	0
RP1-288H2.1	0.527273	-0.0219494	0	0.0712333	0	0.0738302	0	0.0553832	0	0.0496369	0	0.0777871	0	0.0588276	0	0.0727073	0	0.0374153	0	0.0362128	0	0.0314219	0	0.131118	0	0.112231	0	0.0616761	0	0.110869	0
RBBP8	0.527273	-0.0219968	0	0.0711859	0	0.0737828	0	0.0553358	0	0.0495895	0	0.0777397	0	0.0587801	0	0.0726599	0	0.0373679	0	0.0361654	0	0.0313745	0	0.13107	0	0.112184	0	0.0616286	0	0.110822	0
RSL24D1P1	0.527273	-0.0220442	0	0.0711385	0	0.0737354	0	0.0552883	0	0.0495421	0	0.0776923	0	0.0587327	0	0.0726125	0	0.0373205	0	0.036118	0	0.0313271	0	0.131023	0	0.112136	0	0.0615812	0	0.110774	0
WNT4	0.527273	-0.0220916	0	0.071091	0	0.073688	0	0.0552409	0	0.0494947	0	0.0776449	0	0.0586853	0	0.0725651	0	0.0372731	0	0.0360706	0	0.0312797	0	0.130975	0	0.112089	0	0.0615338	0	0.110727	0
ZCCHC14	0.527273	-0.022139	0	0.0710436	0	0.0736405	0	0.0551935	0	0.0494473	0	0.0775975	0	0.0586379	0	0.0725176	0	0.0372257	0	0.0360232	0	0.0312323	0	0.130928	0	0.112042	0	0.0614864	0	0.110679	0
CACNA2D4	0.527273	-0.0221864	0	0.0709962	0	0.0735931	0	0.055146	0	0.0493999	0	0.0775501	0	0.0585905	0	0.0724702	0	0.0371783	0	0.0359758	0	0.0311849	0	0.130881	0	0.111994	0	0.061439	0	0.110632	0
ADAM32	0.527273	-0.0222338	0	0.0709488	0	0.0735457	0	0.0550986	0	0.0493525	0	0.0775027	0	0.058543	0	0.0724228	0	0.0371308	0	0.0359284	0	0.0311375	0	0.130833	0	0.111947	0	0.0613916	0	0.110584	0
CRTC1	0.527273	-0.0222812	0	0.0709013	0	0.0734982	0	0.0550512	0	0.049305	0	0.0774553	0	0.0584956	0	0.0723754	0	0.0370834	0	0.035881	0	0.0310901	0	0.130786	0	0.111899	0	0.0613442	0	0.110537	0
HERPUD2	0.527273	-0.0223286	0	0.0708539	0	0.0734508	0	0.0550037	0	0.0492576	0	0.0774079	0	0.0584482	0	0.0723279	0	0.037036	0	0.0358336	0	0.0310426	0	0.130738	0	0.111852	0	0.0612968	0	0.11049	0
RP13-644M16.1	0.527273	-0.022376	0	0.0708065	0	0.0734034	0	0.0549563	0	0.0492102	0	0.0773604	0	0.0584008	0	0.0722805	0	0.0369886	0	0.0357862	0	0.0309952	0	0.130691	0	0.111805	0	0.0612494	0	0.110442	0
C9orf47	0.527273	-0.0224234	0	0.0707591	0	0.073356	0	0.0549089	0	0.0491628	0	0.077313	0	0.0583533	0	0.0722331	0	0.0369412	0	0.0357388	0	0.0309478	0	0.130643	0	0.111757	0	0.0612019	0	0.110395	0
FANCM	0.527273	-0.0224708	0	0.0707116	0	0.0733085	0	0.0548615	0	0.0491154	0	0.0772656	0	0.0583059	0	0.0721856	0	0.0368938	0	0.0356914	0	0.0309004	0	0.130596	0	0.11171	0	0.0611545	0	0.110347	0
ABCA10	0.527273	-0.0225183	0	0.0706642	0	0.0732611	0	0.054814	0	0.049068	0	0.0772182	0	0.0582585	0	0.0721382	0	0.0368464	0	0.035644	0	0.030853	0	0.130549	0	0.111662	0	0.0611071	0	0.1103	0
RP11-706O15.7	0.527273	-0.0225657	0	0.0706168	0	0.0732137	0	0.0547666	0	0.0490206	0	0.0771708	0	0.0582111	0	0.0720908	0	0.0367989	0	0.0355966	0	0.0308056	0	0.130501	0	0.111615	0	0.0610597	0	0.110253	0
CAMK2A	0.527273	-0.0226131	0	0.0705694	0	0.0731663	0	0.0547192	0	0.0620749	1	0.0899321	1	0.0581637	0	0.0720434	0	0.0509937	1	0.0500388	1	0.0307582	0	0.130454	0	0.111567	0	0.0610123	0	0.110205	0
HACE1	0.518182	-0.0226605	0	0.0705219	0	0.0731188	0	0.0546717	0	0.0620275	0	0.0898847	0	0.0581162	0	0.0719959	0	0.0509463	0	0.0499914	0	0.0307108	0	0.130406	0	0.11152	0	0.0609649	0	0.110158	0
RP3-518E13.2	0.518182	-0.0227079	0	0.0704745	0	0.0730714	0	0.0546243	0	0.0619801	0	0.0898373	0	0.0580688	0	0.0719485	0	0.0508989	0	0.049944	0	0.0306634	0	0.130359	0	0.111473	0	0.0609175	0	0.11011	0
RP11-203L2.4	0.518182	-0.0227553	0	0.0704271	0	0.073024	0	0.0545769	0	0.0619327	0	0.0897899	0	0.0580214	0	0.0719011	0	0.0508515	0	0.0498966	0	0.030616	0	0.130311	0	0.111425	0	0.0608701	0	0.110063	0
INS-IGF2	0.518182	-0.0228027	0	0.0703797	0	0.0729765	0	0.0545294	0	0.0618852	0	0.0897425	0	0.057974	0	0.0718537	0	0.0508041	0	0.0498492	0	0.0305686	0	0.130264	0	0.111378	0	0.0608227	0	0.110016	0
VCL	0.518182	-0.0228501	0	0.0703322	0	0.0729291	0	0.054482	0	0.0618378	0	0.0896951	0	0.0579265	0	0.0718062	0	0.0507567	0	0.0498018	0	0.0305211	0	0.143056	1	0.11133	0	0.0607752	0	0.109968	0
RORA	0.518182	-0.0228975	0	0.0702848	0	0.0851898	1	0.0668625	1	0.074667	1	0.0896477	0	0.0703017	1	0.0717588	0	0.0507093	0	0.0497544	0	0.0304737	0	0.143008	0	0.123974	1	0.0607278	0	0.123871	1
MAF	0.518182	-0.0229449	0	0.0702374	0	0.0851424	0	0.0668151	0	0.0746196	0	0.0896003	0	0.0702543	0	0.0717114	0	0.0506618	0	0.049707	0	0.0304263	0	0.142961	0	0.123927	0	0.0606804	0	0.123823	0
RP11-749H20.6	0.518182	-0.0229923	0	0.07019	0	0.085095	0	0.0667677	0	0.0745722	0	0.0895529	0	0.0702069	0	0.071664	0	0.0506144	0	0.0496596	0	0.0303789	0	0.142913	0	0.12388	0	0.060633	0	0.123776	0
ZNF322P1	0.518182	-0.0230397	0	0.0701425	0	0.0850475	0	0.0667202	0	0.0745248	0	0.0895055	0	0.0701594	0	0.0716165	0	0.050567	0	0.0496122	0	0.0303315	0	0.142866	0	0.123832	0	0.0605856	0	0.123728	0
RP11-269F20.1	0.518182	-0.0230871	0	0.0700951	0	0.0850001	0	0.0666728	0	0.0744774	0	0.0894581	0	0.070112	0	0.0715691	0	0.0505196	0	0.0495648	0	0.0302841	0	0.142819	0	0.123785	0	0.0605382	0	0.123681	0
CBX3P5	0.518182	-0.0231345	0	0.0700477	0	0.0849527	0	0.0666254	0	0.07443	0	0.0894107	0	0.0700646	0	0.0715217	0	0.0504722	0	0.0495174	0	0.0302367	0	0.142771	0	0.123737	0	0.0604908	0	0.123634	0
RP11-62J1.3	0.518182	-0.0231819	0	0.0700003	0	0.0849053	0	0.0665779	0	0.0743826	0	0.0893633	0	0.0700172	0	0.0714742	0	0.0504248	0	0.04947	0	0.0301893	0	0.142724	0	0.12369	0	0.0604434	0	0.123586	0
WIPI1	0.518182	-0.0232294	0	0.0699528	0	0.0848578	0	0.0665305	0	0.0743352	0	0.0893159	0	0.0699697	0	0.0714268	0	0.0503773	0	0.0494226	0	0.0301419	0	0.142676	0	0.123642	0	0.0603959	0	0.123539	0
ZNF473	0.518182	-0.0232768	0	0.0699054	0	0.0848104	0	0.0664831	0	0.0742878	0	0.0892685	0	0.0699223	0	0.0713794	0	0.0503299	0	0.0493752	0	0.0300945	0	0.142629	0	0.123595	0	0.0603485	0	0.123491	0
SLC17A9	0.518182	-0.0233242	0	0.069858	0	0.084763	0	0.0664357	0	0.0742404	0	0.0892211	0	0.0698749	0	0.071332	0	0.0502825	0	0.0493278	0	0.0300471	0	0.142581	0	0.123548	0	0.0603011	0	0.123444	0
ARHGAP10	0.518182	-0.0233716	0	0.0698106	0	0.0847155	0	0.0663882	0	0.074193	0	0.0891737	0	0.0698275	0	0.0712845	0	0.0502351	0	0.0492804	0	0.0299996	0	0.142534	0	0.1235	0	0.0602537	0	0.123397	0
TUFT1	0.518182	-0.023419	0	0.0697631	0	0.0846681	0	0.0663408	0	0.0741456	0	0.0891263	0	0.0697801	0	0.0712371	0	0.0501877	0	0.049233	0	0.0299522	0	0.142487	0	0.123453	0	0.0602063	0	0.123349	0
EGR3	0.518182	-0.0234664	0	0.0697157	0	0.0846207	0	0.0662934	0	0.0740982	0	0.0890789	0	0.0697326	0	0.0711897	0	0.0501403	0	0.0491856	0	0.0299048	0	0.142439	0	0.123405	0	0.0601589	0	0.123302	0
MAFB	0.518182	-0.0235138	0	0.0696683	0	0.0845733	0	0.0662459	0	0.0740508	0	0.0890315	0	0.0696852	0	0.0711423	0	0.0500928	0	0.0491382	0	0.0298574	0	0.142392	0	0.123358	0	0.0601115	0	0.123254	0
RP11-478C6.6	0.518182	-0.0235612	0	0.0696209	0	0.0845258	0	0.0661985	0	0.0740033	0	0.0889841	0	0.0696378	0	0.0710948	0	0.0500454	0	0.0490908	0	0.02981	0	0.142344	0	0.12331	0	0.0600641	0	0.123207	0
Z98256.1	0.518182	-0.0236086	0	0.0695734	0	0.0844784	0	0.0661511	0	0.0739559	0	0.0889367	0	0.0695904	0	0.0710474	0	0.049998	0	0.0490434	0	0.0297626	0	0.142297	0	0.123263	0	0.0600167	0	0.12316	0
RP11-16E12.1	0.518182	-0.023656	0	0.069526	0	0.084431	0	0.0661036	0	0.0739085	0	0.0888893	0	0.0695429	0	0.071	0	0.0499506	0	0.048996	0	0.0297152	0	0.142249	0	0.123216	0	0.0599692	0	0.123112	0
CTNNAL1	0.518182	-0.0237034	0	0.0694786	0	0.0843836	0	0.0660562	0	0.0738611	0	0.0888419	0	0.0694955	0	0.0709525	0	0.0499032	0	0.0489486	0	0.0296678	0	0.142202	0	0.123168	0	0.0599218	0	0.123065	0
PRKG2	0.518182	-0.0237508	0	0.0694312	0	0.0843361	0	0.0660088	0	0.0738137	0	0.0887945	0	0.0694481	0	0.0709051	0	0.0498558	0	0.0489012	0	0.0296204	0	0.142155	0	0.123121	0	0.0598744	0	0.123017	0
AC068196.1	0.518182	-0.0237982	0	0.0693837	0	0.0842887	0	0.0659613	0	0.0737663	0	0.0887471	0	0.0694007	0	0.0708577	0	0.0498084	0	0.0488538	0	0.029573	0	0.142107	0	0.123073	0	0.059827	0	0.12297	0
AC108134.4	0.518182	-0.0238456	0	0.0693363	0	0.0842413	0	0.0659139	0	0.0737189	0	0.0886997	0	0.0693533	0	0.0708103	0	0.0497609	0	0.0488064	0	0.0295256	0	0.14206	0	0.123026	0	0.0597796	0	0.122922	0
FAM115B	0.518182	-0.0238931	0	0.0692889	0	0.0841939	0	0.0658665	0	0.0736715	0	0.0886523	0	0.0693058	0	0.0707628	0	0.0497135	0	0.048759	0	0.0294781	0	0.142012	0	0.122979	0	0.0597322	0	0.122875	0
GP1BA	0.518182	-0.0239405	0	0.0692415	0	0.0841464	0	0.065819	0	0.0736241	0	0.0886049	0	0.0692584	0	0.0707154	0	0.0496661	0	0.0487116	0	0.0294307	0	0.141965	0	0.122931	0	0.0596848	0	0.122828	0
CDC27P2	0.518182	-0.0239879	0	0.069194	0	0.084099	0	0.0657716	0	0.0735767	0	0.0885574	0	0.069211	0	0.070668	0	0.0496187	0	0.0486642	0	0.0293833	0	0.141917	0	0.122884	0	0.0596374	0	0.12278	0
KLF9	0.518182	-0.0240353	0	0.0691466	0	0.0840516	0	0.0657242	0	0.0735293	0	0.08851	0	0.0691636	0	0.0706206	0	0.0495713	0	0.0486168	0	0.0293359	0	0.14187	0	0.122836	0	0.05959	0	0.122733	0
RP11-1072C15.1	0.518182	-0.0240827	0	0.0690992	0	0.0840041	0	0.0656767	0	0.0734819	0	0.0884626	0	0.0691161	0	0.0705731	0	0.0495239	0	0.0485694	0	0.0292885	0	0.141823	0	0.122789	0	0.0595425	0	0.122685	0
KRT19	0.518182	-0.0241301	0	0.0690518	0	0.0839567	0	0.0656293	0	0.0734345	0	0.0884152	0	0.0690687	0	0.0705257	0	0.0494764	0	0.048522	0	0.0292411	0	0.141775	0	0.122741	0	0.0594951	0	0.122638	0
OR7E13P	0.518182	-0.0241775	0	0.0690044	0	0.0839093	0	0.0655819	0	0.0733871	0	0.0883678	0	0.0690213	0	0.0704783	0	0.049429	0	0.0484746	0	0.0291937	0	0.141728	0	0.122694	0	0.0594477	0	0.122591	0
TRANK1	0.518182	-0.0242249	0	0.0689569	0	0.0838619	0	0.0655345	0	0.0733397	0	0.0883204	0	0.0689739	0	0.0704308	0	0.0493816	0	0.0484272	0	0.0291463	0	0.14168	0	0.122647	0	0.0594003	0	0.122543	0
WDYHV1	0.518182	-0.0242723	0	0.0689095	0	0.0838144	0	0.065487	0	0.0732923	0	0.088273	0	0.0689264	0	0.0703834	0	0.0493342	0	0.0483798	0	0.0290989	0	0.141633	0	0.122599	0	0.0593529	0	0.122496	0
FAM20A	0.518182	-0.0243197	0	0.0688621	0	0.083767	0	0.0654396	0	0.0732449	0	0.0882256	0	0.068879	0	0.070336	0	0.0492868	0	0.0483324	0	0.0290515	0	0.141585	0	0.122552	0	0.0593055	0	0.122448	0
RP11-736K20.6	0.518182	-0.0243671	0	0.0688147	0	0.0837196	0	0.0653922	0	0.0731975	0	0.0881782	0	0.0688316	0	0.0702886	0	0.0492394	0	0.048285	0	0.0290041	0	0.141538	0	0.122504	0	0.0592581	0	0.122401	0
RNASEH1	0.509091	-0.0244145	0	0.0687672	0	0.0836722	0	0.0653447	0	0.0731501	0	0.0881308	0	0.0687842	0	0.0702411	0	0.0491919	0	0.0482376	0	0.0289566	0	0.141491	0	0.122457	0	0.0592107	0	0.122354	0
NUPL2	0.509091	-0.0244619	0	0.0687198	0	0.0836247	0	0.0652973	0	0.0731027	0	0.0880834	0	0.0687368	0	0.0701937	0	0.0491445	0	0.0481902	0	0.0289092	0	0.141443	0	0.122409	0	0.0591633	0	0.122306	0
AC022916.1	0.509091	-0.0245093	0	0.0686724	0	0.0835773	0	0.0652499	0	0.0730553	0	0.088036	0	0.0686893	0	0.0701463	0	0.0490971	0	0.0481428	0	0.0288618	0	0.141396	0	0.122362	0	0.0591158	0	0.122259	0
RP11-245C17.5	0.509091	-0.0245567	0	0.068625	0	0.0835299	0	0.0652024	0	0.0730079	0	0.0879886	0	0.0686419	0	0.0700989	0	0.0490497	0	0.0480954	0	0.0288144	0	0.141348	0	0.122315	0	0.0590684	0	0.122211	0
RPS6KA2-IT1	0.509091	-0.0246042	0	0.0685775	0	0.0834824	0	0.065155	0	0.0729604	0	0.0879412	0	0.0685945	0	0.0700514	0	0.0490023	0	0.0480479	0	0.028767	0	0.141301	0	0.122267	0	0.059021	0	0.122164	0
HTR3B	0.509091	-0.0246516	0	0.0685301	0	0.083435	0	0.0651076	0	0.072913	0	0.0878938	0	0.0685471	0	0.070004	0	0.0489549	0	0.0480005	0	0.0287196	0	0.141253	0	0.12222	0	0.0589736	0	0.122117	0
YWHAZP4	0.509091	-0.024699	0	0.0684827	0	0.0833876	0	0.0650601	0	0.0728656	0	0.0878464	0	0.0684996	0	0.0699566	0	0.0489075	0	0.0479531	0	0.0286722	0	0.141206	0	0.122172	0	0.0589262	0	0.122069	0
DLX6	0.509091	-0.0247464	0	0.0684353	0	0.0833402	0	0.0650127	0	0.0728182	0	0.087799	0	0.0684522	0	0.0699091	0	0.04886	0	0.0479057	0	0.0286248	0	0.141159	0	0.122125	0	0.0588788	0	0.122022	0
EAF2	0.509091	-0.0247938	0	0.0683878	0	0.0832927	0	0.0649653	0	0.0727708	0	0.0877516	0	0.0684048	0	0.0698617	0	0.0488126	0	0.0478583	0	0.0285774	0	0.141111	0	0.122077	0	0.0588314	0	0.121974	0
ACVR2B	0.509091	-0.0248412	0	0.0683404	0	0.0832453	0	0.0649178	0	0.0727234	0	0.0877042	0	0.0683574	0	0.0698143	0	0.0487652	0	0.0478109	0	0.02853	0	0.141064	0	0.12203	0	0.058784	0	0.121927	0
CTD-2233C11.3	0.509091	-0.0248886	0	0.068293	0	0.0831979	0	0.0648704	0	0.072676	0	0.0876568	0	0.06831	0	0.0697669	0	0.0487178	0	0.0477635	0	0.0284826	0	0.141016	0	0.121983	0	0.0587366	0	0.12188	0
KIAA1522	0.509091	-0.024936	0	0.0682456	0	0.0831505	0	0.064823	0	0.0726286	0	0.0876094	0	0.0682625	0	0.0697194	0	0.0486704	0	0.0477161	0	0.0284351	0	0.140969	0	0.121935	0	0.0586891	0	0.121832	0
ENTPD4	0.509091	-0.0249834	0	0.0681981	0	0.083103	0	0.0647755	0	0.0725812	0	0.087562	0	0.0682151	0	0.069672	0	0.048623	0	0.0476687	0	0.0283877	0	0.140921	0	0.121888	0	0.0586417	0	0.121785	0
TEKT2	0.509091	-0.0250308	0	0.0681507	0	0.0830556	0	0.0647281	0	0.0725338	0	0.0875146	0	0.0681677	0	0.0696246	0	0.0485755	0	0.0476213	0	0.0283403	0	0.140874	0	0.12184	0	0.0585943	0	0.121737	0
WNT9B	0.509091	-0.0250782	0	0.0681033	0	0.0830082	0	0.0646807	0	0.0724864	0	0.0874672	0	0.0681203	0	0.0695772	0	0.0485281	0	0.0475739	0	0.0282929	0	0.140827	0	0.121793	0	0.0585469	0	0.12169	0
RP11-229P13.23	0.509091	-0.0251256	0	0.0680559	0	0.0829607	0	0.0646333	0	0.072439	0	0.0874198	0	0.0680728	0	0.0695297	0	0.0484807	0	0.0475265	0	0.0282455	0	0.140779	0	0.121745	0	0.0584995	0	0.121642	0
FHL5	0.509091	-0.025173	0	0.0680084	0	0.0829133	0	0.0645858	0	0.0723916	0	0.0873724	0	0.0680254	0	0.0694823	0	0.0484333	0	0.0474791	0	0.0281981	0	0.140732	0	0.121698	0	0.0584521	0	0.121595	0
CTA-85E5.10	0.509091	-0.0252204	0	0.067961	0	0.0828659	0	0.0645384	0	0.0723442	0	0.087325	0	0.067978	0	0.0694349	0	0.0483859	0	0.0474317	0	0.0281507	0	0.140684	0	0.121651	0	0.0584047	0	0.121548	0
ZNF2	0.509091	-0.0252678	0	0.0679136	0	0.0828185	0	0.064491	0	0.0722968	0	0.0872776	0	0.0679306	0	0.0693875	0	0.0483385	0	0.0473843	0	0.0281033	0	0.140637	0	0.121603	0	0.0583573	0	0.1215	0
MTHFD2	0.509091	-0.0253153	0	0.0678662	0	0.082771	0	0.0644435	0	0.0722494	0	0.0872302	0	0.0678832	0	0.06934	0	0.048291	0	0.0473369	0	0.0280559	0	0.140589	0	0.121556	0	0.0583099	0	0.121453	0
ZNF566	0.509091	-0.0253627	0	0.0678187	0	0.0827236	0	0.0643961	0	0.072202	0	0.0871828	0	0.0678357	0	0.0692926	0	0.0482436	0	0.0472895	0	0.0280085	0	0.140542	0	0.121508	0	0.0582624	0	0.121405	0
AC136289.1	0.509091	-0.0254101	0	0.0677713	0	0.0826762	0	0.0643487	0	0.0721546	0	0.0871354	0	0.0677883	0	0.0692452	0	0.0481962	0	0.0472421	0	0.0279611	0	0.140495	0	0.121461	0	0.058215	0	0.121358	0
NLRC5	0.509091	-0.0254575	0	0.0677239	0	0.0826288	0	0.0643012	0	0.0721072	0	0.087088	0	0.0677409	0	0.0691977	0	0.0481488	0	0.0471947	0	0.0279136	0	0.140447	0	0.121414	0	0.0581676	0	0.121311	0
DSC1	0.509091	-0.0255049	0	0.0676765	0	0.0825813	0	0.0642538	0	0.0720598	0	0.0870406	0	0.0676935	0	0.0691503	0	0.0481014	0	0.0471473	0	0.0278662	0	0.1404	0	0.121366	0	0.0581202	0	0.121263	0
RP11-258C19.4	0.509091	-0.0255523	0	0.067629	0	0.0825339	0	0.0642064	0	0.0720124	0	0.0869932	0	0.067646	0	0.0691029	0	0.048054	0	0.0470999	0	0.0278188	0	0.140352	0	0.121319	0	0.0580728	0	0.121216	0
MOCOS	0.509091	-0.0255997	0	0.0675816	0	0.0824865	0	0.0641589	0	0.0719649	0	0.0869458	0	0.0675986	0	0.0690555	0	0.0480066	0	0.0470525	0	0.0277714	0	0.140305	0	0.121271	0	0.0580254	0	0.121168	0
PKNOX1	0.509091	-0.0256471	0	0.0675342	0	0.082439	0	0.0641115	0	0.0719175	0	0.0868984	0	0.0675512	0	0.069008	0	0.0479591	0	0.0470051	0	0.027724	0	0.140257	0	0.121224	0	0.057978	0	0.121121	0
RP11-121C22.1	0.509091	-0.0256945	0	0.0674868	0	0.0823916	0	0.0640641	0	0.0718701	0	0.086851	0	0.0675038	0	0.0689606	0	0.0479117	0	0.0469577	0	0.0276766	0	0.14021	0	0.121176	0	0.0579306	0	0.121074	0
RP5-1119D9.4	0.509091	-0.0257419	0	0.0674393	0	0.0823442	0	0.0640166	0	0.0718227	0	0.0868036	0	0.0674563	0	0.0689132	0	0.0478643	0	0.0469103	0	0.0276292	0	0.140163	0	0.121129	0	0.0578831	0	0.121026	0
AP000442.1	0.509091	-0.0257893	0	0.0673919	0	0.0822968	0	0.0639692	0	0.0717753	0	0.0867562	0	0.0674089	0	0.0688658	0	0.0478169	0	0.0468629	0	0.0275818	0	0.140115	0	0.121082	0	0.0578357	0	0.120979	0
ACOT6	0.509091	-0.0258367	0	0.0673445	0	0.0822493	0	0.0639218	0	0.0717279	0	0.0867088	0	0.0673615	0	0.0688183	0	0.0477695	0	0.0468155	0	0.0275344	0	0.140068	0	0.121034	0	0.0577883	0	0.120931	0
C9orf140	0.509091	-0.0258841	0	0.0672971	0	0.0822019	0	0.0638743	0	0.0716805	0	0.0866614	0	0.0673141	0	0.0687709	0	0.0477221	0	0.0467681	0	0.027487	0	0.14002	0	0.120987	0	0.0577409	0	0.120884	0
SH2B3	0.509091	-0.0259315	0	0.0672496	0	0.0821545	0	0.0638269	0	0.0716331	0	0.086614	0	0.0672667	0	0.0687235	0	0.0476746	0	0.0467207	0	0.0274396	0	0.139973	0	0.120939	0	0.0576935	0	0.120837	0
SRRM1P3	0.509091	-0.025979	0	0.0672022	0	0.0821071	0	0.0637795	0	0.0715857	0	0.0865665	0	0.0672192	0	0.068676	0	0.0476272	0	0.0466733	0	0.0273921	0	0.139925	0	0.120892	0	0.0576461	0	0.120789	0
RP11-190J1.10	0.509091	-0.0260264	0	0.0671548	0	0.0820596	0	0.0637321	0	0.0715383	0	0.0865191	0	0.0671718	0	0.0686286	0	0.0475798	0	0.0466259	0	0.0273447	0	0.139878	0	0.120844	0	0.0575987	0	0.120742	0
C8orf42	0.509091	-0.0260738	0	0.0671074	0	0.0820122	0	0.0636846	0	0.0714909	0	0.0864717	0	0.0671244	0	0.0685812	0	0.0475324	0	0.0465785	0	0.0272973	0	0.139831	0	0.120797	0	0.0575513	0	0.120694	0
SLC11A1	0.509091	-0.0261212	0	0.0670599	0	0.0819648	0	0.0636372	0	0.0714435	0	0.0864243	0	0.067077	0	0.0685338	0	0.047485	0	0.0465311	0	0.0272499	0	0.139783	0	0.12075	0	0.0703454	1	0.120647	0
RP11-413E6.5	0.5	-0.0261686	0	0.0670125	0	0.0819174	0	0.0635898	0	0.0713961	0	0.0863769	0	0.0670295	0	0.0684863	0	0.0474376	0	0.0464837	0	0.0272025	0	0.139736	0	0.120702	0	0.070298	0	0.1206	0
AC073641.2	0.5	-0.026216	0	0.0669651	0	0.0818699	0	0.0635423	0	0.0713487	0	0.0863295	0	0.0669821	0	0.0684389	0	0.0473901	0	0.0464363	0	0.0271551	0	0.139688	0	0.120655	0	0.0702506	0	0.120552	0
SIRT5	0.5	-0.0262634	0	0.0669177	0	0.0818225	0	0.0634949	0	0.0713013	0	0.0862821	0	0.0669347	0	0.0683915	0	0.0473427	0	0.0463889	0	0.0271077	0	0.139641	0	0.120607	0	0.0702032	0	0.120505	0
RP11-84A1.1	0.5	-0.0263108	0	0.0668702	0	0.0817751	0	0.0634475	0	0.0712539	0	0.0862347	0	0.0668873	0	0.0683441	0	0.0472953	0	0.0463415	0	0.0270603	0	0.139593	0	0.12056	0	0.0701558	0	0.120457	0
SIK1	0.5	-0.0263582	0	0.0668228	0	0.0817276	0	0.0634	0	0.0712065	0	0.0861873	0	0.0668399	0	0.0682966	0	0.0472479	0	0.0462941	0	0.0270129	0	0.139546	0	0.120512	0	0.0701084	0	0.12041	0
RAB43	0.5	-0.0264056	0	0.0667754	0	0.0816802	0	0.0633526	0	0.0711591	0	0.0861399	0	0.0667924	0	0.0682492	0	0.0472005	0	0.0462467	0	0.0269655	0	0.139499	0	0.120465	0	0.070061	0	0.120363	0
APOL3	0.5	-0.026453	0	0.066728	0	0.0816328	0	0.0633052	0	0.0711117	0	0.0860925	0	0.066745	0	0.0682018	0	0.0471531	0	0.0461993	0	0.0269181	0	0.139451	0	0.120418	0	0.0700135	0	0.120315	0
TGFBRAP1	0.5	-0.0265004	0	0.0666805	0	0.0815854	0	0.0632577	0	0.0710643	0	0.0860451	0	0.0666976	0	0.0681543	0	0.0471056	0	0.0461519	0	0.0268706	0	0.139404	0	0.12037	0	0.0699661	0	0.120268	0
AUH	0.5	-0.0265478	0	0.0666331	0	0.0815379	0	0.0632103	0	0.0710169	0	0.0859977	0	0.0666502	0	0.0681069	0	0.0470582	0	0.0461045	0	0.0268232	0	0.139356	0	0.120323	0	0.0699187	0	0.12022	0
OSBPL6	0.5	-0.0265952	0	0.0781418	1	0.0814905	0	0.0751564	1	0.0709695	0	0.0859503	0	0.0666027	0	0.0680595	0	0.0470108	0	0.046057	0	0.0267758	0	0.139309	0	0.120275	0	0.0698713	0	0.120173	0
ZFP106	0.5	-0.0266426	0	0.0780944	0	0.0814431	0	0.075109	0	0.070922	0	0.0859029	0	0.0665553	0	0.0680121	0	0.0469634	0	0.0460096	0	0.0267284	0	0.139261	0	0.120228	0	0.0698239	0	0.120125	0
OR7E5P	0.5	-0.0266901	0	0.0780469	0	0.0813957	0	0.0750616	0	0.0708746	0	0.0858555	0	0.0665079	0	0.0679646	0	0.046916	0	0.0459622	0	0.026681	0	0.139214	0	0.12018	0	0.0697765	0	0.120078	0
AP1S3	0.5	-0.0267375	0	0.0779995	0	0.0813482	0	0.0750141	0	0.0708272	0	0.0858081	0	0.0664605	0	0.0679172	0	0.0468686	0	0.0459148	0	0.0266336	0	0.139167	0	0.120133	0	0.0697291	0	0.120031	0
METTL14	0.5	-0.0267849	0	0.0779521	0	0.0813008	0	0.0749667	0	0.0707798	0	0.0857607	0	0.0664131	0	0.0678698	0	0.0468212	0	0.0458674	0	0.0265862	0	0.139119	0	0.120086	0	0.0696817	0	0.119983	0
CDCA4	0.5	-0.0268323	0	0.0779047	0	0.0812534	0	0.0749193	0	0.0707324	0	0.0857133	0	0.0663656	0	0.0678224	0	0.0467737	0	0.04582	0	0.0265388	0	0.139072	0	0.120038	0	0.0696343	0	0.119936	0
CTA-384D8.20	0.5	-0.0268797	0	0.0778572	0	0.0812059	0	0.0748719	0	0.070685	0	0.0856659	0	0.0663182	0	0.0677749	0	0.0467263	0	0.0457726	0	0.0264914	0	0.139024	0	0.119991	0	0.0695868	0	0.119888	0
HTR1A	0.5	-0.0269271	0	0.0778098	0	0.0811585	0	0.0748244	0	0.0706376	0	0.0856185	0	0.0662708	0	0.0677275	0	0.0466789	0	0.0457252	0	0.026444	0	0.138977	0	0.119943	0	0.0695394	0	0.119841	0
ALS2CR8	0.5	-0.0269745	0	0.0777624	0	0.0811111	0	0.074777	0	0.0705902	0	0.0855711	0	0.0662234	0	0.0676801	0	0.0466315	0	0.0456778	0	0.0263966	0	0.138929	0	0.119896	0	0.069492	0	0.119794	0
C20orf108	0.5	-0.0270219	0	0.077715	0	0.0810637	0	0.0747296	0	0.0705428	0	0.0855237	0	0.0661759	0	0.0676326	0	0.0465841	0	0.0456304	0	0.0263491	0	0.138882	0	0.119848	0	0.0694446	0	0.119746	0
RP11-513I15.6	0.5	-0.0270693	0	0.0776675	0	0.0810162	0	0.0746821	0	0.0704954	0	0.0854763	0	0.0661285	0	0.0675852	0	0.0465367	0	0.045583	0	0.0263017	0	0.138835	0	0.119801	0	0.0693972	0	0.119699	0
CASC2	0.5	-0.0271167	0	0.0776201	0	0.0809688	0	0.0746347	0	0.070448	0	0.0854289	0	0.0660811	0	0.0675378	0	0.0464892	0	0.0455356	0	0.0262543	0	0.138787	0	0.119754	0	0.0693498	0	0.119651	0
RXFP3	0.5	-0.0271641	0	0.0775727	0	0.0809214	0	0.0745873	0	0.0704006	0	0.0853815	0	0.0660337	0	0.0674904	0	0.0464418	0	0.0454882	0	0.0262069	0	0.13874	0	0.119706	0	0.0693024	0	0.119604	0
TGS1	0.5	-0.0272115	0	0.0775253	0	0.080874	0	0.0745398	0	0.0703532	0	0.0853341	0	0.0659862	0	0.0674429	0	0.0463944	0	0.0454408	0	0.0261595	0	0.138692	0	0.119659	0	0.069255	0	0.119557	0
CDO1	0.5	-0.0272589	0	0.0774778	0	0.0808265	0	0.0744924	0	0.0703058	0	0.0852867	0	0.0659388	0	0.0673955	0	0.046347	0	0.0453934	0	0.0261121	0	0.138645	0	0.119611	0	0.0692075	0	0.119509	0
RFPL3	0.5	-0.0273063	0	0.0774304	0	0.0807791	0	0.074445	0	0.0702584	0	0.0852393	0	0.0658914	0	0.0673481	0	0.0462996	0	0.045346	0	0.0260647	0	0.138597	0	0.119564	0	0.0691601	0	0.119462	0
TRERF1	0.5	-0.0273537	0	0.077383	0	0.0807317	0	0.0743975	0	0.070211	0	0.0851919	0	0.065844	0	0.0673007	0	0.0462522	0	0.0452986	0	0.0260173	0	0.13855	0	0.119517	0	0.0691127	0	0.119414	0
HLA-DPA1	0.5	-0.0274012	0	0.0773356	0	0.0806842	0	0.0743501	0	0.0701636	0	0.0851445	0	0.0657966	0	0.0672532	0	0.0462047	0	0.0452512	0	0.0259699	0	0.138503	0	0.119469	0	0.0690653	0	0.119367	0
NR2F1	0.5	-0.0274486	0	0.0772881	0	0.0806368	0	0.0743027	0	0.0701162	0	0.0850971	0	0.0657491	0	0.0672058	0	0.0461573	0	0.0452038	0	0.0259225	0	0.138455	0	0.119422	0	0.0690179	0	0.11932	0
RPP14	0.5	-0.027496	0	0.0772407	0	0.0805894	0	0.0742552	0	0.0700688	0	0.0850497	0	0.0657017	0	0.0671584	0	0.0461099	0	0.0451564	0	0.0258751	0	0.138408	0	0.119374	0	0.0689705	0	0.119272	0
EMP2	0.5	-0.0275434	0	0.0771933	0	0.080542	0	0.0742078	0	0.0700214	0	0.0850023	0	0.0656543	0	0.067111	0	0.0460625	0	0.045109	0	0.0258276	0	0.13836	0	0.119327	0	0.0689231	0	0.119225	0
SPTSSB	0.5	-0.0275908	0	0.0771459	0	0.0804945	0	0.0741604	0	0.069974	0	0.0849549	0	0.0656069	0	0.0670635	0	0.0460151	0	0.0450616	0	0.0257802	0	0.138313	0	0.119279	0	0.0688757	0	0.119177	0
RP11-286H14.8	0.5	-0.0276382	0	0.0770984	0	0.0804471	0	0.0741129	0	0.0699266	0	0.0849075	0	0.0655594	0	0.0670161	0	0.0459677	0	0.0450142	0	0.0257328	0	0.138265	0	0.119232	0	0.0688283	0	0.11913	0
ASPN	0.5	-0.0276856	0	0.077051	0	0.0803997	0	0.0740655	0	0.0698791	0	0.0848601	0	0.065512	0	0.0669687	0	0.0459203	0	0.0449668	0	0.0256854	0	0.138218	0	0.119185	0	0.0687808	0	0.119083	0
WEE1	0.5	-0.027733	0	0.0770036	0	0.0803523	0	0.0740181	0	0.0698317	0	0.0848127	0	0.0654646	0	0.0669212	0	0.0458728	0	0.0449194	0	0.025638	0	0.138171	0	0.119137	0	0.0687334	0	0.119035	0
PKD1L2	0.5	-0.0277804	0	0.0769562	0	0.0803048	0	0.0739707	0	0.0697843	0	0.0847653	0	0.0654172	0	0.0668738	0	0.0458254	0	0.044872	0	0.0255906	0	0.138123	0	0.11909	0	0.068686	0	0.118988	0
ADAMTS3	0.5	-0.0278278	0	0.0769087	0	0.0802574	0	0.0739232	0	0.0697369	0	0.0847179	0	0.0653698	0	0.0668264	0	0.045778	0	0.0448246	0	0.0255432	0	0.138076	0	0.119042	0	0.0686386	0	0.11894	0
ZNF286A	0.5	-0.0278752	0	0.0768613	0	0.08021	0	0.0738758	0	0.0696895	0	0.0846705	0	0.0653223	0	0.066779	0	0.0457306	0	0.0447772	0	0.0254958	0	0.138028	0	0.118995	0	0.0685912	0	0.118893	0
C7orf58	0.5	-0.0279226	0	0.0768139	0	0.0801625	0	0.0738284	0	0.0696421	0	0.0846231	0	0.0652749	0	0.0667315	0	0.0456832	0	0.0447298	0	0.0254484	0	0.137981	0	0.118947	0	0.0685438	0	0.118845	0
DOCK8	0.5	-0.02797	0	0.0767665	0	0.0801151	0	0.0737809	0	0.0695947	0	0.0845757	0	0.0652275	0	0.0666841	0	0.0456358	0	0.0446824	0	0.025401	0	0.137933	0	0.1189	0	0.0811095	1	0.118798	0
RP11-379D21.2	0.5	-0.0280174	0	0.076719	0	0.0800677	0	0.0737335	0	0.0695473	0	0.0845282	0	0.0651801	0	0.0666367	0	0.0455883	0	0.044635	0	0.0253536	0	0.137886	0	0.118853	0	0.0810621	0	0.118751	0
GPX8	0.5	-0.0280649	0	0.0766716	0	0.0800203	0	0.0736861	0	0.0694999	0	0.0844808	0	0.0651326	0	0.0665893	0	0.0455409	0	0.0445876	0	0.0253061	0	0.137839	0	0.118805	0	0.0810147	0	0.118703	0
TRMT2B	0.5	-0.0281123	0	0.0766242	0	0.0799728	0	0.0736386	0	0.0694525	0	0.0844334	0	0.0650852	0	0.0665418	0	0.0454935	0	0.0445402	0	0.0252587	0	0.137791	0	0.118758	0	0.0809672	0	0.118656	0
PRDM11	0.5	-0.0281597	0	0.0765768	0	0.0799254	0	0.0735912	0	0.0694051	0	0.084386	0	0.0650378	0	0.0664944	0	0.0454461	0	0.0444928	0	0.0252113	0	0.137744	0	0.11871	0	0.0809198	0	0.118608	0
PDIA5	0.5	-0.0282071	0	0.0765293	0	0.079878	0	0.0735438	0	0.0693577	0	0.0843386	0	0.0649904	0	0.066447	0	0.0453987	0	0.0444454	0	0.0251639	0	0.137696	0	0.118663	0	0.0808724	0	0.118561	0
MESP2	0.5	-0.0282545	0	0.0764819	0	0.0798306	0	0.0734963	0	0.0693103	0	0.0842912	0	0.064943	0	0.0663995	0	0.0453513	0	0.044398	0	0.0251165	0	0.137649	0	0.118615	0	0.080825	0	0.118514	0
CTD-2298J14.2	0.5	-0.0283019	0	0.0764345	0	0.0797831	0	0.0734489	0	0.0692629	0	0.0842438	0	0.0648955	0	0.0663521	0	0.0453038	0	0.0443506	0	0.0250691	0	0.137601	0	0.118568	0	0.0807776	0	0.118466	0
AC091172.1	0.5	-0.0283493	0	0.0763871	0	0.0797357	0	0.0734015	0	0.0692155	0	0.0841964	0	0.0648481	0	0.0663047	0	0.0452564	0	0.0443032	0	0.0250217	0	0.137554	0	0.118521	0	0.0807302	0	0.118419	0
DCLRE1A	0.5	-0.0283967	0	0.0763396	0	0.0796883	0	0.073354	0	0.0691681	0	0.084149	0	0.0648007	0	0.0662573	0	0.045209	0	0.0442558	0	0.0249743	0	0.137507	0	0.118473	0	0.0806828	0	0.118371	0
RP11-504P24.4	0.5	-0.0284441	0	0.0762922	0	0.0796409	0	0.0733066	0	0.0691207	0	0.0841016	0	0.0647533	0	0.0662098	0	0.0451616	0	0.0442084	0	0.0249269	0	0.137459	0	0.118426	0	0.0806354	0	0.118324	0
ZNF215	0.5	-0.0284915	0	0.0762448	0	0.0795934	0	0.0732592	0	0.0690733	0	0.0840542	0	0.0647058	0	0.0661624	0	0.0451142	0	0.044161	0	0.0248795	0	0.137412	0	0.118378	0	0.0805879	0	0.118277	0
ADAD2	0.5	-0.0285389	0	0.0761974	0	0.079546	0	0.0732117	0	0.0690259	0	0.0840068	0	0.0646584	0	0.066115	0	0.0450668	0	0.0441136	0	0.0248321	0	0.137364	0	0.118331	0	0.0805405	0	0.118229	0
RP11-467K18.2	0.5	-0.0285863	0	0.0761499	0	0.0794986	0	0.0731643	0	0.0689785	0	0.0839594	0	0.064611	0	0.0660676	0	0.0450194	0	0.0440662	0	0.0247846	0	0.137317	0	0.118283	0	0.0804931	0	0.118182	0
RP3-521E19.2	0.5	-0.0286337	0	0.0761025	0	0.0794511	0	0.0731169	0	0.0689311	0	0.083912	0	0.0645636	0	0.0660201	0	0.0449719	0	0.0440187	0	0.0247372	0	0.137269	0	0.118236	0	0.0804457	0	0.118134	0
STEAP2	0.5	-0.0286811	0	0.0760551	0	0.0794037	0	0.0730695	0	0.0688837	0	0.0838646	0	0.0645161	0	0.0659727	0	0.0449245	0	0.0439713	0	0.0246898	0	0.137222	0	0.118189	0	0.0803983	0	0.118087	0
GRB10	0.490909	-0.0287285	0	0.0760077	0	0.0793563	0	0.073022	0	0.0688362	0	0.0838172	0	0.0644687	0	0.0659253	0	0.0448771	0	0.0439239	0	0.0246424	0	0.14934	1	0.118141	0	0.0803509	0	0.11804	0
F13A1	0.490909	-0.028776	0	0.0759603	0	0.0793089	0	0.0729746	0	0.0687888	0	0.0837698	0	0.0644213	0	0.0658778	0	0.0448297	0	0.0438765	0	0.024595	0	0.149293	0	0.118094	0	0.0803035	0	0.117992	0
RP4-669P10.16	0.490909	-0.0288234	0	0.0759128	0	0.0792614	0	0.0729272	0	0.0687414	0	0.0837224	0	0.0643739	0	0.0658304	0	0.0447823	0	0.0438291	0	0.0245476	0	0.149246	0	0.118046	0	0.0802561	0	0.117945	0
RASGRP4	0.490909	-0.0288708	0	0.0758654	0	0.079214	0	0.0728797	0	0.068694	0	0.083675	0	0.0643265	0	0.065783	0	0.0447349	0	0.0437817	0	0.0245002	0	0.149198	0	0.117999	0	0.0802087	0	0.117897	0
RP11-791G16.4	0.490909	-0.0289182	0	0.075818	0	0.0791666	0	0.0728323	0	0.0686466	0	0.0836276	0	0.064279	0	0.0657356	0	0.0446874	0	0.0437343	0	0.0244528	0	0.149151	0	0.117951	0	0.0801612	0	0.11785	0
FSIP1	0.490909	-0.0289656	0	0.0757706	0	0.0791192	0	0.0727849	0	0.0685992	0	0.0835802	0	0.0642316	0	0.0656881	0	0.04464	0	0.0436869	0	0.0244054	0	0.149103	0	0.117904	0	0.0801138	0	0.117803	0
BCL2	0.490909	-0.029013	0	0.0757231	0	0.0790717	0	0.0727374	0	0.0685518	0	0.0835328	0	0.0641842	0	0.0656407	0	0.0445926	0	0.0436395	0	0.024358	0	0.149056	0	0.117857	0	0.0800664	0	0.117755	0
RP11-21I10.2	0.490909	-0.0290604	0	0.0756757	0	0.0790243	0	0.07269	0	0.0685044	0	0.0834854	0	0.0641368	0	0.0655933	0	0.0445452	0	0.0435921	0	0.0243106	0	0.149008	0	0.117809	0	0.080019	0	0.117708	0
RP11-550E22.3	0.490909	-0.0291078	0	0.0756283	0	0.0789769	0	0.0726426	0	0.068457	0	0.083438	0	0.0640893	0	0.0655459	0	0.0444978	0	0.0435447	0	0.0242631	0	0.148961	0	0.117762	0	0.0799716	0	0.11766	0
SYNDIG1L	0.490909	-0.0291552	0	0.0755809	0	0.0789294	0	0.0725951	0	0.0684096	0	0.0833906	0	0.0640419	0	0.0654984	0	0.0444504	0	0.0434973	0	0.0242157	0	0.148914	0	0.117714	0	0.0799242	0	0.117613	0
FAM66A	0.490909	-0.0292026	0	0.0755334	0	0.078882	0	0.0725477	0	0.0683622	0	0.0833432	0	0.0639945	0	0.065451	0	0.0444029	0	0.0434499	0	0.0241683	0	0.148866	0	0.117667	0	0.0798768	0	0.117566	0
CYFIP1	0.490909	-0.02925	0	0.075486	0	0.0788346	0	0.0725003	0	0.0683148	0	0.0832958	0	0.0639471	0	0.0654036	0	0.0443555	0	0.0434025	0	0.0241209	0	0.148819	0	0.11762	0	0.092214	1	0.117518	0
FOXD1	0.490909	-0.0292974	0	0.0754386	0	0.0787872	0	0.0724528	0	0.0682674	0	0.0832484	0	0.0638997	0	0.0653561	0	0.0443081	0	0.0433551	0	0.0240735	0	0.148771	0	0.117572	0	0.0921666	0	0.117471	0
CNGB3	0.490909	-0.0293448	0	0.0753912	0	0.0787397	0	0.0724054	0	0.06822	0	0.083201	0	0.0638522	0	0.0653087	0	0.0442607	0	0.0433077	0	0.0240261	0	0.148724	0	0.117525	0	0.0921192	0	0.117423	0
RP1-90J20.8	0.490909	-0.0293922	0	0.0753437	0	0.0786923	0	0.072358	0	0.0681726	0	0.0831536	0	0.0638048	0	0.0652613	0	0.0442133	0	0.0432603	0	0.0239787	0	0.148676	0	0.117477	0	0.0920718	0	0.117376	0
RP11-567B20.2	0.490909	-0.0294397	0	0.0752963	0	0.0786449	0	0.0723105	0	0.0681252	0	0.0831062	0	0.0637574	0	0.0652139	0	0.0441659	0	0.0432129	0	0.0239313	0	0.148629	0	0.11743	0	0.0920244	0	0.117328	0
KCNH6	0.490909	-0.0294871	0	0.0752489	0	0.0785975	0	0.0722631	0	0.0680778	0	0.0830588	0	0.06371	0	0.0651664	0	0.0441185	0	0.0431655	0	0.0238839	0	0.148582	0	0.117382	0	0.0919769	0	0.117281	0
RP1-102E24.6	0.490909	-0.0295345	0	0.0752015	0	0.07855	0	0.0722157	0	0.0680304	0	0.0830114	0	0.0636625	0	0.065119	0	0.044071	0	0.0431181	0	0.0238365	0	0.148534	0	0.117335	0	0.0919295	0	0.117234	0
INVS	0.490909	-0.0295819	0	0.075154	0	0.0785026	0	0.0721683	0	0.067983	0	0.082964	0	0.0636151	0	0.0650716	0	0.0440236	0	0.0430707	0	0.0237891	0	0.148487	0	0.117288	0	0.0918821	0	0.117186	0
TNFRSF10B	0.490909	-0.0296293	0	0.0751066	0	0.0784552	0	0.0721208	0	0.0679356	0	0.0829166	0	0.0635677	0	0.0650242	0	0.0439762	0	0.0430233	0	0.0237416	0	0.148439	0	0.11724	0	0.0918347	0	0.117139	0
MGAT4A	0.490909	-0.0296767	0	0.0750592	0	0.0784077	0	0.0720734	0	0.0678882	0	0.0828692	0	0.0635203	0	0.0649767	0	0.0439288	0	0.0429759	0	0.0236942	0	0.148392	0	0.117193	0	0.104172	1	0.117091	0
SLC2A10	0.490909	-0.0297241	0	0.0750118	0	0.0783603	0	0.072026	0	0.0678407	0	0.0828218	0	0.0634729	0	0.0649293	0	0.0438814	0	0.0429285	0	0.0236468	0	0.148344	0	0.117145	0	0.104125	0	0.117044	0
CBLB	0.490909	-0.0297715	0	0.0749643	0	0.0783129	0	0.0719785	0	0.0677933	0	0.0827744	0	0.0634254	0	0.0648819	0	0.043834	0	0.0428811	0	0.0235994	0	0.148297	0	0.117098	0	0.104077	0	0.116997	0
RBBP6	0.490909	-0.0298189	0	0.0749169	0	0.0782655	0	0.0719311	0	0.0677459	0	0.082727	0	0.063378	0	0.0648345	0	0.0437865	0	0.0428337	0	0.023552	0	0.14825	0	0.11705	0	0.10403	0	0.116949	0
VIM	0.490909	-0.0298663	0	0.0748695	0	0.078218	0	0.0718837	0	0.0676985	0	0.0826796	0	0.0633306	0	0.064787	0	0.0437391	0	0.0427863	0	0.0235046	0	0.148202	0	0.117003	0	0.103982	0	0.116902	0
AL136962.1	0.490909	-0.0299137	0	0.0748221	0	0.0781706	0	0.0718362	0	0.0676511	0	0.0826322	0	0.0632832	0	0.0647396	0	0.0436917	0	0.0427389	0	0.0234572	0	0.148155	0	0.116956	0	0.103935	0	0.116854	0
RIPK3	0.490909	-0.0299611	0	0.0747746	0	0.0781232	0	0.0717888	0	0.0676037	0	0.0825848	0	0.0632357	0	0.0646922	0	0.0436443	0	0.0426915	0	0.0234098	0	0.148107	0	0.116908	0	0.103887	0	0.116807	0
RP11-525A16.4	0.490909	-0.0300085	0	0.0747272	0	0.0780758	0	0.0717414	0	0.0675563	0	0.0825373	0	0.0631883	0	0.0646447	0	0.0435969	0	0.0426441	0	0.0233624	0	0.14806	0	0.116861	0	0.10384	0	0.11676	0
RP11-210H10__A.1	0.490909	-0.0300559	0	0.0746798	0	0.0780283	0	0.0716939	0	0.0675089	0	0.0824899	0	0.0631409	0	0.0645973	0	0.0435495	0	0.0425967	0	0.023315	0	0.148012	0	0.116813	0	0.103793	0	0.116712	0
RP11-385F5.4	0.490909	-0.0301033	0	0.0746324	0	0.0779809	0	0.0716465	0	0.0674615	0	0.0824425	0	0.0630935	0	0.0645499	0	0.043502	0	0.0425493	0	0.0232676	0	0.147965	0	0.116766	0	0.103745	0	0.116665	0
DOK7	0.490909	-0.0301508	0	0.0745849	0	0.0779335	0	0.0715991	0	0.0674141	0	0.0823951	0	0.063046	0	0.0645025	0	0.0434546	0	0.0425019	0	0.0232201	0	0.147918	0	0.116718	0	0.103698	0	0.116617	0
CTD-3141N22.1	0.490909	-0.0301982	0	0.0745375	0	0.077886	0	0.0715516	0	0.0673667	0	0.0823477	0	0.0629986	0	0.064455	0	0.0434072	0	0.0424545	0	0.0231727	0	0.14787	0	0.116671	0	0.10365	0	0.11657	0
NELL1	0.490909	-0.0302456	0	0.0744901	0	0.0778386	0	0.0715042	0	0.0795207	1	0.0942289	1	0.0747225	1	0.0644076	0	0.0566231	1	0.0559007	1	0.0362383	1	0.147823	0	0.12865	1	0.103603	0	0.116523	0
AC006547.13	0.490909	-0.030293	0	0.0744427	0	0.0777912	0	0.0714568	0	0.0794732	0	0.0941815	0	0.074675	0	0.0643602	0	0.0565757	0	0.0558533	0	0.0361909	0	0.147775	0	0.128602	0	0.103556	0	0.116475	0
THEM4	0.490909	-0.0303404	0	0.0743952	0	0.0777438	0	0.0714093	0	0.0794258	0	0.0941341	0	0.0746276	0	0.0643128	0	0.0565282	0	0.0558059	0	0.0361435	0	0.147728	0	0.128555	0	0.103508	0	0.116428	0
TEC	0.490909	-0.0303878	0	0.0743478	0	0.0776963	0	0.0713619	0	0.0793784	0	0.0940867	0	0.0745802	0	0.0642653	0	0.0564808	0	0.0557585	0	0.0360961	0	0.14768	0	0.128507	0	0.103461	0	0.11638	0
NR1D2	0.490909	-0.0304352	0	0.0743004	0	0.0776489	0	0.0713145	0	0.079331	0	0.0940393	0	0.0745328	0	0.0642179	0	0.0564334	0	0.0557111	0	0.0360487	0	0.147633	0	0.12846	0	0.103413	0	0.116333	0
CTSK	0.490909	-0.0304826	0	0.074253	0	0.0776015	0	0.0712671	0	0.0792836	0	0.0939919	0	0.0744854	0	0.0641705	0	0.056386	0	0.0556637	0	0.0360013	0	0.147586	0	0.128413	0	0.103366	0	0.116286	0
RP11-642N14.1	0.490909	-0.03053	0	0.0742055	0	0.0775541	0	0.0712196	0	0.0792362	0	0.0939445	0	0.0744379	0	0.064123	0	0.0563386	0	0.0556163	0	0.0359538	0	0.147538	0	0.128365	0	0.103319	0	0.116238	0
APAF1	0.490909	-0.0305774	0	0.0741581	0	0.0775066	0	0.0711722	0	0.0791888	0	0.0938971	0	0.0743905	0	0.0640756	0	0.0562912	0	0.0555689	0	0.0359064	0	0.147491	0	0.128318	0	0.103271	0	0.116191	0
TRIM33	0.490909	-0.0306248	0	0.0741107	0	0.0774592	0	0.0711248	0	0.0791414	0	0.0938497	0	0.0743431	0	0.0640282	0	0.0562437	0	0.0555215	0	0.035859	0	0.147443	0	0.12827	0	0.103224	0	0.116143	0
VGLL3	0.490909	-0.0306722	0	0.0740633	0	0.0774118	0	0.0710773	0	0.079094	0	0.0938023	0	0.0742957	0	0.0639808	0	0.0561963	0	0.0554741	0	0.0358116	0	0.147396	0	0.128223	0	0.103176	0	0.116096	0
APOL4	0.490909	-0.0307196	0	0.0740158	0	0.0773644	0	0.0710299	0	0.0790466	0	0.0937549	0	0.0742482	0	0.0639333	0	0.0561489	0	0.0554267	0	0.0357642	0	0.147348	0	0.128175	0	0.103129	0	0.116048	0
SULT1A2	0.490909	-0.030767	0	0.0739684	0	0.0773169	0	0.0709825	0	0.0789992	0	0.0937075	0	0.0742008	0	0.0638859	0	0.0561015	0	0.0553793	0	0.0357168	0	0.147301	0	0.128128	0	0.103081	0	0.116001	0
RP11-582J16.4	0.490909	-0.0308144	0	0.073921	0	0.0772695	0	0.070935	0	0.0789518	0	0.0936601	0	0.0741534	0	0.0638385	0	0.0560541	0	0.0553319	0	0.0356694	0	0.147254	0	0.128081	0	0.103034	0	0.115954	0
PPM1H	0.490909	-0.0205463	1	0.0738736	0	0.0772221	0	0.0708876	0	0.0789044	0	0.0936127	0	0.074106	0	0.0637911	0	0.0560067	0	0.0552845	0	0.035622	0	0.147206	0	0.128033	0	0.102987	0	0.115906	0
RP11-562A8.5	0.490909	-0.0205937	0	0.0738261	0	0.0771746	0	0.0708402	0	0.078857	0	0.0935653	0	0.0740585	0	0.0637436	0	0.0559593	0	0.0552371	0	0.0355746	0	0.147159	0	0.127986	0	0.102939	0	0.115859	0
AC124890.1	0.490909	-0.0206412	0	0.0737787	0	0.0771272	0	0.0707927	0	0.0788096	0	0.0935179	0	0.0740111	0	0.0636962	0	0.0559118	0	0.0551897	0	0.0355272	0	0.147111	0	0.127938	0	0.102892	0	0.115811	0
ASB4	0.490909	-0.0206886	0	0.0737313	0	0.0770798	0	0.0707453	0	0.0787622	0	0.0934705	0	0.0739637	0	0.0636488	0	0.0558644	0	0.0551422	0	0.0354798	0	0.147064	0	0.127891	0	0.102844	0	0.115764	0
PABPC4	0.490909	-0.020736	0	0.0736839	0	0.0770324	0	0.0706979	0	0.0787148	0	0.0934231	0	0.0739163	0	0.0636013	0	0.055817	0	0.0550948	0	0.0354323	0	0.147016	0	0.127844	0	0.102797	0	0.115717	0
RP11-82L7.3	0.490909	-0.0207834	0	0.0736364	0	0.0769849	0	0.0706504	0	0.0786674	0	0.0933757	0	0.0738689	0	0.0635539	0	0.0557696	0	0.0550474	0	0.0353849	0	0.146969	0	0.127796	0	0.10275	0	0.115669	0
ZNF431	0.490909	-0.0208308	0	0.073589	0	0.0769375	0	0.070603	0	0.07862	0	0.0933283	0	0.0738214	0	0.0635065	0	0.0557222	0	0.055	0	0.0353375	0	0.146922	0	0.127749	0	0.102702	0	0.115622	0
AC008738.1	0.490909	-0.0208782	0	0.0735416	0	0.0768901	0	0.0705556	0	0.0785726	0	0.0932809	0	0.073774	0	0.0634591	0	0.0556748	0	0.0549526	0	0.0352901	0	0.146874	0	0.127701	0	0.102655	0	0.115574	0
SLAIN2	0.490909	-0.0209256	0	0.0734942	0	0.0768427	0	0.0705081	0	0.0785252	0	0.0932335	0	0.0737266	0	0.0634116	0	0.0556273	0	0.0549052	0	0.0352427	0	0.146827	0	0.127654	0	0.102607	0	0.115527	0
ZIC5	0.490909	-0.020973	0	0.0734467	0	0.0767952	0	0.0704607	0	0.0784778	0	0.0931861	0	0.0736792	0	0.0633642	0	0.0555799	0	0.0548578	0	0.0351953	0	0.146779	0	0.127606	0	0.10256	0	0.11548	0
PTK6	0.481818	-0.0210204	0	0.0733993	0	0.0767478	0	0.0704133	0	0.0784303	0	0.0931387	0	0.0736317	0	0.0633168	0	0.0555325	0	0.0548104	0	0.0351479	0	0.146732	0	0.127559	0	0.102513	0	0.115432	0
GPR149	0.481818	-0.0210678	0	0.0733519	0	0.0767004	0	0.0703659	0	0.0783829	0	0.0930913	0	0.0735843	0	0.0632694	0	0.0554851	0	0.054763	0	0.0351005	0	0.146684	0	0.127512	0	0.102465	0	0.115385	0
PXDN	0.481818	-0.0211152	0	0.0733045	0	0.0766529	0	0.0703184	0	0.0783355	0	0.0930439	0	0.0735369	0	0.0632219	0	0.0554377	0	0.0547156	0	0.0350531	0	0.146637	0	0.127464	0	0.102418	0	0.115337	0
COLEC12	0.481818	-0.0211626	0	0.073257	0	0.0766055	0	0.070271	0	0.0782881	0	0.0929965	0	0.0734895	0	0.0631745	0	0.0553903	0	0.0546682	0	0.0350057	0	0.14659	0	0.127417	0	0.10237	0	0.11529	0
MYLK4	0.481818	-0.02121	0	0.0732096	0	0.0765581	0	0.0702236	0	0.0782407	0	0.0929491	0	0.0734421	0	0.0631271	0	0.0553428	0	0.0546208	0	0.0349583	0	0.146542	0	0.127369	0	0.102323	0	0.115243	0
C22orf24	0.481818	-0.0212574	0	0.0731622	0	0.0765107	0	0.0701761	0	0.0781933	0	0.0929017	0	0.0733946	0	0.0630797	0	0.0552954	0	0.0545734	0	0.0349108	0	0.146495	0	0.127322	0	0.102275	0	0.115195	0
AC004381.6	0.481818	-0.0213048	0	0.0731148	0	0.0764632	0	0.0701287	0	0.0781459	0	0.0928543	0	0.0733472	0	0.0630322	0	0.055248	0	0.054526	0	0.0348634	0	0.146447	0	0.127274	0	0.102228	0	0.115148	0
CTD-2373J19.1	0.481818	-0.0213523	0	0.0730673	0	0.0764158	0	0.0700813	0	0.0780985	0	0.0928069	0	0.0732998	0	0.0629848	0	0.0552006	0	0.0544786	0	0.034816	0	0.1464	0	0.127227	0	0.102181	0	0.1151	0
DBF4	0.481818	-0.0213997	0	0.0730199	0	0.0763684	0	0.0700338	0	0.0780511	0	0.0927595	0	0.0732524	0	0.0629374	0	0.0551532	0	0.0544312	0	0.0347686	0	0.146352	0	0.12718	0	0.102133	0	0.115053	0
MCM4	0.481818	-0.0214471	0	0.0729725	0	0.076321	0	0.0699864	0	0.0780037	0	0.0927121	0	0.0732049	0	0.0628899	0	0.0551058	0	0.0543838	0	0.0347212	0	0.146305	0	0.127132	0	0.102086	0	0.115006	0
NSUN5P1	0.481818	-0.0214945	0	0.0729251	0	0.0762735	0	0.069939	0	0.0779563	0	0.0926647	0	0.0731575	0	0.0628425	0	0.0550584	0	0.0543364	0	0.0346738	0	0.146258	0	0.127085	0	0.102038	0	0.114958	0
RP11-295H24.3	0.481818	-0.0215419	0	0.0728776	0	0.0762261	0	0.0698915	0	0.0779089	0	0.0926172	0	0.0731101	0	0.0627951	0	0.0550109	0	0.054289	0	0.0346264	0	0.14621	0	0.127037	0	0.101991	0	0.114911	0
CLUL1	0.481818	-0.0215893	0	0.0728302	0	0.0761787	0	0.0698441	0	0.0778615	0	0.0925698	0	0.0730627	0	0.0627477	0	0.0549635	0	0.0542416	0	0.034579	0	0.146163	0	0.12699	0	0.101944	0	0.114863	0
NINL	0.481818	-0.0216367	0	0.0727828	0	0.0761312	0	0.0697967	0	0.0778141	0	0.0925224	0	0.0730153	0	0.0627002	0	0.0549161	0	0.0541942	0	0.0345316	0	0.146115	0	0.126942	0	0.101896	0	0.114816	0
AC018816.3	0.481818	-0.0216841	0	0.0727354	0	0.0760838	0	0.0697492	0	0.0777667	0	0.092475	0	0.0729678	0	0.0626528	0	0.0548687	0	0.0541468	0	0.0344842	0	0.146068	0	0.126895	0	0.101849	0	0.114769	0
TCF3	0.481818	-0.0217315	0	0.0726879	0	0.0760364	0	0.0697018	0	0.0777193	0	0.0924276	0	0.0729204	0	0.0626054	0	0.0548213	0	0.0540994	0	0.0344368	0	0.14602	0	0.126848	0	0.101801	0	0.114721	0
AC005102.1	0.481818	-0.0217789	0	0.0726405	0	0.075989	0	0.0696544	0	0.0776719	0	0.0923802	0	0.072873	0	0.062558	0	0.0547739	0	0.054052	0	0.0343893	0	0.145973	0	0.1268	0	0.101754	0	0.114674	0
SENP1	0.481818	-0.0218263	0	0.0725931	0	0.0759415	0	0.0696069	0	0.0776245	0	0.0923328	0	0.0728256	0	0.0625105	0	0.0547264	0	0.0540046	0	0.0343419	0	0.145926	0	0.126753	0	0.101707	0	0.114626	0
ARHGEF7-AS2	0.481818	-0.0218737	0	0.0725457	0	0.0758941	0	0.0695595	0	0.0775771	0	0.0922854	0	0.0727781	0	0.0624631	0	0.054679	0	0.0539572	0	0.0342945	0	0.145878	0	0.126705	0	0.101659	0	0.114579	0
TMEM97	0.481818	-0.0219211	0	0.0724982	0	0.0758467	0	0.0695121	0	0.0775297	0	0.092238	0	0.0727307	0	0.0624157	0	0.0546316	0	0.0539098	0	0.0342471	0	0.145831	0	0.126658	0	0.101612	0	0.114531	0
ZNF578	0.481818	-0.0219685	0	0.0724508	0	0.0757993	0	0.0694647	0	0.0774823	0	0.0921906	0	0.0726833	0	0.0623682	0	0.0545842	0	0.0538624	0	0.0341997	0	0.145783	0	0.12661	0	0.101564	0	0.114484	0
IFNWP19	0.481818	-0.022016	0	0.0724034	0	0.0757518	0	0.0694172	0	0.0774349	0	0.0921432	0	0.0726359	0	0.0623208	0	0.0545368	0	0.053815	0	0.0341523	0	0.145736	0	0.126563	0	0.101517	0	0.114437	0
RP11-350F4.2	0.481818	-0.0220634	0	0.072356	0	0.0757044	0	0.0693698	0	0.0773874	0	0.0920958	0	0.0725884	0	0.0622734	0	0.0544894	0	0.0537676	0	0.0341049	0	0.145688	0	0.126516	0	0.101469	0	0.114389	0
SLC16A4	0.481818	-0.0221108	0	0.0723085	0	0.075657	0	0.0693224	0	0.07734	0	0.0920484	0	0.072541	0	0.062226	0	0.0544419	0	0.0537202	0	0.0340575	0	0.145641	0	0.126468	0	0.101422	0	0.114342	0
PAK6	0.481818	-0.0221582	0	0.0722611	0	0.0756095	0	0.0692749	0	0.0772926	0	0.092001	0	0.0724936	0	0.0621785	0	0.0543945	0	0.0536728	0	0.0340101	0	0.145594	0	0.126421	0	0.101375	0	0.114294	0
KCNA5	0.481818	-0.0222056	0	0.0722137	0	0.0755621	0	0.0692275	0	0.0772452	0	0.0919536	0	0.0724462	0	0.0621311	0	0.0543471	0	0.0536254	0	0.0339627	0	0.145546	0	0.126373	0	0.101327	0	0.114247	0
DYNC2H1	0.481818	-0.022253	0	0.0721663	0	0.0755147	0	0.0691801	0	0.0771978	0	0.0919062	0	0.0723988	0	0.0620837	0	0.0542997	0	0.053578	0	0.0339153	0	0.145499	0	0.126326	0	0.10128	0	0.1142	0
THNSL1	0.481818	-0.0223004	0	0.0721188	0	0.0754673	0	0.0691326	0	0.0771504	0	0.0918588	0	0.0723513	0	0.0620363	0	0.0542523	0	0.0535306	0	0.0338678	0	0.145451	0	0.126278	0	0.101232	0	0.114152	0
RNF115	0.481818	-0.0223478	0	0.0720714	0	0.0754198	0	0.0690852	0	0.077103	0	0.0918114	0	0.0723039	0	0.0619888	0	0.0542049	0	0.0534832	0	0.0338204	0	0.145404	0	0.126231	0	0.101185	0	0.114105	0
MATN4	0.481818	-0.0223952	0	0.072024	0	0.0753724	0	0.0690378	0	0.0770556	0	0.091764	0	0.0722565	0	0.0619414	0	0.0541574	0	0.0534358	0	0.033773	0	0.145356	0	0.126184	0	0.101138	0	0.114057	0
RP11-23J9.5	0.481818	-0.0224426	0	0.0719766	0	0.075325	0	0.0689903	0	0.0770082	0	0.0917166	0	0.0722091	0	0.061894	0	0.05411	0	0.0533884	0	0.0337256	0	0.145309	0	0.126136	0	0.10109	0	0.11401	0
RAD21L1	0.481818	-0.02249	0	0.0719291	0	0.0752776	0	0.0689429	0	0.0769608	0	0.0916692	0	0.0721616	0	0.0618465	0	0.0540626	0	0.053341	0	0.0336782	0	0.145262	0	0.126089	0	0.101043	0	0.113963	0
RP11-216F19.1	0.481818	-0.0225374	0	0.0718817	0	0.0752301	0	0.0688955	0	0.0769134	0	0.0916218	0	0.0721142	0	0.0617991	0	0.0540152	0	0.0532936	0	0.0336308	0	0.145214	0	0.126041	0	0.100995	0	0.113915	0
OAS2	0.481818	-0.0225848	0	0.0718343	0	0.0751827	0	0.068848	0	0.076866	0	0.0915744	0	0.0720668	0	0.0617517	0	0.0539678	0	0.0532462	0	0.0335834	0	0.145167	0	0.125994	0	0.100948	0	0.113868	0
KDM4D	0.481818	-0.0226322	0	0.0717869	0	0.0751353	0	0.0688006	0	0.0768186	0	0.091527	0	0.0720194	0	0.0617043	0	0.0539204	0	0.0531988	0	0.033536	0	0.145119	0	0.125947	0	0.100901	0	0.11382	0
GREB1	0.481818	-0.0226796	0	0.0717394	0	0.0750879	0	0.0687532	0	0.0767712	0	0.0914796	0	0.071972	0	0.0616568	0	0.053873	0	0.0531513	0	0.0334886	0	0.145072	0	0.125899	0	0.100853	0	0.113773	0
PARP10	0.481818	-0.0227271	0	0.071692	0	0.0750404	0	0.0687057	0	0.0767238	0	0.0914322	0	0.0719245	0	0.0616094	0	0.0538255	0	0.0531039	0	0.0334412	0	0.145024	0	0.125852	0	0.100806	0	0.113726	0
EIF4E	0.481818	-0.0227745	0	0.0716446	0	0.074993	0	0.0686583	0	0.0766764	0	0.0913848	0	0.0718771	0	0.061562	0	0.0537781	0	0.0530565	0	0.0333938	0	0.144977	0	0.125804	0	0.100758	0	0.113678	0
C11orf95	0.481818	-0.0228219	0	0.0715972	0	0.0749456	0	0.0686109	0	0.076629	0	0.0913374	0	0.0718297	0	0.0615146	0	0.0537307	0	0.0530091	0	0.0333463	0	0.14493	0	0.125757	0	0.100711	0	0.113631	0
AASDH	0.481818	-0.0228693	0	0.0715497	0	0.0748981	0	0.0685635	0	0.0765816	0	0.09129	0	0.0717823	0	0.0614671	0	0.0536833	0	0.0529617	0	0.0332989	0	0.144882	0	0.125709	0	0.100663	0	0.113583	0
ETS2	0.481818	-0.0229167	0	0.0715023	0	0.0748507	0	0.068516	0	0.0765342	0	0.0912426	0	0.0717348	0	0.0614197	0	0.0536359	0	0.0529143	0	0.0332515	0	0.144835	0	0.125662	0	0.100616	0	0.113536	0
RP11-468O2.1	0.481818	-0.0229641	0	0.0714549	0	0.0748033	0	0.0684686	0	0.0764868	0	0.0911952	0	0.0716874	0	0.0613723	0	0.0535885	0	0.0528669	0	0.0332041	0	0.144787	0	0.125615	0	0.100569	0	0.113489	0
PHLDB3	0.481818	-0.0230115	0	0.0714075	0	0.0747559	0	0.0684212	0	0.0764394	0	0.0911478	0	0.07164	0	0.0613248	0	0.053541	0	0.0528195	0	0.0331567	0	0.14474	0	0.125567	0	0.100521	0	0.113441	0
Z83848.1	0.481818	-0.0230589	0	0.07136	0	0.0747084	0	0.0683737	0	0.0763919	0	0.0911004	0	0.0715926	0	0.0612774	0	0.0534936	0	0.0527721	0	0.0331093	0	0.144692	0	0.12552	0	0.100474	0	0.113394	0
BORA	0.481818	-0.0231063	0	0.0713126	0	0.074661	0	0.0683263	0	0.0763445	0	0.091053	0	0.0715452	0	0.06123	0	0.0534462	0	0.0527247	0	0.0330619	0	0.144645	0	0.125472	0	0.100426	0	0.113346	0
RP11-398K22.12	0.472727	-0.0231537	0	0.0712652	0	0.0746136	0	0.0682789	0	0.0762971	0	0.0910056	0	0.0714977	0	0.0611826	0	0.0533988	0	0.0526773	0	0.0330145	0	0.144598	0	0.125425	0	0.100379	0	0.113299	0
AC005017.1	0.472727	-0.0232011	0	0.0712178	0	0.0745662	0	0.0682314	0	0.0762497	0	0.0909582	0	0.0714503	0	0.0611351	0	0.0533514	0	0.0526299	0	0.0329671	0	0.14455	0	0.125377	0	0.100332	0	0.113251	0
ABCA17P	0.472727	-0.0232485	0	0.0711703	0	0.0745187	0	0.068184	0	0.0762023	0	0.0909108	0	0.0714029	0	0.0610877	0	0.053304	0	0.0525825	0	0.0329197	0	0.144503	0	0.12533	0	0.100284	0	0.113204	0
AC026150.6	0.472727	-0.0232959	0	0.0711229	0	0.0744713	0	0.0681366	0	0.0761549	0	0.0908634	0	0.0713555	0	0.0610403	0	0.0532565	0	0.0525351	0	0.0328723	0	0.144455	0	0.125283	0	0.100237	0	0.113157	0
PRDM4	0.472727	-0.0233433	0	0.0710755	0	0.0744239	0	0.0680891	0	0.0761075	0	0.090816	0	0.071308	0	0.0609929	0	0.0532091	0	0.0524877	0	0.0328248	0	0.144408	0	0.125235	0	0.100189	0	0.113109	0
CSF3R	0.472727	-0.0233907	0	0.0710281	0	0.0743764	0	0.0680417	0	0.0760601	0	0.0907686	0	0.0712606	0	0.0609454	0	0.0531617	0	0.0524403	0	0.0327774	0	0.14436	0	0.125188	0	0.11207	1	0.113062	0
EIF2C4	0.472727	-0.0234382	0	0.0709806	0	0.074329	0	0.0679943	0	0.0760127	0	0.0907212	0	0.0712132	0	0.060898	0	0.0531143	0	0.0523929	0	0.03273	0	0.144313	0	0.12514	0	0.112022	0	0.113014	0
ZNF677	0.472727	-0.0234856	0	0.0709332	0	0.0742816	0	0.0679468	0	0.0759653	0	0.0906738	0	0.0711658	0	0.0608506	0	0.0530669	0	0.0523455	0	0.0326826	0	0.144266	0	0.125093	0	0.111975	0	0.112967	0
HS3ST3B1	0.472727	-0.023533	0	0.0708858	0	0.0742342	0	0.0678994	0	0.0759179	0	0.0906263	0	0.0711183	0	0.0608032	0	0.0530195	0	0.0522981	0	0.0326352	0	0.144218	0	0.125045	0	0.111927	0	0.11292	0
ALKBH1	0.472727	-0.0235804	0	0.0708384	0	0.0741867	0	0.067852	0	0.0758705	0	0.0905789	0	0.0710709	0	0.0607557	0	0.0529721	0	0.0522507	0	0.0325878	0	0.144171	0	0.124998	0	0.11188	0	0.112872	0
PURB	0.472727	-0.0236278	0	0.0707909	0	0.0741393	0	0.0678045	0	0.0758231	0	0.0905315	0	0.0710235	0	0.0607083	0	0.0529246	0	0.0522033	0	0.0325404	0	0.144123	0	0.124951	0	0.111833	0	0.112825	0
GPR89A	0.472727	-0.0236752	0	0.0707435	0	0.0740919	0	0.0677571	0	0.0757757	0	0.0904841	0	0.0709761	0	0.0606609	0	0.0528772	0	0.0521559	0	0.032493	0	0.144076	0	0.124903	0	0.111785	0	0.112777	0
AC002467.7	0.472727	-0.0237226	0	0.0706961	0	0.0740445	0	0.0677097	0	0.0757283	0	0.0904367	0	0.0709287	0	0.0606134	0	0.0528298	0	0.0521085	0	0.0324456	0	0.144028	0	0.124856	0	0.111738	0	0.11273	0
LRBA	0.472727	-0.02377	0	0.0706487	0	0.073997	0	0.0676623	0	0.0756809	0	0.0903893	0	0.0708812	0	0.060566	0	0.0527824	0	0.0520611	0	0.0323982	0	0.143981	0	0.124808	0	0.11169	0	0.112683	0
RP5-1041C10.3	0.472727	-0.0238174	0	0.0706012	0	0.0739496	0	0.0676148	0	0.0756335	0	0.0903419	0	0.0708338	0	0.0605186	0	0.052735	0	0.0520137	0	0.0323508	0	0.143933	0	0.124761	0	0.111643	0	0.112635	0
ANKRD33B	0.472727	-0.0238648	0	0.0705538	0	0.0739022	0	0.0675674	0	0.0755861	0	0.0902945	0	0.0707864	0	0.0604712	0	0.0526876	0	0.0519663	0	0.0323033	0	0.143886	0	0.124713	0	0.111596	0	0.112588	0
TXLNB	0.472727	-0.0239122	0	0.0705064	0	0.0738547	0	0.06752	0	0.0755387	0	0.0902471	0	0.070739	0	0.0604237	0	0.0526401	0	0.0519189	0	0.0322559	0	0.143839	0	0.124666	0	0.111548	0	0.11254	0
HAR1B	0.472727	-0.0239596	0	0.070459	0	0.0738073	0	0.0674725	0	0.0754913	0	0.0901997	0	0.0706915	0	0.0603763	0	0.0525927	0	0.0518715	0	0.0322085	0	0.143791	0	0.124619	0	0.111501	0	0.112493	0
KIAA1586	0.472727	-0.024007	0	0.0704115	0	0.0737599	0	0.0674251	0	0.0754439	0	0.0901523	0	0.0706441	0	0.0603289	0	0.0525453	0	0.0518241	0	0.0321611	0	0.143744	0	0.124571	0	0.111453	0	0.112446	0
EIF2C2	0.472727	-0.0240544	0	0.0703641	0	0.0737125	0	0.0673777	0	0.0753965	0	0.0901049	0	0.0705967	0	0.0602815	0	0.0524979	0	0.0517767	0	0.0321137	0	0.143696	0	0.124524	0	0.111406	0	0.112398	0
PER2	0.472727	-0.0241019	0	0.0703167	0	0.073665	0	0.0673302	0	0.075349	0	0.0900575	0	0.0705493	0	0.060234	0	0.0524505	0	0.0517293	0	0.0320663	0	0.143649	0	0.124476	0	0.111358	0	0.112351	0
HDAC4	0.472727	-0.0241493	0	0.0702693	0	0.0736176	0	0.0672828	0	0.0753016	0	0.0900101	0	0.0705019	0	0.0601866	0	0.0524031	0	0.0516819	0	0.0320189	0	0.143601	0	0.124429	0	0.111311	0	0.112303	0
IL17D	0.472727	-0.0241967	0	0.0702218	0	0.0735702	0	0.0672354	0	0.0752542	0	0.0899627	0	0.0704544	0	0.0601392	0	0.0523556	0	0.0516345	0	0.0319715	0	0.143554	0	0.124381	0	0.111264	0	0.112256	0
PKD2L2	0.472727	-0.0242441	0	0.0701744	0	0.0735228	0	0.0671879	0	0.0752068	0	0.0899153	0	0.070407	0	0.0600917	0	0.0523082	0	0.0515871	0	0.0319241	0	0.143507	0	0.124334	0	0.111216	0	0.112209	0
ARPP21	0.472727	-0.0242915	0	0.070127	0	0.0734753	0	0.0671405	0	0.0869106	1	0.101356	1	0.0703596	0	0.0600443	0	0.0650346	1	0.0645353	1	0.0445057	1	0.143459	0	0.135869	1	0.111169	0	0.112161	0
LOXHD1	0.472727	-0.0243389	0	0.0700796	0	0.0734279	0	0.0670931	0	0.0868632	0	0.101309	0	0.0703122	0	0.0599969	0	0.0649872	0	0.0644879	0	0.0444583	0	0.143412	0	0.135822	0	0.111121	0	0.112114	0
RP1-120G22.11	0.472727	-0.0243863	0	0.0700321	0	0.0733805	0	0.0670456	0	0.0868158	0	0.101262	0	0.0702647	0	0.0599495	0	0.0649398	0	0.0644405	0	0.0444109	0	0.143364	0	0.135774	0	0.111074	0	0.112066	0
CDH12	0.472727	-0.0244337	0	0.0699847	0	0.0845657	1	0.0669982	0	0.0867684	0	0.112703	1	0.0702173	0	0.059902	0	0.0648924	0	0.0643931	0	0.0443635	0	0.143317	0	0.135727	0	0.111027	0	0.112019	0
FKBP7	0.472727	-0.0244811	0	0.0699373	0	0.0845183	0	0.0669508	0	0.086721	0	0.112655	0	0.0701699	0	0.0598546	0	0.064845	0	0.0643457	0	0.0443161	0	0.143269	0	0.135679	0	0.110979	0	0.111972	0
COX10	0.472727	-0.0245285	0	0.0698899	0	0.0844708	0	0.0669033	0	0.0866736	0	0.112608	0	0.0701225	0	0.0598072	0	0.0647975	0	0.0642983	0	0.0442687	0	0.143222	0	0.135632	0	0.110932	0	0.111924	0
HCG4	0.472727	-0.0245759	0	0.0698424	0	0.0844234	0	0.0668559	0	0.0866262	0	0.112561	0	0.0700751	0	0.0597598	0	0.0647501	0	0.0642509	0	0.0442213	0	0.143175	0	0.135585	0	0.110884	0	0.111877	0
GINS1	0.472727	-0.0246233	0	0.069795	0	0.084376	0	0.0668085	0	0.0865788	0	0.112513	0	0.0700276	0	0.0597123	0	0.0647027	0	0.0642035	0	0.0441739	0	0.143127	0	0.135537	0	0.110837	0	0.111829	0
CCDC144A	0.472727	-0.0246707	0	0.0697476	0	0.0843285	0	0.0667611	0	0.0865314	0	0.123954	1	0.0699802	0	0.0596649	0	0.0774291	1	0.0641561	0	0.0441265	0	0.14308	0	0.13549	0	0.11079	0	0.111782	0
AFTPH	0.472727	-0.0247181	0	0.0697002	0	0.0842811	0	0.0667136	0	0.086484	0	0.123907	0	0.0699328	0	0.0596175	0	0.0773817	0	0.0641087	0	0.0440791	0	0.143032	0	0.135442	0	0.110742	0	0.111734	0
NR3C2	0.472727	-0.0247655	0	0.0696527	0	0.0842337	0	0.0780081	1	0.0864366	0	0.12386	0	0.0812224	1	0.05957	0	0.0773343	0	0.0640613	0	0.0440316	0	0.142985	0	0.135395	0	0.110695	0	0.111687	0
TEK	0.472727	-0.024813	0	0.0696053	0	0.0841863	0	0.0779607	0	0.0863892	0	0.123812	0	0.081175	0	0.0595226	0	0.0772868	0	0.0640139	0	0.0439842	0	0.142937	0	0.135347	0	0.110647	0	0.11164	0
RP11-304F15.5	0.472727	-0.0248604	0	0.0695579	0	0.0841388	0	0.0779133	0	0.0863418	0	0.123765	0	0.0811276	0	0.0594752	0	0.0772394	0	0.0639665	0	0.0439368	0	0.14289	0	0.1353	0	0.1106	0	0.111592	0
P2RX2	0.472727	-0.0249078	0	0.0695105	0	0.0840914	0	0.0778659	0	0.0862944	0	0.123717	0	0.0810801	0	0.0594278	0	0.077192	0	0.063919	0	0.0438894	0	0.142843	0	0.135253	0	0.110552	0	0.111545	0
LINC00398	0.472727	-0.0249552	0	0.069463	0	0.084044	0	0.0778184	0	0.086247	0	0.12367	0	0.0810327	0	0.0593803	0	0.0771446	0	0.0638716	0	0.043842	0	0.142795	0	0.135205	0	0.110505	0	0.111497	0
CAMTA1	0.472727	-0.0250026	0	0.0694156	0	0.0839966	0	0.077771	0	0.0861996	0	0.123623	0	0.0809853	0	0.0709282	1	0.0770972	0	0.0638242	0	0.0437946	0	0.142748	0	0.135158	0	0.110458	0	0.11145	0
RARB	0.472727	-0.02505	0	0.0693682	0	0.0839491	0	0.0777236	0	0.0979034	1	0.123575	0	0.0809379	0	0.0708808	0	0.0770498	0	0.0637768	0	0.0437472	0	0.1427	0	0.13511	0	0.11041	0	0.111403	0
AC100793.1	0.472727	-0.0250974	0	0.0693208	0	0.0839017	0	0.0776761	0	0.097856	0	0.123528	0	0.0808904	0	0.0708333	0	0.0770023	0	0.0637294	0	0.0436998	0	0.142653	0	0.135063	0	0.110363	0	0.111355	0
PRKDC	0.472727	-0.0251448	0	0.0692733	0	0.0838543	0	0.0776287	0	0.0978086	0	0.12348	0	0.080843	0	0.0707859	0	0.0769549	0	0.063682	0	0.0436524	0	0.142605	0	0.135015	0	0.110315	0	0.111308	0
RASSF4	0.472727	-0.0251922	0	0.0692259	0	0.0838068	0	0.0775813	0	0.0977612	0	0.123433	0	0.0807956	0	0.0707385	0	0.0769075	0	0.0636346	0	0.043605	0	0.142558	0	0.134968	0	0.110268	0	0.11126	0
RP11-613D13.5	0.472727	-0.0252396	0	0.0691785	0	0.0837594	0	0.0775338	0	0.0977138	0	0.123386	0	0.0807482	0	0.0706911	0	0.0768601	0	0.0635872	0	0.0435576	0	0.142511	0	0.134921	0	0.110221	0	0.111213	0
C17orf97	0.472727	-0.025287	0	0.0691311	0	0.083712	0	0.0774864	0	0.0976664	0	0.123338	0	0.0807008	0	0.0706436	0	0.0768127	0	0.0635398	0	0.0435101	0	0.142463	0	0.134873	0	0.110173	0	0.111166	0
MAP7D3	0.472727	-0.0253344	0	0.0690837	0	0.0836646	0	0.077439	0	0.0976189	0	0.123291	0	0.0806533	0	0.0705962	0	0.0767653	0	0.0634924	0	0.0434627	0	0.142416	0	0.134826	0	0.110126	0	0.111118	0
CTD-2172A10.1	0.472727	-0.0253818	0	0.0690362	0	0.0836171	0	0.0773915	0	0.0975715	0	0.123243	0	0.0806059	0	0.0705488	0	0.0767178	0	0.063445	0	0.0434153	0	0.142368	0	0.134778	0	0.110078	0	0.111071	0
AC007390.6	0.472727	-0.0254292	0	0.0689888	0	0.0835697	0	0.0773441	0	0.0975241	0	0.123196	0	0.0805585	0	0.0705014	0	0.0766704	0	0.0633976	0	0.0433679	0	0.142321	0	0.134731	0	0.110031	0	0.111023	0
MED18	0.472727	-0.0254766	0	0.0689414	0	0.0835223	0	0.0772967	0	0.0974767	0	0.123148	0	0.0805111	0	0.0704539	0	0.076623	0	0.0633502	0	0.0433205	0	0.142273	0	0.134683	0	0.109984	0	0.110976	0
RP11-92G12.3	0.472727	-0.0255241	0	0.068894	0	0.0834749	0	0.0772492	0	0.0974293	0	0.123101	0	0.0804636	0	0.0704065	0	0.0765756	0	0.0633028	0	0.0432731	0	0.142226	0	0.134636	0	0.109936	0	0.110929	0
TMEM43	0.472727	-0.0255715	0	0.0688465	0	0.0834274	0	0.0772018	0	0.0973819	0	0.123054	0	0.0804162	0	0.0703591	0	0.0765282	0	0.0632554	0	0.0432257	0	0.142179	0	0.134589	0	0.109889	0	0.110881	0
MFAP4	0.472727	-0.0256189	0	0.0687991	0	0.08338	0	0.0771544	0	0.0973345	0	0.123006	0	0.0803688	0	0.0703116	0	0.0764808	0	0.063208	0	0.0431783	0	0.142131	0	0.134541	0	0.109841	0	0.110834	0
AC105247.1	0.472727	-0.0256663	0	0.0687517	0	0.0833326	0	0.0771069	0	0.0972871	0	0.122959	0	0.0803214	0	0.0702642	0	0.0764334	0	0.0631606	0	0.0431309	0	0.142084	0	0.134494	0	0.109794	0	0.110786	0
CTD-2544N14.3	0.463636	-0.0257137	0	0.0687043	0	0.0832851	0	0.0770595	0	0.0972397	0	0.122911	0	0.080274	0	0.0702168	0	0.0763859	0	0.0631132	0	0.0430835	0	0.142036	0	0.134446	0	0.109746	0	0.110739	0
BMX	0.463636	-0.0257611	0	0.0686568	0	0.0832377	0	0.0770121	0	0.0971923	0	0.122864	0	0.0802265	0	0.0701694	0	0.0763385	0	0.0630658	0	0.0430361	0	0.141989	0	0.134399	0	0.109699	0	0.110692	0
AC012487.2	0.463636	-0.0258085	0	0.0686094	0	0.0831903	0	0.0769647	0	0.0971449	0	0.122817	0	0.0801791	0	0.0701219	0	0.0762911	0	0.0630184	0	0.0429886	0	0.141941	0	0.134352	0	0.109652	0	0.110644	0
DGCR5	0.463636	-0.0258559	0	0.068562	0	0.0831429	0	0.0769172	0	0.0970975	0	0.122769	0	0.0801317	0	0.0700745	0	0.0762437	0	0.062971	0	0.0429412	0	0.141894	0	0.134304	0	0.109604	0	0.110597	0
RP11-185N2.1	0.463636	-0.0259033	0	0.0685146	0	0.0830954	0	0.0768698	0	0.0970501	0	0.122722	0	0.0800843	0	0.0700271	0	0.0761963	0	0.0629236	0	0.0428938	0	0.141847	0	0.134257	0	0.109557	0	0.110549	0
ARX	0.463636	-0.0259507	0	0.0684671	0	0.083048	0	0.0768224	0	0.0970027	0	0.122674	0	0.0800368	0	0.0699797	0	0.0761489	0	0.0628762	0	0.0428464	0	0.141799	0	0.134209	0	0.109509	0	0.110502	0
AC004507.1	0.463636	-0.0259981	0	0.0684197	0	0.0830006	0	0.0767749	0	0.0969553	0	0.122627	0	0.0799894	0	0.0699322	0	0.0761014	0	0.0628288	0	0.042799	0	0.141752	0	0.134162	0	0.109462	0	0.110454	0
TSC22D1	0.463636	-0.0260455	0	0.0683723	0	0.0829532	0	0.0767275	0	0.0969079	0	0.12258	0	0.079942	0	0.0698848	0	0.076054	0	0.0627814	0	0.0427516	0	0.141704	0	0.134114	0	0.109415	0	0.110407	0
PSPN	0.463636	-0.0260929	0	0.0683249	0	0.0829057	0	0.0766801	0	0.0968605	0	0.122532	0	0.0798946	0	0.0698374	0	0.0760066	0	0.062734	0	0.0427042	0	0.141657	0	0.134067	0	0.109367	0	0.11036	0
RP11-423H2.3	0.463636	-0.0261403	0	0.0682774	0	0.0828583	0	0.0766326	0	0.0968131	0	0.122485	0	0.0798472	0	0.0697899	0	0.0759592	0	0.0626866	0	0.0426568	0	0.141609	0	0.13402	0	0.10932	0	0.110312	0
HABP2	0.463636	-0.0261878	0	0.06823	0	0.0828109	0	0.0765852	0	0.0967657	0	0.122437	0	0.0797997	0	0.0697425	0	0.0759118	0	0.0626392	0	0.0426094	0	0.141562	0	0.133972	0	0.109272	0	0.110265	0
OAS3	0.463636	-0.0262352	0	0.0681826	0	0.0827634	0	0.0765378	0	0.0967183	0	0.12239	0	0.0797523	0	0.0696951	0	0.0758644	0	0.0625918	0	0.042562	0	0.141515	0	0.133925	0	0.109225	0	0.110217	0
SLC24A1	0.463636	-0.0262826	0	0.0681352	0	0.082716	0	0.0764903	0	0.0966709	0	0.122343	0	0.0797049	0	0.0696477	0	0.0758169	0	0.0625444	0	0.0425146	0	0.141467	0	0.133877	0	0.109178	0	0.11017	0
UPK2	0.463636	-0.02633	0	0.0680877	0	0.0826686	0	0.0764429	0	0.0966234	0	0.122295	0	0.0796575	0	0.0696002	0	0.0757695	0	0.062497	0	0.0424671	0	0.14142	0	0.13383	0	0.10913	0	0.110123	0
SUCLA2P3	0.463636	-0.0263774	0	0.0680403	0	0.0826212	0	0.0763955	0	0.096576	0	0.122248	0	0.07961	0	0.0695528	0	0.0757221	0	0.0624496	0	0.0424197	0	0.141372	0	0.133782	0	0.109083	0	0.110075	0
USP6	0.463636	-0.0264248	0	0.0679929	0	0.0825737	0	0.076348	0	0.0965286	0	0.1222	0	0.0795626	0	0.0695054	0	0.0756747	0	0.0624022	0	0.0423723	0	0.141325	0	0.133735	0	0.109035	0	0.110028	0
RP11-564D11.3	0.463636	-0.0264722	0	0.0679455	0	0.0825263	0	0.0763006	0	0.0964812	0	0.122153	0	0.0795152	0	0.069458	0	0.0756273	0	0.0623548	0	0.0423249	0	0.141277	0	0.133688	0	0.108988	0	0.10998	0
RPRD2	0.463636	-0.0265196	0	0.067898	0	0.0824789	0	0.0762532	0	0.0964338	0	0.122106	0	0.0794678	0	0.0694105	0	0.0755799	0	0.0623074	0	0.0422775	0	0.14123	0	0.13364	0	0.108941	0	0.109933	0
EIF3C	0.463636	-0.026567	0	0.0678506	0	0.0824315	0	0.0762057	0	0.0963864	0	0.122058	0	0.0794203	0	0.0693631	0	0.0755325	0	0.06226	0	0.0422301	0	0.141183	0	0.133593	0	0.108893	0	0.109886	0
ATHL1	0.463636	-0.0266144	0	0.0678032	0	0.082384	0	0.0761583	0	0.096339	0	0.122011	0	0.0793729	0	0.0693157	0	0.075485	0	0.0622126	0	0.0421827	0	0.141135	0	0.133545	0	0.108846	0	0.109838	0
SLC2A5	0.463636	-0.0266618	0	0.0677558	0	0.0823366	0	0.0761109	0	0.0962916	0	0.121963	0	0.0793255	0	0.0692682	0	0.0754376	0	0.0621652	0	0.0421353	0	0.141088	0	0.133498	0	0.120497	1	0.109791	0
AC079779.6	0.463636	-0.0267092	0	0.0677083	0	0.0822892	0	0.0760635	0	0.0962442	0	0.121916	0	0.0792781	0	0.0692208	0	0.0753902	0	0.0621178	0	0.0420879	0	0.14104	0	0.13345	0	0.12045	0	0.109743	0
MTPAP	0.463636	-0.0267566	0	0.0676609	0	0.0822418	0	0.076016	0	0.0961968	0	0.121869	0	0.0792307	0	0.0691734	0	0.0753428	0	0.0620704	0	0.0420405	0	0.140993	0	0.133403	0	0.120403	0	0.109696	0
ATP13A3	0.463636	-0.026804	0	0.0676135	0	0.0821943	0	0.0759686	0	0.0961494	0	0.121821	0	0.0791832	0	0.069126	0	0.0752954	0	0.062023	0	0.0419931	0	0.140945	0	0.133356	0	0.120355	0	0.109649	0
CRYGS	0.463636	-0.0268514	0	0.0675661	0	0.0821469	0	0.0759212	0	0.096102	0	0.121774	0	0.0791358	0	0.0690785	0	0.075248	0	0.0619756	0	0.0419456	0	0.140898	0	0.133308	0	0.120308	0	0.109601	0
AC025335.1	0.463636	-0.0268989	0	0.0675186	0	0.0820995	0	0.0758737	0	0.0960546	0	0.121726	0	0.0790884	0	0.0690311	0	0.0752005	0	0.0619282	0	0.0418982	0	0.140851	0	0.133261	0	0.12026	0	0.109554	0
RP11-20G13.3	0.463636	-0.0269463	0	0.0674712	0	0.082052	0	0.0758263	0	0.0960072	0	0.121679	0	0.079041	0	0.0689837	0	0.0751531	0	0.0618807	0	0.0418508	0	0.140803	0	0.133213	0	0.120213	0	0.109506	0
KCNJ3	0.463636	-0.0269937	0	0.0674238	0	0.0930221	1	0.0869036	1	0.0959598	0	0.121632	0	0.0901135	1	0.0803095	1	0.0751057	0	0.0618333	0	0.0418034	0	0.140756	0	0.133166	0	0.120166	0	0.109459	0
RP11-513D5.2	0.463636	-0.0270411	0	0.0673764	0	0.0929747	0	0.0868562	0	0.0959124	0	0.121584	0	0.0900661	0	0.080262	0	0.0750583	0	0.0617859	0	0.041756	0	0.140708	0	0.133118	0	0.120118	0	0.109412	0
CALB2	0.463636	-0.0270885	0	0.0673289	0	0.0929273	0	0.0868088	0	0.095865	0	0.121537	0	0.0900186	0	0.0802146	0	0.0750109	0	0.0617385	0	0.0417086	0	0.140661	0	0.133071	0	0.120071	0	0.109364	0
RP11-528A10.2	0.463636	-0.0271359	0	0.0672815	0	0.0928799	0	0.0867613	0	0.0958176	0	0.121489	0	0.0899712	0	0.0801672	0	0.0749635	0	0.0616911	0	0.0416612	0	0.140613	0	0.133024	0	0.120023	0	0.109317	0
RP11-48B24.2	0.463636	-0.0271833	0	0.0672341	0	0.0928324	0	0.0867139	0	0.0957702	0	0.121442	0	0.0899238	0	0.0801198	0	0.074916	0	0.0616437	0	0.0416138	0	0.140566	0	0.132976	0	0.119976	0	0.109269	0
DDX11	0.463636	-0.0272307	0	0.0671867	0	0.092785	0	0.0866665	0	0.0957228	0	0.121395	0	0.0898764	0	0.0800723	0	0.0748686	0	0.0615963	0	0.0415664	0	0.140519	0	0.132929	0	0.119929	0	0.109222	0
HMGN2	0.463636	-0.0272781	0	0.0671392	0	0.0927376	0	0.086619	0	0.0956754	0	0.121347	0	0.0898289	0	0.0800249	0	0.0748212	0	0.0615489	0	0.041519	0	0.140471	0	0.132881	0	0.119881	0	0.109174	0
CPEB4	0.463636	-0.0273255	0	0.0670918	0	0.0926902	0	0.0865716	0	0.095628	0	0.1213	0	0.0897815	0	0.0799775	0	0.0747738	0	0.0615015	0	0.0414716	0	0.140424	0	0.132834	0	0.119834	0	0.109127	0
RP11-410C4.3	0.463636	-0.0273729	0	0.0670444	0	0.0926427	0	0.0865242	0	0.0955805	0	0.121252	0	0.0897341	0	0.0799301	0	0.0747264	0	0.0614541	0	0.0414241	0	0.140376	0	0.132786	0	0.119786	0	0.10908	0
FOXC1	0.463636	-0.0274203	0	0.066997	0	0.0925953	0	0.0864767	0	0.0955331	0	0.121205	0	0.0896867	0	0.0798826	0	0.074679	0	0.0614067	0	0.0413767	0	0.140329	0	0.132739	0	0.119739	0	0.109032	0
EPHA3	0.463636	-0.0274677	0	0.0669495	0	0.0925479	0	0.0864293	0	0.0954857	0	0.121158	0	0.0896393	0	0.0798352	0	0.0746316	0	0.0613593	0	0.0413293	0	0.140281	0	0.132692	0	0.119692	0	0.108985	0
RP11-80H18.3	0.463636	-0.0275151	0	0.0669021	0	0.0925004	0	0.0863819	0	0.0954383	0	0.12111	0	0.0895918	0	0.0797878	0	0.0745841	0	0.0613119	0	0.0412819	0	0.140234	0	0.132644	0	0.119644	0	0.108937	0
UNC5D	0.463636	-0.0275626	0	0.0775738	1	0.092453	0	0.0974592	1	0.106917	1	0.121063	0	0.0895444	0	0.0797403	0	0.0745367	0	0.0612645	0	0.0412345	0	0.140187	0	0.132597	0	0.119597	0	0.10889	0
RP11-84A1.3	0.463636	-0.02761	0	0.0775264	0	0.0924056	0	0.0974118	0	0.10687	0	0.121015	0	0.089497	0	0.0796929	0	0.0744893	0	0.0612171	0	0.0411871	0	0.140139	0	0.132549	0	0.119549	0	0.108843	0
MYOCD	0.463636	-0.0276574	0	0.0774789	0	0.0923582	0	0.0973643	0	0.106822	0	0.120968	0	0.0894496	0	0.0796455	0	0.0744419	0	0.0611697	0	0.0411397	0	0.140092	0	0.132502	0	0.119502	0	0.108795	0
RP11-38L15.6	0.463636	-0.0277048	0	0.0774315	0	0.0923107	0	0.0973169	0	0.106775	0	0.120921	0	0.0894021	0	0.0795981	0	0.0743945	0	0.0611223	0	0.0410923	0	0.140044	0	0.132455	0	0.119454	0	0.108748	0
RELN	0.463636	-0.0277522	0	0.0773841	0	0.0922633	0	0.0972695	0	0.106727	0	0.120873	0	0.0893547	0	0.0795506	0	0.0743471	0	0.0610749	0	0.0410449	0	0.139997	0	0.132407	0	0.119407	0	0.1087	0
CDH7	0.463636	-0.0277996	0	0.0773367	0	0.0922159	0	0.097222	0	0.10668	0	0.120826	0	0.0893073	0	0.0795032	0	0.0742996	0	0.0610275	0	0.0409975	0	0.139949	0	0.13236	0	0.11936	0	0.108653	0
NRP2	0.463636	-0.027847	0	0.0772892	0	0.0921685	0	0.0971746	0	0.106633	0	0.120778	0	0.0892599	0	0.0794558	0	0.0742522	0	0.0609801	0	0.0409501	0	0.139902	0	0.132312	0	0.119312	0	0.108606	0
RP11-365N19.2	0.463636	-0.0278944	0	0.0772418	0	0.092121	0	0.0971272	0	0.106585	0	0.120731	0	0.0892125	0	0.0794084	0	0.0742048	0	0.0609327	0	0.0409026	0	0.139855	0	0.132265	0	0.119265	0	0.108558	0
PROC	0.463636	-0.0279418	0	0.0771944	0	0.0920736	0	0.0970797	0	0.106538	0	0.120684	0	0.089165	0	0.0793609	0	0.0741574	0	0.0608853	0	0.0408552	0	0.139807	0	0.132217	0	0.119217	0	0.108511	0
NAA11	0.463636	-0.0279892	0	0.077147	0	0.0920262	0	0.0970323	0	0.10649	0	0.120636	0	0.0891176	0	0.0793135	0	0.07411	0	0.0608379	0	0.0408078	0	0.13976	0	0.13217	0	0.11917	0	0.108463	0
DGKB	0.463636	-0.0280366	0	0.0770995	0	0.0919787	0	0.10811	1	0.106443	0	0.131857	1	0.0890702	0	0.0906393	1	0.0740626	0	0.0735371	1	0.0531475	1	0.139712	0	0.132123	0	0.119123	0	0.108416	0
RP3-330M21.5	0.463636	-0.028084	0	0.0770521	0	0.0919313	0	0.108062	0	0.106396	0	0.13181	0	0.0890228	0	0.0905919	0	0.0740151	0	0.0734897	0	0.0531001	0	0.139665	0	0.132075	0	0.119075	0	0.108369	0
TSHZ1	0.463636	-0.0281314	0	0.0770047	0	0.0918839	0	0.108015	0	0.106348	0	0.131762	0	0.0889753	0	0.0905444	0	0.0739677	0	0.0734423	0	0.0530527	0	0.139617	0	0.132028	0	0.119028	0	0.108321	0
HIPK1	0.463636	-0.0281788	0	0.0769573	0	0.0918365	0	0.107967	0	0.106301	0	0.131715	0	0.0889279	0	0.090497	0	0.0739203	0	0.0733949	0	0.0530053	0	0.13957	0	0.13198	0	0.11898	0	0.108274	0
AL158032.1	0.463636	-0.0282262	0	0.0769098	0	0.091789	0	0.10792	0	0.106253	0	0.131668	0	0.0888805	0	0.0904496	0	0.0738729	0	0.0733475	0	0.0529579	0	0.139523	0	0.131933	0	0.118933	0	0.108226	0
FAM133A	0.463636	-0.0282737	0	0.0768624	0	0.0917416	0	0.107872	0	0.106206	0	0.13162	0	0.0888331	0	0.0904021	0	0.0738255	0	0.0733001	0	0.0529105	0	0.139475	0	0.131885	0	0.118886	0	0.108179	0
KCNMA1	0.463636	-0.0283211	0	0.0875341	1	0.102712	1	0.107825	0	0.117685	1	0.142841	1	0.0999056	1	0.101728	1	0.0863071	1	0.0859993	1	0.0652502	1	0.139428	0	0.143199	1	0.118838	0	0.120618	1
AC132186.2	0.463636	-0.0283685	0	0.0874867	0	0.102664	0	0.107778	0	0.117637	0	0.142794	0	0.0998582	0	0.101681	0	0.0862597	0	0.0859519	0	0.0652028	0	0.13938	0	0.143151	0	0.118791	0	0.120571	0
CASQ2	0.463636	-0.0284159	0	0.0874393	0	0.102617	0	0.10773	0	0.11759	0	0.142747	0	0.0998107	0	0.101633	0	0.0862123	0	0.0859045	0	0.0651554	0	0.139333	0	0.143104	0	0.118743	0	0.120523	0
RFC2	0.463636	-0.0284633	0	0.0873918	0	0.102569	0	0.107683	0	0.117543	0	0.142699	0	0.0997633	0	0.101586	0	0.0861649	0	0.0858571	0	0.065108	0	0.139285	0	0.143056	0	0.118696	0	0.120476	0
CNTNAP5	0.463636	-0.0285107	0	0.0980635	1	0.11354	1	0.11876	1	0.129021	1	0.15392	1	0.110836	1	0.112911	1	0.0861175	0	0.0985563	1	0.0774477	1	0.139238	0	0.15437	1	0.118648	0	0.120428	0
AC116316.1	0.463636	-0.0285581	0	0.0980161	0	0.113492	0	0.118713	0	0.128974	0	0.153873	0	0.110788	0	0.112864	0	0.08607	0	0.0985089	0	0.0774003	0	0.139191	0	0.154322	0	0.118601	0	0.120381	0
ACTG2	0.454545	-0.0286055	0	0.0979687	0	0.113445	0	0.118665	0	0.128926	0	0.153826	0	0.110741	0	0.112817	0	0.0860226	0	0.0984615	0	0.0773529	0	0.139143	0	0.154275	0	0.118554	0	0.120334	0
KLHL36	0.454545	-0.0286529	0	0.0979213	0	0.113397	0	0.118618	0	0.128879	0	0.153778	0	0.110694	0	0.112769	0	0.0859752	0	0.0984141	0	0.0773054	0	0.139096	0	0.154227	0	0.118506	0	0.120286	0
AC024361.1	0.454545	-0.0287003	0	0.0978738	0	0.11335	0	0.11857	0	0.128832	0	0.153731	0	0.110646	0	0.112722	0	0.0859278	0	0.0983667	0	0.077258	0	0.139048	0	0.15418	0	0.118459	0	0.120239	0
FAM117B	0.454545	-0.0287477	0	0.0978264	0	0.113302	0	0.118523	0	0.128784	0	0.153683	0	0.110599	0	0.112674	0	0.0858804	0	0.0983193	0	0.0772106	0	0.139001	0	0.154132	0	0.118411	0	0.120191	0
RP11-685M7.3	0.454545	-0.0287951	0	0.097779	0	0.113255	0	0.118475	0	0.128737	0	0.153636	0	0.110551	0	0.112627	0	0.085833	0	0.0982719	0	0.0771632	0	0.138953	0	0.154085	0	0.118364	0	0.120144	0
PRPF4B	0.454545	-0.0288425	0	0.0977316	0	0.113208	0	0.118428	0	0.128689	0	0.153588	0	0.110504	0	0.112579	0	0.0857856	0	0.0982245	0	0.0771158	0	0.138906	0	0.154038	0	0.118317	0	0.120097	0
AC012215.1	0.454545	-0.0288899	0	0.0976841	0	0.11316	0	0.118381	0	0.128642	0	0.153541	0	0.110456	0	0.112532	0	0.0857381	0	0.0981771	0	0.0770684	0	0.138859	0	0.15399	0	0.118269	0	0.120049	0
SCRT2	0.454545	-0.0289373	0	0.0976367	0	0.113113	0	0.118333	0	0.128595	0	0.153494	0	0.110409	0	0.112485	0	0.0856907	0	0.0981297	0	0.077021	0	0.138811	0	0.153943	0	0.118222	0	0.120002	0
KRIT1	0.454545	-0.0289848	0	0.0975893	0	0.113065	0	0.118286	0	0.128547	0	0.153446	0	0.110362	0	0.112437	0	0.0856433	0	0.0980823	0	0.0769736	0	0.138764	0	0.153895	0	0.118174	0	0.119954	0
ACCS	0.454545	-0.0290322	0	0.0975419	0	0.113018	0	0.118238	0	0.1285	0	0.153399	0	0.110314	0	0.11239	0	0.0855959	0	0.0980349	0	0.0769262	0	0.138716	0	0.153848	0	0.118127	0	0.119907	0
SRSF8	0.454545	-0.0290796	0	0.0974944	0	0.11297	0	0.118191	0	0.128452	0	0.153351	0	0.110267	0	0.112342	0	0.0855485	0	0.0979875	0	0.0768788	0	0.138669	0	0.1538	0	0.11808	0	0.119859	0
MIOS	0.454545	-0.029127	0	0.097447	0	0.112923	0	0.118143	0	0.128405	0	0.153304	0	0.110219	0	0.112295	0	0.0855011	0	0.0979401	0	0.0768314	0	0.138621	0	0.153753	0	0.118032	0	0.119812	0
PIH1D2	0.454545	-0.0291744	0	0.0973996	0	0.112876	0	0.118096	0	0.128358	0	0.153257	0	0.110172	0	0.112247	0	0.0854536	0	0.0978927	0	0.0767839	0	0.138574	0	0.153706	0	0.117985	0	0.119765	0
RP11-613C6.4	0.454545	-0.0292218	0	0.0973522	0	0.112828	0	0.118049	0	0.12831	0	0.153209	0	0.110124	0	0.1122	0	0.0854062	0	0.0978453	0	0.0767365	0	0.138527	0	0.153658	0	0.117937	0	0.119717	0
CCDC165	0.454545	-0.0292692	0	0.0973047	0	0.112781	0	0.118001	0	0.128263	0	0.153162	0	0.110077	0	0.112153	0	0.0853588	0	0.0977978	0	0.0766891	0	0.138479	0	0.153611	0	0.11789	0	0.11967	0
MSL1	0.454545	-0.0293166	0	0.0972573	0	0.112733	0	0.117954	0	0.128215	0	0.153114	0	0.11003	0	0.112105	0	0.0853114	0	0.0977504	0	0.0766417	0	0.138432	0	0.153563	0	0.117842	0	0.119622	0
SLC35B4	0.454545	-0.029364	0	0.0972099	0	0.112686	0	0.117906	0	0.128168	0	0.153067	0	0.109982	0	0.112058	0	0.085264	0	0.097703	0	0.0765943	0	0.138384	0	0.153516	0	0.117795	0	0.119575	0
7SK	0.454545	-0.0294114	0	0.0971625	0	0.112638	0	0.117859	0	0.128121	0	0.15302	0	0.109935	0	0.11201	0	0.0852166	0	0.0976556	0	0.0765469	0	0.138337	0	0.153469	0	0.117748	0	0.119528	0
ZDBF2	0.454545	-0.0294588	0	0.097115	0	0.112591	0	0.117811	0	0.128073	0	0.152972	0	0.109887	0	0.111963	0	0.0851691	0	0.0976082	0	0.0764995	0	0.138289	0	0.153421	0	0.1177	0	0.11948	0
RP11-803B1.5	0.454545	-0.0295062	0	0.0970676	0	0.112544	0	0.117764	0	0.128026	0	0.152925	0	0.10984	0	0.111915	0	0.0851217	0	0.0975608	0	0.0764521	0	0.138242	0	0.153374	0	0.117653	0	0.119433	0
JOSD1	0.454545	-0.0295536	0	0.0970202	0	0.112496	0	0.117717	0	0.127978	0	0.152877	0	0.109793	0	0.111868	0	0.0850743	0	0.0975134	0	0.0764047	0	0.138195	0	0.153326	0	0.117605	0	0.119385	0
TMEM184C	0.454545	-0.029601	0	0.0969728	0	0.112449	0	0.117669	0	0.127931	0	0.15283	0	0.109745	0	0.111821	0	0.0850269	0	0.097466	0	0.0763573	0	0.138147	0	0.153279	0	0.117558	0	0.119338	0
AC013470.6	0.454545	-0.0296485	0	0.0969253	0	0.112401	0	0.117622	0	0.127884	0	0.152783	0	0.109698	0	0.111773	0	0.0849795	0	0.0974186	0	0.0763099	0	0.1381	0	0.153231	0	0.117511	0	0.119291	0
RP4-742J24.2	0.454545	-0.0296959	0	0.0968779	0	0.112354	0	0.117574	0	0.127836	0	0.152735	0	0.10965	0	0.111726	0	0.0849321	0	0.0973712	0	0.0762624	0	0.138052	0	0.153184	0	0.117463	0	0.119243	0
MAML3	0.454545	-0.0297433	0	0.0968305	0	0.112306	0	0.117527	0	0.127789	0	0.152688	0	0.109603	0	0.111678	0	0.0848847	0	0.0973238	0	0.076215	0	0.138005	0	0.153137	0	0.128887	1	0.119196	0
MRRFP1	0.454545	-0.0297907	0	0.0967831	0	0.112259	0	0.117479	0	0.127741	0	0.15264	0	0.109555	0	0.111631	0	0.0848372	0	0.0972764	0	0.0761676	0	0.137957	0	0.153089	0	0.128839	0	0.119148	0
RHO	0.454545	-0.0298381	0	0.0967356	0	0.112212	0	0.117432	0	0.127694	0	0.152593	0	0.109508	0	0.111583	0	0.0847898	0	0.097229	0	0.0761202	0	0.13791	0	0.153042	0	0.128792	0	0.119101	0
LTBP4	0.454545	-0.0298855	0	0.0966882	0	0.112164	0	0.117385	0	0.127647	0	0.152546	0	0.109461	0	0.111536	0	0.0847424	0	0.0971816	0	0.0760728	0	0.137863	0	0.152994	0	0.128744	0	0.119054	0
MTRF1L	0.454545	-0.0299329	0	0.0966408	0	0.112117	0	0.117337	0	0.127599	0	0.152498	0	0.109413	0	0.111489	0	0.084695	0	0.0971342	0	0.0760254	0	0.137815	0	0.152947	0	0.128697	0	0.119006	0
SHC1P1	0.454545	-0.0299803	0	0.0965934	0	0.112069	0	0.11729	0	0.127552	0	0.152451	0	0.109366	0	0.111441	0	0.0846476	0	0.0970868	0	0.075978	0	0.137768	0	0.152899	0	0.128649	0	0.118959	0
PTENP1	0.454545	-0.0300277	0	0.0965459	0	0.112022	0	0.117242	0	0.127504	0	0.152403	0	0.109318	0	0.111394	0	0.0846002	0	0.0970394	0	0.0759306	0	0.13772	0	0.152852	0	0.128602	0	0.118911	0
PHLDB2	0.454545	-0.0300751	0	0.0964985	0	0.111974	0	0.117195	0	0.127457	0	0.152356	0	0.109271	0	0.111346	0	0.0845527	0	0.096992	0	0.0758832	0	0.137673	0	0.152805	0	0.128555	0	0.118864	0
MALL	0.454545	-0.0301225	0	0.0964511	0	0.111927	0	0.117147	0	0.127409	0	0.152309	0	0.109223	0	0.111299	0	0.0845053	0	0.0969446	0	0.0758358	0	0.137625	0	0.152757	0	0.128507	0	0.118817	0
THRAP3P1	0.454545	-0.0301699	0	0.0964037	0	0.11188	0	0.1171	0	0.127362	0	0.152261	0	0.109176	0	0.111251	0	0.0844579	0	0.0968972	0	0.0757884	0	0.137578	0	0.15271	0	0.12846	0	0.118769	0
RP11-429G19.3	0.454545	-0.0302173	0	0.0963562	0	0.111832	0	0.117053	0	0.127315	0	0.152214	0	0.109129	0	0.111204	0	0.0844105	0	0.0968498	0	0.0757409	0	0.137531	0	0.152662	0	0.128412	0	0.118722	0
ULBP3	0.454545	-0.0302647	0	0.0963088	0	0.111785	0	0.117005	0	0.127267	0	0.152166	0	0.109081	0	0.111157	0	0.0843631	0	0.0968024	0	0.0756935	0	0.137483	0	0.152615	0	0.128365	0	0.118674	0
RP11-1101H11.1	0.454545	-0.0303121	0	0.0962614	0	0.111737	0	0.116958	0	0.12722	0	0.152119	0	0.109034	0	0.111109	0	0.0843157	0	0.096755	0	0.0756461	0	0.137436	0	0.152567	0	0.128318	0	0.118627	0
NPPA-AS1	0.454545	-0.0303596	0	0.096214	0	0.11169	0	0.11691	0	0.127172	0	0.152072	0	0.108986	0	0.111062	0	0.0842682	0	0.0967076	0	0.0755987	0	0.137388	0	0.15252	0	0.12827	0	0.118579	0
FAM114A2	0.454545	-0.030407	0	0.0961665	0	0.111642	0	0.116863	0	0.127125	0	0.152024	0	0.108939	0	0.111014	0	0.0842208	0	0.0966602	0	0.0755513	0	0.137341	0	0.152473	0	0.128223	0	0.118532	0
ST6GALNAC1	0.454545	-0.0304544	0	0.0961191	0	0.111595	0	0.116815	0	0.127078	0	0.151977	0	0.108892	0	0.110967	0	0.0841734	0	0.0966128	0	0.0755039	0	0.137293	0	0.152425	0	0.128175	0	0.118485	0
PTPN12	0.454545	-0.0305018	0	0.0960717	0	0.111548	0	0.116768	0	0.12703	0	0.151929	0	0.108844	0	0.110919	0	0.084126	0	0.0965654	0	0.0754565	0	0.148514	1	0.152378	0	0.128128	0	0.118437	0
RNF44	0.454545	-0.0305492	0	0.0960243	0	0.1115	0	0.116721	0	0.126983	0	0.151882	0	0.108797	0	0.110872	0	0.0840786	0	0.096518	0	0.0754091	0	0.148467	0	0.15233	0	0.128081	0	0.11839	0
RP11-80H5.5	0.454545	-0.0305966	0	0.0959768	0	0.111453	0	0.116673	0	0.126935	0	0.151835	0	0.108749	0	0.110825	0	0.0840312	0	0.0964706	0	0.0753617	0	0.148419	0	0.152283	0	0.128033	0	0.118342	0
HTR5A	0.454545	-0.030644	0	0.0959294	0	0.111405	0	0.116626	0	0.126888	0	0.151787	0	0.108702	0	0.110777	0	0.0839838	0	0.0964232	0	0.0753143	0	0.148372	0	0.152235	0	0.127986	0	0.118295	0
LINC00472	0.454545	-0.0306914	0	0.095882	0	0.111358	0	0.116578	0	0.126841	0	0.15174	0	0.108654	0	0.11073	0	0.0839363	0	0.0963758	0	0.0752669	0	0.159593	1	0.152188	0	0.127938	0	0.118248	0
RP11-118B22.3	0.454545	-0.0307388	0	0.0958346	0	0.11131	0	0.116531	0	0.126793	0	0.151692	0	0.108607	0	0.110682	0	0.0838889	0	0.0963284	0	0.0752194	0	0.159545	0	0.152141	0	0.127891	0	0.1182	0
RP11-328C8.4	0.454545	-0.0307862	0	0.0957871	0	0.111263	0	0.116483	0	0.126746	0	0.151645	0	0.10856	0	0.110635	0	0.0838415	0	0.096281	0	0.075172	0	0.159498	0	0.152093	0	0.127843	0	0.118153	0
ZC3H6	0.454545	-0.0308336	0	0.0957397	0	0.111216	0	0.116436	0	0.126698	0	0.151598	0	0.108512	0	0.110588	0	0.0837941	0	0.0962336	0	0.0751246	0	0.15945	0	0.152046	0	0.127796	0	0.118105	0
CTC-454M9.1	0.454545	-0.030881	0	0.0956923	0	0.111168	0	0.116388	0	0.126651	0	0.15155	0	0.108465	0	0.11054	0	0.0837467	0	0.0961862	0	0.0750772	0	0.159403	0	0.151998	0	0.127749	0	0.118058	0
TRIM25	0.454545	-0.0309284	0	0.0956449	0	0.111121	0	0.116341	0	0.126604	0	0.151503	0	0.108417	0	0.110493	0	0.0836993	0	0.0961388	0	0.0750298	0	0.159356	0	0.151951	0	0.127701	0	0.118011	0
ZNF236	0.454545	-0.0309758	0	0.0955974	0	0.111073	0	0.116294	0	0.126556	0	0.151455	0	0.10837	0	0.110445	0	0.0836518	0	0.0960914	0	0.0749824	0	0.159308	0	0.151904	0	0.127654	0	0.117963	0
SHCBP1	0.454545	-0.0310233	0	0.09555	0	0.111026	0	0.116246	0	0.126509	0	0.151408	0	0.108322	0	0.110398	0	0.0836044	0	0.096044	0	0.074935	0	0.159261	0	0.151856	0	0.127606	0	0.117916	0
RP11-557J10.4	0.454545	-0.0310707	0	0.0955026	0	0.110978	0	0.116199	0	0.126461	0	0.151361	0	0.108275	0	0.11035	0	0.083557	0	0.0959966	0	0.0748876	0	0.159213	0	0.151809	0	0.127559	0	0.117868	0
C3orf70	0.454545	-0.0311181	0	0.0954552	0	0.110931	0	0.116151	0	0.126414	0	0.151313	0	0.108228	0	0.110303	0	0.0835096	0	0.0959492	0	0.0748402	0	0.159166	0	0.151761	0	0.127512	0	0.117821	0
RP1-34H18.1	0.454545	-0.0311655	0	0.0954077	0	0.110884	0	0.116104	0	0.126367	0	0.151266	0	0.10818	0	0.110256	0	0.0834622	0	0.0959018	0	0.0747928	0	0.159118	0	0.151714	0	0.127464	0	0.117774	0
TANC2	0.454545	-0.0312129	0	0.0953603	0	0.110836	0	0.116056	0	0.126319	0	0.151218	0	0.108133	0	0.110208	0	0.0834148	0	0.0958544	0	0.0747454	0	0.159071	0	0.162805	1	0.127417	0	0.117726	0
SSPN	0.454545	-0.0312603	0	0.0953129	0	0.110789	0	0.116009	0	0.126272	0	0.151171	0	0.108085	0	0.110161	0	0.0833673	0	0.095807	0	0.0746979	0	0.159024	0	0.162758	0	0.127369	0	0.117679	0
PKP2	0.454545	-0.0313077	0	0.0952655	0	0.110741	0	0.115962	0	0.126224	0	0.151124	0	0.108038	0	0.110113	0	0.0833199	0	0.0957595	0	0.0746505	0	0.158976	0	0.16271	0	0.127322	0	0.117631	0
RP11-1012A1.7	0.454545	-0.0313551	0	0.095218	0	0.110694	0	0.115914	0	0.126177	0	0.151076	0	0.10799	0	0.110066	0	0.0832725	0	0.0957121	0	0.0746031	0	0.158929	0	0.162663	0	0.127275	0	0.117584	0
EIF3F	0.454545	-0.0314025	0	0.0951706	0	0.110646	0	0.115867	0	0.12613	0	0.151029	0	0.107943	0	0.110018	0	0.0832251	0	0.0956647	0	0.0745557	0	0.158881	0	0.162615	0	0.127227	0	0.117537	0
HS6ST2	0.454545	-0.0314499	0	0.0951232	0	0.110599	0	0.115819	0	0.126082	0	0.150981	0	0.107896	0	0.109971	0	0.0831777	0	0.0956173	0	0.0745083	0	0.158834	0	0.162568	0	0.12718	0	0.117489	0
EPHB1	0.454545	-0.0314973	0	0.0950758	0	0.110552	0	0.115772	0	0.126035	0	0.150934	0	0.107848	0	0.109924	0	0.0831303	0	0.0955699	0	0.0744609	0	0.158786	0	0.162521	0	0.127132	0	0.117442	0
RP11-522H2.3	0.454545	-0.0315447	0	0.0950283	0	0.110504	0	0.115724	0	0.125987	0	0.150887	0	0.107801	0	0.109876	0	0.0830829	0	0.0955225	0	0.0744135	0	0.158739	0	0.162473	0	0.127085	0	0.117394	0
RP11-266E14.1	0.454545	-0.0315921	0	0.0949809	0	0.110457	0	0.115677	0	0.12594	0	0.150839	0	0.107753	0	0.109829	0	0.0830354	0	0.0954751	0	0.0743661	0	0.158692	0	0.162426	0	0.127037	0	0.117347	0
PLAU	0.454545	-0.0316395	0	0.0949335	0	0.110409	0	0.11563	0	0.125893	0	0.150792	0	0.107706	0	0.109781	0	0.082988	0	0.0954277	0	0.0743187	0	0.158644	0	0.162378	0	0.12699	0	0.117299	0
LRRFIP1	0.445455	-0.0316869	0	0.105187	1	0.110362	0	0.115582	0	0.125845	0	0.150744	0	0.107659	0	0.109734	0	0.0829406	0	0.0953803	0	0.0742713	0	0.158597	0	0.162331	0	0.126943	0	0.117252	0
ZC3HAV1	0.445455	-0.0317344	0	0.105139	0	0.110314	0	0.115535	0	0.125798	0	0.150697	0	0.107611	0	0.109686	0	0.0828932	0	0.0953329	0	0.0742239	0	0.158549	0	0.162284	0	0.126895	0	0.117205	0
AC068657.2	0.445455	-0.0317818	0	0.105092	0	0.110267	0	0.115487	0	0.12575	0	0.15065	0	0.107564	0	0.109639	0	0.0828458	0	0.0952855	0	0.0741764	0	0.158502	0	0.162236	0	0.126848	0	0.117157	0
NSMAF	0.445455	-0.0318292	0	0.105044	0	0.11022	0	0.11544	0	0.125703	0	0.150602	0	0.107516	0	0.109592	0	0.0827984	0	0.0952381	0	0.074129	0	0.158454	0	0.162189	0	0.1268	0	0.11711	0
FGF5	0.445455	-0.0318766	0	0.104997	0	0.110172	0	0.115392	0	0.125656	0	0.150555	0	0.107469	0	0.109544	0	0.0827509	0	0.0951907	0	0.0740816	0	0.158407	0	0.162141	0	0.126753	0	0.117062	0
TLR10	0.445455	-0.031924	0	0.10495	0	0.110125	0	0.115345	0	0.125608	0	0.150507	0	0.107421	0	0.109497	0	0.0827035	0	0.0951433	0	0.0740342	0	0.15836	0	0.162094	0	0.126706	0	0.117015	0
KRT18	0.445455	-0.0319714	0	0.104902	0	0.110077	0	0.115298	0	0.125561	0	0.15046	0	0.107374	0	0.109449	0	0.0826561	0	0.0950959	0	0.0739868	0	0.158312	0	0.162046	0	0.126658	0	0.116968	0
UBE2CBP	0.445455	-0.0320188	0	0.104855	0	0.11003	0	0.11525	0	0.125513	0	0.150413	0	0.107327	0	0.109402	0	0.0826087	0	0.0950485	0	0.0739394	0	0.158265	0	0.161999	0	0.126611	0	0.11692	0
KIAA1671	0.445455	-0.0320662	0	0.104807	0	0.109983	0	0.115203	0	0.125466	0	0.150365	0	0.107279	0	0.109354	0	0.0825613	0	0.0950011	0	0.073892	0	0.158217	0	0.161952	0	0.126563	0	0.128871	1
HNRNPA0	0.445455	-0.0321136	0	0.10476	0	0.109935	0	0.115155	0	0.125418	0	0.150318	0	0.107232	0	0.109307	0	0.0825139	0	0.0949537	0	0.0738446	0	0.15817	0	0.161904	0	0.126516	0	0.128824	0
CBL	0.445455	-0.032161	0	0.104712	0	0.109888	0	0.115108	0	0.125371	0	0.15027	0	0.107184	0	0.10926	0	0.0824664	0	0.0949063	0	0.0737972	0	0.158122	0	0.161857	0	0.126469	0	0.128777	0
ADAMTSL1	0.445455	-0.0322084	0	0.104665	0	0.10984	0	0.11506	0	0.125324	0	0.150223	0	0.107137	0	0.109212	0	0.082419	0	0.0948589	0	0.0737498	0	0.158075	0	0.161809	0	0.126421	0	0.128729	0
RP11-124N14.3	0.445455	-0.0322558	0	0.104618	0	0.109793	0	0.115013	0	0.125276	0	0.150176	0	0.107089	0	0.109165	0	0.0823716	0	0.0948115	0	0.0737024	0	0.158028	0	0.161762	0	0.126374	0	0.128682	0
MPEG1	0.445455	-0.0323032	0	0.10457	0	0.109745	0	0.114966	0	0.125229	0	0.150128	0	0.107042	0	0.109117	0	0.0823242	0	0.0947641	0	0.0736549	0	0.15798	0	0.161714	0	0.126326	0	0.128634	0
TMEM38A	0.445455	-0.0323506	0	0.104523	0	0.109698	0	0.114918	0	0.125181	0	0.150081	0	0.106995	0	0.10907	0	0.0822768	0	0.0947167	0	0.0736075	0	0.157933	0	0.161667	0	0.126279	0	0.128587	0
FAM19A2	0.445455	-0.032398	0	0.104475	0	0.109651	0	0.114871	0	0.125134	0	0.150033	0	0.106947	0	0.109022	0	0.0822294	0	0.0946693	0	0.0735601	0	0.157885	0	0.16162	0	0.126231	0	0.12854	0
ALG10	0.445455	-0.0324455	0	0.104428	0	0.109603	0	0.114823	0	0.125087	0	0.149986	0	0.1069	0	0.108975	0	0.082182	0	0.0946219	0	0.0735127	0	0.157838	0	0.161572	0	0.126184	0	0.128492	0
PLP2	0.445455	-0.0324929	0	0.10438	0	0.109556	0	0.114776	0	0.125039	0	0.149939	0	0.106852	0	0.108928	0	0.0821345	0	0.0945745	0	0.0734653	0	0.15779	0	0.161525	0	0.126137	0	0.128445	0
C6orf115	0.445455	-0.0325403	0	0.104333	0	0.109508	0	0.114728	0	0.124992	0	0.149891	0	0.106805	0	0.10888	0	0.0820871	0	0.0945271	0	0.0734179	0	0.157743	0	0.161477	0	0.126089	0	0.128397	0
TNK1	0.445455	-0.0325877	0	0.104286	0	0.109461	0	0.114681	0	0.124944	0	0.149844	0	0.106757	0	0.108833	0	0.0820397	0	0.0944797	0	0.0733705	0	0.157696	0	0.16143	0	0.126042	0	0.12835	0
ZNF534	0.445455	-0.0326351	0	0.104238	0	0.109413	0	0.114634	0	0.124897	0	0.149796	0	0.10671	0	0.108785	0	0.0819923	0	0.0944323	0	0.0733231	0	0.157648	0	0.161382	0	0.125994	0	0.128303	0
COL14A1	0.445455	-0.0326825	0	0.104191	0	0.109366	0	0.114586	0	0.12485	0	0.149749	0	0.106663	0	0.108738	0	0.0819449	0	0.0943849	0	0.0732757	0	0.157601	0	0.161335	0	0.125947	0	0.128255	0
MAN1C1	0.445455	-0.0327299	0	0.104143	0	0.109319	0	0.114539	0	0.124802	0	0.149702	0	0.106615	0	0.10869	0	0.0818975	0	0.0943375	0	0.0732283	0	0.157553	0	0.161288	0	0.1259	0	0.128208	0
ARHGAP6	0.445455	-0.0327773	0	0.104096	0	0.109271	0	0.114491	0	0.124755	0	0.149654	0	0.106568	0	0.108643	0	0.08185	0	0.0942901	0	0.0731809	0	0.157506	0	0.16124	0	0.137094	1	0.12816	0
FMN2	0.445455	-0.0328247	0	0.114349	1	0.119811	1	0.114444	0	0.124707	0	0.149607	0	0.117206	1	0.108596	0	0.0818026	0	0.0942427	0	0.0731334	0	0.157458	0	0.161193	0	0.137047	0	0.140112	1
FBXL17	0.445455	-0.0328721	0	0.114302	0	0.119764	0	0.114396	0	0.12466	0	0.149559	0	0.117159	0	0.108548	0	0.0817552	0	0.0941953	0	0.073086	0	0.157411	0	0.161145	0	0.137	0	0.140064	0
CETN4P	0.445455	-0.0329195	0	0.114254	0	0.119716	0	0.114349	0	0.124613	0	0.149512	0	0.117111	0	0.108501	0	0.0817078	0	0.0941479	0	0.0730386	0	0.157364	0	0.161098	0	0.136952	0	0.140017	0
N4BP2L1	0.445455	-0.0329669	0	0.114207	0	0.119669	0	0.114302	0	0.124565	0	0.149464	0	0.117064	0	0.108453	0	0.0816604	0	0.0941005	0	0.0729912	0	0.157316	0	0.16105	0	0.136905	0	0.139969	0
RP11-772E11.1	0.445455	-0.0330143	0	0.114159	0	0.119621	0	0.114254	0	0.124518	0	0.149417	0	0.117016	0	0.108406	0	0.081613	0	0.0940531	0	0.0729438	0	0.157269	0	0.161003	0	0.136857	0	0.139922	0
RP11-826N14.2	0.445455	-0.0330617	0	0.114112	0	0.119574	0	0.114207	0	0.12447	0	0.14937	0	0.116969	0	0.108358	0	0.0815655	0	0.0940057	0	0.0728964	0	0.157221	0	0.160956	0	0.13681	0	0.139875	0
RP11-1008C21.2	0.445455	-0.0331092	0	0.114065	0	0.119526	0	0.114159	0	0.124423	0	0.149322	0	0.116922	0	0.108311	0	0.0815181	0	0.0939583	0	0.072849	0	0.157174	0	0.160908	0	0.136763	0	0.139827	0
RBPMS	0.445455	-0.0331566	0	0.114017	0	0.119479	0	0.114112	0	0.124376	0	0.149275	0	0.116874	0	0.108264	0	0.0814707	0	0.0939109	0	0.0728016	0	0.157126	0	0.160861	0	0.136715	0	0.13978	0
GXYLT2	0.445455	-0.033204	0	0.11397	0	0.119432	0	0.114064	0	0.124328	0	0.149227	0	0.116827	0	0.108216	0	0.0814233	0	0.0938635	0	0.0727542	0	0.157079	0	0.160813	0	0.136668	0	0.139732	0
KCTD9	0.445455	-0.0332514	0	0.113922	0	0.119384	0	0.114017	0	0.124281	0	0.14918	0	0.116779	0	0.108169	0	0.0813759	0	0.0938161	0	0.0727068	0	0.157032	0	0.160766	0	0.13662	0	0.139685	0
AC034228.4	0.445455	-0.0332988	0	0.113875	0	0.119337	0	0.113969	0	0.124233	0	0.149133	0	0.116732	0	0.108121	0	0.0813285	0	0.0937686	0	0.0726594	0	0.156984	0	0.160719	0	0.136573	0	0.139638	0
AC090984.1	0.445455	-0.0333462	0	0.113827	0	0.119289	0	0.113922	0	0.124186	0	0.149085	0	0.116684	0	0.108074	0	0.081281	0	0.0937212	0	0.0726119	0	0.156937	0	0.160671	0	0.136526	0	0.13959	0
VWCE	0.445455	-0.0333936	0	0.11378	0	0.119242	0	0.113875	0	0.124139	0	0.149038	0	0.116637	0	0.108026	0	0.0812336	0	0.0936738	0	0.0725645	0	0.156889	0	0.160624	0	0.136478	0	0.139543	0
FYB	0.445455	-0.033441	0	0.113733	0	0.119194	0	0.113827	0	0.124091	0	0.14899	0	0.11659	0	0.107979	0	0.0811862	0	0.0936264	0	0.0725171	0	0.156842	0	0.160576	0	0.136431	0	0.139495	0
AC007246.3	0.445455	-0.0334884	0	0.113685	0	0.119147	0	0.11378	0	0.124044	0	0.148943	0	0.116542	0	0.107932	0	0.0811388	0	0.093579	0	0.0724697	0	0.156794	0	0.160529	0	0.136383	0	0.139448	0
ERMAP	0.445455	-0.0335358	0	0.113638	0	0.1191	0	0.113732	0	0.123996	0	0.148896	0	0.116495	0	0.107884	0	0.0810914	0	0.0935316	0	0.0724223	0	0.156747	0	0.160481	0	0.136336	0	0.1394	0
RP11-613D13.8	0.445455	-0.0335832	0	0.11359	0	0.119052	0	0.113685	0	0.123949	0	0.148848	0	0.116447	0	0.107837	0	0.081044	0	0.0934842	0	0.0723749	0	0.1567	0	0.160434	0	0.136288	0	0.139353	0
HCG17	0.445455	-0.0336306	0	0.113543	0	0.119005	0	0.113637	0	0.123902	0	0.148801	0	0.1164	0	0.107789	0	0.0809966	0	0.0934368	0	0.0723275	0	0.156652	0	0.160387	0	0.136241	0	0.139306	0
AC079922.2	0.445455	-0.033678	0	0.113495	0	0.118957	0	0.11359	0	0.123854	0	0.148753	0	0.116352	0	0.107742	0	0.0809491	0	0.0933894	0	0.0722801	0	0.156605	0	0.160339	0	0.136194	0	0.139258	0
RP11-108K14.4	0.445455	-0.0337254	0	0.113448	0	0.11891	0	0.113543	0	0.123807	0	0.148706	0	0.116305	0	0.107694	0	0.0809017	0	0.093342	0	0.0722327	0	0.156557	0	0.160292	0	0.136146	0	0.139211	0
ITGA9	0.445455	-0.0337728	0	0.113401	0	0.118862	0	0.113495	0	0.123759	0	0.148659	0	0.116258	0	0.107647	0	0.0808543	0	0.0932946	0	0.0721853	0	0.15651	0	0.160244	0	0.136099	0	0.139163	0
SPAG5-AS1	0.445455	-0.0338203	0	0.113353	0	0.118815	0	0.113448	0	0.123712	0	0.148611	0	0.11621	0	0.1076	0	0.0808069	0	0.0932472	0	0.0721379	0	0.156462	0	0.160197	0	0.136051	0	0.139116	0
HCG11	0.445455	-0.0338677	0	0.113306	0	0.118768	0	0.1134	0	0.123665	0	0.148564	0	0.116163	0	0.107552	0	0.0807595	0	0.0931998	0	0.0720904	0	0.156415	0	0.160149	0	0.136004	0	0.139069	0
FAM87A	0.445455	-0.0339151	0	0.113258	0	0.11872	0	0.113353	0	0.123617	0	0.148516	0	0.116115	0	0.107505	0	0.0807121	0	0.0931524	0	0.072043	0	0.156368	0	0.160102	0	0.135957	0	0.139021	0
THG1L	0.445455	-0.0339625	0	0.113211	0	0.118673	0	0.113305	0	0.12357	0	0.148469	0	0.116068	0	0.107457	0	0.0806646	0	0.093105	0	0.0719956	0	0.15632	0	0.160055	0	0.135909	0	0.138974	0
CXCL5	0.445455	-0.0340099	0	0.113163	0	0.118625	0	0.113258	0	0.123522	0	0.148422	0	0.116021	0	0.10741	0	0.0806172	0	0.0930576	0	0.0719482	0	0.156273	0	0.160007	0	0.135862	0	0.138926	0
DAB2	0.445455	-0.0340573	0	0.113116	0	0.118578	0	0.113211	0	0.123475	0	0.148374	0	0.115973	0	0.107362	0	0.0805698	0	0.0930102	0	0.0719008	0	0.156225	0	0.15996	0	0.135814	0	0.138879	0
SPC24	0.445455	-0.0341047	0	0.113069	0	0.11853	0	0.113163	0	0.123428	0	0.148327	0	0.115926	0	0.107315	0	0.0805224	0	0.0929628	0	0.0718534	0	0.156178	0	0.159912	0	0.135767	0	0.138832	0
COL13A1	0.445455	-0.0341521	0	0.113021	0	0.118483	0	0.113116	0	0.12338	0	0.148279	0	0.115878	0	0.107268	0	0.080475	0	0.0929154	0	0.071806	0	0.15613	0	0.159865	0	0.13572	0	0.138784	0
SORBS2	0.445455	-0.0341995	0	0.112974	0	0.129023	1	0.113068	0	0.134409	1	0.159061	1	0.115831	0	0.10722	0	0.0924671	1	0.092868	0	0.0717586	0	0.167127	1	0.159817	0	0.135672	0	0.138737	0
PTPRG	0.445455	-0.0342469	0	0.123227	1	0.139563	1	0.123711	1	0.134361	0	0.159013	0	0.126469	1	0.107173	0	0.0924197	0	0.0928206	0	0.0717112	0	0.178123	1	0.170687	1	0.135625	0	0.150688	1
RP11-80K21.1	0.445455	-0.0342943	0	0.12318	0	0.139515	0	0.123664	0	0.134314	0	0.158966	0	0.126422	0	0.107125	0	0.0923723	0	0.0927732	0	0.0716638	0	0.178076	0	0.17064	0	0.135577	0	0.150641	0
C3orf52	0.445455	-0.0343417	0	0.123132	0	0.139468	0	0.123616	0	0.134266	0	0.158918	0	0.126374	0	0.107078	0	0.0923249	0	0.0927258	0	0.0716164	0	0.178028	0	0.170592	0	0.13553	0	0.150593	0
RP11-456E1.3	0.445455	-0.0343891	0	0.123085	0	0.139421	0	0.123569	0	0.134219	0	0.158871	0	0.126327	0	0.10703	0	0.0922775	0	0.0926784	0	0.0715689	0	0.177981	0	0.170545	0	0.135483	0	0.150546	0
CTD-2313N18.5	0.445455	-0.0344365	0	0.123037	0	0.139373	0	0.123521	0	0.134172	0	0.158824	0	0.126279	0	0.106983	0	0.0922301	0	0.092631	0	0.0715215	0	0.177934	0	0.170497	0	0.135435	0	0.150498	0
HFE	0.445455	-0.034484	0	0.12299	0	0.139326	0	0.123474	0	0.134124	0	0.158776	0	0.126232	0	0.106936	0	0.0921827	0	0.0925836	0	0.0714741	0	0.177886	0	0.17045	0	0.135388	0	0.150451	0
RBPMS2	0.445455	-0.0345314	0	0.122942	0	0.139278	0	0.123427	0	0.134077	0	0.158729	0	0.126185	0	0.106888	0	0.0921352	0	0.0925362	0	0.0714267	0	0.177839	0	0.170402	0	0.13534	0	0.150404	0
AC051642.1	0.445455	-0.0345788	0	0.122895	0	0.139231	0	0.123379	0	0.134029	0	0.158681	0	0.126137	0	0.106841	0	0.0920878	0	0.0924888	0	0.0713793	0	0.177791	0	0.170355	0	0.135293	0	0.150356	0
CHL1-AS2	0.445455	-0.0346262	0	0.122848	0	0.139183	0	0.123332	0	0.133982	0	0.158634	0	0.12609	0	0.106793	0	0.0920404	0	0.0924414	0	0.0713319	0	0.177744	0	0.170308	0	0.135245	0	0.150309	0
SERPING1	0.445455	-0.0346736	0	0.1228	0	0.139136	0	0.123284	0	0.133935	0	0.158586	0	0.126042	0	0.106746	0	0.091993	0	0.092394	0	0.0712845	0	0.177696	0	0.17026	0	0.135198	0	0.150261	0
TBC1D9	0.445455	-0.034721	0	0.122753	0	0.139089	0	0.123237	0	0.133887	0	0.158539	0	0.125995	0	0.106698	0	0.0919456	0	0.0923466	0	0.0712371	0	0.177649	0	0.170213	0	0.135151	0	0.150214	0
AC005484.5	0.445455	-0.0347684	0	0.122705	0	0.139041	0	0.123189	0	0.13384	0	0.158492	0	0.125947	0	0.106651	0	0.0918982	0	0.0922992	0	0.0711897	0	0.177602	0	0.170165	0	0.135103	0	0.150167	0
AK3P2	0.445455	-0.0348158	0	0.122658	0	0.138994	0	0.123142	0	0.133792	0	0.158444	0	0.1259	0	0.106604	0	0.0918507	0	0.0922518	0	0.0711423	0	0.177554	0	0.170118	0	0.135056	0	0.150119	0
DENND4C	0.445455	-0.0348632	0	0.12261	0	0.138946	0	0.123095	0	0.133745	0	0.158397	0	0.125853	0	0.106556	0	0.0918033	0	0.0922044	0	0.0710949	0	0.177507	0	0.17007	0	0.135008	0	0.150072	0
UBL4B	0.445455	-0.0349106	0	0.122563	0	0.138899	0	0.123047	0	0.133698	0	0.158349	0	0.125805	0	0.106509	0	0.0917559	0	0.092157	0	0.0710474	0	0.177459	0	0.170023	0	0.134961	0	0.150024	0
AL513327.1	0.445455	-0.034958	0	0.122516	0	0.138851	0	0.123	0	0.13365	0	0.158302	0	0.125758	0	0.106461	0	0.0917085	0	0.0921096	0	0.071	0	0.177412	0	0.169976	0	0.134914	0	0.149977	0
AL589642.1	0.445455	-0.0350054	0	0.122468	0	0.138804	0	0.122952	0	0.133603	0	0.158255	0	0.12571	0	0.106414	0	0.0916611	0	0.0920622	0	0.0709526	0	0.177364	0	0.169928	0	0.134866	0	0.149929	0
HIST2H2BA	0.445455	-0.0350528	0	0.122421	0	0.138757	0	0.122905	0	0.133555	0	0.158207	0	0.125663	0	0.106366	0	0.0916137	0	0.0920148	0	0.0709052	0	0.177317	0	0.169881	0	0.134819	0	0.149882	0
CYP4F3	0.445455	-0.0351002	0	0.122373	0	0.138709	0	0.122857	0	0.133508	0	0.15816	0	0.125616	0	0.106319	0	0.0915662	0	0.0919674	0	0.0708578	0	0.17727	0	0.169833	0	0.134771	0	0.149835	0
AC074099.1	0.445455	-0.0351476	0	0.122326	0	0.138662	0	0.12281	0	0.133461	0	0.158112	0	0.125568	0	0.106272	0	0.0915188	0	0.09192	0	0.0708104	0	0.177222	0	0.169786	0	0.134724	0	0.149787	0
CALM1P1	0.445455	-0.0351951	0	0.122278	0	0.138614	0	0.122763	0	0.133413	0	0.158065	0	0.125521	0	0.106224	0	0.0914714	0	0.0918726	0	0.070763	0	0.177175	0	0.169739	0	0.134677	0	0.14974	0
ANKRD20A5P	0.445455	-0.0352425	0	0.122231	0	0.138567	0	0.122715	0	0.133366	0	0.158018	0	0.125473	0	0.106177	0	0.091424	0	0.0918252	0	0.0707156	0	0.177127	0	0.169691	0	0.134629	0	0.149692	0
CTC-338M12.4	0.445455	-0.0352899	0	0.122184	0	0.138519	0	0.122668	0	0.133318	0	0.15797	0	0.125426	0	0.106129	0	0.0913766	0	0.0917778	0	0.0706682	0	0.17708	0	0.169644	0	0.134582	0	0.149645	0
PI15	0.445455	-0.0353373	0	0.122136	0	0.138472	0	0.12262	0	0.133271	0	0.157923	0	0.125378	0	0.106082	0	0.0913292	0	0.0917303	0	0.0706208	0	0.177032	0	0.169596	0	0.134534	0	0.149598	0
BHLHB9	0.445455	-0.0353847	0	0.122089	0	0.138425	0	0.122573	0	0.133224	0	0.157875	0	0.125331	0	0.106035	0	0.0912818	0	0.0916829	0	0.0705734	0	0.176985	0	0.169549	0	0.134487	0	0.14955	0
LINC00476	0.445455	-0.0354321	0	0.122041	0	0.138377	0	0.122525	0	0.133176	0	0.157828	0	0.125284	0	0.105987	0	0.0912343	0	0.0916355	0	0.0705259	0	0.176938	0	0.169501	0	0.134439	0	0.149503	0
KLK10	0.445455	-0.0354795	0	0.121994	0	0.13833	0	0.122478	0	0.133129	0	0.157781	0	0.125236	0	0.10594	0	0.0911869	0	0.0915881	0	0.0704785	0	0.17689	0	0.169454	0	0.134392	0	0.149455	0
MED6	0.445455	-0.0355269	0	0.121946	0	0.138282	0	0.122431	0	0.133081	0	0.157733	0	0.125189	0	0.105892	0	0.0911395	0	0.0915407	0	0.0704311	0	0.176843	0	0.169407	0	0.134345	0	0.149408	0
PLCB1	0.445455	-0.0355743	0	0.1322	1	0.148822	1	0.133073	1	0.14411	1	0.157686	0	0.135827	1	0.116774	1	0.0910921	0	0.0914933	0	0.0822869	1	0.176795	0	0.180276	1	0.134297	0	0.161359	1
TOX	0.445455	-0.0356217	0	0.132152	0	0.148775	0	0.133026	0	0.144063	0	0.157638	0	0.13578	0	0.116726	0	0.0910447	0	0.0914459	0	0.0941427	1	0.176748	0	0.180229	0	0.13425	0	0.161312	0
COL1A1	0.445455	-0.0356691	0	0.132105	0	0.148727	0	0.132979	0	0.144015	0	0.157591	0	0.135732	0	0.116679	0	0.0909973	0	0.0913985	0	0.0940953	0	0.1767	0	0.180181	0	0.134202	0	0.161264	0
TAF1L	0.445455	-0.0357165	0	0.132057	0	0.14868	0	0.132931	0	0.143968	0	0.157544	0	0.135685	0	0.116632	0	0.0909498	0	0.0913511	0	0.0940479	0	0.176653	0	0.180134	0	0.134155	0	0.161217	0
FBLN7	0.445455	-0.0357639	0	0.13201	0	0.148633	0	0.132884	0	0.14392	0	0.157496	0	0.135637	0	0.116584	0	0.0909024	0	0.0913037	0	0.0940005	0	0.176605	0	0.180086	0	0.134108	0	0.16117	0
TMEM192	0.436364	-0.0358113	0	0.131963	0	0.148585	0	0.132836	0	0.143873	0	0.157449	0	0.13559	0	0.116537	0	0.090855	0	0.0912563	0	0.0939531	0	0.176558	0	0.180039	0	0.13406	0	0.161122	0
AC007679.3	0.436364	-0.0358587	0	0.131915	0	0.148538	0	0.132789	0	0.143826	0	0.157401	0	0.135542	0	0.116489	0	0.0908076	0	0.0912089	0	0.0939057	0	0.176511	0	0.179992	0	0.134013	0	0.161075	0
CYP3A5	0.436364	-0.0359062	0	0.131868	0	0.14849	0	0.132741	0	0.143778	0	0.157354	0	0.135495	0	0.116442	0	0.0907602	0	0.0911615	0	0.0938583	0	0.176463	0	0.179944	0	0.133965	0	0.161027	0
KIRREL	0.436364	-0.0359536	0	0.13182	0	0.148443	0	0.132694	0	0.143731	0	0.157307	0	0.135448	0	0.116394	0	0.0907128	0	0.0911141	0	0.0938108	0	0.176416	0	0.179897	0	0.133918	0	0.16098	0
RP11-547D24.1	0.436364	-0.036001	0	0.131773	0	0.148395	0	0.132647	0	0.143683	0	0.157259	0	0.1354	0	0.116347	0	0.0906653	0	0.0910667	0	0.0937634	0	0.176368	0	0.179849	0	0.133871	0	0.160933	0
IQCC	0.436364	-0.0360484	0	0.131725	0	0.148348	0	0.132599	0	0.143636	0	0.157212	0	0.135353	0	0.1163	0	0.0906179	0	0.0910193	0	0.093716	0	0.176321	0	0.179802	0	0.133823	0	0.160885	0
SLC25A27	0.436364	-0.0360958	0	0.131678	0	0.148301	0	0.132552	0	0.143588	0	0.157164	0	0.135305	0	0.116252	0	0.0905705	0	0.0909719	0	0.0936686	0	0.176273	0	0.179754	0	0.133776	0	0.160838	0
FRMPD4	0.436364	-0.0361432	0	0.141722	1	0.158625	1	0.142977	1	0.154392	1	0.167725	1	0.145727	1	0.126912	1	0.102318	1	0.102924	1	0.105282	1	0.176226	0	0.179707	0	0.133728	0	0.16079	0
GLCCI1	0.436364	-0.0361906	0	0.141675	0	0.158578	0	0.14293	0	0.154345	0	0.167678	0	0.145679	0	0.126864	0	0.102271	0	0.102877	0	0.105235	0	0.176179	0	0.190355	1	0.133681	0	0.160743	0
UTS2	0.436364	-0.036238	0	0.141627	0	0.15853	0	0.142883	0	0.154297	0	0.167631	0	0.145632	0	0.126817	0	0.102223	0	0.102829	0	0.105188	0	0.176131	0	0.190307	0	0.133633	0	0.160696	0
MAPK1IP1L	0.436364	-0.0362854	0	0.14158	0	0.158483	0	0.142835	0	0.15425	0	0.167583	0	0.145584	0	0.126769	0	0.102176	0	0.102782	0	0.10514	0	0.176084	0	0.19026	0	0.133586	0	0.160648	0
RP11-713N11.4	0.436364	-0.0363328	0	0.141532	0	0.158436	0	0.142788	0	0.154202	0	0.167536	0	0.145537	0	0.126722	0	0.102128	0	0.102734	0	0.105093	0	0.176036	0	0.190212	0	0.133539	0	0.160601	0
RP11-390F4.6	0.436364	-0.0363802	0	0.141485	0	0.158388	0	0.14274	0	0.154155	0	0.167488	0	0.145489	0	0.126675	0	0.102081	0	0.102687	0	0.105045	0	0.175989	0	0.190165	0	0.133491	0	0.160553	0
HTRA3	0.436364	-0.0364276	0	0.141437	0	0.158341	0	0.142693	0	0.154108	0	0.167441	0	0.145442	0	0.126627	0	0.102033	0	0.10264	0	0.104998	0	0.175941	0	0.190118	0	0.133444	0	0.160506	0
CTD-3083F21.5	0.436364	-0.036475	0	0.14139	0	0.158293	0	0.142645	0	0.15406	0	0.167394	0	0.145395	0	0.12658	0	0.101986	0	0.102592	0	0.104951	0	0.175894	0	0.19007	0	0.133396	0	0.160459	0
FAM161B	0.436364	-0.0365224	0	0.141343	0	0.158246	0	0.142598	0	0.154013	0	0.167346	0	0.145347	0	0.126532	0	0.101939	0	0.102545	0	0.104903	0	0.175847	0	0.190023	0	0.133349	0	0.160411	0
SP7	0.436364	-0.0365699	0	0.141295	0	0.158198	0	0.142551	0	0.153965	0	0.167299	0	0.1453	0	0.126485	0	0.101891	0	0.102497	0	0.104856	0	0.175799	0	0.189975	0	0.133302	0	0.160364	0
FRZB	0.436364	-0.0366173	0	0.141248	0	0.158151	0	0.142503	0	0.153918	0	0.167251	0	0.145252	0	0.126437	0	0.101844	0	0.10245	0	0.104808	0	0.175752	0	0.189928	0	0.133254	0	0.160316	0
DIRC3	0.436364	-0.0366647	0	0.1412	0	0.158104	0	0.142456	0	0.153871	0	0.167204	0	0.145205	0	0.12639	0	0.101796	0	0.102403	0	0.104761	0	0.175704	0	0.18988	0	0.133207	0	0.160269	0
L2HGDH	0.436364	-0.0367121	0	0.141153	0	0.158056	0	0.142408	0	0.153823	0	0.167157	0	0.145157	0	0.126343	0	0.101749	0	0.102355	0	0.104714	0	0.175657	0	0.189833	0	0.133159	0	0.160221	0
RGS16	0.436364	-0.0367595	0	0.141105	0	0.158009	0	0.142361	0	0.153776	0	0.167109	0	0.14511	0	0.126295	0	0.101702	0	0.102308	0	0.104666	0	0.175609	0	0.189786	0	0.133112	0	0.160174	0
SERTAD2	0.436364	-0.0368069	0	0.141058	0	0.157961	0	0.142313	0	0.153728	0	0.167062	0	0.145063	0	0.126248	0	0.101654	0	0.10226	0	0.104619	0	0.175562	0	0.189738	0	0.133065	0	0.160127	0
AC096574.5	0.436364	-0.0368543	0	0.141011	0	0.157914	0	0.142266	0	0.153681	0	0.167014	0	0.145015	0	0.1262	0	0.101607	0	0.102213	0	0.104571	0	0.175515	0	0.189691	0	0.133017	0	0.160079	0
RP11-58H20.3	0.436364	-0.0369017	0	0.140963	0	0.157866	0	0.142219	0	0.153634	0	0.166967	0	0.144968	0	0.126153	0	0.101559	0	0.102166	0	0.104524	0	0.175467	0	0.189643	0	0.13297	0	0.160032	0
ZNF732	0.436364	-0.0369491	0	0.140916	0	0.157819	0	0.142171	0	0.153586	0	0.16692	0	0.14492	0	0.126105	0	0.101512	0	0.102118	0	0.104477	0	0.17542	0	0.189596	0	0.132922	0	0.159984	0
PDZRN3	0.436364	-0.0369965	0	0.140868	0	0.157772	0	0.152597	1	0.153539	0	0.166872	0	0.155342	1	0.126058	0	0.101464	0	0.102071	0	0.104429	0	0.175372	0	0.189549	0	0.132875	0	0.171692	1
RP11-785H5.2	0.436364	-0.0370439	0	0.140821	0	0.157724	0	0.152549	0	0.153491	0	0.166825	0	0.155294	0	0.126011	0	0.101417	0	0.102023	0	0.104382	0	0.175325	0	0.189501	0	0.132827	0	0.171644	0
KAZALD1	0.436364	-0.0370913	0	0.140773	0	0.157677	0	0.152502	0	0.153444	0	0.166777	0	0.155247	0	0.125963	0	0.10137	0	0.101976	0	0.104334	0	0.175277	0	0.189454	0	0.13278	0	0.171597	0
C14orf23	0.436364	-0.0371387	0	0.140726	0	0.157629	0	0.152455	0	0.153396	0	0.16673	0	0.155199	0	0.125916	0	0.101322	0	0.101929	0	0.104287	0	0.17523	0	0.189406	0	0.132733	0	0.17155	0
HOMER2	0.436364	-0.0371861	0	0.140679	0	0.157582	0	0.152407	0	0.153349	0	0.166683	0	0.155152	0	0.125868	0	0.101275	0	0.101881	0	0.104239	0	0.175183	0	0.189359	0	0.132685	0	0.171502	0
RP11-166N17.1	0.436364	-0.0372335	0	0.140631	0	0.157534	0	0.15236	0	0.153302	0	0.166635	0	0.155104	0	0.125821	0	0.101227	0	0.101834	0	0.104192	0	0.175135	0	0.189311	0	0.132638	0	0.171455	0
C1orf114	0.436364	-0.037281	0	0.140584	0	0.157487	0	0.152312	0	0.153254	0	0.166588	0	0.155057	0	0.125773	0	0.10118	0	0.101786	0	0.104145	0	0.175088	0	0.189264	0	0.13259	0	0.171407	0
RET	0.436364	-0.0373284	0	0.140536	0	0.15744	0	0.152265	0	0.153207	0	0.16654	0	0.15501	0	0.125726	0	0.101133	0	0.101739	0	0.104097	0	0.17504	0	0.189217	0	0.132543	0	0.17136	0
AC008806.2	0.436364	-0.0373758	0	0.140489	0	0.157392	0	0.152217	0	0.153159	0	0.166493	0	0.154962	0	0.125679	0	0.101085	0	0.101692	0	0.10405	0	0.174993	0	0.189169	0	0.132496	0	0.171312	0
LCN15	0.436364	-0.0374232	0	0.140441	0	0.157345	0	0.15217	0	0.153112	0	0.166446	0	0.154915	0	0.125631	0	0.101038	0	0.101644	0	0.104002	0	0.174945	0	0.189122	0	0.132448	0	0.171265	0
ARL2BPP7	0.436364	-0.0374706	0	0.140394	0	0.157297	0	0.152123	0	0.153065	0	0.166398	0	0.154867	0	0.125584	0	0.10099	0	0.101597	0	0.103955	0	0.174898	0	0.189074	0	0.132401	0	0.171218	0
GJB2	0.436364	-0.037518	0	0.140347	0	0.15725	0	0.152075	0	0.153017	0	0.166351	0	0.15482	0	0.125536	0	0.100943	0	0.101549	0	0.103908	0	0.174851	0	0.189027	0	0.132353	0	0.17117	0
FAM13A-AS1	0.436364	-0.0375654	0	0.140299	0	0.157203	0	0.152028	0	0.15297	0	0.166303	0	0.154773	0	0.125489	0	0.100895	0	0.101502	0	0.10386	0	0.174803	0	0.188979	0	0.132306	0	0.171123	0
SOS1-IT1	0.436364	-0.0376128	0	0.140252	0	0.157155	0	0.15198	0	0.152922	0	0.166256	0	0.154725	0	0.125441	0	0.100848	0	0.101455	0	0.103813	0	0.174756	0	0.188932	0	0.132259	0	0.171075	0
TMEM150A	0.436364	-0.0376602	0	0.140204	0	0.157108	0	0.151933	0	0.152875	0	0.166209	0	0.154678	0	0.125394	0	0.100801	0	0.101407	0	0.103765	0	0.174708	0	0.188885	0	0.132211	0	0.171028	0
GPR61	0.436364	-0.0377076	0	0.140157	0	0.15706	0	0.151885	0	0.152828	0	0.166161	0	0.15463	0	0.125347	0	0.100753	0	0.10136	0	0.103718	0	0.174661	0	0.188837	0	0.132164	0	0.170981	0
KDM1A	0.436364	-0.037755	0	0.14011	0	0.157013	0	0.151838	0	0.15278	0	0.166114	0	0.154583	0	0.125299	0	0.100706	0	0.101312	0	0.103671	0	0.174613	0	0.18879	0	0.132116	0	0.170933	0
TMEM67	0.436364	-0.0378024	0	0.140062	0	0.156965	0	0.15179	0	0.152733	0	0.166066	0	0.154535	0	0.125252	0	0.100658	0	0.101265	0	0.103623	0	0.174566	0	0.188742	0	0.132069	0	0.170886	0
RP11-2H8.2	0.436364	-0.0378498	0	0.140015	0	0.156918	0	0.151743	0	0.152685	0	0.166019	0	0.154488	0	0.125204	0	0.100611	0	0.101218	0	0.103576	0	0.174519	0	0.188695	0	0.132021	0	0.170838	0
AC004223.1	0.436364	-0.0378972	0	0.139967	0	0.156871	0	0.151696	0	0.152638	0	0.165972	0	0.154441	0	0.125157	0	0.100564	0	0.10117	0	0.103528	0	0.174471	0	0.188647	0	0.131974	0	0.170791	0
SMPDL3A	0.436364	-0.0379447	0	0.13992	0	0.156823	0	0.151648	0	0.152591	0	0.165924	0	0.154393	0	0.125109	0	0.100516	0	0.101123	0	0.103481	0	0.174424	0	0.1886	0	0.131927	0	0.170744	0
RP11-529G21.3	0.436364	-0.0379921	0	0.139872	0	0.156776	0	0.151601	0	0.152543	0	0.165877	0	0.154346	0	0.125062	0	0.100469	0	0.101075	0	0.103434	0	0.174376	0	0.188553	0	0.131879	0	0.170696	0
RP11-807G9.2	0.436364	-0.0380395	0	0.139825	0	0.156728	0	0.151553	0	0.152496	0	0.165829	0	0.154298	0	0.125015	0	0.100421	0	0.101028	0	0.103386	0	0.174329	0	0.188505	0	0.131832	0	0.170649	0
MYO1B	0.436364	-0.0380869	0	0.139778	0	0.156681	0	0.151506	0	0.152448	0	0.165782	0	0.154251	0	0.124967	0	0.100374	0	0.100981	0	0.103339	0	0.174281	0	0.188458	0	0.131784	0	0.170601	0
DND1	0.436364	-0.0381343	0	0.13973	0	0.156633	0	0.151458	0	0.152401	0	0.165735	0	0.154203	0	0.12492	0	0.100326	0	0.100933	0	0.103291	0	0.174234	0	0.18841	0	0.131737	0	0.170554	0
TCTN1	0.436364	-0.0381817	0	0.139683	0	0.156586	0	0.151411	0	0.152354	0	0.165687	0	0.154156	0	0.124872	0	0.100279	0	0.100886	0	0.103244	0	0.174187	0	0.188363	0	0.13169	0	0.170507	0
RP1-179N16.3	0.436364	-0.0382291	0	0.139635	0	0.156539	0	0.151364	0	0.152306	0	0.16564	0	0.154109	0	0.124825	0	0.100232	0	0.100838	0	0.103196	0	0.174139	0	0.188315	0	0.131642	0	0.170459	0
C9orf131	0.436364	-0.0382765	0	0.139588	0	0.156491	0	0.151316	0	0.152259	0	0.165592	0	0.154061	0	0.124778	0	0.100184	0	0.100791	0	0.103149	0	0.174092	0	0.188268	0	0.131595	0	0.170412	0
PTGER4	0.436364	-0.0383239	0	0.13954	0	0.156444	0	0.151269	0	0.152211	0	0.165545	0	0.154014	0	0.12473	0	0.100137	0	0.100744	0	0.103102	0	0.174044	0	0.188221	0	0.131547	0	0.170364	0
SKIL	0.436364	-0.0383713	0	0.139493	0	0.156396	0	0.151221	0	0.152164	0	0.165498	0	0.153966	0	0.124683	0	0.100089	0	0.100696	0	0.103054	0	0.173997	0	0.188173	0	0.1315	0	0.170317	0
CTD-2210P15.2	0.436364	-0.0384187	0	0.139446	0	0.156349	0	0.151174	0	0.152117	0	0.16545	0	0.153919	0	0.124635	0	0.100042	0	0.100649	0	0.103007	0	0.173949	0	0.188126	0	0.131453	0	0.17027	0
ITPR2	0.436364	-0.0384661	0	0.139398	0	0.156301	0	0.151126	0	0.152069	0	0.165403	0	0.153871	0	0.124588	0	0.0999946	0	0.100601	0	0.102959	0	0.173902	0	0.198774	1	0.142419	1	0.181977	1
IGFLR1	0.436364	-0.0385135	0	0.139351	0	0.156254	0	0.151079	0	0.152022	0	0.165355	0	0.153824	0	0.12454	0	0.0999472	0	0.100554	0	0.102912	0	0.173855	0	0.198726	0	0.142372	0	0.181929	0
AL645728.2	0.436364	-0.0385609	0	0.139303	0	0.156207	0	0.151032	0	0.151974	0	0.165308	0	0.153777	0	0.124493	0	0.0998997	0	0.100507	0	0.102865	0	0.173807	0	0.198679	0	0.142324	0	0.181882	0
CTC-534A2.2	0.436364	-0.0386083	0	0.139256	0	0.156159	0	0.150984	0	0.151927	0	0.165261	0	0.153729	0	0.124446	0	0.0998523	0	0.100459	0	0.102817	0	0.17376	0	0.198631	0	0.142277	0	0.181835	0
GNAQP1	0.436364	-0.0386558	0	0.139208	0	0.156112	0	0.150937	0	0.15188	0	0.165213	0	0.153682	0	0.124398	0	0.0998049	0	0.100412	0	0.10277	0	0.173712	0	0.198584	0	0.142229	0	0.181787	0
DHX33	0.436364	-0.0387032	0	0.139161	0	0.156064	0	0.150889	0	0.151832	0	0.165166	0	0.153634	0	0.124351	0	0.0997575	0	0.100364	0	0.102722	0	0.173665	0	0.198536	0	0.142182	0	0.18174	0
KDR	0.436364	-0.0387506	0	0.139114	0	0.156017	0	0.150842	0	0.151785	0	0.165118	0	0.153587	0	0.124303	0	0.0997101	0	0.100317	0	0.102675	0	0.173617	0	0.198489	0	0.142134	0	0.181692	0
NRXN3	0.436364	-0.0296234	1	0.149158	1	0.166342	1	0.161268	1	0.151737	0	0.165071	0	0.164008	1	0.134963	1	0.0996627	0	0.10027	0	0.102628	0	0.17357	0	0.198442	0	0.142087	0	0.181645	0
CTD-2541M15.1	0.436364	-0.0296708	0	0.14911	0	0.166294	0	0.16122	0	0.15169	0	0.165024	0	0.163961	0	0.134915	0	0.0996152	0	0.100222	0	0.10258	0	0.173523	0	0.198394	0	0.14204	0	0.181598	0
AC015933.2	0.436364	-0.0297182	0	0.149063	0	0.166247	0	0.161173	0	0.151643	0	0.164976	0	0.163913	0	0.134868	0	0.0995678	0	0.100175	0	0.102533	0	0.173475	0	0.198347	0	0.141992	0	0.18155	0
PRKCA	0.436364	-0.0297656	0	0.149015	0	0.166199	0	0.161125	0	0.151595	0	0.164929	0	0.163866	0	0.145527	1	0.0995204	0	0.100127	0	0.102485	0	0.173428	0	0.208994	1	0.141945	0	0.193258	1
LRRC66	0.436364	-0.029813	0	0.148968	0	0.166152	0	0.161078	0	0.151548	0	0.164881	0	0.163818	0	0.14548	0	0.099473	0	0.10008	0	0.102438	0	0.17338	0	0.208947	0	0.141897	0	0.19321	0
C7orf52	0.436364	-0.0298604	0	0.14892	0	0.166104	0	0.16103	0	0.1515	0	0.164834	0	0.163771	0	0.145433	0	0.0994256	0	0.100033	0	0.102391	0	0.173333	0	0.2089	0	0.14185	0	0.193163	0
ARNTL	0.436364	-0.0299078	0	0.148873	0	0.166057	0	0.160983	0	0.151453	0	0.164787	0	0.163724	0	0.145385	0	0.0993782	0	0.0999852	0	0.102343	0	0.173285	0	0.208852	0	0.141803	0	0.193115	0
INPP5D	0.436364	-0.0299552	0	0.148826	0	0.16601	0	0.160936	0	0.151406	0	0.164739	0	0.163676	0	0.145338	0	0.0993307	0	0.0999378	0	0.102296	0	0.173238	0	0.208805	0	0.152769	1	0.193068	0
FAT3	0.436364	-0.0300026	0	0.148778	0	0.165962	0	0.160888	0	0.151358	0	0.164692	0	0.163629	0	0.14529	0	0.0992833	0	0.0998904	0	0.102248	0	0.173191	0	0.208757	0	0.152722	0	0.204775	1
BCMO1	0.436364	-0.03005	0	0.148731	0	0.165915	0	0.160841	0	0.151311	0	0.164644	0	0.163581	0	0.145243	0	0.0992359	0	0.0998429	0	0.102201	0	0.173143	0	0.20871	0	0.152674	0	0.204728	0
ZNF385B	0.436364	-0.0300974	0	0.148683	0	0.165867	0	0.160793	0	0.162114	1	0.175205	1	0.163534	0	0.155902	1	0.110983	1	0.111795	1	0.113815	1	0.173096	0	0.208662	0	0.152627	0	0.20468	0
PDIK1L	0.436364	-0.0301448	0	0.148636	0	0.16582	0	0.160746	0	0.162067	0	0.175158	0	0.163486	0	0.155855	0	0.110936	0	0.111748	0	0.113767	0	0.173048	0	0.208615	0	0.152579	0	0.204633	0
FRY	0.436364	-0.0301922	0	0.148588	0	0.165773	0	0.160698	0	0.162019	0	0.175111	0	0.163439	0	0.155808	0	0.110889	0	0.1117	0	0.11372	0	0.173001	0	0.208568	0	0.152532	0	0.204586	0
ODZ2	0.436364	-0.0302396	0	0.148541	0	0.165725	0	0.160651	0	0.161972	0	0.175063	0	0.163392	0	0.15576	0	0.110841	0	0.111653	0	0.113672	0	0.172953	0	0.20852	0	0.152485	0	0.204538	0
SLC38A1	0.436364	-0.0302871	0	0.148494	0	0.165678	0	0.160604	0	0.161925	0	0.175016	0	0.163344	0	0.155713	0	0.110794	0	0.111606	0	0.113625	0	0.172906	0	0.208473	0	0.152437	0	0.204491	0
RP11-18A3.4	0.436364	-0.0303345	0	0.148446	0	0.16563	0	0.160556	0	0.161877	0	0.174968	0	0.163297	0	0.155665	0	0.110746	0	0.111558	0	0.113578	0	0.172859	0	0.208425	0	0.15239	0	0.204443	0
SCAND3	0.436364	-0.0303819	0	0.148399	0	0.165583	0	0.160509	0	0.16183	0	0.174921	0	0.163249	0	0.155618	0	0.110699	0	0.111511	0	0.11353	0	0.172811	0	0.208378	0	0.152342	0	0.204396	0
AC007920.1	0.427273	-0.0304293	0	0.148351	0	0.165535	0	0.160461	0	0.161782	0	0.174874	0	0.163202	0	0.155571	0	0.110651	0	0.111463	0	0.113483	0	0.172764	0	0.20833	0	0.152295	0	0.204349	0
PEAR1	0.427273	-0.0304767	0	0.148304	0	0.165488	0	0.160414	0	0.161735	0	0.174826	0	0.163155	0	0.155523	0	0.110604	0	0.111416	0	0.113435	0	0.172716	0	0.208283	0	0.152247	0	0.204301	0
GLIS3	0.427273	-0.0305241	0	0.148256	0	0.165441	0	0.160366	0	0.161688	0	0.174779	0	0.163107	0	0.155476	0	0.110557	0	0.111369	0	0.113388	0	0.172669	0	0.208236	0	0.1522	0	0.215765	1
ADAMTS5	0.427273	-0.0305715	0	0.148209	0	0.165393	0	0.160319	0	0.16164	0	0.174731	0	0.16306	0	0.155428	0	0.110509	0	0.111321	0	0.113341	0	0.172621	0	0.208188	0	0.152153	0	0.215717	0
AC073333.8	0.427273	-0.0306189	0	0.148162	0	0.165346	0	0.160272	0	0.161593	0	0.174684	0	0.163012	0	0.155381	0	0.110462	0	0.111274	0	0.113293	0	0.172574	0	0.208141	0	0.152105	0	0.21567	0
CBLN4	0.427273	-0.0306663	0	0.148114	0	0.165298	0	0.160224	0	0.161545	0	0.174637	0	0.162965	0	0.155333	0	0.110414	0	0.111226	0	0.113246	0	0.172527	0	0.208093	0	0.152058	0	0.215622	0
THSD4	0.427273	-0.0307137	0	0.148067	0	0.165251	0	0.160177	0	0.161498	0	0.174589	0	0.162917	0	0.155286	0	0.110367	0	0.111179	0	0.113198	0	0.183074	1	0.208046	0	0.15201	0	0.215575	0
EFCAB6	0.427273	-0.0307611	0	0.148019	0	0.165203	0	0.160129	0	0.161451	0	0.174542	0	0.16287	0	0.155239	0	0.11032	0	0.111132	0	0.113151	0	0.183027	0	0.207998	0	0.151963	0	0.215528	0
RP11-46M12.1	0.427273	-0.0308085	0	0.147972	0	0.165156	0	0.160082	0	0.161403	0	0.174494	0	0.162823	0	0.155191	0	0.110272	0	0.111084	0	0.113104	0	0.182979	0	0.207951	0	0.151916	0	0.21548	0
PLIN1	0.427273	-0.0308559	0	0.147924	0	0.165109	0	0.160034	0	0.161356	0	0.174447	0	0.162775	0	0.155144	0	0.110225	0	0.111037	0	0.113056	0	0.182932	0	0.207904	0	0.151868	0	0.215433	0
MNDA	0.427273	-0.0309033	0	0.147877	0	0.165061	0	0.159987	0	0.161308	0	0.1744	0	0.162728	0	0.155096	0	0.110177	0	0.110989	0	0.113009	0	0.182884	0	0.207856	0	0.151821	0	0.215385	0
RP11-555F9.2	0.427273	-0.0309507	0	0.14783	0	0.165014	0	0.159939	0	0.161261	0	0.174352	0	0.16268	0	0.155049	0	0.11013	0	0.110942	0	0.112961	0	0.182837	0	0.207809	0	0.151773	0	0.215338	0
ZNF563	0.427273	-0.0309982	0	0.147782	0	0.164966	0	0.159892	0	0.161214	0	0.174305	0	0.162633	0	0.155001	0	0.110082	0	0.110894	0	0.112914	0	0.18279	0	0.207761	0	0.151726	0	0.21529	0
RCN1	0.427273	-0.0310456	0	0.147735	0	0.164919	0	0.159845	0	0.161166	0	0.174257	0	0.162585	0	0.154954	0	0.110035	0	0.110847	0	0.112867	0	0.182742	0	0.207714	0	0.151679	0	0.215243	0
FILIP1L	0.427273	-0.031093	0	0.147687	0	0.164871	0	0.159797	0	0.161119	0	0.17421	0	0.162538	0	0.154907	0	0.109988	0	0.1108	0	0.112819	0	0.182695	0	0.207667	0	0.151631	0	0.215196	0
RP11-152N13.11	0.427273	-0.0311404	0	0.14764	0	0.164824	0	0.15975	0	0.161071	0	0.174163	0	0.162491	0	0.154859	0	0.10994	0	0.110752	0	0.112772	0	0.182647	0	0.207619	0	0.151584	0	0.215148	0
ST7L	0.427273	-0.0311878	0	0.147593	0	0.164777	0	0.159702	0	0.161024	0	0.174115	0	0.162443	0	0.154812	0	0.109893	0	0.110705	0	0.112724	0	0.1826	0	0.207572	0	0.151536	0	0.215101	0
SPATA1	0.427273	-0.0312352	0	0.147545	0	0.164729	0	0.159655	0	0.160976	0	0.174068	0	0.162396	0	0.154764	0	0.109845	0	0.110657	0	0.112677	0	0.182552	0	0.207524	0	0.151489	0	0.215053	0
AP000269.1	0.427273	-0.0312826	0	0.147498	0	0.164682	0	0.159607	0	0.160929	0	0.17402	0	0.162348	0	0.154717	0	0.109798	0	0.11061	0	0.112629	0	0.182505	0	0.207477	0	0.151442	0	0.215006	0
GCNT2	0.427273	-0.03133	0	0.14745	0	0.164634	0	0.15956	0	0.160882	0	0.173973	0	0.162301	0	0.154669	0	0.109751	0	0.110563	0	0.112582	0	0.182458	0	0.207429	0	0.151394	0	0.214959	0
RP4-675C20.2	0.427273	-0.0313774	0	0.147403	0	0.164587	0	0.159513	0	0.160834	0	0.173926	0	0.162253	0	0.154622	0	0.109703	0	0.110515	0	0.112535	0	0.18241	0	0.207382	0	0.151347	0	0.214911	0
RP11-320M16.1	0.427273	-0.0314248	0	0.147355	0	0.164539	0	0.159465	0	0.160787	0	0.173878	0	0.162206	0	0.154575	0	0.109656	0	0.110468	0	0.112487	0	0.182363	0	0.207335	0	0.151299	0	0.214864	0
CCDC158	0.427273	-0.0314722	0	0.147308	0	0.164492	0	0.159418	0	0.160739	0	0.173831	0	0.162159	0	0.154527	0	0.109608	0	0.11042	0	0.11244	0	0.182315	0	0.207287	0	0.151252	0	0.214816	0
FTSJ1	0.427273	-0.0315196	0	0.147261	0	0.164445	0	0.15937	0	0.160692	0	0.173783	0	0.162111	0	0.15448	0	0.109561	0	0.110373	0	0.112392	0	0.182268	0	0.20724	0	0.151204	0	0.214769	0
BFSP1	0.427273	-0.031567	0	0.147213	0	0.164397	0	0.159323	0	0.160645	0	0.173736	0	0.162064	0	0.154432	0	0.109513	0	0.110326	0	0.112345	0	0.18222	0	0.207192	0	0.151157	0	0.214722	0
SP100	0.427273	-0.0316144	0	0.147166	0	0.16435	0	0.159275	0	0.160597	0	0.173689	0	0.162016	0	0.154385	0	0.109466	0	0.110278	0	0.112298	0	0.182173	0	0.207145	0	0.161895	1	0.214674	0
DLGAP2	0.427273	-0.0316619	0	0.157	1	0.174459	1	0.169484	1	0.171176	1	0.18403	1	0.17222	1	0.164822	1	0.120969	1	0.121981	1	0.12367	1	0.182126	0	0.207097	0	0.161848	0	0.214627	0
PCDH7	0.427273	-0.0317093	0	0.156953	0	0.184569	1	0.169437	0	0.171128	0	0.183982	0	0.172173	0	0.164775	0	0.120921	0	0.121934	0	0.135041	1	0.182078	0	0.217523	1	0.1618	0	0.214579	0
CACNA1C	0.427273	-0.0317567	0	0.166788	1	0.194679	1	0.179645	1	0.181707	1	0.194323	1	0.182377	1	0.175212	1	0.132424	1	0.133637	1	0.146413	1	0.182031	0	0.217476	0	0.161753	0	0.214532	0
SOD3	0.427273	-0.0318041	0	0.16674	0	0.194631	0	0.179598	0	0.181659	0	0.194276	0	0.18233	0	0.175165	0	0.132377	0	0.13359	0	0.146366	0	0.181983	0	0.217428	0	0.161705	0	0.214485	0
RP5-896L10.1	0.427273	-0.0318515	0	0.166693	0	0.194584	0	0.17955	0	0.181612	0	0.194228	0	0.182282	0	0.175118	0	0.132329	0	0.133542	0	0.146318	0	0.181936	0	0.217381	0	0.161658	0	0.214437	0
ARL2BP	0.427273	-0.0318989	0	0.166645	0	0.194537	0	0.179503	0	0.181565	0	0.194181	0	0.182235	0	0.17507	0	0.132282	0	0.133495	0	0.146271	0	0.181888	0	0.217334	0	0.161611	0	0.21439	0
FBXO30	0.427273	-0.0319463	0	0.166598	0	0.194489	0	0.179455	0	0.181517	0	0.194134	0	0.182187	0	0.175023	0	0.132234	0	0.133448	0	0.146224	0	0.181841	0	0.217286	0	0.161563	0	0.214342	0
CTC-419K13.1	0.427273	-0.0319937	0	0.166551	0	0.194442	0	0.179408	0	0.18147	0	0.194086	0	0.18214	0	0.174975	0	0.132187	0	0.1334	0	0.146176	0	0.181794	0	0.217239	0	0.161516	0	0.214295	0
ARHGEF12	0.427273	-0.0320411	0	0.166503	0	0.194394	0	0.17936	0	0.181422	0	0.194039	0	0.182093	0	0.174928	0	0.13214	0	0.133353	0	0.146129	0	0.181746	0	0.217191	0	0.161468	0	0.225758	1
PURG	0.427273	-0.0320885	0	0.166456	0	0.194347	0	0.179313	0	0.181375	0	0.193991	0	0.182045	0	0.17488	0	0.132092	0	0.133305	0	0.146081	0	0.181699	0	0.217144	0	0.161421	0	0.225711	0
PALM2-AKAP2	0.427273	-0.0231515	1	0.166408	0	0.194299	0	0.179266	0	0.181327	0	0.193944	0	0.181998	0	0.174833	0	0.132045	0	0.133258	0	0.146034	0	0.181651	0	0.217097	0	0.161373	0	0.225664	0
RP11-488L18.4	0.427273	-0.0231989	0	0.166361	0	0.194252	0	0.179218	0	0.18128	0	0.193897	0	0.18195	0	0.174786	0	0.131997	0	0.133211	0	0.145987	0	0.181604	0	0.217049	0	0.161326	0	0.225616	0
FAM160A1	0.427273	-0.0232463	0	0.166313	0	0.194205	0	0.179171	0	0.181233	0	0.193849	0	0.181903	0	0.174738	0	0.13195	0	0.133163	0	0.145939	0	0.181556	0	0.217002	0	0.161279	0	0.225569	0
ZNF157	0.427273	-0.0232937	0	0.166266	0	0.194157	0	0.179123	0	0.181185	0	0.193802	0	0.181855	0	0.174691	0	0.131902	0	0.133116	0	0.145892	0	0.181509	0	0.216954	0	0.161231	0	0.225521	0
PUS3	0.427273	-0.0233411	0	0.166219	0	0.19411	0	0.179076	0	0.181138	0	0.193754	0	0.181808	0	0.174643	0	0.131855	0	0.133068	0	0.145844	0	0.181462	0	0.216907	0	0.161184	0	0.225474	0
KCNIP4	0.427273	-0.0233885	0	0.166171	0	0.194062	0	0.189284	1	0.191716	1	0.204095	1	0.181761	0	0.185081	1	0.143358	1	0.144772	1	0.157216	1	0.181414	0	0.227333	1	0.161136	0	0.225427	0
RP1-234P15.4	0.427273	-0.0234359	0	0.166124	0	0.194015	0	0.189237	0	0.191669	0	0.204048	0	0.181713	0	0.185033	0	0.14331	0	0.144724	0	0.157169	0	0.181367	0	0.227285	0	0.161089	0	0.225379	0
FASTKD2	0.427273	-0.0234833	0	0.166076	0	0.193967	0	0.18919	0	0.191622	0	0.204001	0	0.181666	0	0.184986	0	0.143263	0	0.144677	0	0.157121	0	0.181319	0	0.227238	0	0.161042	0	0.225332	0
DDX6	0.427273	-0.0235307	0	0.166029	0	0.19392	0	0.189142	0	0.191574	0	0.203953	0	0.181618	0	0.184938	0	0.143215	0	0.144629	0	0.157074	0	0.181272	0	0.22719	0	0.160994	0	0.225284	0
DCBLD1	0.427273	-0.0235781	0	0.165981	0	0.193873	0	0.189095	0	0.191527	0	0.203906	0	0.181571	0	0.184891	0	0.143168	0	0.144582	0	0.157027	0	0.181224	0	0.227143	0	0.160947	0	0.225237	0
ST3GAL6	0.427273	-0.0236255	0	0.165934	0	0.193825	0	0.189047	0	0.191479	0	0.203858	0	0.181524	0	0.184844	0	0.143121	0	0.144535	0	0.156979	0	0.181177	0	0.227096	0	0.160899	0	0.225189	0
ZNF720	0.427273	-0.0236729	0	0.165887	0	0.193778	0	0.189	0	0.191432	0	0.203811	0	0.181476	0	0.184796	0	0.143073	0	0.144487	0	0.156932	0	0.18113	0	0.227048	0	0.160852	0	0.225142	0
AKAP2	0.427273	-0.0237203	0	0.165839	0	0.19373	0	0.188952	0	0.191384	0	0.203764	0	0.181429	0	0.184749	0	0.143026	0	0.14444	0	0.156884	0	0.181082	0	0.227001	0	0.160805	0	0.225095	0
RP11-444K7.8	0.427273	-0.0237677	0	0.165792	0	0.193683	0	0.188905	0	0.191337	0	0.203716	0	0.181381	0	0.184701	0	0.142978	0	0.144392	0	0.156837	0	0.181035	0	0.226953	0	0.160757	0	0.225047	0
RP11-325I22.2	0.427273	-0.0238151	0	0.165744	0	0.193635	0	0.188857	0	0.19129	0	0.203669	0	0.181334	0	0.184654	0	0.142931	0	0.144345	0	0.15679	0	0.180987	0	0.226906	0	0.16071	0	0.225	0
APBB1IP	0.427273	-0.0238626	0	0.165697	0	0.193588	0	0.18881	0	0.191242	0	0.203621	0	0.181286	0	0.184606	0	0.142884	0	0.144298	0	0.156742	0	0.18094	0	0.226858	0	0.171448	1	0.224952	0
TTC9	0.427273	-0.02391	0	0.165649	0	0.193541	0	0.188763	0	0.191195	0	0.203574	0	0.181239	0	0.184559	0	0.142836	0	0.14425	0	0.156695	0	0.180892	0	0.226811	0	0.1714	0	0.224905	0
C8orf51	0.427273	-0.0239574	0	0.165602	0	0.193493	0	0.188715	0	0.191147	0	0.203527	0	0.181192	0	0.184512	0	0.142789	0	0.144203	0	0.156647	0	0.180845	0	0.226764	0	0.171353	0	0.224858	0
RBM27	0.427273	-0.0240048	0	0.165555	0	0.193446	0	0.188668	0	0.1911	0	0.203479	0	0.181144	0	0.184464	0	0.142741	0	0.144155	0	0.1566	0	0.180798	0	0.226716	0	0.171305	0	0.22481	0
RP11-439C15.2	0.427273	-0.0240522	0	0.165507	0	0.193398	0	0.18862	0	0.191053	0	0.203432	0	0.181097	0	0.184417	0	0.142694	0	0.144108	0	0.156553	0	0.18075	0	0.226669	0	0.171258	0	0.224763	0
KIAA1984	0.427273	-0.0240996	0	0.16546	0	0.193351	0	0.188573	0	0.191005	0	0.203384	0	0.181049	0	0.184369	0	0.142646	0	0.144061	0	0.156505	0	0.180703	0	0.226621	0	0.171211	0	0.224715	0
C11orf70	0.427273	-0.024147	0	0.165412	0	0.193303	0	0.188525	0	0.190958	0	0.203337	0	0.181002	0	0.184322	0	0.142599	0	0.144013	0	0.156458	0	0.180655	0	0.226574	0	0.171163	0	0.224668	0
RPS3P1	0.427273	-0.0241944	0	0.165365	0	0.193256	0	0.188478	0	0.19091	0	0.20329	0	0.180954	0	0.184274	0	0.142552	0	0.143966	0	0.15641	0	0.180608	0	0.226526	0	0.171116	0	0.224621	0
UBE2Q2	0.427273	-0.0242418	0	0.165317	0	0.193209	0	0.188431	0	0.190863	0	0.203242	0	0.180907	0	0.184227	0	0.142504	0	0.143918	0	0.156363	0	0.18056	0	0.226479	0	0.171068	0	0.224573	0
RP11-192H23.4	0.427273	-0.0242892	0	0.16527	0	0.193161	0	0.188383	0	0.190816	0	0.203195	0	0.18086	0	0.18418	0	0.142457	0	0.143871	0	0.156315	0	0.180513	0	0.226432	0	0.171021	0	0.224526	0
AOC3	0.427273	-0.0243366	0	0.165223	0	0.193114	0	0.188336	0	0.190768	0	0.203147	0	0.180812	0	0.184132	0	0.142409	0	0.143824	0	0.156268	0	0.180466	0	0.226384	0	0.170974	0	0.224478	0
PDYN	0.427273	-0.024384	0	0.165175	0	0.193066	0	0.188288	0	0.190721	0	0.2031	0	0.180765	0	0.184085	0	0.142362	0	0.143776	0	0.156221	0	0.180418	0	0.226337	0	0.170926	0	0.224431	0
CMTM4	0.427273	-0.0244314	0	0.165128	0	0.193019	0	0.188241	0	0.190673	0	0.203053	0	0.180717	0	0.184037	0	0.142315	0	0.143729	0	0.156173	0	0.180371	0	0.226289	0	0.170879	0	0.224384	0
COBLL1	0.427273	-0.0244788	0	0.16508	0	0.192971	0	0.188193	0	0.190626	0	0.203005	0	0.18067	0	0.18399	0	0.142267	0	0.143681	0	0.156126	0	0.190918	1	0.226242	0	0.170831	0	0.224336	0
NID2	0.427273	-0.0245263	0	0.165033	0	0.192924	0	0.188146	0	0.190579	0	0.202958	0	0.180622	0	0.183942	0	0.14222	0	0.143634	0	0.156078	0	0.190871	0	0.226195	0	0.170784	0	0.224289	0
CENPE	0.427273	-0.0245737	0	0.164986	0	0.192877	0	0.188099	0	0.190531	0	0.20291	0	0.180575	0	0.183895	0	0.142172	0	0.143587	0	0.156031	0	0.190823	0	0.226147	0	0.170736	0	0.224241	0
RP11-359B12.1	0.427273	-0.0246211	0	0.164938	0	0.192829	0	0.188051	0	0.190484	0	0.202863	0	0.180528	0	0.183848	0	0.142125	0	0.143539	0	0.155984	0	0.190776	0	0.2261	0	0.170689	0	0.224194	0
RP1-27O5.3	0.427273	-0.0246685	0	0.164891	0	0.192782	0	0.188004	0	0.190436	0	0.202816	0	0.18048	0	0.1838	0	0.142077	0	0.143492	0	0.155936	0	0.190729	0	0.226052	0	0.170642	0	0.224147	0
VWA5B2	0.427273	-0.0247159	0	0.164843	0	0.192734	0	0.187956	0	0.190389	0	0.202768	0	0.180433	0	0.183753	0	0.14203	0	0.143444	0	0.155889	0	0.190681	0	0.226005	0	0.170594	0	0.224099	0
GS1-124K5.4	0.427273	-0.0247633	0	0.164796	0	0.192687	0	0.187909	0	0.190342	0	0.202721	0	0.180385	0	0.183705	0	0.141983	0	0.143397	0	0.155841	0	0.190634	0	0.225957	0	0.170547	0	0.224052	0
TEX15	0.427273	-0.0248107	0	0.164748	0	0.192639	0	0.187861	0	0.190294	0	0.202673	0	0.180338	0	0.183658	0	0.141935	0	0.14335	0	0.155794	0	0.190586	0	0.22591	0	0.170499	0	0.224004	0
ZADH2	0.427273	-0.0248581	0	0.164701	0	0.192592	0	0.187814	0	0.190247	0	0.202626	0	0.180291	0	0.18361	0	0.141888	0	0.143302	0	0.155747	0	0.190539	0	0.225863	0	0.170452	0	0.223957	0
TTPA	0.427273	-0.0249055	0	0.164654	0	0.192545	0	0.187767	0	0.190199	0	0.202579	0	0.180243	0	0.183563	0	0.14184	0	0.143255	0	0.155699	0	0.190491	0	0.225815	0	0.170405	0	0.223909	0
PABPC4L	0.427273	-0.0249529	0	0.164606	0	0.192497	0	0.187719	0	0.190152	0	0.202531	0	0.180196	0	0.183516	0	0.141793	0	0.143207	0	0.155652	0	0.190444	0	0.225768	0	0.170357	0	0.223862	0
PIP4K2B	0.427273	-0.0250003	0	0.164559	0	0.19245	0	0.187672	0	0.190105	0	0.202484	0	0.180148	0	0.183468	0	0.141746	0	0.14316	0	0.155604	0	0.190397	0	0.22572	0	0.17031	0	0.223815	0
EIF5A2	0.427273	-0.0250477	0	0.164511	0	0.192402	0	0.187624	0	0.190057	0	0.202436	0	0.180101	0	0.183421	0	0.141698	0	0.143113	0	0.155557	0	0.190349	0	0.225673	0	0.170262	0	0.223767	0
LINC00404	0.427273	-0.0250951	0	0.164464	0	0.192355	0	0.187577	0	0.19001	0	0.202389	0	0.180053	0	0.183373	0	0.141651	0	0.143065	0	0.15551	0	0.190302	0	0.225625	0	0.170215	0	0.22372	0
CDK13	0.427273	-0.0251425	0	0.164416	0	0.192307	0	0.187529	0	0.189962	0	0.202341	0	0.180006	0	0.183326	0	0.141603	0	0.143018	0	0.155462	0	0.190254	0	0.225578	0	0.170168	0	0.223672	0
ZNF547	0.427273	-0.0251899	0	0.164369	0	0.19226	0	0.187482	0	0.189915	0	0.202294	0	0.179959	0	0.183279	0	0.141556	0	0.14297	0	0.155415	0	0.190207	0	0.225531	0	0.17012	0	0.223625	0
PIK3R3	0.427273	-0.0252374	0	0.164322	0	0.192213	0	0.187435	0	0.189868	0	0.202247	0	0.179911	0	0.183231	0	0.141508	0	0.142923	0	0.155367	0	0.200754	1	0.225483	0	0.170073	0	0.223578	0
RP11-1112C15.2	0.427273	-0.0252848	0	0.164274	0	0.192165	0	0.187387	0	0.18982	0	0.202199	0	0.179864	0	0.183184	0	0.141461	0	0.142876	0	0.15532	0	0.200707	0	0.225436	0	0.170025	0	0.22353	0
AC002310.7	0.427273	-0.0253322	0	0.164227	0	0.192118	0	0.18734	0	0.189773	0	0.202152	0	0.179816	0	0.183136	0	0.141414	0	0.142828	0	0.155272	0	0.20066	0	0.225388	0	0.169978	0	0.223483	0
KCNJ14	0.427273	-0.0253796	0	0.164179	0	0.19207	0	0.187292	0	0.189725	0	0.202104	0	0.179769	0	0.183089	0	0.141366	0	0.142781	0	0.155225	0	0.200612	0	0.225341	0	0.16993	0	0.223435	0
ESF1	0.427273	-0.025427	0	0.164132	0	0.192023	0	0.187245	0	0.189678	0	0.202057	0	0.179721	0	0.183041	0	0.141319	0	0.142733	0	0.155178	0	0.200565	0	0.225293	0	0.169883	0	0.223388	0
TFR2	0.427273	-0.0254744	0	0.164084	0	0.191975	0	0.187197	0	0.189631	0	0.20201	0	0.179674	0	0.182994	0	0.141271	0	0.142686	0	0.15513	0	0.200517	0	0.225246	0	0.169836	0	0.223341	0
CTD-2073O6.1	0.427273	-0.0255218	0	0.164037	0	0.191928	0	0.18715	0	0.189583	0	0.201962	0	0.179627	0	0.182947	0	0.141224	0	0.142638	0	0.155083	0	0.20047	0	0.225199	0	0.169788	0	0.223293	0
MFSD9	0.427273	-0.0255692	0	0.16399	0	0.191881	0	0.187103	0	0.189536	0	0.201915	0	0.179579	0	0.182899	0	0.141177	0	0.142591	0	0.155035	0	0.200422	0	0.225151	0	0.169741	0	0.223246	0
POLR2KP1	0.427273	-0.0256166	0	0.163942	0	0.191833	0	0.187055	0	0.189488	0	0.201867	0	0.179532	0	0.182852	0	0.141129	0	0.142544	0	0.154988	0	0.200375	0	0.225104	0	0.169693	0	0.223198	0
FAM162B	0.427273	-0.025664	0	0.163895	0	0.191786	0	0.187008	0	0.189441	0	0.20182	0	0.179484	0	0.182804	0	0.141082	0	0.142496	0	0.154941	0	0.200328	0	0.225056	0	0.169646	0	0.223151	0
AC093555.1	0.427273	-0.0257114	0	0.163847	0	0.191738	0	0.18696	0	0.189393	0	0.201773	0	0.179437	0	0.182757	0	0.141034	0	0.142449	0	0.154893	0	0.20028	0	0.225009	0	0.169599	0	0.223104	0
ZNF521	0.427273	-0.0257588	0	0.1638	0	0.191691	0	0.186913	0	0.189346	0	0.201725	0	0.179389	0	0.182709	0	0.140987	0	0.142401	0	0.154846	0	0.200233	0	0.224961	0	0.169551	0	0.223056	0
OSBPL1A	0.427273	-0.0258062	0	0.163752	0	0.191643	0	0.186865	0	0.189299	0	0.201678	0	0.179342	0	0.182662	0	0.14094	0	0.142354	0	0.154798	0	0.200185	0	0.224914	0	0.169504	0	0.223009	0
BOC	0.427273	-0.0258536	0	0.163705	0	0.191596	0	0.186818	0	0.189251	0	0.20163	0	0.179295	0	0.182615	0	0.140892	0	0.142307	0	0.154751	0	0.200138	0	0.224867	0	0.169456	0	0.222961	0
ARHGAP29	0.427273	-0.025901	0	0.163658	0	0.191549	0	0.18677	0	0.189204	0	0.201583	0	0.179247	0	0.182567	0	0.140845	0	0.142259	0	0.154704	0	0.210685	1	0.224819	0	0.169409	0	0.222914	0
CHI3L1	0.427273	-0.0259485	0	0.16361	0	0.191501	0	0.186723	0	0.189156	0	0.201536	0	0.1792	0	0.18252	0	0.140797	0	0.142212	0	0.154656	0	0.210638	0	0.224772	0	0.169362	0	0.222867	0
PIK3C3	0.418182	-0.0259959	0	0.163563	0	0.191454	0	0.186676	0	0.189109	0	0.201488	0	0.179152	0	0.182472	0	0.14075	0	0.142164	0	0.154609	0	0.210591	0	0.224724	0	0.169314	0	0.222819	0
AL096869.5	0.418182	-0.0260433	0	0.163515	0	0.191406	0	0.186628	0	0.189062	0	0.201441	0	0.179105	0	0.182425	0	0.140702	0	0.142117	0	0.154561	0	0.210543	0	0.224677	0	0.169267	0	0.222772	0
FMOD	0.418182	-0.0260907	0	0.163468	0	0.191359	0	0.186581	0	0.189014	0	0.201393	0	0.179058	0	0.182377	0	0.140655	0	0.14207	0	0.154514	0	0.210496	0	0.22463	0	0.169219	0	0.222724	0
METTL15	0.418182	-0.0261381	0	0.16342	0	0.191311	0	0.186533	0	0.188967	0	0.201346	0	0.17901	0	0.18233	0	0.140608	0	0.142022	0	0.154467	0	0.210448	0	0.224582	0	0.169172	0	0.222677	0
DCBLD2	0.418182	-0.0261855	0	0.163373	0	0.191264	0	0.186486	0	0.188919	0	0.201299	0	0.178963	0	0.182283	0	0.14056	0	0.141975	0	0.154419	0	0.210401	0	0.224535	0	0.169124	0	0.22263	0
RP11-51B23.3	0.418182	-0.0262329	0	0.163326	0	0.191217	0	0.186438	0	0.188872	0	0.201251	0	0.178915	0	0.182235	0	0.140513	0	0.141927	0	0.154372	0	0.210353	0	0.224487	0	0.169077	0	0.222582	0
HAS3	0.418182	-0.0262803	0	0.163278	0	0.191169	0	0.186391	0	0.188825	0	0.201204	0	0.178868	0	0.182188	0	0.140465	0	0.14188	0	0.154324	0	0.210306	0	0.22444	0	0.16903	0	0.222535	0
RPL21	0.418182	-0.0263277	0	0.163231	0	0.191122	0	0.186344	0	0.188777	0	0.201156	0	0.17882	0	0.18214	0	0.140418	0	0.141833	0	0.154277	0	0.210259	0	0.224392	0	0.168982	0	0.222487	0
ACTG1P10	0.418182	-0.0263751	0	0.163183	0	0.191074	0	0.186296	0	0.18873	0	0.201109	0	0.178773	0	0.182093	0	0.140371	0	0.141785	0	0.154229	0	0.210211	0	0.224345	0	0.168935	0	0.22244	0
SPRED2	0.418182	-0.0264225	0	0.163136	0	0.191027	0	0.186249	0	0.188682	0	0.201062	0	0.178726	0	0.182045	0	0.140323	0	0.141738	0	0.154182	0	0.210164	0	0.224298	0	0.168887	0	0.222392	0
AP000889.1	0.418182	-0.0264699	0	0.163089	0	0.190979	0	0.186201	0	0.188635	0	0.201014	0	0.178678	0	0.181998	0	0.140276	0	0.14169	0	0.154135	0	0.210116	0	0.22425	0	0.16884	0	0.222345	0
RP11-298E9.3	0.418182	-0.0265173	0	0.163041	0	0.190932	0	0.186154	0	0.188588	0	0.200967	0	0.178631	0	0.181951	0	0.140228	0	0.141643	0	0.154087	0	0.210069	0	0.224203	0	0.168793	0	0.222298	0
RP11-74M13.4	0.418182	-0.0265647	0	0.162994	0	0.190885	0	0.186106	0	0.18854	0	0.200919	0	0.178583	0	0.181903	0	0.140181	0	0.141596	0	0.15404	0	0.210021	0	0.224155	0	0.168745	0	0.22225	0
CCNO	0.418182	-0.0266122	0	0.162946	0	0.190837	0	0.186059	0	0.188493	0	0.200872	0	0.178536	0	0.181856	0	0.140133	0	0.141548	0	0.153992	0	0.209974	0	0.224108	0	0.168698	0	0.222203	0
AC135352.1	0.418182	-0.0266596	0	0.162899	0	0.19079	0	0.186012	0	0.188445	0	0.200825	0	0.178488	0	0.181808	0	0.140086	0	0.141501	0	0.153945	0	0.209927	0	0.22406	0	0.16865	0	0.222155	0
CA12	0.418182	-0.026707	0	0.162851	0	0.190742	0	0.185964	0	0.188398	0	0.200777	0	0.178441	0	0.181761	0	0.140039	0	0.141453	0	0.153898	0	0.209879	0	0.224013	0	0.168603	0	0.222108	0
RP11-407N17.5	0.418182	-0.0267544	0	0.162804	0	0.190695	0	0.185917	0	0.188351	0	0.20073	0	0.178394	0	0.181713	0	0.139991	0	0.141406	0	0.15385	0	0.209832	0	0.223966	0	0.168556	0	0.222061	0
C22orf39	0.418182	-0.0268018	0	0.162757	0	0.190647	0	0.185869	0	0.188303	0	0.200682	0	0.178346	0	0.181666	0	0.139944	0	0.141359	0	0.153803	0	0.209784	0	0.223918	0	0.168508	0	0.222013	0
RP11-282K24.1	0.418182	-0.0268492	0	0.162709	0	0.1906	0	0.185822	0	0.188256	0	0.200635	0	0.178299	0	0.181619	0	0.139896	0	0.141311	0	0.153755	0	0.209737	0	0.223871	0	0.168461	0	0.221966	0
RP4-693M11.3	0.418182	-0.0268966	0	0.162662	0	0.190553	0	0.185774	0	0.188208	0	0.200588	0	0.178251	0	0.181571	0	0.139849	0	0.141264	0	0.153708	0	0.209689	0	0.223823	0	0.168413	0	0.221918	0
MCF2L2	0.418182	-0.026944	0	0.162614	0	0.190505	0	0.185727	0	0.188161	0	0.20054	0	0.178204	0	0.181524	0	0.139802	0	0.141216	0	0.153661	0	0.209642	0	0.223776	0	0.168366	0	0.221871	0
RP11-1136G11.8	0.418182	-0.0269914	0	0.162567	0	0.190458	0	0.18568	0	0.188114	0	0.200493	0	0.178157	0	0.181476	0	0.139754	0	0.141169	0	0.153613	0	0.209595	0	0.223728	0	0.168319	0	0.221824	0
PDP2	0.418182	-0.0270388	0	0.162519	0	0.19041	0	0.185632	0	0.188066	0	0.200445	0	0.178109	0	0.181429	0	0.139707	0	0.141122	0	0.153566	0	0.209547	0	0.223681	0	0.168271	0	0.221776	0
SOAT1	0.418182	-0.0270862	0	0.162472	0	0.190363	0	0.185585	0	0.188019	0	0.200398	0	0.178062	0	0.181381	0	0.139659	0	0.141074	0	0.153518	0	0.2095	0	0.223634	0	0.168224	0	0.221729	0
TMEM215	0.418182	-0.0271336	0	0.162425	0	0.190316	0	0.185537	0	0.187971	0	0.200351	0	0.178014	0	0.181334	0	0.139612	0	0.141027	0	0.153471	0	0.209452	0	0.223586	0	0.168176	0	0.221681	0
HNRNPA1P7	0.418182	-0.027181	0	0.162377	0	0.190268	0	0.18549	0	0.187924	0	0.200303	0	0.177967	0	0.181287	0	0.139564	0	0.140979	0	0.153424	0	0.209405	0	0.223539	0	0.168129	0	0.221634	0
C10orf85	0.418182	-0.0272284	0	0.16233	0	0.190221	0	0.185442	0	0.187877	0	0.200256	0	0.177919	0	0.181239	0	0.139517	0	0.140932	0	0.153376	0	0.209357	0	0.223491	0	0.168081	0	0.221587	0
TMEM27	0.418182	-0.0272758	0	0.162282	0	0.190173	0	0.185395	0	0.187829	0	0.200208	0	0.177872	0	0.181192	0	0.13947	0	0.140885	0	0.153329	0	0.20931	0	0.223444	0	0.168034	0	0.221539	0
RP5-1042I8.3	0.418182	-0.0273233	0	0.162235	0	0.190126	0	0.185348	0	0.187782	0	0.200161	0	0.177825	0	0.181144	0	0.139422	0	0.140837	0	0.153281	0	0.209263	0	0.223396	0	0.167987	0	0.221492	0
KCNN4	0.418182	-0.0273707	0	0.162187	0	0.190078	0	0.1853	0	0.187734	0	0.200114	0	0.177777	0	0.181097	0	0.139375	0	0.14079	0	0.153234	0	0.209215	0	0.223349	0	0.167939	0	0.221444	0
FOXD4	0.418182	-0.0274181	0	0.16214	0	0.190031	0	0.185253	0	0.187687	0	0.200066	0	0.17773	0	0.181049	0	0.139327	0	0.140742	0	0.153186	0	0.209168	0	0.223302	0	0.167892	0	0.221397	0
PRRT4	0.418182	-0.0274655	0	0.162093	0	0.189984	0	0.185205	0	0.18764	0	0.200019	0	0.177682	0	0.181002	0	0.13928	0	0.140695	0	0.153139	0	0.20912	0	0.223254	0	0.167844	0	0.22135	0
RP11-46H11.10	0.418182	-0.0275129	0	0.162045	0	0.189936	0	0.185158	0	0.187592	0	0.199971	0	0.177635	0	0.180955	0	0.139233	0	0.140648	0	0.153092	0	0.209073	0	0.223207	0	0.167797	0	0.221302	0
IRF8	0.418182	-0.0275603	0	0.161998	0	0.189889	0	0.18511	0	0.187545	0	0.199924	0	0.177587	0	0.180907	0	0.139185	0	0.1406	0	0.153044	0	0.209025	0	0.223159	0	0.16775	0	0.221255	0
TMEM30B	0.418182	-0.0276077	0	0.16195	0	0.189841	0	0.185063	0	0.187497	0	0.199877	0	0.17754	0	0.18086	0	0.139138	0	0.140553	0	0.152997	0	0.208978	0	0.223112	0	0.167702	0	0.221207	0
SLC16A13	0.418182	-0.0276551	0	0.161903	0	0.189794	0	0.185016	0	0.18745	0	0.199829	0	0.177493	0	0.180812	0	0.13909	0	0.140505	0	0.152949	0	0.208931	0	0.223064	0	0.167655	0	0.22116	0
AL033532.1	0.418182	-0.0277025	0	0.161855	0	0.189746	0	0.184968	0	0.187402	0	0.199782	0	0.177445	0	0.180765	0	0.139043	0	0.140458	0	0.152902	0	0.208883	0	0.223017	0	0.167607	0	0.221112	0
TLE6	0.418182	-0.0277499	0	0.161808	0	0.189699	0	0.184921	0	0.187355	0	0.199734	0	0.177398	0	0.180717	0	0.138995	0	0.140411	0	0.152855	0	0.208836	0	0.22297	0	0.16756	0	0.221065	0
MIER1	0.418182	-0.0277973	0	0.161761	0	0.189652	0	0.184873	0	0.187308	0	0.199687	0	0.17735	0	0.18067	0	0.138948	0	0.140363	0	0.152807	0	0.208788	0	0.222922	0	0.167513	0	0.221018	0
RP11-499P20.2	0.418182	-0.0278447	0	0.161713	0	0.189604	0	0.184826	0	0.18726	0	0.19964	0	0.177303	0	0.180623	0	0.138901	0	0.140316	0	0.15276	0	0.208741	0	0.222875	0	0.167465	0	0.22097	0
COL4A4	0.418182	-0.0278921	0	0.161666	0	0.189557	0	0.184778	0	0.187213	0	0.199592	0	0.177255	0	0.180575	0	0.138853	0	0.140268	0	0.152712	0	0.208693	0	0.222827	0	0.167418	0	0.220923	0
ZNF285	0.418182	-0.0279395	0	0.161618	0	0.189509	0	0.184731	0	0.187165	0	0.199545	0	0.177208	0	0.180528	0	0.138806	0	0.140221	0	0.152665	0	0.208646	0	0.22278	0	0.16737	0	0.220875	0
METTL8	0.418182	-0.0279869	0	0.161571	0	0.189462	0	0.184684	0	0.187118	0	0.199497	0	0.177161	0	0.18048	0	0.138758	0	0.140174	0	0.152618	0	0.208598	0	0.222733	0	0.167323	0	0.220828	0
SOX7	0.418182	-0.0280344	0	0.161523	0	0.189414	0	0.184636	0	0.187071	0	0.19945	0	0.177113	0	0.180433	0	0.138711	0	0.140126	0	0.15257	0	0.208551	0	0.222685	0	0.167275	0	0.220781	0
BCL2L12	0.418182	-0.0280818	0	0.161476	0	0.189367	0	0.184589	0	0.187023	0	0.199403	0	0.177066	0	0.180385	0	0.138664	0	0.140079	0	0.152523	0	0.208504	0	0.222638	0	0.167228	0	0.220733	0
STK35	0.418182	-0.0281292	0	0.161429	0	0.18932	0	0.184541	0	0.186976	0	0.199355	0	0.177018	0	0.180338	0	0.138616	0	0.140031	0	0.152475	0	0.208456	0	0.22259	0	0.167181	0	0.220686	0
TP53I11	0.418182	-0.0281766	0	0.161381	0	0.189272	0	0.184494	0	0.186928	0	0.199308	0	0.176971	0	0.180291	0	0.138569	0	0.139984	0	0.152428	0	0.208409	0	0.222543	0	0.167133	0	0.220638	0
RP11-513M16.2	0.418182	-0.028224	0	0.161334	0	0.189225	0	0.184446	0	0.186881	0	0.19926	0	0.176924	0	0.180243	0	0.138521	0	0.139937	0	0.152381	0	0.208361	0	0.222495	0	0.167086	0	0.220591	0
RP11-597A11.3	0.418182	-0.0282714	0	0.161286	0	0.189177	0	0.184399	0	0.186834	0	0.199213	0	0.176876	0	0.180196	0	0.138474	0	0.139889	0	0.152333	0	0.208314	0	0.222448	0	0.167038	0	0.220544	0
PDE3B	0.418182	-0.0283188	0	0.161239	0	0.18913	0	0.184351	0	0.186786	0	0.199166	0	0.176829	0	0.180148	0	0.138426	0	0.139842	0	0.152286	0	0.208266	0	0.222401	0	0.177548	1	0.220496	0
TRIM44	0.418182	-0.0283662	0	0.161192	0	0.189082	0	0.184304	0	0.186739	0	0.199118	0	0.176781	0	0.180101	0	0.138379	0	0.139794	0	0.152238	0	0.208219	0	0.222353	0	0.1775	0	0.220449	0
MFAP3	0.418182	-0.0284136	0	0.161144	0	0.189035	0	0.184257	0	0.186691	0	0.199071	0	0.176734	0	0.180053	0	0.138332	0	0.139747	0	0.152191	0	0.208172	0	0.222306	0	0.177453	0	0.220401	0
ARHGAP32	0.418182	-0.028461	0	0.161097	0	0.188988	0	0.184209	0	0.197045	1	0.209192	1	0.176686	0	0.180006	0	0.138284	0	0.1397	0	0.152143	0	0.208124	0	0.222258	0	0.177406	0	0.220354	0
TBX3	0.418182	-0.0285084	0	0.161049	0	0.18894	0	0.184162	0	0.196997	0	0.209144	0	0.176639	0	0.179959	0	0.138237	0	0.139652	0	0.152096	0	0.208077	0	0.222211	0	0.177358	0	0.220307	0
RFX7	0.418182	-0.0285558	0	0.161002	0	0.188893	0	0.184114	0	0.19695	0	0.209097	0	0.176592	0	0.179911	0	0.138189	0	0.139605	0	0.152049	0	0.208029	0	0.222163	0	0.177311	0	0.220259	0
GABRG1	0.418182	-0.0286032	0	0.160954	0	0.188845	0	0.184067	0	0.196903	0	0.20905	0	0.176544	0	0.179864	0	0.138142	0	0.139557	0	0.152001	0	0.207982	0	0.222116	0	0.177263	0	0.220212	0
RP11-11N9.4	0.418182	-0.0286506	0	0.160907	0	0.188798	0	0.184019	0	0.196855	0	0.209002	0	0.176497	0	0.179816	0	0.138095	0	0.13951	0	0.151954	0	0.207934	0	0.222069	0	0.177216	0	0.220164	0
RP11-1407O15.2	0.418182	-0.0286981	0	0.16086	0	0.18875	0	0.183972	0	0.196808	0	0.208955	0	0.176449	0	0.179769	0	0.138047	0	0.139463	0	0.151906	0	0.207887	0	0.222021	0	0.177169	0	0.220117	0
AC015959.1	0.418182	-0.0287455	0	0.160812	0	0.188703	0	0.183925	0	0.19676	0	0.208907	0	0.176402	0	0.179721	0	0.138	0	0.139415	0	0.151859	0	0.20784	0	0.221974	0	0.177121	0	0.22007	0
RP13-546I2.1	0.418182	-0.0287929	0	0.160765	0	0.188656	0	0.183877	0	0.196713	0	0.20886	0	0.176354	0	0.179674	0	0.137952	0	0.139368	0	0.151812	0	0.207792	0	0.221926	0	0.177074	0	0.220022	0
PARD3B	0.418182	-0.0288403	0	0.160717	0	0.188608	0	0.18383	0	0.196666	0	0.208813	0	0.176307	0	0.179627	0	0.137905	0	0.13932	0	0.151764	0	0.207745	0	0.221879	0	0.177026	0	0.231242	1
GCKR	0.418182	-0.0288877	0	0.16067	0	0.188561	0	0.183782	0	0.196618	0	0.208765	0	0.17626	0	0.179579	0	0.137857	0	0.139273	0	0.151717	0	0.207697	0	0.221831	0	0.176979	0	0.231194	0
COL25A1	0.418182	-0.0289351	0	0.160622	0	0.188513	0	0.183735	0	0.196571	0	0.208718	0	0.176212	0	0.179532	0	0.13781	0	0.139226	0	0.151669	0	0.20765	0	0.221784	0	0.176932	0	0.231147	0
FABP7P2	0.418182	-0.0289825	0	0.160575	0	0.188466	0	0.183687	0	0.196523	0	0.20867	0	0.176165	0	0.179484	0	0.137763	0	0.139178	0	0.151622	0	0.207602	0	0.221737	0	0.176884	0	0.231099	0
BCL9	0.418182	-0.0290299	0	0.160528	0	0.188418	0	0.18364	0	0.196476	0	0.208623	0	0.176117	0	0.179437	0	0.137715	0	0.139131	0	0.151575	0	0.207555	0	0.221689	0	0.176837	0	0.231052	0
ID2	0.418182	-0.0290773	0	0.16048	0	0.188371	0	0.183593	0	0.196429	0	0.208576	0	0.17607	0	0.179389	0	0.137668	0	0.139083	0	0.151527	0	0.207508	0	0.221642	0	0.176789	0	0.231005	0
CPNE8	0.418182	-0.0291247	0	0.160433	0	0.188324	0	0.183545	0	0.196381	0	0.208528	0	0.176022	0	0.179342	0	0.13762	0	0.139036	0	0.15148	0	0.217831	1	0.221594	0	0.176742	0	0.230957	0
HERC6	0.418182	-0.0291721	0	0.160385	0	0.188276	0	0.183498	0	0.196334	0	0.208481	0	0.175975	0	0.179295	0	0.137573	0	0.138989	0	0.151432	0	0.217783	0	0.221547	0	0.176694	0	0.23091	0
RP11-903H12.3	0.418182	-0.0292195	0	0.160338	0	0.188229	0	0.18345	0	0.196286	0	0.208433	0	0.175928	0	0.179247	0	0.137526	0	0.138941	0	0.151385	0	0.217736	0	0.221499	0	0.176647	0	0.230862	0
RBFOX2	0.418182	-0.0292669	0	0.16029	0	0.188181	0	0.193442	1	0.196239	0	0.208386	0	0.17588	0	0.1792	0	0.137478	0	0.138894	0	0.151338	0	0.217688	0	0.221452	0	0.1766	0	0.230815	0
SHE	0.418182	-0.0293143	0	0.160243	0	0.188134	0	0.193394	0	0.196192	0	0.208338	0	0.175833	0	0.179152	0	0.137431	0	0.138846	0	0.15129	0	0.217641	0	0.221405	0	0.176552	0	0.230768	0
AC007785.1	0.418182	-0.0293617	0	0.160196	0	0.188086	0	0.193347	0	0.196144	0	0.208291	0	0.175785	0	0.179105	0	0.137383	0	0.138799	0	0.151243	0	0.217594	0	0.221357	0	0.176505	0	0.23072	0
VSIG2	0.418182	-0.0294092	0	0.160148	0	0.188039	0	0.193299	0	0.196097	0	0.208244	0	0.175738	0	0.179057	0	0.137336	0	0.138751	0	0.151195	0	0.217546	0	0.22131	0	0.176457	0	0.230673	0
C1orf229	0.418182	-0.0294566	0	0.160101	0	0.187992	0	0.193252	0	0.196049	0	0.208196	0	0.175691	0	0.17901	0	0.137288	0	0.138704	0	0.151148	0	0.217499	0	0.221262	0	0.17641	0	0.230625	0
FBXL8	0.418182	-0.029504	0	0.160053	0	0.187944	0	0.193204	0	0.196002	0	0.208149	0	0.175643	0	0.178963	0	0.137241	0	0.138657	0	0.1511	0	0.217451	0	0.221215	0	0.176363	0	0.230578	0
C17orf65	0.418182	-0.0295514	0	0.160006	0	0.187897	0	0.193157	0	0.195954	0	0.208101	0	0.175596	0	0.178915	0	0.137194	0	0.138609	0	0.151053	0	0.217404	0	0.221167	0	0.176315	0	0.230531	0
ZNF257	0.418182	-0.0295988	0	0.159958	0	0.187849	0	0.19311	0	0.195907	0	0.208054	0	0.175548	0	0.178868	0	0.137146	0	0.138562	0	0.151006	0	0.217356	0	0.22112	0	0.176268	0	0.230483	0
TSSK4	0.418182	-0.0296462	0	0.159911	0	0.187802	0	0.193062	0	0.19586	0	0.208007	0	0.175501	0	0.17882	0	0.137099	0	0.138514	0	0.150958	0	0.217309	0	0.221073	0	0.17622	0	0.230436	0
POC1A	0.418182	-0.0296936	0	0.159864	0	0.187754	0	0.193015	0	0.195812	0	0.207959	0	0.175453	0	0.178773	0	0.137051	0	0.138467	0	0.150911	0	0.217262	0	0.221025	0	0.176173	0	0.230388	0
IRS4	0.418182	-0.029741	0	0.159816	0	0.187707	0	0.192967	0	0.195765	0	0.207912	0	0.175406	0	0.178726	0	0.137004	0	0.13842	0	0.150863	0	0.217214	0	0.220978	0	0.176126	0	0.230341	0
CD300A	0.418182	-0.0297884	0	0.159769	0	0.18766	0	0.19292	0	0.195717	0	0.207864	0	0.175359	0	0.178678	0	0.136957	0	0.138372	0	0.150816	0	0.217167	0	0.22093	0	0.176078	0	0.230294	0
RP11-20I20.1	0.418182	-0.0298358	0	0.159721	0	0.187612	0	0.192872	0	0.19567	0	0.207817	0	0.175311	0	0.178631	0	0.136909	0	0.138325	0	0.150769	0	0.217119	0	0.220883	0	0.176031	0	0.230246	0
MGAT5B	0.418182	-0.0298832	0	0.159674	0	0.187565	0	0.192825	0	0.195623	0	0.20777	0	0.175264	0	0.178583	0	0.136862	0	0.138277	0	0.150721	0	0.217072	0	0.220836	0	0.175983	0	0.230199	0
RP11-368J21.2	0.418182	-0.0299306	0	0.159627	0	0.187517	0	0.192778	0	0.195575	0	0.207722	0	0.175216	0	0.178536	0	0.136814	0	0.13823	0	0.150674	0	0.217024	0	0.220788	0	0.175936	0	0.230151	0
HNRNPA3P5	0.418182	-0.029978	0	0.159579	0	0.18747	0	0.19273	0	0.195528	0	0.207675	0	0.175169	0	0.178488	0	0.136767	0	0.138183	0	0.150626	0	0.216977	0	0.220741	0	0.175888	0	0.230104	0
HTR3A	0.418182	-0.0300254	0	0.159532	0	0.187422	0	0.192683	0	0.19548	0	0.207627	0	0.175121	0	0.178441	0	0.136719	0	0.138135	0	0.150579	0	0.21693	0	0.220693	0	0.175841	0	0.230056	0
STAB1	0.418182	-0.0300729	0	0.159484	0	0.187375	0	0.192635	0	0.195433	0	0.20758	0	0.175074	0	0.178394	0	0.136672	0	0.138088	0	0.150532	0	0.216882	0	0.220646	0	0.175794	0	0.230009	0
CDYL2	0.418182	-0.0301203	0	0.159437	0	0.187328	0	0.192588	0	0.195386	0	0.207533	0	0.175027	0	0.178346	0	0.136625	0	0.13804	0	0.150484	0	0.227205	1	0.220598	0	0.175746	0	0.229962	0
SPTBN5	0.418182	-0.0301677	0	0.159389	0	0.18728	0	0.19254	0	0.195338	0	0.207485	0	0.174979	0	0.178299	0	0.136577	0	0.137993	0	0.150437	0	0.227158	0	0.220551	0	0.175699	0	0.229914	0
LINC00202	0.418182	-0.0302151	0	0.159342	0	0.187233	0	0.192493	0	0.195291	0	0.207438	0	0.174932	0	0.178251	0	0.13653	0	0.137946	0	0.150389	0	0.22711	0	0.220504	0	0.175651	0	0.229867	0
PCOLCE2	0.418182	-0.0302625	0	0.159295	0	0.187185	0	0.192446	0	0.195243	0	0.20739	0	0.174884	0	0.178204	0	0.136482	0	0.137898	0	0.150342	0	0.227063	0	0.220456	0	0.175604	0	0.229819	0
C1QTNF7	0.418182	-0.0303099	0	0.159247	0	0.187138	0	0.192398	0	0.195196	0	0.207343	0	0.174837	0	0.178156	0	0.136435	0	0.137851	0	0.150295	0	0.227016	0	0.220409	0	0.175557	0	0.229772	0
SLC17A6	0.418182	-0.0303573	0	0.1592	0	0.18709	0	0.192351	0	0.195149	0	0.207296	0	0.17479	0	0.178109	0	0.136388	0	0.137803	0	0.150247	0	0.226968	0	0.220361	0	0.175509	0	0.229725	0
ZMAT4	0.418182	-0.0304047	0	0.168825	1	0.187043	0	0.202342	1	0.195101	0	0.207248	0	0.174742	0	0.188324	1	0.13634	0	0.137756	0	0.1502	0	0.226921	0	0.220314	0	0.175462	0	0.229677	0
NOS3	0.418182	-0.0304521	0	0.168778	0	0.186996	0	0.202295	0	0.195054	0	0.207201	0	0.174695	0	0.188277	0	0.136293	0	0.137709	0	0.150152	0	0.226873	0	0.220266	0	0.175414	0	0.22963	0
C3orf49	0.418182	-0.0304995	0	0.16873	0	0.186948	0	0.202247	0	0.195006	0	0.207153	0	0.174647	0	0.18823	0	0.136245	0	0.137661	0	0.150105	0	0.226826	0	0.220219	0	0.175367	0	0.229582	0
RAD54B	0.418182	-0.0305469	0	0.168683	0	0.186901	0	0.2022	0	0.194959	0	0.207106	0	0.1746	0	0.188182	0	0.136198	0	0.137614	0	0.150057	0	0.226778	0	0.220172	0	0.17532	0	0.229535	0
BEND7	0.418182	-0.0305943	0	0.168635	0	0.186853	0	0.202152	0	0.194912	0	0.207059	0	0.174552	0	0.188135	0	0.136151	0	0.137566	0	0.15001	0	0.226731	0	0.220124	0	0.175272	0	0.229488	0
ZKSCAN3	0.418182	-0.0306417	0	0.168588	0	0.186806	0	0.202105	0	0.194864	0	0.207011	0	0.174505	0	0.188087	0	0.136103	0	0.137519	0	0.149963	0	0.226684	0	0.220077	0	0.175225	0	0.22944	0
FAM86FP	0.418182	-0.0306891	0	0.168541	0	0.186758	0	0.202057	0	0.194817	0	0.206964	0	0.174458	0	0.18804	0	0.136056	0	0.137472	0	0.149915	0	0.226636	0	0.220029	0	0.175177	0	0.229393	0
COL10A1	0.409091	-0.0307365	0	0.168493	0	0.186711	0	0.20201	0	0.194769	0	0.206916	0	0.17441	0	0.187992	0	0.136008	0	0.137424	0	0.149868	0	0.226589	0	0.219982	0	0.17513	0	0.229345	0
RP11-699F16.1	0.409091	-0.030784	0	0.168446	0	0.186664	0	0.201963	0	0.194722	0	0.206869	0	0.174363	0	0.187945	0	0.135961	0	0.137377	0	0.14982	0	0.226541	0	0.219934	0	0.175082	0	0.229298	0
RIN3	0.409091	-0.0308314	0	0.168398	0	0.186616	0	0.201915	0	0.194675	0	0.206822	0	0.174315	0	0.187898	0	0.135913	0	0.137329	0	0.149773	0	0.226494	0	0.219887	0	0.185364	1	0.229251	0
USP49	0.409091	-0.0308788	0	0.168351	0	0.186569	0	0.201868	0	0.194627	0	0.206774	0	0.174268	0	0.18785	0	0.135866	0	0.137282	0	0.149726	0	0.226446	0	0.21984	0	0.185316	0	0.229203	0
ZXDB	0.409091	-0.0309262	0	0.168303	0	0.186521	0	0.20182	0	0.19458	0	0.206727	0	0.17422	0	0.187803	0	0.135819	0	0.137235	0	0.149678	0	0.226399	0	0.219792	0	0.185269	0	0.229156	0
ZDHHC18	0.409091	-0.0309736	0	0.168256	0	0.186474	0	0.201773	0	0.194532	0	0.206679	0	0.174173	0	0.187755	0	0.135771	0	0.137187	0	0.149631	0	0.226352	0	0.219745	0	0.185221	0	0.229108	0
PCDH18	0.409091	-0.031021	0	0.168209	0	0.186426	0	0.201725	0	0.194485	0	0.206632	0	0.174126	0	0.187708	0	0.135724	0	0.13714	0	0.149583	0	0.226304	0	0.219697	0	0.185174	0	0.229061	0
[truncated: 20,012 more rows]

## Sheet: e
gene_name	Ranked_Metric	RES_Excitatory neuron 3	Hits_Excitatory neuron 3	RES_Astrocyte	Hits_Astrocyte	RES_Excitatory neuron 4	Hits_Excitatory neuron 4	RES_Excitatory neuron 5	Hits_Excitatory neuron 5	RES_Microglia	Hits_Microglia	RES_Oligodendrocyte	Hits_Oligodendrocyte	RES_OPC	Hits_OPC	RES_Inhibitory neuron 6	Hits_Inhibitory neuron 6	RES_Excitatory neuron 1	Hits_Excitatory neuron 1	RES_Excitatory neuron 8	Hits_Excitatory neuron 8	RES_Excitatory neuron 2	Hits_Excitatory neuron 2	RES_Inhibitory neuron 1	Hits_Inhibitory neuron 1	RES_Endothelial	Hits_Endothelial	RES_Pericyte	Hits_Pericyte	RES_Inhibitory neuron 8	Hits_Inhibitory neuron 8
[truncated: 15,633 more rows]

[truncated: 2 more sheets: f, g]
