# Supplementary material for: Brain functional-structural gradient coupling reflects development, behavior and genetic influences
Source: Nat Commun. 2026 Apr 9;17:4850. doi: 10.1038/s41467-026-71719-y (PMC13222887; doi:10.1038/s41467-026-71719-y)
Supplement: Supplementary file 6 — Source Data [file 41467_2026_71719_MOESM6_ESM.zip › Source Data/Supp_Figure6.csv]

dataset	h2	c	nsim	jobid	power
ABCD	0.01	0.0	500	1	0.006
ABCD	0.01	0.0	500	2	0.004
ABCD	0.01	0.0	500	3	0.01
ABCD	0.01	0.0	500	4	0.006
ABCD	0.01	0.0	500	5	0.002
ABCD	0.01	0.0	500	6	0.014
ABCD	0.01	0.0	500	7	0.014
ABCD	0.01	0.0	500	8	0.004
ABCD	0.01	0.0	500	9	0.01
ABCD	0.01	0.0	500	10	0.01
ABCD	0.01	0.3	500	1	0.056
ABCD	0.01	0.3	500	2	0.06
ABCD	0.01	0.3	500	3	0.062
ABCD	0.01	0.3	500	4	0.088
ABCD	0.01	0.3	500	5	0.06
ABCD	0.01	0.3	500	6	0.07
ABCD	0.01	0.3	500	7	0.046
ABCD	0.01	0.3	500	8	0.066
ABCD	0.01	0.3	500	9	0.078
ABCD	0.01	0.3	500	10	0.068
ABCD	0.01	0.5	500	1	0.054
ABCD	0.01	0.5	500	2	0.072
ABCD	0.01	0.5	500	3	0.058
ABCD	0.01	0.5	500	4	0.078
ABCD	0.01	0.5	500	5	0.044
ABCD	0.01	0.5	500	6	0.068
ABCD	0.01	0.5	500	7	0.062
ABCD	0.01	0.5	500	8	0.072
ABCD	0.01	0.5	500	9	0.082
ABCD	0.01	0.5	500	10	0.066
ABCD	0.01	0.8	500	1	0.068
ABCD	0.01	0.8	500	2	0.096
ABCD	0.01	0.8	500	3	0.082
ABCD	0.01	0.8	500	4	0.078
ABCD	0.01	0.8	500	5	0.066
ABCD	0.01	0.8	500	6	0.078
ABCD	0.01	0.8	500	7	0.082
ABCD	0.01	0.8	500	8	0.09
ABCD	0.01	0.8	500	9	0.094
ABCD	0.01	0.8	500	10	0.098
ABCD	0.02	0.0	500	1	0.01
ABCD	0.02	0.0	500	2	0.004
ABCD	0.02	0.0	500	3	0.01
ABCD	0.02	0.0	500	4	0.01
ABCD	0.02	0.0	500	5	0.004
ABCD	0.02	0.0	500	6	0.014
ABCD	0.02	0.0	500	7	0.012
ABCD	0.02	0.0	500	8	0.006
ABCD	0.02	0.0	500	9	0.008
ABCD	0.02	0.0	500	10	0.012
ABCD	0.02	0.3	500	1	0.068
ABCD	0.02	0.3	500	2	0.082
ABCD	0.02	0.3	500	3	0.068
ABCD	0.02	0.3	500	4	0.092
ABCD	0.02	0.3	500	5	0.062
ABCD	0.02	0.3	500	6	0.072
ABCD	0.02	0.3	500	7	0.064
ABCD	0.02	0.3	500	8	0.08
ABCD	0.02	0.3	500	9	0.088
ABCD	0.02	0.3	500	10	0.076
ABCD	0.02	0.5	500	1	0.068
ABCD	0.02	0.5	500	2	0.086
ABCD	0.02	0.5	500	3	0.064
ABCD	0.02	0.5	500	4	0.09
ABCD	0.02	0.5	500	5	0.062
ABCD	0.02	0.5	500	6	0.074
ABCD	0.02	0.5	500	7	0.082
ABCD	0.02	0.5	500	8	0.086
ABCD	0.02	0.5	500	9	0.092
ABCD	0.02	0.5	500	10	0.086
ABCD	0.02	0.8	500	1	0.106
ABCD	0.02	0.8	500	2	0.128
ABCD	0.02	0.8	500	3	0.124
ABCD	0.02	0.8	500	4	0.116
ABCD	0.02	0.8	500	5	0.112
ABCD	0.02	0.8	500	6	0.108
ABCD	0.02	0.8	500	7	0.116
ABCD	0.02	0.8	500	8	0.114
ABCD	0.02	0.8	500	9	0.15
ABCD	0.02	0.8	500	10	0.14
ABCD	0.05	0.0	500	1	0.026
ABCD	0.05	0.0	500	2	0.018
ABCD	0.05	0.0	500	3	0.026
ABCD	0.05	0.0	500	4	0.038
ABCD	0.05	0.0	500	5	0.018
ABCD	0.05	0.0	500	6	0.032
ABCD	0.05	0.0	500	7	0.028
ABCD	0.05	0.0	500	8	0.03
ABCD	0.05	0.0	500	9	0.034
ABCD	0.05	0.0	500	10	0.03
ABCD	0.05	0.3	500	1	0.102
ABCD	0.05	0.3	500	2	0.11
ABCD	0.05	0.3	500	3	0.1
ABCD	0.05	0.3	500	4	0.126
ABCD	0.05	0.3	500	5	0.086
ABCD	0.05	0.3	500	6	0.1
ABCD	0.05	0.3	500	7	0.108
ABCD	0.05	0.3	500	8	0.104
ABCD	0.05	0.3	500	9	0.13
ABCD	0.05	0.3	500	10	0.116
ABCD	0.05	0.5	500	1	0.126
ABCD	0.05	0.5	500	2	0.138
ABCD	0.05	0.5	500	3	0.13
ABCD	0.05	0.5	500	4	0.14
ABCD	0.05	0.5	500	5	0.106
ABCD	0.05	0.5	500	6	0.126
ABCD	0.05	0.5	500	7	0.13
ABCD	0.05	0.5	500	8	0.12
ABCD	0.05	0.5	500	9	0.16
ABCD	0.05	0.5	500	10	0.148
ABCD	0.05	0.8	500	1	0.312
ABCD	0.05	0.8	500	2	0.344
ABCD	0.05	0.8	500	3	0.316
ABCD	0.05	0.8	500	4	0.342
ABCD	0.05	0.8	500	5	0.298
ABCD	0.05	0.8	500	6	0.304
ABCD	0.05	0.8	500	7	0.276
ABCD	0.05	0.8	500	8	0.296
ABCD	0.05	0.8	500	9	0.328
ABCD	0.05	0.8	500	10	0.28
ABCD	0.1	0.0	500	1	0.088
ABCD	0.1	0.0	500	2	0.052
ABCD	0.1	0.0	500	3	0.094
ABCD	0.1	0.0	500	4	0.106
ABCD	0.1	0.0	500	5	0.072
ABCD	0.1	0.0	500	6	0.078
ABCD	0.1	0.0	500	7	0.088
ABCD	0.1	0.0	500	8	0.074
ABCD	0.1	0.0	500	9	0.102
ABCD	0.1	0.0	500	10	0.08
ABCD	0.1	0.3	500	1	0.21
ABCD	0.1	0.3	500	2	0.206
ABCD	0.1	0.3	500	3	0.202
ABCD	0.1	0.3	500	4	0.212
ABCD	0.1	0.3	500	5	0.192
ABCD	0.1	0.3	500	6	0.2
ABCD	0.1	0.3	500	7	0.186
ABCD	0.1	0.3	500	8	0.18
ABCD	0.1	0.3	500	9	0.228
ABCD	0.1	0.3	500	10	0.206
ABCD	0.1	0.5	500	1	0.28
ABCD	0.1	0.5	500	2	0.292
ABCD	0.1	0.5	500	3	0.276
ABCD	0.1	0.5	500	4	0.296
ABCD	0.1	0.5	500	5	0.248
ABCD	0.1	0.5	500	6	0.268
ABCD	0.1	0.5	500	7	0.236
ABCD	0.1	0.5	500	8	0.242
ABCD	0.1	0.5	500	9	0.282
ABCD	0.1	0.5	500	10	0.262
ABCD	0.1	0.8	500	1	0.71
ABCD	0.1	0.8	500	2	0.738
ABCD	0.1	0.8	500	3	0.714
ABCD	0.1	0.8	500	4	0.694
ABCD	0.1	0.8	500	5	0.71
ABCD	0.1	0.8	500	6	0.69
ABCD	0.1	0.8	500	7	0.718
ABCD	0.1	0.8	500	8	0.668
ABCD	0.1	0.8	500	9	0.722
ABCD	0.1	0.8	500	10	0.7
ABCD	0.15	0.0	500	1	0.176
ABCD	0.15	0.0	500	2	0.182
ABCD	0.15	0.0	500	3	0.19
ABCD	0.15	0.0	500	4	0.188
ABCD	0.15	0.0	500	5	0.168
ABCD	0.15	0.0	500	6	0.188
ABCD	0.15	0.0	500	7	0.2
ABCD	0.15	0.0	500	8	0.17
ABCD	0.15	0.0	500	9	0.204
ABCD	0.15	0.0	500	10	0.19
ABCD	0.15	0.3	500	1	0.326
ABCD	0.15	0.3	500	2	0.346
ABCD	0.15	0.3	500	3	0.338
ABCD	0.15	0.3	500	4	0.354
ABCD	0.15	0.3	500	5	0.312
ABCD	0.15	0.3	500	6	0.314
ABCD	0.15	0.3	500	7	0.314
ABCD	0.15	0.3	500	8	0.314
ABCD	0.15	0.3	500	9	0.342
ABCD	0.15	0.3	500	10	0.314
ABCD	0.15	0.5	500	1	0.444
ABCD	0.15	0.5	500	2	0.468
ABCD	0.15	0.5	500	3	0.446
ABCD	0.15	0.5	500	4	0.46
ABCD	0.15	0.5	500	5	0.456
ABCD	0.15	0.5	500	6	0.464
ABCD	0.15	0.5	500	7	0.448
ABCD	0.15	0.5	500	8	0.444
ABCD	0.15	0.5	500	9	0.482
ABCD	0.15	0.5	500	10	0.458
ABCD	0.15	0.8	500	1	0.924
ABCD	0.15	0.8	500	2	0.954
ABCD	0.15	0.8	500	3	0.938
ABCD	0.15	0.8	500	4	0.918
ABCD	0.15	0.8	500	5	0.944
ABCD	0.15	0.8	500	6	0.928
ABCD	0.15	0.8	500	7	0.946
ABCD	0.15	0.8	500	8	0.928
ABCD	0.15	0.8	500	9	0.942
ABCD	0.15	0.8	500	10	0.928
ABCD	0.2	0.0	500	1	0.332
ABCD	0.2	0.0	500	2	0.334
ABCD	0.2	0.0	500	3	0.324
ABCD	0.2	0.0	500	4	0.326
ABCD	0.2	0.0	500	5	0.31
ABCD	0.2	0.0	500	6	0.31
ABCD	0.2	0.0	500	7	0.342
ABCD	0.2	0.0	500	8	0.304
ABCD	0.2	0.0	500	9	0.348
ABCD	0.2	0.0	500	10	0.32
ABCD	0.2	0.3	500	1	0.474
ABCD	0.2	0.3	500	2	0.512
ABCD	0.2	0.3	500	3	0.498
ABCD	0.2	0.3	500	4	0.498
ABCD	0.2	0.3	500	5	0.486
ABCD	0.2	0.3	500	6	0.488
ABCD	0.2	0.3	500	7	0.51
ABCD	0.2	0.3	500	8	0.478
ABCD	0.2	0.3	500	9	0.52
ABCD	0.2	0.3	500	10	0.5
ABCD	0.2	0.5	500	1	0.66
ABCD	0.2	0.5	500	2	0.7
ABCD	0.2	0.5	500	3	0.684
ABCD	0.2	0.5	500	4	0.686
ABCD	0.2	0.5	500	5	0.68
ABCD	0.2	0.5	500	6	0.638
ABCD	0.2	0.5	500	7	0.68
ABCD	0.2	0.5	500	8	0.632
ABCD	0.2	0.5	500	9	0.69
ABCD	0.2	0.5	500	10	0.66
ABCD	0.2	0.8	500	1	0.984
ABCD	0.2	0.8	500	2	0.992
ABCD	0.2	0.8	500	3	0.996
ABCD	0.2	0.8	500	4	0.998
ABCD	0.2	0.8	500	5	0.992
ABCD	0.2	0.8	500	6	0.998
ABCD	0.2	0.8	500	7	0.996
ABCD	0.2	0.8	500	8	0.994
ABCD	0.2	0.8	500	9	0.996
ABCD	0.2	0.8	500	10	0.992
ABCD	0.3	0.0	500	1	0.632
ABCD	0.3	0.0	500	2	0.684
ABCD	0.3	0.0	500	3	0.682
ABCD	0.3	0.0	500	4	0.652
ABCD	0.3	0.0	500	5	0.672
ABCD	0.3	0.0	500	6	0.65
ABCD	0.3	0.0	500	7	0.688
ABCD	0.3	0.0	500	8	0.65
ABCD	0.3	0.0	500	9	0.662
ABCD	0.3	0.0	500	10	0.646
ABCD	0.3	0.3	500	1	0.808
ABCD	0.3	0.3	500	2	0.84
ABCD	0.3	0.3	500	3	0.834
ABCD	0.3	0.3	500	4	0.802
ABCD	0.3	0.3	500	5	0.842
ABCD	0.3	0.3	500	6	0.822
ABCD	0.3	0.3	500	7	0.844
ABCD	0.3	0.3	500	8	0.798
ABCD	0.3	0.3	500	9	0.828
ABCD	0.3	0.3	500	10	0.814
ABCD	0.3	0.5	500	1	0.928
ABCD	0.3	0.5	500	2	0.958
ABCD	0.3	0.5	500	3	0.946
ABCD	0.3	0.5	500	4	0.928
ABCD	0.3	0.5	500	5	0.948
ABCD	0.3	0.5	500	6	0.94
ABCD	0.3	0.5	500	7	0.952
ABCD	0.3	0.5	500	8	0.918
ABCD	0.3	0.5	500	9	0.95
ABCD	0.3	0.5	500	10	0.938
ABCD	0.3	0.8	500	1	1.0
ABCD	0.3	0.8	500	2	1.0
ABCD	0.3	0.8	500	3	1.0
ABCD	0.3	0.8	500	4	1.0
ABCD	0.3	0.8	500	5	1.0
ABCD	0.3	0.8	500	6	1.0
ABCD	0.3	0.8	500	7	1.0
ABCD	0.3	0.8	500	8	1.0
ABCD	0.3	0.8	500	9	1.0
ABCD	0.3	0.8	500	10	1.0
ABCD	0.4	0.0	500	1	0.86
ABCD	0.4	0.0	500	2	0.904
ABCD	0.4	0.0	500	3	0.888
ABCD	0.4	0.0	500	4	0.886
ABCD	0.4	0.0	500	5	0.902
ABCD	0.4	0.0	500	6	0.89
ABCD	0.4	0.0	500	7	0.922
ABCD	0.4	0.0	500	8	0.884
ABCD	0.4	0.0	500	9	0.904
ABCD	0.4	0.0	500	10	0.882
ABCD	0.4	0.3	500	1	0.958
ABCD	0.4	0.3	500	2	0.976
ABCD	0.4	0.3	500	3	0.972
ABCD	0.4	0.3	500	4	0.976
ABCD	0.4	0.3	500	5	0.968
ABCD	0.4	0.3	500	6	0.976
ABCD	0.4	0.3	500	7	0.978
ABCD	0.4	0.3	500	8	0.964
ABCD	0.4	0.3	500	9	0.97
ABCD	0.4	0.3	500	10	0.982
ABCD	0.4	0.5	500	1	0.996
ABCD	0.4	0.5	500	2	0.998
ABCD	0.4	0.5	500	3	0.998
ABCD	0.4	0.5	500	4	0.998
ABCD	0.4	0.5	500	5	0.998
ABCD	0.4	0.5	500	6	0.998
ABCD	0.4	0.5	500	7	1.0
ABCD	0.4	0.5	500	8	0.998
ABCD	0.4	0.5	500	9	0.998
ABCD	0.4	0.5	500	10	1.0
ABCD	0.4	0.8	500	1	1.0
ABCD	0.4	0.8	500	2	1.0
ABCD	0.4	0.8	500	3	1.0
ABCD	0.4	0.8	500	4	1.0
ABCD	0.4	0.8	500	5	1.0
ABCD	0.4	0.8	500	6	1.0
ABCD	0.4	0.8	500	7	1.0
ABCD	0.4	0.8	500	8	1.0
ABCD	0.4	0.8	500	9	1.0
ABCD	0.4	0.8	500	10	1.0
ABCD	0.5	0.0	500	1	0.978
ABCD	0.5	0.0	500	2	0.99
ABCD	0.5	0.0	500	3	0.99
ABCD	0.5	0.0	500	4	0.99
ABCD	0.5	0.0	500	5	0.994
ABCD	0.5	0.0	500	6	0.992
ABCD	0.5	0.0	500	7	0.994
ABCD	0.5	0.0	500	8	0.982
ABCD	0.5	0.0	500	9	0.984
ABCD	0.5	0.0	500	10	0.988
ABCD	0.5	0.3	500	1	1.0
ABCD	0.5	0.3	500	2	0.998
ABCD	0.5	0.3	500	3	1.0
ABCD	0.5	0.3	500	4	1.0
ABCD	0.5	0.3	500	5	0.998
ABCD	0.5	0.3	500	6	1.0
ABCD	0.5	0.3	500	7	1.0
ABCD	0.5	0.3	500	8	1.0
ABCD	0.5	0.3	500	9	1.0
ABCD	0.5	0.3	500	10	1.0
ABCD	0.5	0.5	500	1	1.0
ABCD	0.5	0.5	500	2	1.0
ABCD	0.5	0.5	500	3	1.0
ABCD	0.5	0.5	500	4	1.0
ABCD	0.5	0.5	500	5	1.0
ABCD	0.5	0.5	500	6	1.0
ABCD	0.5	0.5	500	7	1.0
ABCD	0.5	0.5	500	8	1.0
ABCD	0.5	0.5	500	9	1.0
ABCD	0.5	0.5	500	10	1.0
ABCD	0.5	0.8	500	1	1.0
ABCD	0.5	0.8	500	2	1.0
ABCD	0.5	0.8	500	3	1.0
ABCD	0.5	0.8	500	4	1.0
ABCD	0.5	0.8	500	5	1.0
ABCD	0.5	0.8	500	6	1.0
ABCD	0.5	0.8	500	7	1.0
ABCD	0.5	0.8	500	8	1.0
ABCD	0.5	0.8	500	9	1.0
ABCD	0.5	0.8	500	10	1.0
ABCD	0.6	0.0	500	1	1.0
ABCD	0.6	0.0	500	2	1.0
ABCD	0.6	0.0	500	3	1.0
ABCD	0.6	0.0	500	4	1.0
ABCD	0.6	0.0	500	5	0.998
ABCD	0.6	0.0	500	6	1.0
ABCD	0.6	0.0	500	7	1.0
ABCD	0.6	0.0	500	8	1.0
ABCD	0.6	0.0	500	9	1.0
ABCD	0.6	0.0	500	10	1.0
ABCD	0.6	0.3	500	1	1.0
ABCD	0.6	0.3	500	2	1.0
ABCD	0.6	0.3	500	3	1.0
ABCD	0.6	0.3	500	4	1.0
ABCD	0.6	0.3	500	5	1.0
ABCD	0.6	0.3	500	6	1.0
ABCD	0.6	0.3	500	7	1.0
ABCD	0.6	0.3	500	8	1.0
ABCD	0.6	0.3	500	9	1.0
ABCD	0.6	0.3	500	10	1.0
ABCD	0.6	0.5	500	1	1.0
ABCD	0.6	0.5	500	2	1.0
ABCD	0.6	0.5	500	3	1.0
ABCD	0.6	0.5	500	4	1.0
ABCD	0.6	0.5	500	5	1.0
ABCD	0.6	0.5	500	6	1.0
ABCD	0.6	0.5	500	7	1.0
ABCD	0.6	0.5	500	8	1.0
ABCD	0.6	0.5	500	9	1.0
ABCD	0.6	0.5	500	10	1.0
ABCD	0.6	0.8	500	1	1.0
ABCD	0.6	0.8	500	2	1.0
ABCD	0.6	0.8	500	3	1.0
ABCD	0.6	0.8	500	4	1.0
ABCD	0.6	0.8	500	5	1.0
ABCD	0.6	0.8	500	6	1.0
ABCD	0.6	0.8	500	7	1.0
ABCD	0.6	0.8	500	8	1.0
ABCD	0.6	0.8	500	9	1.0
ABCD	0.6	0.8	500	10	1.0
ABCD	0.7	0.0	500	1	1.0
ABCD	0.7	0.0	500	2	1.0
ABCD	0.7	0.0	500	3	1.0
ABCD	0.7	0.0	500	4	1.0
ABCD	0.7	0.0	500	5	1.0
ABCD	0.7	0.0	500	6	1.0
ABCD	0.7	0.0	500	7	1.0
ABCD	0.7	0.0	500	8	1.0
ABCD	0.7	0.0	500	9	1.0
ABCD	0.7	0.0	500	10	1.0
ABCD	0.7	0.3	500	1	1.0
ABCD	0.7	0.3	500	2	1.0
ABCD	0.7	0.3	500	3	1.0
ABCD	0.7	0.3	500	4	1.0
ABCD	0.7	0.3	500	5	1.0
ABCD	0.7	0.3	500	6	1.0
ABCD	0.7	0.3	500	7	1.0
ABCD	0.7	0.3	500	8	1.0
ABCD	0.7	0.3	500	9	1.0
ABCD	0.7	0.3	500	10	1.0
ABCD	0.7	0.5	500	1	1.0
ABCD	0.7	0.5	500	2	1.0
ABCD	0.7	0.5	500	3	1.0
ABCD	0.7	0.5	500	4	1.0
ABCD	0.7	0.5	500	5	1.0
ABCD	0.7	0.5	500	6	1.0
ABCD	0.7	0.5	500	7	1.0
ABCD	0.7	0.5	500	8	1.0
ABCD	0.7	0.5	500	9	1.0
ABCD	0.7	0.5	500	10	1.0
ABCD	0.7	0.8	500	1	1.0
ABCD	0.7	0.8	500	2	1.0
ABCD	0.7	0.8	500	3	1.0
ABCD	0.7	0.8	500	4	1.0
ABCD	0.7	0.8	500	5	1.0
ABCD	0.7	0.8	500	6	1.0
ABCD	0.7	0.8	500	7	1.0
ABCD	0.7	0.8	500	8	1.0
ABCD	0.7	0.8	500	9	1.0
ABCD	0.7	0.8	500	10	1.0
ABCD	0.8	0.0	500	1	1.0
ABCD	0.8	0.0	500	2	1.0
ABCD	0.8	0.0	500	3	1.0
ABCD	0.8	0.0	500	4	1.0
ABCD	0.8	0.0	500	5	1.0
ABCD	0.8	0.0	500	6	1.0
ABCD	0.8	0.0	500	7	1.0
ABCD	0.8	0.0	500	8	1.0
ABCD	0.8	0.0	500	9	1.0
ABCD	0.8	0.0	500	10	1.0
ABCD	0.8	0.3	500	1	1.0
ABCD	0.8	0.3	500	2	1.0
ABCD	0.8	0.3	500	3	1.0
ABCD	0.8	0.3	500	4	1.0
ABCD	0.8	0.3	500	5	1.0
ABCD	0.8	0.3	500	6	1.0
ABCD	0.8	0.3	500	7	1.0
ABCD	0.8	0.3	500	8	1.0
ABCD	0.8	0.3	500	9	1.0
ABCD	0.8	0.3	500	10	1.0
ABCD	0.8	0.5	500	1	1.0
ABCD	0.8	0.5	500	2	1.0
ABCD	0.8	0.5	500	3	1.0
ABCD	0.8	0.5	500	4	1.0
ABCD	0.8	0.5	500	5	1.0
ABCD	0.8	0.5	500	6	1.0
ABCD	0.8	0.5	500	7	1.0
ABCD	0.8	0.5	500	8	1.0
ABCD	0.8	0.5	500	9	1.0
ABCD	0.8	0.5	500	10	1.0
ABCD	0.8	0.8	500	1	1.0
ABCD	0.8	0.8	500	2	1.0
ABCD	0.8	0.8	500	3	1.0
ABCD	0.8	0.8	500	4	1.0
ABCD	0.8	0.8	500	5	1.0
ABCD	0.8	0.8	500	6	1.0
ABCD	0.8	0.8	500	7	1.0
ABCD	0.8	0.8	500	8	1.0
ABCD	0.8	0.8	500	9	1.0
ABCD	0.8	0.8	500	10	1.0
HCPYA	0.01	0.0	500	1	0.002
HCPYA	0.01	0.0	500	2	0.0
HCPYA	0.01	0.0	500	3	0.002
HCPYA	0.01	0.0	500	4	0.004
HCPYA	0.01	0.0	500	5	0.006
HCPYA	0.01	0.0	500	6	0.0
HCPYA	0.01	0.0	500	7	0.0
HCPYA	0.01	0.0	500	8	0.002
HCPYA	0.01	0.0	500	9	0.0
HCPYA	0.01	0.0	500	10	0.002
HCPYA	0.01	0.3	500	1	0.062
HCPYA	0.01	0.3	500	2	0.062
HCPYA	0.01	0.3	500	3	0.07
HCPYA	0.01	0.3	500	4	0.05
HCPYA	0.01	0.3	500	5	0.05
HCPYA	0.01	0.3	500	6	0.044
HCPYA	0.01	0.3	500	7	0.048
HCPYA	0.01	0.3	500	8	0.05
HCPYA	0.01	0.3	500	9	0.078
HCPYA	0.01	0.3	500	10	0.092
HCPYA	0.01	0.5	500	1	0.062
HCPYA	0.01	0.5	500	2	0.076
HCPYA	0.01	0.5	500	3	0.074
HCPYA	0.01	0.5	500	4	0.048
HCPYA	0.01	0.5	500	5	0.048
HCPYA	0.01	0.5	500	6	0.05
HCPYA	0.01	0.5	500	7	0.054
HCPYA	0.01	0.5	500	8	0.064
HCPYA	0.01	0.5	500	9	0.076
HCPYA	0.01	0.5	500	10	0.096
HCPYA	0.01	0.8	500	1	0.07
HCPYA	0.01	0.8	500	2	0.082
HCPYA	0.01	0.8	500	3	0.092
HCPYA	0.01	0.8	500	4	0.08
HCPYA	0.01	0.8	500	5	0.066
HCPYA	0.01	0.8	500	6	0.066
HCPYA	0.01	0.8	500	7	0.08
HCPYA	0.01	0.8	500	8	0.068
HCPYA	0.01	0.8	500	9	0.104
HCPYA	0.01	0.8	500	10	0.114
HCPYA	0.02	0.0	500	1	0.006
HCPYA	0.02	0.0	500	2	0.0
HCPYA	0.02	0.0	500	3	0.0
HCPYA	0.02	0.0	500	4	0.002
HCPYA	0.02	0.0	500	5	0.0
HCPYA	0.02	0.0	500	6	0.0
HCPYA	0.02	0.0	500	7	0.002
HCPYA	0.02	0.0	500	8	0.004
HCPYA	0.02	0.0	500	9	0.002
HCPYA	0.02	0.0	500	10	0.006
HCPYA	0.02	0.3	500	1	0.062
HCPYA	0.02	0.3	500	2	0.064
HCPYA	0.02	0.3	500	3	0.076
HCPYA	0.02	0.3	500	4	0.07
HCPYA	0.02	0.3	500	5	0.06
HCPYA	0.02	0.3	500	6	0.042
HCPYA	0.02	0.3	500	7	0.058
HCPYA	0.02	0.3	500	8	0.06
HCPYA	0.02	0.3	500	9	0.09
HCPYA	0.02	0.3	500	10	0.09
HCPYA	0.02	0.5	500	1	0.07
HCPYA	0.02	0.5	500	2	0.078
HCPYA	0.02	0.5	500	3	0.09
HCPYA	0.02	0.5	500	4	0.076
HCPYA	0.02	0.5	500	5	0.066
HCPYA	0.02	0.5	500	6	0.06
HCPYA	0.02	0.5	500	7	0.054
HCPYA	0.02	0.5	500	8	0.058
HCPYA	0.02	0.5	500	9	0.1
HCPYA	0.02	0.5	500	10	0.106
HCPYA	0.02	0.8	500	1	0.112
HCPYA	0.02	0.8	500	2	0.106
HCPYA	0.02	0.8	500	3	0.128
HCPYA	0.02	0.8	500	4	0.112
HCPYA	0.02	0.8	500	5	0.09
HCPYA	0.02	0.8	500	6	0.086
HCPYA	0.02	0.8	500	7	0.104
HCPYA	0.02	0.8	500	8	0.098
HCPYA	0.02	0.8	500	9	0.116
HCPYA	0.02	0.8	500	10	0.136
HCPYA	0.05	0.0	500	1	0.012
HCPYA	0.05	0.0	500	2	0.006
HCPYA	0.05	0.0	500	3	0.004
HCPYA	0.05	0.0	500	4	0.008
HCPYA	0.05	0.0	500	5	0.01
HCPYA	0.05	0.0	500	6	0.014
HCPYA	0.05	0.0	500	7	0.004
HCPYA	0.05	0.0	500	8	0.008
HCPYA	0.05	0.0	500	9	0.008
HCPYA	0.05	0.0	500	10	0.012
HCPYA	0.05	0.3	500	1	0.082
HCPYA	0.05	0.3	500	2	0.086
HCPYA	0.05	0.3	500	3	0.114
HCPYA	0.05	0.3	500	4	0.08
HCPYA	0.05	0.3	500	5	0.072
HCPYA	0.05	0.3	500	6	0.086
HCPYA	0.05	0.3	500	7	0.076
HCPYA	0.05	0.3	500	8	0.09
HCPYA	0.05	0.3	500	9	0.108
HCPYA	0.05	0.3	500	10	0.112
HCPYA	0.05	0.5	500	1	0.09
HCPYA	0.05	0.5	500	2	0.11
HCPYA	0.05	0.5	500	3	0.14
HCPYA	0.05	0.5	500	4	0.106
HCPYA	0.05	0.5	500	5	0.09
HCPYA	0.05	0.5	500	6	0.09
HCPYA	0.05	0.5	500	7	0.102
HCPYA	0.05	0.5	500	8	0.112
HCPYA	0.05	0.5	500	9	0.122
HCPYA	0.05	0.5	500	10	0.142
HCPYA	0.05	0.8	500	1	0.212
HCPYA	0.05	0.8	500	2	0.212
HCPYA	0.05	0.8	500	3	0.23
HCPYA	0.05	0.8	500	4	0.208
HCPYA	0.05	0.8	500	5	0.216
HCPYA	0.05	0.8	500	6	0.22
HCPYA	0.05	0.8	500	7	0.23
HCPYA	0.05	0.8	500	8	0.224
HCPYA	0.05	0.8	500	9	0.248
HCPYA	0.05	0.8	500	10	0.244
HCPYA	0.1	0.0	500	1	0.03
HCPYA	0.1	0.0	500	2	0.024
HCPYA	0.1	0.0	500	3	0.034
HCPYA	0.1	0.0	500	4	0.028
HCPYA	0.1	0.0	500	5	0.03
HCPYA	0.1	0.0	500	6	0.024
HCPYA	0.1	0.0	500	7	0.036
HCPYA	0.1	0.0	500	8	0.024
HCPYA	0.1	0.0	500	9	0.036
HCPYA	0.1	0.0	500	10	0.038
HCPYA	0.1	0.3	500	1	0.144
HCPYA	0.1	0.3	500	2	0.15
HCPYA	0.1	0.3	500	3	0.174
HCPYA	0.1	0.3	500	4	0.166
HCPYA	0.1	0.3	500	5	0.138
HCPYA	0.1	0.3	500	6	0.128
HCPYA	0.1	0.3	500	7	0.158
HCPYA	0.1	0.3	500	8	0.14
HCPYA	0.1	0.3	500	9	0.164
HCPYA	0.1	0.3	500	10	0.178
HCPYA	0.1	0.5	500	1	0.196
HCPYA	0.1	0.5	500	2	0.178
HCPYA	0.1	0.5	500	3	0.208
HCPYA	0.1	0.5	500	4	0.188
HCPYA	0.1	0.5	500	5	0.206
HCPYA	0.1	0.5	500	6	0.198
HCPYA	0.1	0.5	500	7	0.192
HCPYA	0.1	0.5	500	8	0.192
HCPYA	0.1	0.5	500	9	0.224
HCPYA	0.1	0.5	500	10	0.224
HCPYA	0.1	0.8	500	1	0.52
HCPYA	0.1	0.8	500	2	0.498
HCPYA	0.1	0.8	500	3	0.52
HCPYA	0.1	0.8	500	4	0.538
HCPYA	0.1	0.8	500	5	0.508
HCPYA	0.1	0.8	500	6	0.508
HCPYA	0.1	0.8	500	7	0.524
HCPYA	0.1	0.8	500	8	0.508
HCPYA	0.1	0.8	500	9	0.542
HCPYA	0.1	0.8	500	10	0.57
HCPYA	0.15	0.0	500	1	0.082
HCPYA	0.15	0.0	500	2	0.092
HCPYA	0.15	0.0	500	3	0.096
HCPYA	0.15	0.0	500	4	0.084
HCPYA	0.15	0.0	500	5	0.078
HCPYA	0.15	0.0	500	6	0.076
HCPYA	0.15	0.0	500	7	0.07
HCPYA	0.15	0.0	500	8	0.09
HCPYA	0.15	0.0	500	9	0.104
HCPYA	0.15	0.0	500	10	0.098
HCPYA	0.15	0.3	500	1	0.198
HCPYA	0.15	0.3	500	2	0.246
HCPYA	0.15	0.3	500	3	0.25
HCPYA	0.15	0.3	500	4	0.256
HCPYA	0.15	0.3	500	5	0.226
HCPYA	0.15	0.3	500	6	0.222
HCPYA	0.15	0.3	500	7	0.262
HCPYA	0.15	0.3	500	8	0.232
HCPYA	0.15	0.3	500	9	0.258
HCPYA	0.15	0.3	500	10	0.268
HCPYA	0.15	0.5	500	1	0.312
HCPYA	0.15	0.5	500	2	0.304
HCPYA	0.15	0.5	500	3	0.33
HCPYA	0.15	0.5	500	4	0.33
HCPYA	0.15	0.5	500	5	0.33
HCPYA	0.15	0.5	500	6	0.318
HCPYA	0.15	0.5	500	7	0.338
HCPYA	0.15	0.5	500	8	0.314
HCPYA	0.15	0.5	500	9	0.348
HCPYA	0.15	0.5	500	10	0.358
HCPYA	0.15	0.8	500	1	0.804
HCPYA	0.15	0.8	500	2	0.808
HCPYA	0.15	0.8	500	3	0.802
HCPYA	0.15	0.8	500	4	0.808
HCPYA	0.15	0.8	500	5	0.822
HCPYA	0.15	0.8	500	6	0.782
HCPYA	0.15	0.8	500	7	0.81
HCPYA	0.15	0.8	500	8	0.808
HCPYA	0.15	0.8	500	9	0.826
HCPYA	0.15	0.8	500	10	0.824
HCPYA	0.2	0.0	500	1	0.172
HCPYA	0.2	0.0	500	2	0.158
HCPYA	0.2	0.0	500	3	0.208
HCPYA	0.2	0.0	500	4	0.186
HCPYA	0.2	0.0	500	5	0.178
HCPYA	0.2	0.0	500	6	0.188
HCPYA	0.2	0.0	500	7	0.172
HCPYA	0.2	0.0	500	8	0.198
HCPYA	0.2	0.0	500	9	0.18
HCPYA	0.2	0.0	500	10	0.238
HCPYA	0.2	0.3	500	1	0.324
HCPYA	0.2	0.3	500	2	0.338
HCPYA	0.2	0.3	500	3	0.368
HCPYA	0.2	0.3	500	4	0.384
HCPYA	0.2	0.3	500	5	0.346
HCPYA	0.2	0.3	500	6	0.336
HCPYA	0.2	0.3	500	7	0.348
HCPYA	0.2	0.3	500	8	0.34
HCPYA	0.2	0.3	500	9	0.35
HCPYA	0.2	0.3	500	10	0.388
HCPYA	0.2	0.5	500	1	0.472
HCPYA	0.2	0.5	500	2	0.482
HCPYA	0.2	0.5	500	3	0.508
HCPYA	0.2	0.5	500	4	0.486
HCPYA	0.2	0.5	500	5	0.454
HCPYA	0.2	0.5	500	6	0.492
HCPYA	0.2	0.5	500	7	0.472
HCPYA	0.2	0.5	500	8	0.488
HCPYA	0.2	0.5	500	9	0.51
HCPYA	0.2	0.5	500	10	0.512
HCPYA	0.2	0.8	500	1	0.962
HCPYA	0.2	0.8	500	2	0.964
HCPYA	0.2	0.8	500	3	0.954
HCPYA	0.2	0.8	500	4	0.96
HCPYA	0.2	0.8	500	5	0.958
HCPYA	0.2	0.8	500	6	0.95
HCPYA	0.2	0.8	500	7	0.958
HCPYA	0.2	0.8	500	8	0.978
HCPYA	0.2	0.8	500	9	0.958
HCPYA	0.2	0.8	500	10	0.962
HCPYA	0.3	0.0	500	1	0.424
HCPYA	0.3	0.0	500	2	0.42
HCPYA	0.3	0.0	500	3	0.44
HCPYA	0.3	0.0	500	4	0.462
HCPYA	0.3	0.0	500	5	0.396
HCPYA	0.3	0.0	500	6	0.446
HCPYA	0.3	0.0	500	7	0.452
HCPYA	0.3	0.0	500	8	0.444
HCPYA	0.3	0.0	500	9	0.456
HCPYA	0.3	0.0	500	10	0.506
HCPYA	0.3	0.3	500	1	0.628
HCPYA	0.3	0.3	500	2	0.616
HCPYA	0.3	0.3	500	3	0.618
HCPYA	0.3	0.3	500	4	0.664
HCPYA	0.3	0.3	500	5	0.634
HCPYA	0.3	0.3	500	6	0.614
HCPYA	0.3	0.3	500	7	0.63
HCPYA	0.3	0.3	500	8	0.626
HCPYA	0.3	0.3	500	9	0.656
HCPYA	0.3	0.3	500	10	0.632
HCPYA	0.3	0.5	500	1	0.812
HCPYA	0.3	0.5	500	2	0.83
HCPYA	0.3	0.5	500	3	0.834
HCPYA	0.3	0.5	500	4	0.808
HCPYA	0.3	0.5	500	5	0.812
HCPYA	0.3	0.5	500	6	0.796
HCPYA	0.3	0.5	500	7	0.818
HCPYA	0.3	0.5	500	8	0.806
HCPYA	0.3	0.5	500	9	0.83
HCPYA	0.3	0.5	500	10	0.816
HCPYA	0.3	0.8	500	1	1.0
HCPYA	0.3	0.8	500	2	1.0
HCPYA	0.3	0.8	500	3	1.0
HCPYA	0.3	0.8	500	4	1.0
HCPYA	0.3	0.8	500	5	1.0
HCPYA	0.3	0.8	500	6	1.0
HCPYA	0.3	0.8	500	7	1.0
HCPYA	0.3	0.8	500	8	1.0
HCPYA	0.3	0.8	500	9	1.0
HCPYA	0.3	0.8	500	10	1.0
HCPYA	0.4	0.0	500	1	0.714
HCPYA	0.4	0.0	500	2	0.702
HCPYA	0.4	0.0	500	3	0.714
HCPYA	0.4	0.0	500	4	0.732
HCPYA	0.4	0.0	500	5	0.69
HCPYA	0.4	0.0	500	6	0.73
HCPYA	0.4	0.0	500	7	0.716
HCPYA	0.4	0.0	500	8	0.686
HCPYA	0.4	0.0	500	9	0.728
HCPYA	0.4	0.0	500	10	0.762
HCPYA	0.4	0.3	500	1	0.876
HCPYA	0.4	0.3	500	2	0.874
HCPYA	0.4	0.3	500	3	0.888
HCPYA	0.4	0.3	500	4	0.902
HCPYA	0.4	0.3	500	5	0.898
HCPYA	0.4	0.3	500	6	0.872
HCPYA	0.4	0.3	500	7	0.868
HCPYA	0.4	0.3	500	8	0.88
HCPYA	0.4	0.3	500	9	0.878
HCPYA	0.4	0.3	500	10	0.896
HCPYA	0.4	0.5	500	1	0.976
HCPYA	0.4	0.5	500	2	0.982
HCPYA	0.4	0.5	500	3	0.976
HCPYA	0.4	0.5	500	4	0.98
HCPYA	0.4	0.5	500	5	0.978
HCPYA	0.4	0.5	500	6	0.978
HCPYA	0.4	0.5	500	7	0.964
HCPYA	0.4	0.5	500	8	0.984
HCPYA	0.4	0.5	500	9	0.974
HCPYA	0.4	0.5	500	10	0.98
HCPYA	0.4	0.8	500	1	1.0
HCPYA	0.4	0.8	500	2	1.0
HCPYA	0.4	0.8	500	3	1.0
HCPYA	0.4	0.8	500	4	1.0
HCPYA	0.4	0.8	500	5	1.0
HCPYA	0.4	0.8	500	6	1.0
HCPYA	0.4	0.8	500	7	1.0
HCPYA	0.4	0.8	500	8	1.0
HCPYA	0.4	0.8	500	9	1.0
HCPYA	0.4	0.8	500	10	1.0
HCPYA	0.5	0.0	500	1	0.926
HCPYA	0.5	0.0	500	2	0.906
HCPYA	0.5	0.0	500	3	0.908
HCPYA	0.5	0.0	500	4	0.91
HCPYA	0.5	0.0	500	5	0.928
HCPYA	0.5	0.0	500	6	0.91
HCPYA	0.5	0.0	500	7	0.924
HCPYA	0.5	0.0	500	8	0.92
HCPYA	0.5	0.0	500	9	0.916
HCPYA	0.5	0.0	500	10	0.94
HCPYA	0.5	0.3	500	1	0.986
HCPYA	0.5	0.3	500	2	0.99
HCPYA	0.5	0.3	500	3	0.988
HCPYA	0.5	0.3	500	4	0.99
HCPYA	0.5	0.3	500	5	0.986
HCPYA	0.5	0.3	500	6	0.976
HCPYA	0.5	0.3	500	7	0.978
HCPYA	0.5	0.3	500	8	0.99
HCPYA	0.5	0.3	500	9	0.986
HCPYA	0.5	0.3	500	10	0.982
HCPYA	0.5	0.5	500	1	1.0
HCPYA	0.5	0.5	500	2	1.0
HCPYA	0.5	0.5	500	3	1.0
HCPYA	0.5	0.5	500	4	1.0
HCPYA	0.5	0.5	500	5	1.0
HCPYA	0.5	0.5	500	6	1.0
HCPYA	0.5	0.5	500	7	1.0
HCPYA	0.5	0.5	500	8	0.998
HCPYA	0.5	0.5	500	9	1.0
HCPYA	0.5	0.5	500	10	1.0
HCPYA	0.5	0.8	500	1	1.0
HCPYA	0.5	0.8	500	2	1.0
HCPYA	0.5	0.8	500	3	1.0
HCPYA	0.5	0.8	500	4	1.0
HCPYA	0.5	0.8	500	5	1.0
HCPYA	0.5	0.8	500	6	1.0
HCPYA	0.5	0.8	500	7	1.0
HCPYA	0.5	0.8	500	8	1.0
HCPYA	0.5	0.8	500	9	1.0
HCPYA	0.5	0.8	500	10	1.0
HCPYA	0.6	0.0	500	1	0.992
HCPYA	0.6	0.0	500	2	0.994
HCPYA	0.6	0.0	500	3	0.99
HCPYA	0.6	0.0	500	4	0.994
HCPYA	0.6	0.0	500	5	0.992
HCPYA	0.6	0.0	500	6	0.99
HCPYA	0.6	0.0	500	7	0.99
HCPYA	0.6	0.0	500	8	0.992
HCPYA	0.6	0.0	500	9	0.99
HCPYA	0.6	0.0	500	10	0.992
HCPYA	0.6	0.3	500	1	1.0
HCPYA	0.6	0.3	500	2	1.0
HCPYA	0.6	0.3	500	3	1.0
HCPYA	0.6	0.3	500	4	1.0
HCPYA	0.6	0.3	500	5	1.0
HCPYA	0.6	0.3	500	6	1.0
HCPYA	0.6	0.3	500	7	1.0
HCPYA	0.6	0.3	500	8	1.0
HCPYA	0.6	0.3	500	9	1.0
HCPYA	0.6	0.3	500	10	1.0
HCPYA	0.6	0.5	500	1	1.0
HCPYA	0.6	0.5	500	2	1.0
HCPYA	0.6	0.5	500	3	1.0
HCPYA	0.6	0.5	500	4	1.0
HCPYA	0.6	0.5	500	5	1.0
HCPYA	0.6	0.5	500	6	1.0
HCPYA	0.6	0.5	500	7	1.0
HCPYA	0.6	0.5	500	8	1.0
HCPYA	0.6	0.5	500	9	1.0
HCPYA	0.6	0.5	500	10	1.0
HCPYA	0.6	0.8	500	1	1.0
HCPYA	0.6	0.8	500	2	1.0
HCPYA	0.6	0.8	500	3	1.0
HCPYA	0.6	0.8	500	4	1.0
HCPYA	0.6	0.8	500	5	1.0
HCPYA	0.6	0.8	500	6	1.0
HCPYA	0.6	0.8	500	7	1.0
HCPYA	0.6	0.8	500	8	1.0
HCPYA	0.6	0.8	500	9	1.0
HCPYA	0.6	0.8	500	10	1.0
HCPYA	0.7	0.0	500	1	1.0
HCPYA	0.7	0.0	500	2	1.0
HCPYA	0.7	0.0	500	3	1.0
HCPYA	0.7	0.0	500	4	1.0
HCPYA	0.7	0.0	500	5	1.0
HCPYA	0.7	0.0	500	6	1.0
HCPYA	0.7	0.0	500	7	1.0
HCPYA	0.7	0.0	500	8	1.0
HCPYA	0.7	0.0	500	9	1.0
HCPYA	0.7	0.0	500	10	1.0
HCPYA	0.7	0.3	500	1	1.0
HCPYA	0.7	0.3	500	2	1.0
HCPYA	0.7	0.3	500	3	1.0
HCPYA	0.7	0.3	500	4	1.0
HCPYA	0.7	0.3	500	5	1.0
HCPYA	0.7	0.3	500	6	1.0
HCPYA	0.7	0.3	500	7	1.0
HCPYA	0.7	0.3	500	8	1.0
HCPYA	0.7	0.3	500	9	1.0
HCPYA	0.7	0.3	500	10	1.0
HCPYA	0.7	0.5	500	1	1.0
HCPYA	0.7	0.5	500	2	1.0
HCPYA	0.7	0.5	500	3	1.0
HCPYA	0.7	0.5	500	4	1.0
HCPYA	0.7	0.5	500	5	1.0
HCPYA	0.7	0.5	500	6	1.0
HCPYA	0.7	0.5	500	7	1.0
HCPYA	0.7	0.5	500	8	1.0
HCPYA	0.7	0.5	500	9	1.0
HCPYA	0.7	0.5	500	10	1.0
HCPYA	0.7	0.8	500	1	1.0
HCPYA	0.7	0.8	500	2	1.0
HCPYA	0.7	0.8	500	3	1.0
HCPYA	0.7	0.8	500	4	1.0
HCPYA	0.7	0.8	500	5	1.0
HCPYA	0.7	0.8	500	6	1.0
HCPYA	0.7	0.8	500	7	1.0
HCPYA	0.7	0.8	500	8	1.0
HCPYA	0.7	0.8	500	9	1.0
HCPYA	0.7	0.8	500	10	1.0
HCPYA	0.8	0.0	500	1	1.0
HCPYA	0.8	0.0	500	2	1.0
HCPYA	0.8	0.0	500	3	1.0
HCPYA	0.8	0.0	500	4	1.0
HCPYA	0.8	0.0	500	5	1.0
HCPYA	0.8	0.0	500	6	1.0
HCPYA	0.8	0.0	500	7	1.0
HCPYA	0.8	0.0	500	8	1.0
HCPYA	0.8	0.0	500	9	1.0
HCPYA	0.8	0.0	500	10	1.0
HCPYA	0.8	0.3	500	1	1.0
HCPYA	0.8	0.3	500	2	1.0
HCPYA	0.8	0.3	500	3	1.0
HCPYA	0.8	0.3	500	4	1.0
HCPYA	0.8	0.3	500	5	1.0
HCPYA	0.8	0.3	500	6	1.0
HCPYA	0.8	0.3	500	7	1.0
HCPYA	0.8	0.3	500	8	1.0
HCPYA	0.8	0.3	500	9	1.0
HCPYA	0.8	0.3	500	10	1.0
HCPYA	0.8	0.5	500	1	1.0
HCPYA	0.8	0.5	500	2	1.0
HCPYA	0.8	0.5	500	3	1.0
HCPYA	0.8	0.5	500	4	1.0
HCPYA	0.8	0.5	500	5	1.0
HCPYA	0.8	0.5	500	6	1.0
HCPYA	0.8	0.5	500	7	1.0
HCPYA	0.8	0.5	500	8	1.0
HCPYA	0.8	0.5	500	9	1.0
HCPYA	0.8	0.5	500	10	1.0
HCPYA	0.8	0.8	500	1	1.0
HCPYA	0.8	0.8	500	2	1.0
HCPYA	0.8	0.8	500	3	1.0
HCPYA	0.8	0.8	500	4	1.0
HCPYA	0.8	0.8	500	5	1.0
HCPYA	0.8	0.8	500	6	1.0
HCPYA	0.8	0.8	500	7	1.0
HCPYA	0.8	0.8	500	8	1.0
HCPYA	0.8	0.8	500	9	1.0
HCPYA	0.8	0.8	500	10	1.0
